# Supplementary material for: Aromatic-bridged and meso-meso-linked BF2-smaragdyrin dimers exhibit fast decays in polar solvents by symmetry-breaking charge transfer
Source: Commun Chem. 2023 Feb 9;6:25. doi: 10.1038/s42004-023-00822-8 (PMC9911704; doi:10.1038/s42004-023-00822-8)
Supplement: Supplementary file 4 — Supplementary Data 1 [file 42004_2023_822_MOESM4_ESM.cif]

data_exp_991_sq_sq
_audit_creation_date               2022-06-30
_audit_creation_method
;
Olex2 1.2
(compiled 2018.05.29 svn.r3508 for OlexSys, GUI svn.r5506)
;
_shelx_SHELXL_version_number       '2016/6'
_audit_contact_author_address      ?
_audit_contact_author_email        ?
_audit_contact_author_name         ''
_audit_contact_author_phone        ?
_publ_contact_author_id_orcid      ?
_publ_section_references
;
Dolomanov, O.V., Bourhis, L.J., Gildea, R.J, Howard, J.A.K. & Puschmann, H.
 (2009), J. Appl. Cryst. 42, 339-341.

Sheldrick, G.M. (2015). Acta Cryst. C71, 3-8.
;
_chemical_name_common              ?
_chemical_name_systematic          ?
_chemical_formula_moiety           '2(C44 H37 B F2 N5)'
_chemical_formula_sum              'C88 H74 B2 F4 N10'
_chemical_formula_weight           1369.19
_chemical_melting_point            ?
_chemical_oxdiff_formula           'C100 N10 B2 F4 H200'
loop_
  _atom_type_symbol
  _atom_type_description
  _atom_type_scat_dispersion_real
  _atom_type_scat_dispersion_imag
  _atom_type_scat_source
 'C' 'C' 0.0181 0.0091 'International Tables Vol C Tables 4.2.6.8 and 6.1.1.4'
 'H' 'H' 0.0000 0.0000 'International Tables Vol C Tables 4.2.6.8 and 6.1.1.4'
 'B' 'B' 0.0090 0.0039 'International Tables Vol C Tables 4.2.6.8 and 6.1.1.4'
 'F' 'F' 0.0727 0.0534 'International Tables Vol C Tables 4.2.6.8 and 6.1.1.4'
 'N' 'N' 0.0311 0.0180 'International Tables Vol C Tables 4.2.6.8 and 6.1.1.4'

_shelx_space_group_comment
;
The symmetry employed for this shelxl refinement is uniquely defined
by the following loop, which should always be used as a source of
symmetry information in preference to the above space-group names.
They are only intended as comments.
;
_space_group_crystal_system        'monoclinic'
_space_group_IT_number             15
_space_group_name_H-M_alt          'I 1 2/a 1'
_space_group_name_Hall             '-I 2ya'
loop_
  _space_group_symop_operation_xyz
 'x, y, z'
 '-x+1/2, y, -z'
 'x+1/2, y+1/2, z+1/2'
 '-x+1, y+1/2, -z+1/2'
 '-x, -y, -z'
 'x-1/2, -y, z'
 '-x+1/2, -y+1/2, -z+1/2'
 'x, -y+1/2, z+1/2'

_cell_length_a                     21.0388(7)
_cell_length_b                     31.2465(10)
_cell_length_c                     29.3757(10)
_cell_angle_alpha                  90
_cell_angle_beta                   105.226(4)
_cell_angle_gamma                  90
_cell_volume                       18633.4(11)
_cell_formula_units_Z              8
_cell_measurement_reflns_used      8762
_cell_measurement_temperature      97(2)
_cell_measurement_theta_max        70.6570
_cell_measurement_theta_min        3.5720
_shelx_estimated_absorpt_T_max     0.975
_shelx_estimated_absorpt_T_min     0.906
_exptl_absorpt_coefficient_mu      0.505
_exptl_absorpt_correction_T_max    1.00000
_exptl_absorpt_correction_T_min    0.27252
_exptl_absorpt_correction_type     multi-scan
_exptl_absorpt_process_details
;
CrysAlisPro 1.171.38.46 (Rigaku Oxford Diffraction, 2015)
Empirical absorption correction using spherical harmonics,
 implemented in SCALE3 ABSPACK scaling algorithm.
;
_exptl_absorpt_special_details     ?
_exptl_crystal_colour              green
_exptl_crystal_colour_primary      green
_exptl_crystal_density_diffrn      0.976
_exptl_crystal_density_meas        ?
_exptl_crystal_density_method      ?
_exptl_crystal_description         needle
_exptl_crystal_F_000               5744
_exptl_crystal_size_max            0.2
_exptl_crystal_size_mid            0.05
_exptl_crystal_size_min            0.05
_exptl_transmission_factor_max     ?
_exptl_transmission_factor_min     ?
_diffrn_reflns_av_R_equivalents    0.0793
_diffrn_reflns_av_unetI/netI       0.0896
_diffrn_reflns_Laue_measured_fraction_full  0.999
_diffrn_reflns_Laue_measured_fraction_max  0.999
_diffrn_reflns_limit_h_max         25
_diffrn_reflns_limit_h_min         -24
_diffrn_reflns_limit_k_max         37
_diffrn_reflns_limit_k_min         -33
_diffrn_reflns_limit_l_max         34
_diffrn_reflns_limit_l_min         -27
_diffrn_reflns_number              56417
_diffrn_reflns_point_group_measured_fraction_full  0.999
_diffrn_reflns_point_group_measured_fraction_max  0.999
_diffrn_reflns_theta_full          66.601
_diffrn_reflns_theta_max           66.601
_diffrn_reflns_theta_min           3.592
_diffrn_ambient_environment        N~2~
_diffrn_ambient_temperature        97(2)
_diffrn_detector                   'CCD plate'
_diffrn_detector_area_resol_mean   8.0697
_diffrn_detector_type              EosS2
_diffrn_measured_fraction_theta_full  0.999
_diffrn_measured_fraction_theta_max  0.999
_diffrn_measurement_details
;
List of Runs (angles in degrees, time in seconds):

  # Type    Start    End  Width  t~exp~   \w     \q     \k     \f   Frames
--------------------------------------------------------------------------
  1  \w    -20.00  27.00   1.00    4.00    --  -34.86  57.00  30.00   47
  2  \w   -102.00 -62.00   1.00    4.00    --  -34.86 -38.00-120.00   40
  3  \w   -101.00 -17.00   1.00    4.00    --  -34.86 -38.00  60.00   84
  4  \w   -104.00 -21.00   1.00    4.00    --  -34.86 -38.00 150.00   83
  5  \w     24.00  85.00   1.00    4.00    --   34.86-125.00 -90.00   61
  6  \w     23.00  68.00   1.00    4.00    --   34.86 -99.00 120.00   45
  7  \w    -37.00  20.00   1.00    4.00    --   34.86 -19.00-180.00   57
  8  \w     24.00  84.00   1.00    4.00    --   34.86-125.00  60.00   60
  9  \w     21.00  89.00   1.00    4.00    --   34.86  57.00 -30.00   68
 10  \w    140.00 166.00   1.00   15.00    --  105.25  30.00-150.00   26
 11  \w     51.00 106.00   1.00   15.00    --  105.25 -94.00  60.00   55
 12  \w     88.00 175.00   1.00   15.00    --  105.25  30.00   0.00   87
 13  \w     39.00 106.00   1.00   15.00    --  105.25 -61.00  60.00   67
 14  \w     38.00 111.00   1.00   15.00    --  105.25 -45.00 120.00   73
 15  \w     37.00 142.00   1.00   15.00    --  105.25 -15.00   0.00  105
 16  \w     90.00 116.00   1.00   15.00    --  105.25-111.00-120.00   26
 17  \w     68.00 127.00   1.00   15.00    --  105.25 -77.00-180.00   59
 18  \w     69.00  99.00   1.00   15.00    --  105.25 -94.00 150.00   30
 19  \w     36.00 103.00   1.00   15.00    --  105.25 -94.00 -30.00   67
 20  \w     37.00  63.00   1.00   15.00    --  105.25 -94.00 150.00   26
 21  \w     37.00 116.00   1.00   15.00    --  105.25 -45.00 -60.00   79
 22  \w     61.00 110.00   1.00   15.00    --  105.25 -45.00 -30.00   49
 23  \w     41.00 127.00   1.00   15.00    --  105.25 -30.00-180.00   86
;
_diffrn_measurement_device         'four-circle diffractometer'
_diffrn_measurement_device_type    'SuperNova, Dual, Cu at zero, EosS2'
_diffrn_measurement_method         '\w scans'
_diffrn_orient_matrix_type        
 'CrysAlisPro convention (1999,Acta A55,543-557)'
_diffrn_orient_matrix_UB_11        0.0161557000
_diffrn_orient_matrix_UB_12        0.0262631000
_diffrn_orient_matrix_UB_13        -0.0399079000
_diffrn_orient_matrix_UB_21        -0.0477885000
_diffrn_orient_matrix_UB_22        0.0352888000
_diffrn_orient_matrix_UB_23        0.0068661000
_diffrn_orient_matrix_UB_31        0.0567071000
_diffrn_orient_matrix_UB_32        0.0222865000
_diffrn_orient_matrix_UB_33        0.0362247000
_diffrn_radiation_monochromator    mirror
_diffrn_radiation_probe            x-ray
_diffrn_radiation_type             CuK\a
_diffrn_radiation_wavelength       1.54184
_diffrn_source                     'micro-focus sealed X-ray tube'
_diffrn_source_type                'SuperNova (Cu) X-ray Source'
_reflns_Friedel_coverage           0.000
_reflns_Friedel_fraction_full      .
_reflns_Friedel_fraction_max       .
_reflns_number_gt                  9895
_reflns_number_total               16448
_reflns_odcompleteness_completeness  99.95
_reflns_odcompleteness_iscentric   1
_reflns_odcompleteness_theta       66.49
_reflns_special_details
;
 Reflections were merged by SHELXL according to the crystal
 class for the calculation of statistics and refinement.
 
 Structure factors included contributions from the .fab file.
 
 _reflns_Friedel_fraction is defined as the number of unique
 Friedel pairs measured divided by the number that would be
 possible theoretically, ignoring centric projections and
 systematic absences.
;
_reflns_threshold_expression       'I > 2\s(I)'
_computing_cell_refinement         'CrysAlisPro 1.171.38.46 (Rigaku OD, 2015)'
_computing_data_collection         'CrysAlisPro 1.171.38.46 (Rigaku OD, 2015)'
_computing_data_reduction          'CrysAlisPro 1.171.38.46 (Rigaku OD, 2015)'
_computing_molecular_graphics      'Olex2 (Dolomanov et al., 2009)'
_computing_publication_material    'Olex2 (Dolomanov et al., 2009)'
_computing_structure_refinement    'ShelXL (Sheldrick, 2015)'
_computing_structure_solution      ?
_refine_diff_density_max           0.422
_refine_diff_density_min           -0.305
_refine_diff_density_rms           0.053
_refine_ls_extinction_coef         .
_refine_ls_extinction_method       none
_refine_ls_goodness_of_fit_ref     1.063
_refine_ls_hydrogen_treatment      constr
_refine_ls_matrix_type             full
_refine_ls_number_parameters       972
_refine_ls_number_reflns           16448
_refine_ls_number_restraints       391
_refine_ls_R_factor_all            0.1184
_refine_ls_R_factor_gt             0.0772
_refine_ls_restrained_S_all        1.084
_refine_ls_shift/su_max            0.000
_refine_ls_shift/su_mean           0.000
_refine_ls_structure_factor_coef   Fsqd
_refine_ls_weighting_details      
 'w=1/[\s^2^(Fo^2^)+(0.1051P)^2^+2.9996P] where P=(Fo^2^+2Fc^2^)/3'
_refine_ls_weighting_scheme        calc
_refine_ls_wR_factor_gt            0.2055
_refine_ls_wR_factor_ref           0.2397
_refine_special_details            ?
_olex2_refinement_description
;
1. Fixed Uiso
 At 1.2 times of:
  All C(H) groups, All N(H) groups
 At 1.5 times of:
  All C(H,H,H) groups
2. Rigid bond restraints
 All non-hydrogen atoms
 with sigma for 1-2 distances of 0.01 and sigma for 1-3 distances of 0.01
3. Uiso/Uaniso restraints and constraints
Uanis(C80) \\sim Ueq, Uanis(C74) \\sim Ueq, Uanis(C73) \\sim Ueq, Uanis(C78)
\\sim Ueq, Uanis(C76) \\sim Ueq, Uanis(C77) \\sim Ueq, Uanis(C75) \\sim Ueq,
Uanis(C79) \\sim Ueq, Uanis(C81) \\sim Ueq: with sigma of 0.005 and sigma for
terminal atoms of 0.01
Uanis(C2AA) \\sim Ueq, Uanis(C3AA) \\sim Ueq, Uanis(C24) \\sim Ueq, Uanis(C23)
\\sim Ueq: with sigma of 0.005 and sigma for terminal atoms of 0.01
4. Others
 Sof(C2AA)=Sof(H2AA)=Sof(C3AA)=Sof(H3AA)=1-FVAR(1)
 Sof(C24)=Sof(H24)=Sof(C23)=Sof(H23)=FVAR(1)
5.a Aromatic/amide H refined with riding coordinates:
 N5(H5), N2(H2), N8(H8), N11(H11), N6(H6), C28(H28), C9(H9), C67(H67), N7(H7),
 C15(H15), C87(H87), N1(H1), C20(H20), C72(H72), C14(H14), C19(H19), C64(H64),
 C71(H71), C10(H10), C50(H50), C68(H68), C58(H58), C31(H31), C1(H1A), C85(H85),
 C59(H59), C49(H49), C24(H24), C54(H54), C42(H42), C23(H23), C33(H33), C63(H63),
  C6(H6A), C53(H53), C40(H40), C75(H75), C5(H5A), C77(H77), C2AA(H2AA),
 C3AA(H3AA)
5.b Idealised Me refined as rotating group:
 C90(H90A,H90B,H90C), C89(H89A,H89B,H89C), C35(H35A,H35B,H35C), C36(H36A,H36B,
 H36C), C88(H88A,H88B,H88C), C44(H44A,H44B,H44C), C37(H37A,H37B,H37C), C80(H80A,
 H80B,H80C), C45(H45A,H45B,H45C), C79(H79A,H79B,H79C), C46(H46A,H46B,H46C),
 C81(H81A,H81B,H81C)
;
_atom_sites_solution_hydrogens     geom
_atom_sites_solution_primary       ?
_atom_sites_solution_secondary     ?
loop_
  _atom_site_label
  _atom_site_type_symbol
  _atom_site_fract_x
  _atom_site_fract_y
  _atom_site_fract_z
  _atom_site_U_iso_or_equiv
  _atom_site_adp_type
  _atom_site_occupancy
  _atom_site_site_symmetry_order
  _atom_site_calc_flag
  _atom_site_refinement_flags_posn
  _atom_site_refinement_flags_adp
  _atom_site_refinement_flags_occupancy
  _atom_site_disorder_assembly
  _atom_site_disorder_group
 F2 F 0.75463(9) 0.01851(5) 0.46249(7) 0.0401(4) Uani 1 1 d . U . . .
 F3 F 0.49776(9) 0.26171(6) 0.19914(7) 0.0454(5) Uani 1 1 d . U . . .
 F4 F 0.43617(9) 0.21388(6) 0.22704(7) 0.0477(5) Uani 1 1 d . U . . .
 F1 F 0.69445(13) 0.44870(6) 0.48667(7) 0.0574(6) Uani 1 1 d . U . . .
 N9 N 0.37910(13) 0.26525(8) 0.16945(10) 0.0416(7) Uani 1 1 d . U . . .
 N10 N 0.44234(14) 0.20573(9) 0.14718(11) 0.0484(8) Uani 1 1 d . U . . .
 N5 N 0.64054(13) -0.01824(7) 0.47252(11) 0.0407(7) Uani 1 1 d . U . . .
 H5 H 0.682866 -0.018010 0.481650 0.049 Uiso 1 1 calc R . . . .
 N2 N 0.75620(19) 0.48467(8) 0.42460(11) 0.0553(9) Uani 1 1 d . U . . .
 H2 H 0.752911 0.484499 0.453166 0.066 Uiso 1 1 calc R . . . .
 N4 N 0.68925(13) 0.07374(8) 0.48491(10) 0.0389(6) Uani 1 1 d . U . . .
 N8 N 0.44463(15) 0.29260(9) 0.26994(10) 0.0462(7) Uani 1 1 d . U . . .
 H8 H 0.459147 0.267868 0.264656 0.055 Uiso 1 1 calc R . . . .
 N11 N 0.55885(14) 0.18383(10) 0.22980(11) 0.0507(8) Uani 1 1 d . U . . .
 H11 H 0.532570 0.200609 0.239307 0.061 Uiso 1 1 calc R . . . .
 N6 N 0.750000 -0.08316(11) 0.500000 0.0392(9) Uani 1 2 d S TU P . .
 H6 H 0.750001 -0.055635 0.500000 0.047 Uiso 1 2 calc RS T P . .
 N3 N 0.75535(18) 0.39309(8) 0.45896(10) 0.0504(8) Uani 1 1 d . U . . .
 C29 C 0.57839(16) -0.13249(9) 0.45846(14) 0.0435(8) Uani 1 1 d . U . . .
 C66 C 0.36188(17) 0.29938(10) 0.19304(13) 0.0438(8) Uani 1 1 d . U . . .
 C3 C 0.75362(18) 0.56276(9) 0.41638(12) 0.0426(8) Uani 1 1 d . U . . .
 C28 C 0.71703(17) -0.15159(9) 0.49177(14) 0.0464(9) Uani 1 1 d . U . . .
 H28 H 0.690848 -0.175962 0.485062 0.056 Uiso 1 1 calc R . . . .
 C27 C 0.69330(16) -0.10893(9) 0.48613(12) 0.0382(7) Uani 1 1 d . U . . .
 C65 C 0.39526(18) 0.31387(11) 0.23879(13) 0.0454(8) Uani 1 1 d . U . . .
 C9 C 0.7620(2) 0.36888(11) 0.38777(13) 0.0509(9) Uani 1 1 d . U . . .
 H9 H 0.765623 0.368350 0.356891 0.061 Uiso 1 1 calc R . . . .
 C67 C 0.30461(18) 0.31877(11) 0.16322(14) 0.0480(9) Uani 1 1 d . U . . .
 H67 H 0.282067 0.342294 0.170531 0.058 Uiso 1 1 calc R . . . .
 C21 C 0.62486(17) 0.06068(10) 0.46746(14) 0.0437(8) Uani 1 1 d . U . . .
 C26 C 0.62803(16) -0.09673(10) 0.47090(13) 0.0402(8) Uani 1 1 d . U . . .
 C69 C 0.33519(16) 0.26262(10) 0.12512(13) 0.0426(8) Uani 1 1 d . U . . .
 C61 C 0.5187(2) 0.30185(12) 0.34926(13) 0.0503(9) Uani 1 1 d . U . . .
 N7 N 0.56972(15) 0.24266(9) 0.31305(11) 0.0483(7) Uani 1 1 d . U . . .
 H7 H 0.545648 0.244251 0.284486 0.058 Uiso 1 1 calc R . . . .
 C83 C 0.70827(18) 0.16055(11) 0.33125(13) 0.0467(8) Uani 1 1 d . U . . .
 C15 C 0.79524(18) 0.21099(9) 0.48251(12) 0.0425(8) Uani 1 1 d . U . . .
 H15 H 0.825375 0.196212 0.470252 0.051 Uiso 1 1 calc R . . . .
 C47 C 0.34246(17) 0.23223(10) 0.09256(14) 0.0463(9) Uani 1 1 d . U . . .
 C57 C 0.62157(18) 0.21356(12) 0.32900(13) 0.0488(9) Uani 1 1 d . U . . .
 C55 C 0.61982(18) 0.17084(12) 0.25724(14) 0.0539(10) Uani 1 1 d . U . . .
 C87 C 0.76101(19) 0.10033(12) 0.37649(14) 0.0512(9) Uani 1 1 d . U . . .
 H87 H 0.758288 0.073494 0.389540 0.061 Uiso 1 1 calc R . . . .
 C13 C 0.750000 0.27883(13) 0.500000 0.0457(12) Uani 1 2 d S TU P . .
 C2 C 0.75133(17) 0.57456(9) 0.46078(12) 0.0420(8) Uani 1 1 d . U . . .
 C22 C 0.60239(17) 0.01769(10) 0.46342(15) 0.0481(9) Uani 1 1 d . U . . .
 C25 C 0.60295(17) -0.05482(10) 0.46530(15) 0.0486(9) Uani 1 1 d . U . . .
 N1 N 0.750000 0.54838(11) 0.500000 0.0455(10) Uani 1 2 d S TU P . .
 H1 H 0.749999 0.520858 0.500000 0.055 Uiso 1 2 calc RS T P . .
 C20 C 0.58507(18) 0.09758(10) 0.45510(14) 0.0490(9) Uani 1 1 d . U . . .
 H20 H 0.539631 0.097918 0.442525 0.059 Uiso 1 1 calc R . . . .
 C7 C 0.7611(2) 0.44843(11) 0.39924(12) 0.0510(10) Uani 1 1 d . U . . .
 C56 C 0.64681(17) 0.18323(11) 0.30428(13) 0.0487(9) Uani 1 1 d . U . . .
 C38 C 0.75474(18) 0.59923(10) 0.38282(13) 0.0456(8) Uani 1 1 d . U . . .
 C30 C 0.55628(17) -0.14543(11) 0.41134(16) 0.0521(9) Uani 1 1 d . U . . .
 C72 C 0.31704(17) 0.23103(10) 0.00399(14) 0.0466(9) Uani 1 1 d . U . . .
 H72 H 0.361991 0.231601 0.006369 0.056 Uiso 1 1 calc R . . . .
 C4 C 0.7572(2) 0.52073(11) 0.39912(13) 0.0495(9) Uani 1 1 d . U . . .
 C48 C 0.39589(17) 0.20338(11) 0.10372(14) 0.0490(9) Uani 1 1 d . U . . .
 C14 C 0.7961(2) 0.25568(10) 0.48308(12) 0.0457(8) Uani 1 1 d . U . . .
 H14 H 0.827655 0.270259 0.472095 0.055 Uiso 1 1 calc R . . . .
 C86 C 0.82249(18) 0.11990(12) 0.38398(13) 0.0476(9) Uani 1 1 d . U . . .
 C18 C 0.69103(18) 0.11867(9) 0.48412(12) 0.0421(8) Uani 1 1 d . U . . .
 C19 C 0.62525(18) 0.13266(10) 0.46491(14) 0.0474(9) Uani 1 1 d . U . . .
 H19 H 0.611707 0.160995 0.459838 0.057 Uiso 1 1 calc R . . . .
 C32 C 0.4951(2) -0.20274(12) 0.4332(2) 0.0771(16) Uani 1 1 d . U . . .
 C11 C 0.7541(2) 0.34851(9) 0.45957(12) 0.0496(10) Uani 1 1 d . U . . .
 C8 C 0.7599(2) 0.40593(10) 0.41503(12) 0.0500(9) Uani 1 1 d . U . . .
 C17 C 0.750000 0.14066(13) 0.500000 0.0396(10) Uani 1 2 d S TU P . .
 C70 C 0.29529(16) 0.23077(9) 0.04469(13) 0.0438(8) Uani 1 1 d . U . . .
 C64 C 0.38561(19) 0.35237(11) 0.26057(14) 0.0522(9) Uani 1 1 d . U . . .
 H64 H 0.354725 0.373343 0.247744 0.063 Uiso 1 1 calc R . . . .
 C16 C 0.750000 0.18830(13) 0.500000 0.0412(11) Uani 1 2 d S TU P . .
 C71 C 0.22744(17) 0.23046(9) 0.04012(13) 0.0445(8) Uani 1 1 d . U . . .
 H71 H 0.211999 0.229870 0.067017 0.053 Uiso 1 1 calc R . . . .
 C12 C 0.750000 0.32646(14) 0.500000 0.0504(13) Uani 1 2 d S TU P . .
 C10 C 0.7578(2) 0.33405(10) 0.41487(13) 0.0531(10) Uani 1 1 d . U . . .
 H10 H 0.757472 0.305617 0.405458 0.064 Uiso 1 1 calc R . . . .
 C50 C 0.4711(2) 0.15204(14) 0.10497(17) 0.0783(17) Uani 1 1 d . U . . .
 H50 H 0.493874 0.129284 0.096280 0.094 Uiso 1 1 calc R . . . .
 C60 C 0.5627(2) 0.26874(12) 0.35017(14) 0.0536(9) Uani 1 1 d . U . . .
 B2 B 0.750000 0.04605(15) 0.500000 0.0394(12) Uani 1 2 d S TU P . .
 C68 C 0.28904(17) 0.29625(10) 0.12180(13) 0.0458(8) Uani 1 1 d . U . . .
 H68 H 0.253982 0.302066 0.095785 0.055 Uiso 1 1 calc R . . . .
 C82 C 0.70394(18) 0.11967(12) 0.35020(14) 0.0504(9) Uani 1 1 d . U . . .
 C58 C 0.64533(19) 0.22161(12) 0.37878(13) 0.0529(9) Uani 1 1 d . U . . .
 H58 H 0.679307 0.206738 0.399339 0.063 Uiso 1 1 calc R . . . .
 C84 C 0.76951(18) 0.18158(11) 0.33895(13) 0.0459(8) Uani 1 1 d . U . . .
 C31 C 0.51528(19) -0.18052(12) 0.40001(18) 0.0646(12) Uani 1 1 d . U . . .
 H31 H 0.501124 -0.189127 0.368659 0.077 Uiso 1 1 calc R . . . .
 C51 C 0.4897(2) 0.17462(13) 0.14841(16) 0.0616(12) Uani 1 1 d . U . . .
 C90 C 0.88425(19) 0.09776(13) 0.41183(15) 0.0590(11) Uani 1 1 d . U . . .
 H90A H 0.873157 0.077479 0.433064 0.089 Uiso 1 1 calc GR . . . .
 H90B H 0.914280 0.118608 0.429553 0.089 Uiso 1 1 calc GR . . . .
 H90C H 0.904588 0.083124 0.390601 0.089 Uiso 1 1 calc GR . . . .
 C1 C 0.7502(2) 0.61738(10) 0.47700(14) 0.0581(11) Uani 1 1 d . U . . .
 H1A H 0.749814 0.641739 0.458726 0.070 Uiso 1 1 calc R . . . .
 C85 C 0.82539(18) 0.16037(12) 0.36465(13) 0.0476(8) Uani 1 1 d . U . . .
 H85 H 0.866163 0.173603 0.369132 0.057 Uiso 1 1 calc R . . . .
 C34 C 0.55781(18) -0.15388(12) 0.49288(16) 0.0546(10) Uani 1 1 d . U . . .
 C39 C 0.6977(2) 0.61190(13) 0.35024(16) 0.0615(11) Uani 1 1 d . U . . .
 B3 B 0.43922(19) 0.23725(11) 0.18535(15) 0.0431(9) Uani 1 1 d . U . . .
 C59 C 0.6109(2) 0.25400(13) 0.39116(13) 0.0564(10) Uani 1 1 d . U . . .
 H59 H 0.617432 0.264987 0.421465 0.068 Uiso 1 1 calc R . . . .
 C49 C 0.4134(2) 0.16964(12) 0.07787(16) 0.0652(13) Uani 1 1 d . U . . .
 H49 H 0.390226 0.160749 0.047883 0.078 Uiso 1 1 calc R . . . .
 C89 C 0.7747(2) 0.22591(13) 0.32033(15) 0.0612(11) Uani 1 1 d . U . . .
 H89A H 0.749698 0.227453 0.287946 0.092 Uiso 1 1 calc GR . . . .
 H89B H 0.820076 0.232299 0.322538 0.092 Uiso 1 1 calc GR . . . .
 H89C H 0.757765 0.246267 0.338620 0.092 Uiso 1 1 calc GR . . . .
 C24 C 0.5370(4) -0.0405(2) 0.4374(4) 0.041(2) Uani 0.502(13) 1 d . U . A 1
 H24 H 0.501723 -0.058079 0.423245 0.049 Uiso 0.502(13) 1 calc R . . A 1
 C54 C 0.6464(2) 0.14433(15) 0.22825(16) 0.0718(14) Uani 1 1 d . U . . .
 H54 H 0.687506 0.131154 0.236843 0.086 Uiso 1 1 calc R . . . .
 C62 C 0.46841(19) 0.31555(11) 0.31092(13) 0.0473(8) Uani 1 1 d . U . . .
 C42 C 0.8127(3) 0.65754(12) 0.35932(18) 0.0683(12) Uani 1 1 d . U . . .
 H42 H 0.851382 0.673053 0.362472 0.082 Uiso 1 1 calc R . . . .
 C73 C 0.5289(2) 0.32649(14) 0.39488(14) 0.0614(10) Uani 1 1 d . U . . .
 C23 C 0.5375(4) 0.0035(2) 0.4362(4) 0.045(2) Uani 0.502(13) 1 d . U . A 1
 H23 H 0.502720 0.020966 0.420891 0.054 Uiso 0.502(13) 1 calc R . . A 1
 C33 C 0.5147(2) -0.18885(13) 0.4794(2) 0.0716(13) Uani 1 1 d . U . . .
 H33 H 0.499155 -0.202948 0.502188 0.086 Uiso 1 1 calc R . . . .
 C52 C 0.54595(19) 0.16648(13) 0.18563(15) 0.0621(12) Uani 1 1 d . U . . .
 C43 C 0.8134(2) 0.62145(11) 0.38694(15) 0.0553(10) Uani 1 1 d . U . . .
 C35 C 0.5811(2) -0.14131(17) 0.54410(17) 0.0737(13) Uani 1 1 d . U . . .
 H35A H 0.626130 -0.149943 0.556430 0.111 Uiso 1 1 calc GR . . . .
 H35B H 0.554218 -0.155135 0.561555 0.111 Uiso 1 1 calc GR . . . .
 H35C H 0.577762 -0.110834 0.546939 0.111 Uiso 1 1 calc GR . . . .
 B1 B 0.750000 0.42060(16) 0.500000 0.0512(15) Uani 1 2 d S TU P . .
 C78 C 0.5031(3) 0.30903(18) 0.43016(16) 0.0769(13) Uani 1 1 d . U . . .
 C36 C 0.5769(2) -0.12148(16) 0.37263(16) 0.0699(12) Uani 1 1 d . U . . .
 H36A H 0.558636 -0.093154 0.369776 0.105 Uiso 1 1 calc GR . . . .
 H36B H 0.561093 -0.136421 0.343276 0.105 Uiso 1 1 calc GR . . . .
 H36C H 0.624104 -0.119712 0.380346 0.105 Uiso 1 1 calc GR . . . .
 C63 C 0.4303(2) 0.35361(12) 0.30460(14) 0.0541(10) Uani 1 1 d . U . . .
 H63 H 0.434582 0.375708 0.326401 0.065 Uiso 1 1 calc R . . . .
 C6 C 0.7651(3) 0.46293(13) 0.35527(16) 0.089(2) Uani 1 1 d . U . . .
 H6A H 0.768936 0.445822 0.330217 0.107 Uiso 1 1 calc R . . . .
 C74 C 0.5640(2) 0.36418(15) 0.40173(15) 0.0634(11) Uani 1 1 d . U . . .
 C88 C 0.6391(2) 0.09788(14) 0.34365(19) 0.0720(13) Uani 1 1 d . U . . .
 H88A H 0.608727 0.116966 0.352629 0.108 Uiso 1 1 calc GR . . . .
 H88B H 0.644630 0.072676 0.362978 0.108 Uiso 1 1 calc GR . . . .
 H88C H 0.622169 0.089990 0.311132 0.108 Uiso 1 1 calc GR . . . .
 C53 C 0.6010(2) 0.14119(17) 0.18465(17) 0.0833(18) Uani 1 1 d . U . . .
 H53 H 0.605971 0.125156 0.159140 0.100 Uiso 1 1 calc R . . . .
 C40 C 0.6987(3) 0.64773(15) 0.32318(18) 0.0774(14) Uani 1 1 d . U . . .
 H40 H 0.659960 0.656394 0.301749 0.093 Uiso 1 1 calc R . . . .
 C41 C 0.7550(3) 0.67103(13) 0.32681(19) 0.0760(14) Uani 1 1 d . U . . .
 C44 C 0.8767(2) 0.60672(17) 0.42090(19) 0.0833(16) Uani 1 1 d . U . . .
 H44A H 0.877369 0.615611 0.452294 0.125 Uiso 1 1 calc GR . . . .
 H44B H 0.913555 0.619109 0.412103 0.125 Uiso 1 1 calc GR . . . .
 H44C H 0.879526 0.576085 0.419866 0.125 Uiso 1 1 calc GR . . . .
 C75 C 0.5765(3) 0.38478(18) 0.44509(17) 0.0818(14) Uani 1 1 d . U . . .
 H75 H 0.600114 0.410297 0.449968 0.098 Uiso 1 1 calc R . . . .
 C5 C 0.7625(4) 0.50707(13) 0.35526(16) 0.095(2) Uani 1 1 d . U . . .
 H5A H 0.764038 0.524728 0.330087 0.114 Uiso 1 1 calc R . . . .
 C37 C 0.4512(3) -0.24214(13) 0.4202(3) 0.123(3) Uani 1 1 d . U . . .
 H37A H 0.428390 -0.241079 0.387330 0.184 Uiso 1 1 calc GR . . . .
 H37B H 0.419770 -0.242632 0.438716 0.184 Uiso 1 1 calc GR . . . .
 H37C H 0.477858 -0.267495 0.426465 0.184 Uiso 1 1 calc GR . . . .
 C80 C 0.5906(2) 0.38420(15) 0.36326(16) 0.0734(13) Uani 1 1 d . U . . .
 H80A H 0.618617 0.364051 0.353247 0.110 Uiso 1 1 calc GR . . . .
 H80B H 0.615408 0.409410 0.375341 0.110 Uiso 1 1 calc GR . . . .
 H80C H 0.554549 0.391773 0.336926 0.110 Uiso 1 1 calc GR . . . .
 C45 C 0.6337(2) 0.5867(2) 0.3441(2) 0.096(2) Uani 1 1 d . U . . .
 H45A H 0.638227 0.559083 0.330981 0.144 Uiso 1 1 calc GR . . . .
 H45B H 0.598163 0.601973 0.323250 0.144 Uiso 1 1 calc GR . . . .
 H45C H 0.624551 0.583218 0.374230 0.144 Uiso 1 1 calc GR . . . .
 C79 C 0.4627(3) 0.26919(19) 0.4229(2) 0.0990(17) Uani 1 1 d . U . . .
 H79A H 0.432074 0.269830 0.392308 0.148 Uiso 1 1 calc GR . . . .
 H79B H 0.439041 0.267304 0.446700 0.148 Uiso 1 1 calc GR . . . .
 H79C H 0.491090 0.244773 0.425187 0.148 Uiso 1 1 calc GR . . . .
 C46 C 0.7557(4) 0.71057(15) 0.2966(2) 0.116(3) Uani 1 1 d . U . . .
 H46A H 0.776713 0.733747 0.316272 0.173 Uiso 1 1 calc GR . . . .
 H46B H 0.711240 0.718484 0.280778 0.173 Uiso 1 1 calc GR . . . .
 H46C H 0.779435 0.704371 0.273563 0.173 Uiso 1 1 calc GR . . . .
 C81 C 0.5701(3) 0.3909(3) 0.5295(2) 0.128(3) Uani 1 1 d . U . . .
 H81A H 0.602395 0.412690 0.529769 0.192 Uiso 1 1 calc GR . . . .
 H81B H 0.587178 0.370869 0.554448 0.192 Uiso 1 1 calc GR . . . .
 H81C H 0.530788 0.403858 0.533936 0.192 Uiso 1 1 calc GR . . . .
 C76 C 0.5537(3) 0.3670(2) 0.48102(19) 0.0946(16) Uani 1 1 d . U . . .
 C77 C 0.5175(3) 0.3301(2) 0.47393(18) 0.0920(15) Uani 1 1 d . U . . .
 H77 H 0.502240 0.318846 0.498383 0.110 Uiso 1 1 calc R . . . .
 C2AA C 0.5396(4) 0.0038(2) 0.4635(4) 0.043(2) Uani 0.498(13) 1 d . U . A 2
 H2AA H 0.503700 0.021372 0.463013 0.051 Uiso 0.498(13) 1 calc R . . A 2
 C3AA C 0.5395(4) -0.0412(2) 0.4645(4) 0.043(2) Uani 0.498(13) 1 d . U . A 2
 H3AA H 0.503755 -0.058683 0.464598 0.052 Uiso 0.498(13) 1 calc R . . A 2

loop_
  _atom_site_aniso_label
  _atom_site_aniso_U_11
  _atom_site_aniso_U_22
  _atom_site_aniso_U_33
  _atom_site_aniso_U_23
  _atom_site_aniso_U_13
  _atom_site_aniso_U_12
 F2 0.0347(10) 0.0251(8) 0.0573(11) -0.0026(7) 0.0064(9) 0.0004(7)
 F3 0.0356(10) 0.0450(10) 0.0480(11) -0.0070(8) -0.0028(9) 0.0007(8)
 F4 0.0344(10) 0.0380(9) 0.0617(13) 0.0050(8) -0.0033(9) 0.0091(8)
 F1 0.1017(18) 0.0260(9) 0.0422(11) 0.0012(7) 0.0147(11) 0.0035(10)
 N9 0.0325(14) 0.0323(13) 0.0524(17) 0.0031(11) -0.0022(13) 0.0050(11)
 N10 0.0303(14) 0.0407(14) 0.0588(18) -0.0087(13) -0.0153(13) 0.0078(12)
 N5 0.0282(13) 0.0245(12) 0.0631(18) -0.0013(11) 0.0010(13) -0.0008(10)
 N2 0.099(3) 0.0262(13) 0.0391(15) 0.0007(11) 0.0154(17) -0.0084(15)
 N4 0.0337(14) 0.0221(11) 0.0557(17) -0.0002(10) 0.0023(12) 0.0007(10)
 N8 0.0457(17) 0.0413(14) 0.0477(16) 0.0029(12) 0.0051(13) 0.0158(13)
 N11 0.0328(15) 0.0535(16) 0.0536(18) -0.0124(14) -0.0103(14) 0.0149(13)
 N6 0.0263(18) 0.0223(15) 0.064(3) 0.000 0.0030(18) 0.000
 N3 0.082(2) 0.0246(12) 0.0421(16) -0.0005(11) 0.0119(16) -0.0042(13)
 C29 0.0272(16) 0.0266(14) 0.069(2) -0.0057(14) -0.0016(16) -0.0002(12)
 C66 0.0368(18) 0.0331(15) 0.055(2) 0.0079(14) 0.0009(15) 0.0077(14)
 C3 0.0459(19) 0.0260(14) 0.0466(19) 0.0067(13) -0.0041(16) -0.0049(13)
 C28 0.0339(17) 0.0243(13) 0.070(2) -0.0048(14) -0.0053(16) -0.0033(13)
 C27 0.0333(16) 0.0274(14) 0.0469(18) -0.0042(12) -0.0020(14) -0.0027(12)
 C65 0.0417(19) 0.0391(16) 0.051(2) 0.0070(14) 0.0037(16) 0.0131(15)
 C9 0.077(3) 0.0365(16) 0.0376(18) -0.0058(13) 0.0124(18) -0.0111(17)
 C67 0.0397(19) 0.0389(17) 0.062(2) 0.0038(15) 0.0063(17) 0.0119(15)
 C21 0.0327(17) 0.0284(14) 0.067(2) -0.0044(14) 0.0077(16) 0.0037(13)
 C26 0.0307(16) 0.0297(14) 0.054(2) -0.0019(13) -0.0003(15) 0.0006(12)
 C69 0.0270(16) 0.0350(15) 0.056(2) 0.0027(14) -0.0070(15) 0.0005(13)
 C61 0.054(2) 0.055(2) 0.0381(18) 0.0020(15) 0.0069(16) 0.0140(17)
 N7 0.0413(16) 0.0520(16) 0.0431(16) -0.0035(13) -0.0039(13) 0.0159(13)
 C83 0.0380(18) 0.0499(18) 0.0447(19) -0.0037(15) -0.0026(15) 0.0152(15)
 C15 0.050(2) 0.0273(14) 0.0442(18) -0.0013(12) 0.0019(16) 0.0013(14)
 C47 0.0335(17) 0.0317(15) 0.062(2) -0.0015(14) -0.0076(16) -0.0024(13)
 C57 0.0383(19) 0.0529(19) 0.0448(19) 0.0010(15) -0.0075(16) 0.0138(16)
 C55 0.0302(18) 0.058(2) 0.060(2) -0.0094(17) -0.0122(16) 0.0180(16)
 C87 0.046(2) 0.0467(18) 0.056(2) 0.0049(16) 0.0048(18) 0.0113(16)
 C13 0.071(3) 0.0205(19) 0.042(3) 0.000 0.009(2) 0.000
 C2 0.047(2) 0.0240(14) 0.0470(19) 0.0054(12) -0.0020(16) -0.0018(13)
 C22 0.0303(17) 0.0311(15) 0.078(3) -0.0004(16) 0.0048(17) 0.0023(13)
 C25 0.0305(17) 0.0310(15) 0.079(3) -0.0033(16) 0.0053(17) 0.0005(13)
 N1 0.061(3) 0.0265(17) 0.043(2) 0.000 0.003(2) 0.000
 C20 0.0365(18) 0.0319(15) 0.073(3) 0.0012(15) 0.0039(17) 0.0067(14)
 C7 0.080(3) 0.0327(15) 0.0374(18) 0.0009(13) 0.0098(19) -0.0076(17)
 C56 0.0356(18) 0.0482(18) 0.052(2) -0.0003(15) -0.0062(16) 0.0132(15)
 C38 0.050(2) 0.0313(15) 0.049(2) 0.0078(14) 0.0025(17) 0.0010(14)
 C30 0.0283(17) 0.0398(17) 0.078(3) -0.0091(17) -0.0045(17) 0.0084(14)
 C72 0.0303(17) 0.0305(15) 0.066(2) -0.0037(15) -0.0100(16) 0.0026(13)
 C4 0.064(2) 0.0347(16) 0.0435(19) 0.0039(14) 0.0034(18) -0.0101(16)
 C48 0.0334(17) 0.0391(17) 0.058(2) -0.0072(15) -0.0166(16) 0.0040(14)
 C14 0.065(2) 0.0284(14) 0.0405(18) -0.0011(13) 0.0072(17) -0.0055(15)
 C86 0.0421(19) 0.0512(19) 0.0437(19) 0.0000(15) 0.0012(16) 0.0179(16)
 C18 0.0477(19) 0.0245(14) 0.0512(19) 0.0003(12) 0.0076(16) 0.0016(13)
 C19 0.0442(19) 0.0289(15) 0.063(2) 0.0024(14) 0.0033(17) 0.0104(14)
 C32 0.035(2) 0.0319(17) 0.138(4) -0.001(2) -0.025(2) -0.0020(16)
 C11 0.085(3) 0.0223(14) 0.0402(18) -0.0022(12) 0.0137(19) -0.0048(16)
 C8 0.080(3) 0.0311(15) 0.0359(17) -0.0002(13) 0.0093(18) -0.0074(17)
 C17 0.045(3) 0.027(2) 0.044(3) 0.000 0.007(2) 0.000
 C70 0.0318(17) 0.0254(14) 0.060(2) 0.0000(13) -0.0126(16) 0.0037(12)
 C64 0.050(2) 0.0438(18) 0.057(2) 0.0045(16) 0.0040(18) 0.0187(16)
 C16 0.051(3) 0.0238(19) 0.041(2) 0.000 -0.002(2) 0.000
 C71 0.0352(17) 0.0276(14) 0.058(2) 0.0062(14) -0.0093(16) 0.0050(13)
 C12 0.081(4) 0.025(2) 0.044(3) 0.000 0.013(3) 0.000
 C10 0.085(3) 0.0256(14) 0.0449(19) -0.0067(13) 0.0097(19) -0.0059(17)
 C50 0.053(3) 0.068(3) 0.085(3) -0.034(2) -0.034(2) 0.034(2)
 C60 0.053(2) 0.058(2) 0.046(2) 0.0012(16) 0.0064(18) 0.0163(18)
 B2 0.038(3) 0.023(2) 0.057(3) 0.000 0.012(2) 0.000
 C68 0.0343(17) 0.0347(16) 0.059(2) 0.0051(14) -0.0049(16) 0.0067(14)
 C82 0.0320(17) 0.0523(19) 0.060(2) -0.0017(16) -0.0012(16) 0.0060(15)
 C58 0.048(2) 0.061(2) 0.0419(19) 0.0064(16) -0.0017(17) 0.0160(18)
 C84 0.0392(18) 0.0484(18) 0.0434(19) 0.0031(15) -0.0012(15) 0.0073(15)
 C31 0.035(2) 0.0391(18) 0.098(3) -0.0211(19) -0.020(2) 0.0068(15)
 C51 0.041(2) 0.057(2) 0.070(3) -0.0224(19) -0.0150(19) 0.0193(17)
 C90 0.040(2) 0.058(2) 0.071(3) 0.0066(19) 0.0001(19) 0.0164(18)
 C1 0.083(3) 0.0273(15) 0.058(2) 0.0050(14) 0.009(2) -0.0002(17)
 C85 0.0337(18) 0.0526(19) 0.050(2) 0.0011(16) -0.0005(16) 0.0082(15)
 C34 0.0361(19) 0.0439(18) 0.075(3) 0.0137(17) 0.0000(18) -0.0006(15)
 C39 0.057(2) 0.059(2) 0.063(3) 0.0219(19) 0.008(2) 0.0018(19)
 B3 0.0295(19) 0.0360(17) 0.050(2) 0.0004(15) -0.0136(17) 0.0036(15)
 C59 0.063(3) 0.061(2) 0.0362(18) 0.0064(16) -0.0019(18) 0.025(2)
 C49 0.049(2) 0.052(2) 0.071(3) -0.0214(19) -0.028(2) 0.0144(18)
 C89 0.049(2) 0.062(2) 0.063(3) 0.0140(19) -0.002(2) 0.0102(19)
 C24 0.025(3) 0.037(3) 0.057(4) -0.004(3) 0.003(3) -0.003(2)
 C54 0.045(2) 0.089(3) 0.064(3) -0.027(2) -0.016(2) 0.032(2)
 C62 0.051(2) 0.0447(17) 0.0452(19) 0.0013(15) 0.0115(16) 0.0141(16)
 C42 0.083(3) 0.0367(18) 0.093(3) 0.0062(19) 0.039(3) -0.010(2)
 C73 0.069(2) 0.067(2) 0.0450(19) 0.0003(16) 0.0094(18) 0.0275(19)
 C23 0.037(3) 0.036(3) 0.058(4) 0.001(3) 0.005(3) 0.001(2)
 C33 0.037(2) 0.047(2) 0.120(4) 0.032(2) 0.003(2) -0.0048(17)
 C52 0.038(2) 0.063(2) 0.066(3) -0.019(2) -0.0209(19) 0.0207(18)
 C43 0.056(2) 0.0345(17) 0.071(3) 0.0063(16) 0.008(2) -0.0066(16)
 C35 0.046(2) 0.096(3) 0.074(3) 0.024(2) 0.009(2) 0.001(2)
 B1 0.088(5) 0.024(2) 0.040(3) 0.000 0.014(3) 0.000
 C78 0.084(3) 0.094(3) 0.055(2) 0.016(2) 0.020(2) 0.043(2)
 C36 0.048(2) 0.090(3) 0.061(3) -0.006(2) -0.002(2) 0.009(2)
 C63 0.057(2) 0.052(2) 0.048(2) -0.0016(16) 0.0046(18) 0.0156(18)
 C6 0.185(6) 0.039(2) 0.052(2) 0.0004(17) 0.048(3) -0.012(3)
 C74 0.060(2) 0.075(2) 0.0459(19) -0.0122(17) -0.0017(18) 0.0234(19)
 C88 0.048(2) 0.060(2) 0.099(4) 0.006(2) 0.003(2) 0.0056(19)
 C53 0.057(3) 0.102(4) 0.068(3) -0.040(3) -0.026(2) 0.045(3)
 C40 0.079(3) 0.070(3) 0.088(3) 0.045(3) 0.032(3) 0.030(2)
 C41 0.107(4) 0.043(2) 0.094(3) 0.033(2) 0.054(3) 0.026(2)
 C44 0.052(3) 0.099(4) 0.091(4) 0.015(3) 0.006(3) -0.020(3)
 C75 0.077(3) 0.097(3) 0.062(2) -0.020(2) 0.002(2) 0.030(2)
 C5 0.200(7) 0.0366(19) 0.057(3) 0.0086(17) 0.048(3) -0.005(3)
 C37 0.066(3) 0.033(2) 0.225(8) 0.014(3) -0.042(4) -0.011(2)
 C80 0.075(3) 0.079(3) 0.057(2) -0.014(2) 0.002(2) 0.006(2)
 C45 0.052(3) 0.129(5) 0.088(4) 0.047(3) -0.014(3) -0.013(3)
 C79 0.114(4) 0.113(4) 0.082(3) 0.042(3) 0.047(3) 0.041(3)
 C46 0.186(7) 0.051(3) 0.146(5) 0.058(3) 0.109(5) 0.048(3)
 C81 0.118(5) 0.189(6) 0.066(3) -0.036(4) 0.005(3) 0.072(4)
 C76 0.093(3) 0.128(3) 0.058(2) -0.011(2) 0.011(2) 0.052(3)
 C77 0.099(3) 0.124(3) 0.059(2) 0.017(2) 0.031(2) 0.057(3)
 C2AA 0.029(3) 0.035(3) 0.057(4) -0.001(3) 0.001(3) 0.006(2)
 C3AA 0.034(3) 0.038(3) 0.055(4) -0.008(3) 0.006(3) -0.003(2)

_geom_special_details
;
 All esds (except the esd in the dihedral angle between two l.s. planes)
 are estimated using the full covariance matrix.  The cell esds are taken
 into account individually in the estimation of esds in distances, angles
 and torsion angles; correlations between esds in cell parameters are only
 used when they are defined by crystal symmetry.  An approximate (isotropic)
 treatment of cell esds is used for estimating esds involving l.s. planes.
;
loop_
  _geom_bond_atom_site_label_1
  _geom_bond_atom_site_label_2
  _geom_bond_distance
  _geom_bond_site_symmetry_2
  _geom_bond_publ_flag
 F2 B2 1.421(3) . ?
 F3 B3 1.415(4) . ?
 F4 B3 1.442(5) . ?
 F1 B1 1.432(4) . ?
 N9 C66 1.371(5) . ?
 N9 C69 1.387(4) . ?
 N9 B3 1.508(4) . ?
 N10 C48 1.391(4) . ?
 N10 C51 1.386(5) . ?
 N10 B3 1.507(5) . ?
 N5 C22 1.365(4) . ?
 N5 C25 1.374(4) . ?
 N2 C7 1.374(5) . ?
 N2 C4 1.356(4) . ?
 N4 C21 1.378(4) . ?
 N4 C18 1.405(4) . ?
 N4 B2 1.510(4) . ?
 N8 C65 1.363(4) . ?
 N8 C62 1.377(5) . ?
 N11 C55 1.384(4) . ?
 N11 C52 1.366(5) . ?
 N6 C27 1.408(4) . ?
 N6 C27 1.408(4) 2_656 ?
 N3 C11 1.393(4) . ?
 N3 C8 1.379(5) . ?
 N3 B1 1.509(4) . ?
 C29 C26 1.508(4) . ?
 C29 C30 1.399(6) . ?
 C29 C34 1.374(6) . ?
 C66 C65 1.417(5) . ?
 C66 C67 1.425(4) . ?
 C3 C2 1.368(5) . ?
 C3 C38 1.511(4) . ?
 C3 C4 1.417(5) . ?
 C28 C28 1.344(7) 2_656 ?
 C28 C27 1.418(4) . ?
 C27 C26 1.382(5) . ?
 C65 C64 1.402(5) . ?
 C9 C8 1.415(5) . ?
 C9 C10 1.365(5) . ?
 C67 C68 1.369(5) . ?
 C21 C22 1.419(4) . ?
 C21 C20 1.415(4) . ?
 C26 C25 1.405(4) . ?
 C69 C47 1.385(5) . ?
 C69 C68 1.417(5) . ?
 C61 C60 1.384(5) . ?
 C61 C62 1.394(5) . ?
 C61 C73 1.511(5) . ?
 N7 C57 1.403(4) . ?
 N7 C60 1.400(5) . ?
 C83 C56 1.505(4) . ?
 C83 C82 1.406(5) . ?
 C83 C84 1.411(5) . ?
 C15 C14 1.397(4) . ?
 C15 C16 1.389(4) . ?
 C47 C48 1.411(5) . ?
 C47 C70 1.494(5) . ?
 C57 C56 1.382(5) . ?
 C57 C58 1.438(5) . ?
 C55 C56 1.404(5) . ?
 C55 C54 1.406(6) . ?
 C87 C86 1.395(5) . ?
 C87 C82 1.384(5) . ?
 C13 C14 1.402(4) 2_656 ?
 C13 C14 1.402(4) . ?
 C13 C12 1.488(6) . ?
 C2 N1 1.419(4) . ?
 C2 C1 1.423(4) . ?
 C22 C23 1.458(9) . ?
 C22 C2AA 1.391(9) . ?
 C25 C24 1.483(8) . ?
 C25 C3AA 1.395(9) . ?
 C20 C19 1.368(5) . ?
 C7 C8 1.409(5) . ?
 C7 C6 1.393(6) . ?
 C38 C39 1.382(5) . ?
 C38 C43 1.394(5) . ?
 C30 C31 1.381(5) . ?
 C30 C36 1.517(6) . ?
 C72 C70 1.388(6) . ?
 C72 C71 1.385(5) 2 ?
 C4 C5 1.389(6) . ?
 C48 C49 1.404(5) . ?
 C86 C90 1.509(5) . ?
 C86 C85 1.394(5) . ?
 C18 C19 1.419(5) . ?
 C18 C17 1.387(4) . ?
 C32 C31 1.353(8) . ?
 C32 C33 1.381(8) . ?
 C32 C37 1.526(5) . ?
 C11 C12 1.395(4) . ?
 C11 C10 1.410(5) . ?
 C17 C16 1.489(6) . ?
 C70 C71 1.398(5) . ?
 C64 C63 1.385(5) . ?
 C50 C51 1.420(6) . ?
 C50 C49 1.379(5) . ?
 C60 C59 1.432(5) . ?
 C82 C88 1.491(6) . ?
 C58 C59 1.349(5) . ?
 C84 C85 1.387(5) . ?
 C84 C89 1.504(5) . ?
 C51 C52 1.407(5) . ?
 C1 C1 1.354(8) 2_656 ?
 C34 C33 1.408(5) . ?
 C34 C35 1.507(6) . ?
 C39 C40 1.376(6) . ?
 C39 C45 1.528(6) . ?
 C24 C23 1.373(10) . ?
 C54 C53 1.386(5) . ?
 C62 C63 1.419(5) . ?
 C42 C43 1.387(5) . ?
 C42 C41 1.399(7) . ?
 C73 C78 1.401(7) . ?
 C73 C74 1.377(7) . ?
 C52 C53 1.408(6) . ?
 C43 C44 1.511(6) . ?
 C78 C79 1.491(8) . ?
 C78 C77 1.405(7) . ?
 C6 C5 1.380(6) . ?
 C74 C75 1.389(6) . ?
 C74 C80 1.521(7) . ?
 C40 C41 1.370(7) . ?
 C41 C46 1.524(5) . ?
 C75 C76 1.385(9) . ?
 C81 C76 1.563(7) . ?
 C76 C77 1.367(9) . ?
 C2AA C3AA 1.408(10) . ?

loop_
  _geom_angle_atom_site_label_1
  _geom_angle_atom_site_label_2
  _geom_angle_atom_site_label_3
  _geom_angle
  _geom_angle_site_symmetry_1
  _geom_angle_site_symmetry_3
  _geom_angle_publ_flag
 C66 N9 C69 108.7(3) . . ?
 C66 N9 B3 127.3(3) . . ?
 C69 N9 B3 123.6(3) . . ?
 C48 N10 B3 124.1(3) . . ?
 C51 N10 C48 108.3(3) . . ?
 C51 N10 B3 127.6(3) . . ?
 C22 N5 C25 111.7(3) . . ?
 C4 N2 C7 111.8(3) . . ?
 C21 N4 C18 108.5(3) . . ?
 C21 N4 B2 127.8(3) . . ?
 C18 N4 B2 123.6(3) . . ?
 C65 N8 C62 111.8(3) . . ?
 C52 N11 C55 111.0(3) . . ?
 C27 N6 C27 110.2(3) . 2_656 ?
 C11 N3 B1 123.6(3) . . ?
 C8 N3 C11 108.0(3) . . ?
 C8 N3 B1 128.3(3) . . ?
 C30 C29 C26 118.9(4) . . ?
 C34 C29 C26 121.0(3) . . ?
 C34 C29 C30 120.0(3) . . ?
 N9 C66 C65 126.6(3) . . ?
 N9 C66 C67 108.2(3) . . ?
 C65 C66 C67 125.1(3) . . ?
 C2 C3 C38 115.4(3) . . ?
 C2 C3 C4 127.5(3) . . ?
 C4 C3 C38 117.0(3) . . ?
 C28 C28 C27 109.91(19) 2_656 . ?
 N6 C27 C28 105.0(3) . . ?
 C26 C27 N6 129.1(3) . . ?
 C26 C27 C28 125.9(3) . . ?
 N8 C65 C66 125.5(3) . . ?
 N8 C65 C64 106.7(3) . . ?
 C64 C65 C66 127.7(3) . . ?
 C10 C9 C8 107.8(3) . . ?
 C68 C67 C66 107.1(3) . . ?
 N4 C21 C22 125.8(3) . . ?
 N4 C21 C20 108.2(3) . . ?
 C20 C21 C22 126.0(3) . . ?
 C27 C26 C29 116.1(3) . . ?
 C27 C26 C25 127.3(3) . . ?
 C25 C26 C29 116.6(3) . . ?
 N9 C69 C68 107.2(3) . . ?
 C47 C69 N9 121.5(3) . . ?
 C47 C69 C68 131.2(3) . . ?
 C60 C61 C62 127.3(4) . . ?
 C60 C61 C73 115.1(3) . . ?
 C62 C61 C73 117.5(3) . . ?
 C60 N7 C57 110.4(3) . . ?
 C82 C83 C56 120.0(3) . . ?
 C82 C83 C84 120.7(3) . . ?
 C84 C83 C56 119.2(3) . . ?
 C16 C15 C14 120.9(4) . . ?
 C69 C47 C48 120.2(3) . . ?
 C69 C47 C70 120.3(3) . . ?
 C48 C47 C70 119.4(3) . . ?
 N7 C57 C58 105.0(3) . . ?
 C56 C57 N7 129.9(3) . . ?
 C56 C57 C58 125.1(3) . . ?
 N11 C55 C56 124.4(3) . . ?
 N11 C55 C54 106.0(3) . . ?
 C56 C55 C54 129.5(3) . . ?
 C82 C87 C86 121.9(4) . . ?
 C14 C13 C14 117.8(4) . 2_656 ?
 C14 C13 C12 121.1(2) 2_656 . ?
 C14 C13 C12 121.1(2) . . ?
 C3 C2 N1 129.2(3) . . ?
 C3 C2 C1 125.5(3) . . ?
 N1 C2 C1 105.4(3) . . ?
 N5 C22 C21 126.6(3) . . ?
 N5 C22 C23 105.9(4) . . ?
 N5 C22 C2AA 104.7(4) . . ?
 C21 C22 C23 125.3(4) . . ?
 C2AA C22 C21 126.2(4) . . ?
 N5 C25 C26 125.0(3) . . ?
 N5 C25 C24 104.5(4) . . ?
 N5 C25 C3AA 105.0(4) . . ?
 C26 C25 C24 127.9(4) . . ?
 C3AA C25 C26 127.9(5) . . ?
 C2 N1 C2 109.6(4) . 2_656 ?
 C19 C20 C21 107.9(3) . . ?
 N2 C7 C8 126.0(3) . . ?
 N2 C7 C6 105.4(3) . . ?
 C6 C7 C8 128.5(4) . . ?
 C57 C56 C83 116.2(3) . . ?
 C57 C56 C55 126.5(3) . . ?
 C55 C56 C83 117.3(3) . . ?
 C39 C38 C3 120.6(3) . . ?
 C39 C38 C43 120.4(3) . . ?
 C43 C38 C3 119.0(3) . . ?
 C29 C30 C36 120.8(3) . . ?
 C31 C30 C29 119.5(4) . . ?
 C31 C30 C36 119.7(4) . . ?
 C71 C72 C70 120.8(3) 2 . ?
 N2 C4 C3 124.2(4) . . ?
 N2 C4 C5 105.9(3) . . ?
 C5 C4 C3 129.9(3) . . ?
 N10 C48 C47 120.3(3) . . ?
 N10 C48 C49 108.4(3) . . ?
 C49 C48 C47 131.3(3) . . ?
 C15 C14 C13 120.8(4) . . ?
 C87 C86 C90 121.0(3) . . ?
 C85 C86 C87 118.1(3) . . ?
 C85 C86 C90 120.9(4) . . ?
 N4 C18 C19 106.7(3) . . ?
 C17 C18 N4 121.0(3) . . ?
 C17 C18 C19 132.3(3) . . ?
 C20 C19 C18 108.7(3) . . ?
 C31 C32 C33 118.5(4) . . ?
 C31 C32 C37 121.2(6) . . ?
 C33 C32 C37 120.3(6) . . ?
 N3 C11 C12 120.7(3) . . ?
 N3 C11 C10 107.6(3) . . ?
 C12 C11 C10 131.7(3) . . ?
 N3 C8 C9 108.2(3) . . ?
 N3 C8 C7 126.4(3) . . ?
 C7 C8 C9 125.4(3) . . ?
 C18 C17 C18 120.6(4) 2_656 . ?
 C18 C17 C16 119.7(2) . . ?
 C18 C17 C16 119.7(2) 2_656 . ?
 C72 C70 C47 121.5(3) . . ?
 C72 C70 C71 118.5(3) . . ?
 C71 C70 C47 120.0(4) . . ?
 C63 C64 C65 107.8(3) . . ?
 C15 C16 C15 118.6(4) . 2_656 ?
 C15 C16 C17 120.7(2) . . ?
 C15 C16 C17 120.7(2) 2_656 . ?
 C72 C71 C70 120.8(4) 2 . ?
 C11 C12 C13 119.6(2) 2_656 . ?
 C11 C12 C13 119.6(2) . . ?
 C11 C12 C11 120.8(4) 2_656 . ?
 C9 C10 C11 108.4(3) . . ?
 C49 C50 C51 108.3(4) . . ?
 C61 C60 N7 128.8(3) . . ?
 C61 C60 C59 125.4(4) . . ?
 N7 C60 C59 105.7(3) . . ?
 F2 B2 F2 105.5(3) 2_656 . ?
 F2 B2 N4 110.14(13) 2_656 2_656 ?
 F2 B2 N4 110.14(13) . . ?
 F2 B2 N4 110.45(13) . 2_656 ?
 F2 B2 N4 110.45(13) 2_656 . ?
 N4 B2 N4 110.1(4) . 2_656 ?
 C67 C68 C69 108.7(3) . . ?
 C83 C82 C88 121.1(3) . . ?
 C87 C82 C83 118.7(4) . . ?
 C87 C82 C88 120.2(4) . . ?
 C59 C58 C57 109.7(3) . . ?
 C83 C84 C89 121.4(3) . . ?
 C85 C84 C83 118.2(3) . . ?
 C85 C84 C89 120.4(3) . . ?
 C32 C31 C30 121.9(4) . . ?
 N10 C51 C50 107.3(3) . . ?
 N10 C51 C52 126.8(4) . . ?
 C52 C51 C50 125.9(4) . . ?
 C1 C1 C2 109.8(2) 2_656 . ?
 C84 C85 C86 122.2(4) . . ?
 C29 C34 C33 118.3(4) . . ?
 C29 C34 C35 121.7(3) . . ?
 C33 C34 C35 120.0(4) . . ?
 C38 C39 C45 120.8(4) . . ?
 C40 C39 C38 119.3(4) . . ?
 C40 C39 C45 119.9(4) . . ?
 F3 B3 F4 105.1(3) . . ?
 F3 B3 N9 111.8(3) . . ?
 F3 B3 N10 111.2(3) . . ?
 F4 B3 N9 109.6(3) . . ?
 F4 B3 N10 108.8(3) . . ?
 N10 B3 N9 110.2(3) . . ?
 C58 C59 C60 109.1(3) . . ?
 C50 C49 C48 107.7(3) . . ?
 C23 C24 C25 107.7(6) . . ?
 C53 C54 C55 108.3(3) . . ?
 N8 C62 C61 124.8(3) . . ?
 N8 C62 C63 105.0(3) . . ?
 C61 C62 C63 130.2(3) . . ?
 C43 C42 C41 121.2(4) . . ?
 C78 C73 C61 117.7(4) . . ?
 C74 C73 C61 120.8(4) . . ?
 C74 C73 C78 121.5(4) . . ?
 C24 C23 C22 107.6(6) . . ?
 C32 C33 C34 121.6(5) . . ?
 N11 C52 C51 125.7(4) . . ?
 N11 C52 C53 106.4(3) . . ?
 C51 C52 C53 127.8(4) . . ?
 C38 C43 C44 120.9(3) . . ?
 C42 C43 C38 118.8(4) . . ?
 C42 C43 C44 120.4(4) . . ?
 F1 B1 F1 104.3(4) 2_656 . ?
 F1 B1 N3 110.96(14) 2_656 2_656 ?
 F1 B1 N3 110.96(14) . . ?
 F1 B1 N3 109.95(16) . 2_656 ?
 F1 B1 N3 109.95(16) 2_656 . ?
 N3 B1 N3 110.5(4) 2_656 . ?
 C73 C78 C79 122.5(5) . . ?
 C73 C78 C77 117.5(6) . . ?
 C77 C78 C79 120.0(5) . . ?
 C64 C63 C62 108.7(3) . . ?
 C5 C6 C7 108.3(4) . . ?
 C73 C74 C75 119.7(5) . . ?
 C73 C74 C80 122.1(4) . . ?
 C75 C74 C80 118.2(5) . . ?
 C54 C53 C52 108.2(4) . . ?
 C41 C40 C39 122.1(4) . . ?
 C42 C41 C46 120.2(5) . . ?
 C40 C41 C42 118.1(4) . . ?
 C40 C41 C46 121.7(5) . . ?
 C76 C75 C74 119.5(6) . . ?
 C6 C5 C4 108.6(4) . . ?
 C75 C76 C81 117.7(7) . . ?
 C77 C76 C75 120.8(5) . . ?
 C77 C76 C81 121.5(6) . . ?
 C76 C77 C78 120.9(6) . . ?
 C22 C2AA C3AA 108.5(6) . . ?
 C25 C3AA C2AA 107.4(6) . . ?

_shelx_res_file
;
TITL exp_991 in I2/a #15
    exp_991_sq_sq.res
    created by SHELXL-2016/6 at 10:33:29 on 30-Jun-2022
REM reset to I2/a #15
CELL 1.54184 21.0388 31.24652 29.37571 90 105.2262 90
ZERR 8 0.00071 0.00102 0.00101 0 0.0037 0
LATT 2
SYMM 0.5-X,+Y,-Z
SFAC C H B F N
UNIT 704 592 16 32 80
DELU
ISOR 0.005 0.01 C80 C74 C73 C78 C76 C77 C75 C79 C81
ISOR 0.005 0.01 C2AA C3AA C24 C23

L.S. 8 0 269
PLAN  1
SIZE 0.2 0.05 0.05
BOND
ABIN
fmap 2
acta
SHEL 999 0.84
OMIT 1 7 0
OMIT -2 4 6
OMIT -8 1 1
OMIT 2 8 0
OMIT 17 14 15
OMIT 4 10 2
OMIT 4 0 8
OMIT 6 3 7
OMIT 7 4 7
OMIT -1 10 7
OMIT -4 1 11
OMIT -1 7 2
OMIT 17 14 13
OMIT 16 15 11
REM <olex2.extras>
REM <HklSrc "%.\\exp_991_sq_sq.hkl">
REM </olex2.extras>

WGHT    0.105100    2.999600
FVAR       0.98516   0.50210
F2    4    0.754628    0.018513    0.462488    11.00000    0.03473    0.02510 =
         0.05731   -0.00261    0.00641    0.00044
F3    4    0.497758    0.261710    0.199140    11.00000    0.03556    0.04503 =
         0.04797   -0.00702   -0.00275    0.00070
F4    4    0.436165    0.213883    0.227045    11.00000    0.03441    0.03802 =
         0.06166    0.00499   -0.00329    0.00909
F1    4    0.694450    0.448703    0.486670    11.00000    0.10166    0.02598 =
         0.04219    0.00118    0.01473    0.00346
N9    5    0.379097    0.265251    0.169454    11.00000    0.03251    0.03235 =
         0.05235    0.00307   -0.00218    0.00505
N10   5    0.442335    0.205728    0.147181    11.00000    0.03034    0.04073 =
         0.05877   -0.00867   -0.01530    0.00778
N5    5    0.640537   -0.018238    0.472522    11.00000    0.02821    0.02449 =
         0.06308   -0.00128    0.00100   -0.00075
AFIX  43
H5    2    0.682866   -0.018010    0.481650    11.00000   -1.20000
AFIX   0
N2    5    0.756198    0.484666    0.424597    11.00000    0.09913    0.02623 =
         0.03906    0.00074    0.01536   -0.00845
AFIX  43
H2    2    0.752911    0.484499    0.453166    11.00000   -1.20000
AFIX   0
N4    5    0.689253    0.073742    0.484910    11.00000    0.03371    0.02211 =
         0.05566   -0.00022    0.00229    0.00066

N8    5    0.444627    0.292600    0.269943    11.00000    0.04568    0.04127 =
         0.04769    0.00286    0.00515    0.01578
AFIX  43
H8    2    0.459147    0.267868    0.264656    11.00000   -1.20000
AFIX   0
N11   5    0.558847    0.183831    0.229800    11.00000    0.03280    0.05348 =
         0.05362   -0.01239   -0.01034    0.01487
AFIX  43
H11   2    0.532570    0.200609    0.239307    11.00000   -1.20000
AFIX   0

N6    5    0.750000   -0.083158    0.500000    10.50000    0.02625    0.02232 =
         0.06401    0.00000    0.00297    0.00000
AFIX  43
H6    2    0.750001   -0.055635    0.500000    10.50000   -1.20000
AFIX   0
N3    5    0.755347    0.393086    0.458960    11.00000    0.08207    0.02463 =
         0.04210   -0.00045    0.01186   -0.00419
C29   1    0.578387   -0.132489    0.458456    11.00000    0.02716    0.02660 =
         0.06882   -0.00566   -0.00162   -0.00020

C66   1    0.361876    0.299382    0.193039    11.00000    0.03681    0.03315 =
         0.05519    0.00790    0.00090    0.00769
C3    1    0.753623    0.562763    0.416383    11.00000    0.04587    0.02604 =
         0.04662    0.00671   -0.00408   -0.00495
C28   1    0.717027   -0.151594    0.491767    11.00000    0.03393    0.02434 =
         0.07025   -0.00476   -0.00533   -0.00333
AFIX  43
H28   2    0.690848   -0.175962    0.485062    11.00000   -1.20000
AFIX   0
C27   1    0.693297   -0.108934    0.486132    11.00000    0.03334    0.02738 =
         0.04686   -0.00421   -0.00205   -0.00269

C65   1    0.395261    0.313870    0.238789    11.00000    0.04171    0.03912 =
         0.05064    0.00698    0.00372    0.01307
C9    1    0.762026    0.368877    0.387770    11.00000    0.07705    0.03648 =
         0.03763   -0.00578    0.01244   -0.01106
AFIX  43
H9    2    0.765623    0.368350    0.356891    11.00000   -1.20000
AFIX   0

C67   1    0.304612    0.318770    0.163220    11.00000    0.03965    0.03889 =
         0.06163    0.00382    0.00628    0.01193
AFIX  43
H67   2    0.282067    0.342294    0.170531    11.00000   -1.20000
AFIX   0

C21   1    0.624861    0.060680    0.467457    11.00000    0.03272    0.02841 =
         0.06687   -0.00442    0.00770    0.00372
C26   1    0.628029   -0.096725    0.470901    11.00000    0.03071    0.02967 =
         0.05387   -0.00192   -0.00032    0.00063
C69   1    0.335190    0.262620    0.125122    11.00000    0.02700    0.03503 =
         0.05572    0.00273   -0.00704    0.00047
C61   1    0.518666    0.301851    0.349264    11.00000    0.05441    0.05542 =
         0.03810    0.00202    0.00694    0.01405
N7    5    0.569716    0.242659    0.313046    11.00000    0.04125    0.05202 =
         0.04310   -0.00349   -0.00387    0.01588
AFIX  43
H7    2    0.545648    0.244251    0.284486    11.00000   -1.20000
AFIX   0
C83   1    0.708265    0.160549    0.331249    11.00000    0.03795    0.04987 =
         0.04465   -0.00369   -0.00255    0.01519

C15   1    0.795236    0.210989    0.482512    11.00000    0.05023    0.02730 =
         0.04417   -0.00132    0.00187    0.00128
AFIX  43
H15   2    0.825375    0.196212    0.470252    11.00000   -1.20000
AFIX   0

C47   1    0.342461    0.232226    0.092556    11.00000    0.03350    0.03167 =
         0.06221   -0.00151   -0.00759   -0.00240
C57   1    0.621568    0.213564    0.329005    11.00000    0.03831    0.05290 =
         0.04478    0.00100   -0.00746    0.01381
C55   1    0.619817    0.170835    0.257236    11.00000    0.03017    0.05762 =
         0.06023   -0.00941   -0.01219    0.01799
C87   1    0.761010    0.100329    0.376488    11.00000    0.04552    0.04671 =
         0.05644    0.00486    0.00483    0.01132
AFIX  43
H87   2    0.758288    0.073494    0.389540    11.00000   -1.20000
AFIX   0

C13   1    0.750000    0.278832    0.500000    10.50000    0.07126    0.02055 =
         0.04216    0.00000    0.00908    0.00000
C2    1    0.751326    0.574564    0.460781    11.00000    0.04687    0.02405 =
         0.04698    0.00536   -0.00199   -0.00181
C22   1    0.602395    0.017687    0.463418    11.00000    0.03033    0.03113 =
         0.07759   -0.00040    0.00485    0.00233
C25   1    0.602951   -0.054824    0.465301    11.00000    0.03051    0.03100 =
         0.07923   -0.00329    0.00530    0.00047
N1    5    0.750000    0.548381    0.500000    10.50000    0.06085    0.02649 =
         0.04315    0.00000    0.00321    0.00000
AFIX  43
H1    2    0.749999    0.520858    0.500000    10.50000   -1.20000
AFIX   0
C20   1    0.585069    0.097578    0.455098    11.00000    0.03653    0.03188 =
         0.07285    0.00120    0.00394    0.00665
AFIX  43
H20   2    0.539631    0.097918    0.442525    11.00000   -1.20000
AFIX   0
C7    1    0.761058    0.448427    0.399240    11.00000    0.07967    0.03270 =
         0.03740    0.00086    0.00980   -0.00763

C56   1    0.646805    0.183229    0.304281    11.00000    0.03559    0.04818 =
         0.05218   -0.00030   -0.00621    0.01316
C38   1    0.754735    0.599229    0.382824    11.00000    0.05043    0.03132 =
         0.04917    0.00779    0.00248    0.00103
C30   1    0.556279   -0.145435    0.411338    11.00000    0.02832    0.03979 =
         0.07770   -0.00905   -0.00452    0.00839
C72   1    0.317040    0.231034    0.003993    11.00000    0.03033    0.03048 =
         0.06627   -0.00370   -0.01004    0.00265
AFIX  43
H72   2    0.361991    0.231601    0.006369    11.00000   -1.20000
AFIX   0

C4    1    0.757211    0.520730    0.399118    11.00000    0.06419    0.03469 =
         0.04348    0.00390    0.00335   -0.01011
C48   1    0.395888    0.203380    0.103718    11.00000    0.03344    0.03913 =
         0.05824   -0.00717   -0.01656    0.00404
C14   1    0.796100    0.255681    0.483080    11.00000    0.06450    0.02843 =
         0.04054   -0.00110    0.00720   -0.00551
AFIX  43
H14   2    0.827655    0.270259    0.472095    11.00000   -1.20000
AFIX   0

C86   1    0.822489    0.119903    0.383977    11.00000    0.04214    0.05118 =
         0.04370    0.00004    0.00123    0.01788
C18   1    0.691028    0.118671    0.484121    11.00000    0.04771    0.02446 =
         0.05117    0.00029    0.00761    0.00164
C19   1    0.625252    0.132661    0.464913    11.00000    0.04416    0.02894 =
         0.06288    0.00242    0.00329    0.01036
AFIX  43
H19   2    0.611707    0.160995    0.459838    11.00000   -1.20000
AFIX   0
C32   1    0.495099   -0.202744    0.433193    11.00000    0.03511    0.03192 =
         0.13753   -0.00146   -0.02488   -0.00202
C11   1    0.754147    0.348512    0.459571    11.00000    0.08484    0.02227 =
         0.04023   -0.00224    0.01371   -0.00481
C8    1    0.759922    0.405930    0.415035    11.00000    0.07980    0.03109 =
         0.03594   -0.00024    0.00934   -0.00741
C17   1    0.750000    0.140661    0.500000    10.50000    0.04450    0.02721 =
         0.04440    0.00000    0.00702    0.00000

C70   1    0.295292    0.230771    0.044689    11.00000    0.03183    0.02537 =
         0.06021    0.00001   -0.01261    0.00374
C64   1    0.385610    0.352373    0.260569    11.00000    0.04955    0.04376 =
         0.05749    0.00453    0.00404    0.01866
AFIX  43
H64   2    0.354725    0.373343    0.247744    11.00000   -1.20000
AFIX   0

C16   1    0.750000    0.188304    0.500000    10.50000    0.05083    0.02379 =
         0.04127    0.00000   -0.00172    0.00000
C71   1    0.227440    0.230465    0.040122    11.00000    0.03516    0.02761 =
         0.05841    0.00615   -0.00934    0.00496
AFIX  43
H71   2    0.211999    0.229870    0.067017    11.00000   -1.20000
AFIX   0

C12   1    0.750000    0.326462    0.500000    10.50000    0.08108    0.02452 =
         0.04391    0.00000    0.01332    0.00000
C10   1    0.757834    0.334053    0.414873    11.00000    0.08467    0.02556 =
         0.04487   -0.00674    0.00970   -0.00587
AFIX  43
H10   2    0.757472    0.305617    0.405458    11.00000   -1.20000
AFIX   0

C50   1    0.471079    0.152038    0.104965    11.00000    0.05313    0.06756 =
         0.08485   -0.03417   -0.03387    0.03380
AFIX  43
H50   2    0.493874    0.129284    0.096280    11.00000   -1.20000
AFIX   0
C60   1    0.562671    0.268744    0.350173    11.00000    0.05253    0.05825 =
         0.04640    0.00119    0.00644    0.01635

B2    3    0.750000    0.046052    0.500000    10.50000    0.03816    0.02283 =
         0.05697    0.00000    0.01196    0.00000
C68   1    0.289041    0.296251    0.121796    11.00000    0.03426    0.03467 =
         0.05873    0.00513   -0.00488    0.00673
AFIX  43
H68   2    0.253982    0.302066    0.095785    11.00000   -1.20000
AFIX   0
C82   1    0.703936    0.119667    0.350204    11.00000    0.03198    0.05226 =
         0.05962   -0.00174   -0.00117    0.00598
C58   1    0.645330    0.221613    0.378783    11.00000    0.04822    0.06096 =
         0.04190    0.00643   -0.00175    0.01595
AFIX  43
H58   2    0.679307    0.206738    0.399339    11.00000   -1.20000
AFIX   0
C84   1    0.769509    0.181581    0.338951    11.00000    0.03921    0.04840 =
         0.04339    0.00305   -0.00116    0.00731

C31   1    0.515278   -0.180521    0.400006    11.00000    0.03535    0.03909 =
         0.09810   -0.02111   -0.02005    0.00678
AFIX  43
H31   2    0.501124   -0.189127    0.368659    11.00000   -1.20000
AFIX   0

C51   1    0.489725    0.174622    0.148410    11.00000    0.04103    0.05692 =
         0.07022   -0.02237   -0.01502    0.01930
C90   1    0.884247    0.097764    0.411833    11.00000    0.04007    0.05799 =
         0.07089    0.00665    0.00013    0.01643
AFIX 137
H90A  2    0.873157    0.077479    0.433064    11.00000   -1.50000
H90B  2    0.914280    0.118608    0.429553    11.00000   -1.50000
H90C  2    0.904588    0.083124    0.390601    11.00000   -1.50000
AFIX   0

C1    1    0.750205    0.617385    0.476997    11.00000    0.08332    0.02731 =
         0.05838    0.00496    0.00924   -0.00019
AFIX  43
H1A   2    0.749814    0.641739    0.458726    11.00000   -1.20000
AFIX   0

C85   1    0.825387    0.160371    0.364649    11.00000    0.03375    0.05257 =
         0.05008    0.00110   -0.00047    0.00822
AFIX  43
H85   2    0.866163    0.173603    0.369132    11.00000   -1.20000
AFIX   0

C34   1    0.557805   -0.153879    0.492882    11.00000    0.03607    0.04393 =
         0.07543    0.01369   -0.00003   -0.00062
C39   1    0.697671    0.611895    0.350237    11.00000    0.05713    0.05946 =
         0.06346    0.02190    0.00799    0.00178
B3    3    0.439221    0.237246    0.185346    11.00000    0.02951    0.03602 =
         0.05017    0.00040   -0.01355    0.00365
C59   1    0.610896    0.253998    0.391162    11.00000    0.06322    0.06130 =
         0.03620    0.00642   -0.00188    0.02454
AFIX  43
H59   2    0.617432    0.264987    0.421465    11.00000   -1.20000
AFIX   0
C49   1    0.413374    0.169636    0.077869    11.00000    0.04875    0.05190 =
         0.07057   -0.02139   -0.02754    0.01443
AFIX  43
H49   2    0.390226    0.160749    0.047883    11.00000   -1.20000
AFIX   0
C89   1    0.774735    0.225907    0.320330    11.00000    0.04889    0.06189 =
         0.06322    0.01401   -0.00213    0.01016
AFIX 137
H89A  2    0.749698    0.227453    0.287946    11.00000   -1.50000
H89B  2    0.820076    0.232299    0.322538    11.00000   -1.50000
H89C  2    0.757765    0.246267    0.338620    11.00000   -1.50000
AFIX   0

PART 1
C24   1    0.537035   -0.040484    0.437406    21.00000    0.02461    0.03720 =
         0.05686   -0.00384    0.00283   -0.00274
AFIX  43
H24   2    0.501723   -0.058079    0.423245    21.00000   -1.20000
AFIX   0

PART 0
C54   1    0.646444    0.144327    0.228248    11.00000    0.04482    0.08871 =
         0.06439   -0.02689   -0.01646    0.03208
AFIX  43
H54   2    0.687506    0.131154    0.236843    11.00000   -1.20000
AFIX   0
C62   1    0.468412    0.315551    0.310916    11.00000    0.05142    0.04466 =
         0.04519    0.00131    0.01153    0.01408

C42   1    0.812737    0.657544    0.359320    11.00000    0.08346    0.03665 =
         0.09350    0.00618    0.03892   -0.00955
AFIX  43
H42   2    0.851382    0.673053    0.362472    11.00000   -1.20000
AFIX   0

C73   1    0.528912    0.326485    0.394877    11.00000    0.06902    0.06722 =
         0.04495    0.00033    0.00938    0.02749
PART 1
C23   1    0.537503    0.003454    0.436240    21.00000    0.03680    0.03627 =
         0.05828    0.00120    0.00502    0.00111
AFIX  43
H23   2    0.502720    0.020966    0.420891    21.00000   -1.20000
AFIX   0
PART 0
C33   1    0.514747   -0.188854    0.479402    11.00000    0.03690    0.04746 =
         0.12038    0.03180    0.00278   -0.00485
AFIX  43
H33   2    0.499155   -0.202948    0.502188    11.00000   -1.20000
AFIX   0

C52   1    0.545948    0.166479    0.185631    11.00000    0.03800    0.06305 =
         0.06588   -0.01949   -0.02093    0.02070
C43   1    0.813410    0.621448    0.386939    11.00000    0.05592    0.03453 =
         0.07069    0.00625    0.00823   -0.00660
C35   1    0.581092   -0.141307    0.544098    11.00000    0.04632    0.09643 =
         0.07447    0.02419    0.00906    0.00107
AFIX 137
H35A  2    0.626130   -0.149943    0.556430    11.00000   -1.50000
H35B  2    0.554218   -0.155135    0.561555    11.00000   -1.50000
H35C  2    0.577762   -0.110834    0.546939    11.00000   -1.50000
AFIX   0
B1    3    0.750000    0.420603    0.500000    10.50000    0.08756    0.02392 =
         0.04048    0.00000    0.01416    0.00000

C78   1    0.503113    0.309032    0.430156    11.00000    0.08350    0.09405 =
         0.05454    0.01574    0.02048    0.04283
C36   1    0.576923   -0.121482    0.372631    11.00000    0.04826    0.09049 =
         0.06132   -0.00644   -0.00244    0.00877
AFIX 137
H36A  2    0.558636   -0.093154    0.369776    11.00000   -1.50000
H36B  2    0.561093   -0.136421    0.343276    11.00000   -1.50000
H36C  2    0.624104   -0.119712    0.380346    11.00000   -1.50000
AFIX   0

C63   1    0.430289    0.353606    0.304599    11.00000    0.05731    0.05226 =
         0.04765   -0.00164    0.00461    0.01556
AFIX  43
H63   2    0.434582    0.375708    0.326401    11.00000   -1.20000
AFIX   0

C6    1    0.765119    0.462932    0.355270    11.00000    0.18525    0.03882 =
         0.05204    0.00037    0.04776   -0.01182
AFIX  43
H6A   2    0.768936    0.445822    0.330217    11.00000   -1.20000
AFIX   0

C74   1    0.564008    0.364181    0.401733    11.00000    0.06023    0.07522 =
         0.04594   -0.01215   -0.00166    0.02339
C88   1    0.639091    0.097885    0.343652    11.00000    0.04800    0.06009 =
         0.09865    0.00610    0.00286    0.00562
AFIX 137
H88A  2    0.608727    0.116966    0.352629    11.00000   -1.50000
H88B  2    0.644630    0.072676    0.362978    11.00000   -1.50000
H88C  2    0.622169    0.089990    0.311132    11.00000   -1.50000
AFIX   0
C53   1    0.600986    0.141193    0.184648    11.00000    0.05690    0.10175 =
         0.06762   -0.03989   -0.02563    0.04470
AFIX  43
H53   2    0.605971    0.125156    0.159140    11.00000   -1.20000
AFIX   0

C40   1    0.698712    0.647727    0.323185    11.00000    0.07943    0.07033 =
         0.08782    0.04504    0.03168    0.03000
AFIX  43
H40   2    0.659960    0.656394    0.301749    11.00000   -1.20000
AFIX   0
C41   1    0.754966    0.671031    0.326809    11.00000    0.10741    0.04252 =
         0.09370    0.03293    0.05429    0.02594
C44   1    0.876740    0.606720    0.420897    11.00000    0.05216    0.09896 =
         0.09133    0.01500    0.00575   -0.02038
AFIX 137
H44A  2    0.877369    0.615611    0.452294    11.00000   -1.50000
H44B  2    0.913555    0.619109    0.412103    11.00000   -1.50000
H44C  2    0.879526    0.576085    0.419866    11.00000   -1.50000
AFIX   0

C75   1    0.576543    0.384779    0.445094    11.00000    0.07660    0.09716 =
         0.06227   -0.02017    0.00173    0.03033
AFIX  43
H75   2    0.600114    0.410297    0.449968    11.00000   -1.20000
AFIX   0

C5    1    0.762507    0.507071    0.355263    11.00000    0.20045    0.03661 =
         0.05654    0.00863    0.04753   -0.00460
AFIX  43
H5A   2    0.764038    0.524728    0.330087    11.00000   -1.20000
AFIX   0
C37   1    0.451210   -0.242140    0.420224    11.00000    0.06552    0.03264 =
         0.22486    0.01367   -0.04184   -0.01114
AFIX 137
H37A  2    0.428390   -0.241079    0.387330    11.00000   -1.50000
H37B  2    0.419770   -0.242632    0.438716    11.00000   -1.50000
H37C  2    0.477858   -0.267495    0.426465    11.00000   -1.50000
AFIX   0

C80   1    0.590597    0.384199    0.363265    11.00000    0.07542    0.07886 =
         0.05736   -0.01425    0.00199    0.00607
AFIX 137
H80A  2    0.618617    0.364051    0.353247    11.00000   -1.50000
H80B  2    0.615408    0.409410    0.375341    11.00000   -1.50000
H80C  2    0.554549    0.391773    0.336926    11.00000   -1.50000
AFIX   0

C45   1    0.633706    0.586700    0.344104    11.00000    0.05222    0.12921 =
         0.08818    0.04678   -0.01360   -0.01279
AFIX 137
H45A  2    0.638227    0.559083    0.330981    11.00000   -1.50000
H45B  2    0.598163    0.601973    0.323250    11.00000   -1.50000
H45C  2    0.624551    0.583218    0.374230    11.00000   -1.50000
AFIX   0

C79   1    0.462737    0.269189    0.422946    11.00000    0.11377    0.11274 =
         0.08236    0.04213    0.04701    0.04086
AFIX 137
H79A  2    0.432074    0.269830    0.392308    11.00000   -1.50000
H79B  2    0.439041    0.267304    0.446700    11.00000   -1.50000
H79C  2    0.491090    0.244773    0.425187    11.00000   -1.50000
AFIX   0

C46   1    0.755652    0.710566    0.296556    11.00000    0.18644    0.05060 =
         0.14634    0.05848    0.10873    0.04847
AFIX 137
H46A  2    0.776713    0.733747    0.316272    11.00000   -1.50000
H46B  2    0.711240    0.718484    0.280778    11.00000   -1.50000
H46C  2    0.779435    0.704371    0.273563    11.00000   -1.50000
AFIX   0

C81   1    0.570094    0.390916    0.529466    11.00000    0.11776    0.18900 =
         0.06615   -0.03602    0.00473    0.07188
AFIX 137
H81A  2    0.602395    0.412690    0.529769    11.00000   -1.50000
H81B  2    0.587178    0.370869    0.554448    11.00000   -1.50000
H81C  2    0.530788    0.403858    0.533936    11.00000   -1.50000
AFIX   0
C76   1    0.553681    0.367038    0.481025    11.00000    0.09320    0.12776 =
         0.05789   -0.01089    0.01100    0.05184
C77   1    0.517513    0.330134    0.473930    11.00000    0.09857    0.12431 =
         0.05900    0.01658    0.03125    0.05667
AFIX  43
H77   2    0.502240    0.318846    0.498383    11.00000   -1.20000
AFIX   0

PART 2
C2AA  1    0.539590    0.003831    0.463515   -21.00000    0.02898    0.03545 =
         0.05707   -0.00146    0.00054    0.00648
AFIX  43
H2AA  2    0.503700    0.021372    0.463013   -21.00000   -1.20000
AFIX   0
C3AA  1    0.539510   -0.041216    0.464500   -21.00000    0.03360    0.03809 =
         0.05480   -0.00750    0.00634   -0.00251
AFIX  43
H3AA  2    0.503755   -0.058683    0.464598   -21.00000   -1.20000
AFIX   0
HKLF 4


REM  exp_991 in I2/a #15
REM R1 =  0.0772 for    9895 Fo > 4sig(Fo)  and  0.1184 for all   16448 data
REM    972 parameters refined using    391 restraints

END

WGHT      0.1051      2.9997

REM Highest difference peak  0.422,  deepest hole -0.305,  1-sigma level  0.053
Q1    1   0.5410  0.3464  0.4825  11.00000  0.05    0.42
;
_shelx_res_checksum                64600
_shelx_hkl_file
;
   0   0  -4 1997.65 322.184   4
   0   0  -6 250501. 4542.75   4
   0   0   6 248768. 4084.92   6
   0   0   8 43800.8 1993.76   6
   0   0   8 43820.9 1550.96   5
   0   0  -8 43789.9 2246.84   4
   0   0 -10 2116.43 271.479   1
   0   0 -10 2199.44 620.683   4
   0   0  10 1951.29 373.520   5
   0   0  10 2395.40 561.716   6
   0   0  12 16482.5 1543.09   6
   0   0  12 19112.9 1307.56   5
   0   0 -12 17220.9 1830.19   4
   0   0  14 85259.4 3152.41   5
   0   0 -14 75728.8 4406.77   4
   0   0  14 73183.7 3586.01   6
   0   0  16 15224.8 1469.19   5
   0   0  16 13462.7 1697.81   6
   0   0 -16 14171.3 2117.94   4
   0   0  18 6636.85 1049.38   5
   0   0 -18 4613.49 1462.64   4
   0   0 -20 817.258 698.086   4
   0   0  22 8090.24 945.476  20
   0   0  22 8206.24 1040.05  13
   0   0  24 2058.41 520.597  13
   0   0  24 1842.54 488.132  20
   0   0  26 22905.6 1585.00  20
   0   0  26 23712.1 1787.43  13
   0   0  26 22258.8 1855.35  14
   0   0  28-376.072 338.974  14
   0   0  28 316.343 208.904  20
   0   0  28-196.043 191.231  13
   0   0  30 234.653 254.065  14
   0   0  30 228.701 253.797  13
   0   0  32 18.1304 103.275  18
   0   0  32 147.959 193.030  14
   0   0  34-18.9149 107.333  14
   0   1  -3 5128.32 461.564   4
   0  -1  -3 5466.49 465.251   4
   0   1  -5 257076. 4239.76   4
   0  -1  -5 262235. 4156.54   4
   0   1   5 259564. 2872.40   5
   0  -1   5 261057. 3662.32   6
   0   1   7 18502.4 934.559   5
   0   1   7 17610.9 1267.43   6
   0  -1   7 17854.6 1154.85   6
   0   1  -7 18108.1 1349.99   4
   0  -1  -7 18294.8 1341.72   4
   0  -1   9 6655.20 869.953   6
   0  -1  -9 5339.46 889.267   4
   0   1   9 5081.40 789.173   6
   0   1  -9 5964.65 1018.58   4
   0  -1  -9 4551.31 285.875   1
   0   1   9 5438.83 586.441   5
   0  -1  11 9732.91 1101.68   6
   0   1 -11 9833.10 707.029   1
   0   1  11 10942.9 930.389   5
   0   1 -11 9806.88 1330.67   4
   0  -1 -11 9605.08 1304.03   4
   0  -1  11 11445.3 984.231   5
   0   1  11 10502.8 1212.09   6
   0  -1  13 44534.8 2661.69   6
   0   1 -13 42264.4 3173.20   4
   0   1  13 43716.0 2097.26   5
   0   1  13 39839.1 2571.03   6
   0  -1  13 48848.2 2281.97   5
   0  -1 -13 39775.5 2984.78   4
   0  -1  15 1244.17 503.612   6
   0   1  15 1350.14 425.021   5
   0   1  15 883.511 511.715   6
   0  -1 -15 1218.94 486.946   4
   0  -1  15 1048.52 362.381   5
   0   1 -15 651.911 319.016   4
   0  -1  17 1583.38 516.401   5
   0   1 -17 2149.53 883.335   4
   0   1  17 1535.41 581.815   6
   0  -1 -17 765.989 525.313   4
   0   1  17 1719.43 455.550   5
   0  -1 -19 446.288 540.838   4
   0   1 -19 468.115 622.743   4
   0   1 -21 3196.52 1359.84   4
   0  -1 -21 3854.65 1476.75   4
   0  -1  23 1750.47 456.512  20
   0   1  23 1592.09 557.698  13
   0  -1  23 1214.04 392.901  13
   0   1  23 1402.56 433.534  20
   0  -1  25 2860.85 627.397  13
   0  -1  25 1828.30 513.989  14
   0   1  25 3245.79 647.937  20
   0  -1  25 2652.06 544.528  20
   0   1  25 2326.02 563.963  14
   0   1  25 3129.16 626.509  13
   0  -1  27 1969.91 443.555  20
   0  -1  27 1914.35 523.294  13
   0   1  27 2127.09 493.276  20
   0   1  27 2029.09 494.219  13
   0  -1  27 2025.08 527.452  14
   0   1  27 999.018 363.647  14
   0  -1  29 93.8242 260.411  13
   0   1  29 423.384 308.702  13
   0  -1  29-87.9540 180.836  14
   0   1  29 0.93157 211.375  14
   0   1  31 972.606 345.204  14
   0  -1  31 1190.49 406.551  14
   0   1  33 5.89328 99.7077  14
   0   1  33 192.716 104.765  18
   0  -1  33 381.300 208.908  14
   0  -2  -2 246726. 2749.99   4
   0   2  -2 239228. 2910.27   2
   0   2   4 7603.60 464.996   5
   0  -2  -4 7535.49 634.646   4
   0   2  -4 7969.13 698.810   4
   0  -2  -6 25810.4 1485.79   4
   0   2  -6 23113.7 1420.57   4
   0   2   6 26961.9 1055.24   5
   0  -2   6 25721.8 1288.29   6
   0  -2   8 12170.3 1028.07   6
   0  -2  -8 11905.4 1206.54   4
   0   2   8 11764.0 1120.92   6
   0   2  -8 11515.0 1182.56   4
   0   2   8 11590.6 776.302   5
   0   2  10 22584.4 1247.22   5
   0   2 -10 21255.0 1849.33   4
   0  -2 -10 21185.1 1828.67   4
   0  -2  10 20153.3 1499.88   6
   0   2  10 20373.3 1650.73   6
   0   2 -12 39291.0 1607.28   1
   0  -2 -12 36660.4 2769.08   4
   0   2  12 38869.9 1863.81   5
   0   2 -12 37557.2 2849.25   4
   0   2  12 38550.0 2526.34   6
   0  -2  12 39125.2 2004.69   5
   0  -2  12 38463.2 2322.26   6
   0   2 -14 345.152 561.947   4
   0   2  14 73.3175 233.667   6
   0   2  14-104.545 211.734   5
   0  -2  14 123.427 127.157   5
   0  -2 -14-93.4942 289.883   4
   0  -2 -16 15366.9 2216.76   4
   0   2  16 17390.1 1507.35   5
   0   2  16 15409.7 1859.06   6
   0   2 -16 16986.6 2356.18   4
   0  -2  16 19301.1 1727.64   5
   0  -2  18 6545.99 1455.41   7
   0  -2 -18 6312.12 1604.30   4
   0  -2  18 7757.19 1187.57   5
   0   2 -18 6210.01 1627.58   4
   0   2  18 6185.52 1287.64   6
   0  -2 -20 531.967 712.757   4
   0   2 -20 431.754 703.755   4
   0   2  22-24.6320 296.637  20
   0   2  22 510.537 367.123  13
   0  -2  22 478.020 224.635  20
   0  -2  22 616.251 333.536  13
   0   2  24 967.591 366.097  20
   0   2  24 1355.19 523.732  13
   0  -2  24 1504.92 459.151  13
   0  -2  24 1032.99 355.622  20
   0  -2  24 882.749 320.026  14
   0  -2  26 797.617 360.497  14
   0  -2  26 854.864 337.799  13
   0   2  26 979.915 380.508  14
   0   2  26 830.311 347.082  13
   0   2  26 1291.62 443.831  20
   0  -2  26 1126.81 364.108  20
   0   2  28 2357.21 549.429  13
   0   2  28 1837.87 511.120  14
   0  -2  28 2880.49 647.993  14
   0   2  28 2508.99 552.524  20
   0  -2  28 2127.59 531.584  13
   0   2  30-97.0079 155.670  13
   0   2  30 92.9296 202.427  14
   0  -2  30-69.0684 129.460  14
   0  -2  32 99.6070 164.730  14
   0   2  32-43.3175 149.423  14
   0   2  34-218.775 140.295  14
   0  -2  34-111.909 121.848  14
   0   3   1 322.488 97.0018   2
   0   3  -1 377.994 143.958   2
   0  -3   1 234.205 125.802   3
   0  -3  -1 327.281 135.337   3
   0  -3  -1 294.038 78.3286   7
   0   3   3 2414.31 198.092   2
   0   3  -3 2126.80 362.255   2
   0  -3  -3 2500.61 375.416   4
   0   3   3 2365.94 197.747   1
   0   3   3 2341.71 271.873   5
   0   3   5 1080.67 206.088   5
   0  -3  -5 1181.28 331.323   4
   0   3  -5 1071.52 291.222   4
   0   3   5 961.232 250.363   8
   0   3   7 120438. 2439.81   5
   0   3  -7 121061. 3662.93   4
   0  -3  -7 121102. 3556.15   4
   0  -3  -9 3914.09 752.817   4
   0   3   9 4000.66 705.916   6
   0   3   9 4072.21 498.027   5
   0   3  -9 4005.93 764.397   4
   0   3 -11 56341.1 3325.09   4
   0   3  11 55691.2 2929.98   6
   0   3  11 53629.6 2045.87   5
   0  -3 -11 55372.6 3165.72   4
   0  -3 -13 12422.9 1671.77   4
   0   3  13 13244.4 1115.34   5
   0   3  13 13069.0 1526.97   6
   0   3 -13 13148.1 1796.99   4
   0   3  15 22345.7 2188.38   6
   0  -3  15 29809.3 2075.51   5
   0   3 -15 25395.5 2803.03   4
   0  -3 -15 21937.0 2538.96   4
   0   3  15 21752.0 1597.53   5
   0  -3  17 5311.73 1268.27   7
   0   3 -17 6319.25 1537.74   4
   0   3  17 6389.85 944.900   5
   0  -3  17 7583.65 1153.48   5
   0  -3 -17 4425.46 1284.12   4
   0   3  17 5388.05 1191.24   6
   0  -3 -19 3334.24 1214.80   4
   0   3  19 4423.41 1162.01   6
   0   3 -19 4507.22 1516.64   4
   0  -3  21 2969.63 627.730  13
   0   3  21 3122.90 626.867  13
   0   3 -21 2531.85 1269.39   4
   0  -3  23 1620.65 392.157  20
   0  -3  23 1855.32 528.663  13
   0  -3  23 1244.02 381.871  14
   0   3  23 1809.95 522.928  20
   0   3  23 1637.60 459.398  13
   0  -3  25 2435.56 514.915  20
   0  -3  25 2141.83 526.929  14
   0   3  25 3411.94 718.472  13
   0   3  25 2242.52 588.247  20
   0  -3  25 3216.87 679.871  13
   0   3  27 10996.1 1194.07  13
   0  -3  27 10649.4 1180.41  13
   0   3  27 9635.97 1106.99  20
   0  -3  27 9470.33 1160.98  14
   0   3  27 8108.48 1146.24  14
   0   3  29-233.662 228.966  13
   0   3  29-85.1932 263.815  14
   0   3  29-86.8146 134.874  20
   0  -3  29 215.588 206.713  14
   0  -3  31 231.530 147.392  14
   0   3  31 211.047 222.862  13
   0   3  31 183.072 128.935  14
   0   3  33-41.2802 96.9717  14
   0   3  33-87.5059 109.882  18
   0  -3  33 92.4657 108.262  14
   0  -4   0 32647.3 1453.80   3
   0   4   0 36049.9 1307.66   2
   0  -4  -2 4718.79 335.819   7
   0   4  -2 4392.91 552.232   2
   0  -4  -2 4292.83 512.758   3
   0   4   2 5437.23 439.488   2
   0  -4   2 4682.04 564.316   3
   0   4   2 4564.11 437.316   8
   0  -4  -4 4982.15 578.470   4
   0   4   4 5229.62 561.931   8
   0   4   4 5440.55 466.798   5
   0   4   4 5495.58 352.569   2
   0   4   4 5090.97 329.027   1
   0   4  -6 1331.94 411.573   4
   0  -4  -6 1063.89 325.970   4
   0   4   6 1242.24 260.976   5
   0   4   6 1172.58 317.152   8
   0   4   8 69137.8 2060.82   5
   0  -4  -8 68828.4 2961.77   4
   0   4  -8 72706.1 3085.60   4
   0   4   8 67899.0 2870.09   6
   0   4  10 16559.8 1097.93   5
   0   4  10 16212.0 1568.53   6
   0  -4 -10 17047.3 1672.05   4
   0   4 -10 16751.9 1710.70   4
   0   4  12 134.196 144.740   5
   0   4 -12-172.989 295.296   4
   0  -4 -12 269.797 413.908   4
   0   4  12 279.602 343.744   6
   0   4 -14 10387.0 1725.59   4
   0  -4 -14 9986.52 1656.43   4
   0   4  14 9809.68 1017.48   5
   0   4  14 9236.27 1405.87   6
   0  -4  16 33.9348 350.284   7
   0  -4 -16 9.09251 333.302   4
   0   4  16 121.266 299.273   6
   0   4 -16-9.58132 265.956   4
   0  -4  16-166.614 244.435   5
   0   4  16 27.9427 103.489   5
   0  -4 -18 962.949 713.901   4
   0   4  18 1169.65 635.669   6
   0  -4  18 844.834 435.103   5
   0  -4  18 1226.22 705.622   7
   0   4 -18 901.776 688.824   4
   0   4  20-12.7103 336.350   6
   0   4 -20-434.510 798.411   4
   0  -4  22-71.2173 235.666  13
   0   4  22 0.69503 184.167  13
   0  -4  22 166.174 176.610  14
   0   4  22 97.4490 197.535  20
   0   4  24 850.388 377.908  20
   0   4  24 1252.45 503.091  13
   0  -4  24 699.978 442.995  13
   0  -4  24 619.972 271.500  14
   0   4  26 319.963 175.721  20
   0   4  26 513.446 351.899  13
   0  -4  26 12.5473 199.737  13
   0  -4  26-21.4100 209.358  14
   0   4  26-287.015 350.773  14
   0  -4  28 1287.20 451.769  14
   0   4  28 1006.22 386.124  13
   0   4  28 962.544 363.274  20
   0   4  28 546.917 318.716  14
   0   4  30 329.645 229.359  14
   0  -4  30 559.377 304.675  14
   0   4  30 482.906 275.499  13
   0  -4  32 357.639 201.752  14
   0   4  32 245.487 159.189  14
   0   4  32 467.456 224.835  13
   0  -4  34-5.16626 92.7952  14
   0   4  34-57.2493 62.2972  18
   0  -5   1 9160.73 876.609   3
   0   5   1 13632.0 907.349   2
   0   5  -1 9639.14 795.218   2
   0  -5  -1 12345.4 721.118   7
   0  -5  -3 246.763 163.717   3
   0  -5   3 115.388 149.393   3
   0   5   3 358.491 140.473   2
   0   5  -3 345.723 271.164   2
   0   5   3 323.665 180.171   8
   0  -5  -5 6199.24 767.251   3
   0  -5  -5 5729.05 701.165   4
   0   5   5 6616.13 680.284   8
   0   5   5 6191.43 403.056   1
   0   5  -5 5835.74 722.115   4
   0   5   5 5429.52 523.112   5
   0  -5  -7 12712.0 1226.89   4
   0   5  -7 14202.0 1305.31   4
   0   5   7 14712.6 922.435   5
   0   5   7 14459.5 1154.36   8
   0   5   9 74979.8 3325.46   6
   0   5  -9 80142.7 3565.89   4
   0  -5  -9 73588.5 3320.88   4
   0   5   9 78828.4 2392.14   5
   0   5 -11 10138.2 1449.90   4
   0  -5 -11 8630.35 1304.27   4
   0   5  11 9266.22 886.981   5
   0   5  11 9260.83 1329.75   6
   0   5  13 74909.4 3950.70   6
   0  -5 -13 74033.1 4262.87   4
   0   5  13 76013.8 2732.45   5
   0  -5 -15 2260.38 896.046   4
   0   5  15 2056.08 572.810   6
   0   5  15 2103.04 505.467   5
   0   5 -15 1756.34 919.610   4
   0  -5  15 2043.35 741.579   7
   0  -5 -17-543.158 553.319   4
   0  -5  17 107.166 161.931   5
   0   5  17 71.6408 320.946   6
   0  -5  17-191.910 312.083   7
   0   5 -17 20.7187 551.171   4
   0   5  19 784.409 575.386   6
   0  -5  19 562.160 400.103   5
   0  -5  19-186.270 442.889   7
   0   5 -19 147.897 553.835   4
   0  -5  21 4593.75 784.520  13
   0   5  21 5602.91 812.741  13
   0  -5  21 4818.90 716.541  14
   0   5  21 4573.57 1288.78   6
   0   5  21 4793.49 797.387  20
   0   5  21 4729.19 670.134  11
   0  -5  23-143.783 205.757  14
   0   5  23 416.824 249.212  13
   0  -5  23 330.764 362.250  13
   0   5  23-280.551 370.555  20
   0   5  25 3295.74 772.530  20
   0  -5  25 3444.74 748.196  13
   0  -5  25 3108.23 683.021  14
   0   5  25 3600.91 824.280  13
   0   5  27 2864.12 668.610  14
   0   5  27 4045.02 708.944  13
   0  -5  27 3972.24 732.118  14
   0   5  27 3945.41 766.881  20
   0   5  29 18.5113 145.461  14
   0  -5  29 201.624 252.560  14
   0   5  29 167.161 228.869  20
   0   5  29 436.937 301.528  13
   0   5  31 184.561 218.832  13
   0  -5  31 451.374 282.473  14
   0   5  31 143.193 179.215  14
   0   5  33-197.515 126.882  14
   0   5  33-125.740 125.709  18
   0  -5  33-102.024 142.695  14
   0   6   0 252363. 4276.75   2
   0  -6   0 255851. 3904.40   7
   0  -6   0 246250. 4908.21   3
   0  -6   2 123295. 3440.81   3
   0  -6  -2 129255. 3487.79   3
   0   6  -2 122027. 3170.31   2
   0   6   2 135185. 2862.76   8
   0  -6  -2 123540. 2249.92   7
   0   6   2 133982. 2817.21   2
   0  -6  -4 138.553 175.170   3
   0   6   4 268.331 179.227   8
   0   6   4 539.785 194.203   2
   0  -6  -6-32.0768 230.252   3
   0   6   6 272.971 200.081   5
   0   6   6 221.931 152.042   8
   0   6   6 150.528 82.4991   1
   0  -6  -6 15.9163 180.361   4
   0   6   8 3031.15 464.144   5
   0   6   8 2777.19 550.092   8
   0  -6  -8 3088.91 626.784   4
   0   6   8 2922.31 682.910   6
   0   6  -8 2828.27 670.328   4
   0   6  10 23497.0 2050.50   6
   0   6  10 24161.5 1394.42   5
   0  -6 -10 20968.3 1931.48   4
   0   6 -10 24587.6 2107.28   4
   0   6  12 26416.5 1596.29   5
   0   6  12 26290.9 2375.24   6
   0   6 -12 30374.0 2677.24   4
   0  -6 -12 25721.4 2405.98   4
   0   6  14 1294.51 475.529   6
   0   6 -14 1846.68 461.979   1
   0  -6 -14 1861.17 788.811   4
   0   6 -14 1581.07 779.162   4
   0  -6  14 1618.63 714.010   7
   0   6  14 1780.23 440.313   5
   0   6 -16 829.032 689.727   4
   0  -6  16 748.020 574.589   7
   0   6  16 279.613 432.834   6
   0   6  16 755.000 332.038   5
   0  -6 -16 1436.57 913.174   4
   0  -6  18 446.952 379.164   5
   0   6  18 629.663 484.228   6
   0  -6  18 302.470 339.423   7
   0   6 -18 183.157 363.406   4
   0   6 -20 1799.17 910.314   4
   0  -6  20 856.772 705.484   7
   0   6  20 766.733 656.819   6
   0  -6  22 1207.89 440.669  14
   0  -6  22 2369.36 678.403  13
   0   6  22 913.312 403.648  13
   0   6  22 891.208 359.131  20
   0   6  22 1522.56 532.675  11
   0  -6  24 1887.13 520.474  14
   0   6  24 2258.38 643.021  20
   0  -6  24 2049.79 603.379  13
   0   6  24 2434.88 621.084  13
   0   6  26 246.488 297.158  20
   0  -6  26-34.9655 190.660  14
   0   6  26-158.258 212.924  13
   0   6  28 1612.18 457.522  13
   0   6  28 1212.96 404.603  20
   0  -6  28 1987.95 508.540  14
   0   6  28 989.297 314.664  14
   0  -6  30 2630.04 575.735  14
   0   6  30 2173.71 450.622  14
   0   6  30 2241.25 447.130  20
   0   6  30 2961.86 563.251  13
   0  -6  32-189.076 201.413  14
   0   6  32 28.2158 91.6396  14
   0   6  32 25.4109 184.193  13
   0  -6  34 275.559 118.115  14
   0   6  34 286.868 111.759  18
   0   7  -1 975.868 351.553   2
   0  -7   1 906.361 476.508   3
   0  -7  -1 524.865 226.350   3
   0  -7  -1 811.006 229.913   7
   0  -7   1 654.182 240.957   7
   0   7   1 750.421 288.146   2
   0  -7  -3 90367.3 2048.21   7
   0   7   3 98495.1 2679.48   8
   0  -7   3 84130.4 3118.04   3
   0  -7  -3 93847.3 3270.29   3
   0   7   3 91019.6 2444.56   2
   0   7   5 31736.1 1315.44   1
   0   7   5 29770.8 1554.58   8
   0   7  -5 33510.6 1847.16   4
   0  -7  -5 27972.7 1810.74   3
   0   7  -7 355.734 284.278   4
   0  -7  -7 169.484 236.402   3
   0   7   7 136.234 185.468   8
   0  -7  -7 54.8076 214.315   4
   0   7   7 77.3614 80.5165   1
   0   7   9 328.115 199.458   5
   0  -7  -9 207.110 198.488   4
   0   7   9 105.433 309.955   6
   0  -7  -9 63.3086 256.569   3
   0   7  -9 75.6208 229.790   4
   0   7 -11 30273.9 2526.27   4
   0   7  11 27203.4 1595.61   5
   0  -7 -11 26737.5 2299.53   4
   0   7  11 27094.0 2390.49   6
   0  -7 -13 38318.3 3102.10   4
   0  -7  13 36507.9 2980.97   7
   0   7 -13 42055.5 3357.77   4
   0   7  13 41548.8 2106.73   5
   0   7  13 40886.7 3199.09   6
   0   7  15 4086.40 1111.53   6
   0  -7  15 3934.01 1064.83   7
   0   7  15 4632.75 750.147   5
   0   7 -15 5640.98 1376.08   4
   0   7  17 918.703 405.169   6
   0  -7  17 1295.34 713.597   7
   0   7 -17 2101.97 1159.20   4
   0   7 -19 3157.72 1351.70   4
   0  -7  19 2730.14 797.855   5
   0   7  19 2426.89 893.913   6
   0  -7  19 2858.84 1132.17   7
   0   7  21 5292.54 778.874  13
   0  -7  21 5895.65 853.278  13
   0  -7  21 5612.91 804.861  14
   0   7  21 5391.12 714.104  11
   0   7  21 5766.75 1482.85   6
   0   7  21 4588.85 735.726  20
   0   7  23 4321.72 728.467  11
   0   7  23 2663.30 498.861  20
   0  -7  23 3680.76 673.848  14
   0   7  23 3082.33 605.231  13
   0   7  25 1218.97 414.567  13
   0   7  25 1569.51 459.285  20
   0  -7  25 1531.00 459.613  14
   0   7  27 2051.65 550.891  13
   0   7  27 1444.90 508.183  20
   0  -7  27 1566.77 484.847  14
   0   7  27 1220.92 425.841  14
   0  -7  29 216.338 204.883  14
   0   7  29 309.271 209.940  14
   0   7  29-227.133 162.213  13
   0   7  29 257.581 202.955  20
   0  -7  31 442.524 228.265  14
   0   7  31 220.422 152.507  13
   0   7  31 187.912 146.896  14
   0  -7  33 36.0915 94.1041  14
   0   7  33-238.972 142.002  18
   0   8   0 182219. 4179.45   2
   0  -8   0 186570. 3930.28   7
   0  -8   0 183324. 4973.89   3
   0  -8  -2 56507.1 1848.33   7
   0  -8   2 61580.4 2484.24   7
   0   8   2 60026.7 2243.80   8
   0  -8   2 55980.4 2803.22   3
   0   8   2 60313.2 2243.48   2
   0  -8  -2 55046.5 2660.67   3
   0  -8   4 22050.1 1721.54   3
   0  -8  -4 22697.8 1735.45   3
   0  -8   4 23327.0 1655.51   7
   0   8   4 24268.5 1429.07   8
   0   8   6 528.545 196.326   1
   0  -8  -6 702.657 394.611   3
   0  -8   6 988.130 459.328   7
   0   8   6 525.017 251.903   8
   0   8  -6 976.434 416.983   4
   0  -8  -8 14728.2 1433.18   4
   0   8  -8 15604.0 1529.07   4
   0  -8  -8 16210.8 1632.50   3
   0   8   8 15881.1 1381.57   8
   0   8   8 14822.8 660.296   1
   0  -8   8 15037.5 1589.01   7
   0   8 -10 1528.72 613.555   4
   0  -8 -10 1208.68 632.005   3
   0  -8  10 1379.60 580.831   7
   0  -8 -10 1395.86 664.680   4
   0   8  10 1375.36 648.373   6
   0   8  12 43258.4 2171.66   5
   0   8  12 46341.0 3415.74   6
   0  -8  12 46274.2 3282.59   7
   0  -8 -12 43199.9 3113.16   3
   0  -8 -12 43472.0 3157.96   4
   0   8 -12 46661.4 3355.70   4
   0   8  14 20084.2 1547.12   5
   0  -8 -14 17329.0 2106.40   3
   0   8  14 19597.0 2412.57   6
   0   8 -14 20700.0 2494.64   4
   0  -8  14 19245.9 2271.32   7
   0   8 -16 2125.36 985.666   4
   0  -8  16 1907.35 820.650   7
   0   8  16 2503.51 961.982   6
   0  -8 -16 937.470 557.614   3
   0  -8 -18 2438.36 860.921   3
   0   8 -18 5287.58 1621.58   4
   0   8  18 2823.69 1020.19   6
   0  -8  18 3509.40 847.680   5
   0  -8  18 3283.01 1152.14   7
   0  -8  20 539.317 567.302   7
   0  -8 -20 211.762 420.741   3
   0   8  20 324.314 447.336   6
   0  -8  20 25.6424 143.159  14
   0  -8  20 385.756 300.091  13
   0   8  20 3.45000 189.200  13
   0   8  22-301.522 251.329  13
   0   8  22-331.111 376.939  20
   0   8  22 120.198 238.166  11
   0  -8  22-55.6586 203.214  14
   0  -8  24-59.3254 134.274  14
   0   8  24 128.863 170.056  20
   0   8  24 90.0127 171.526  13
   0  -8  26-4.00477 211.434  14
   0   8  26-93.2682 144.104  20
   0   8  26 213.527 246.485  13
   0   8  28 488.508 289.426  13
   0   8  28 252.359 229.762  20
   0  -8  28 173.926 241.368  14
   0   8  28 175.953 180.001  14
   0   8  30 1668.88 373.488  14
   0   8  30 1407.74 338.219  20
   0  -8  30 1293.17 388.909  14
   0   8  30 1669.36 423.926  13
   0   8  32 378.369 201.921  13
   0  -8  32 320.691 178.798  14
   0  -8  34 92.7936 96.5278  14
   0   9   1 3468.32 628.338   2
   0  -9   1 3208.71 750.984   3
   0  -9   1 3452.69 615.846   7
   0  -9  -1 3625.50 818.091   3
   0  -9  -1 3289.09 524.410   7
   0   9   3 12681.1 1078.44   8
   0  -9  -3 12414.0 891.646   7
   0  -9   3 11400.0 1175.34   7
   0  -9   3 11716.1 1311.43   3
   0  -9  -3 11715.4 1320.07   3
   0   9   5 25052.6 1585.15   8
   0  -9   5 28612.3 1992.99   7
   0   9   5 25614.2 1415.07   1
   0  -9  -5 26785.9 2024.28   3
   0   9  -5 30140.8 1870.20   4
   0  -9  -7 578.365 353.755   3
   0   9   7 809.297 219.056   1
   0  -9   7 528.622 356.773   7
   0   9  -7 797.572 318.340   4
   0   9   7 431.827 209.662   8
   0  -9  -9 28.6667 259.323   3
   0  -9  -9-44.5052 175.286   4
   0  -9   9 290.651 287.632   7
   0   9   9 254.921 237.384   8
   0   9  -9 154.160 279.514   4
   0   9  11 21901.9 2483.60   6
   0  -9 -11 20408.4 2230.45   3
   0  -9  11 20495.5 2151.81   7
   0   9 -11 19638.7 2067.57   4
   0  -9 -13 17442.1 2182.45   3
   0   9 -13 20014.6 2352.35   4
   0  -9  13 18437.0 2213.54   7
   0   9  13 19558.2 2431.23   6
   0  -9 -15-29.0835 264.098   3
   0   9 -15 236.673 157.010   1
   0  -9  15-90.2421 270.549   7
   0   9 -15 26.6755 467.643   4
   0   9  15 776.676 676.736   6
   0  -9 -17 1296.96 723.118   3
   0   9  17 2059.77 978.096   6
   0  -9  17 1527.80 736.015   7
   0   9 -17 1873.69 965.453   4
   0   9 -19 6809.89 1869.01   4
   0  -9  19 6385.29 1201.90   5
   0  -9 -19 3615.74 1070.63   3
   0   9  19 5889.59 1504.92   6
   0  -9  19 6161.09 1639.38   7
   0   9  21 626.695 253.363  20
   0  -9  21 1072.74 326.687  14
   0   9  21 1083.07 329.140  13
   0  -9  21 1028.40 332.863  12
   0   9  21 675.921 267.771  11
   0   9  23 7.97740 217.346  20
   0  -9  23 63.1173 213.575  14
   0   9  23 44.2250 154.697  13
   0   9  25-41.5027 294.606  20
   0  -9  25 340.776 285.522  14
   0   9  25-24.3024 143.027  13
   0   9  27 394.950 179.228  14
   0  -9  27 736.962 355.947  14
   0   9  27 767.099 312.668  13
   0   9  27 389.236 254.227  20
   0   9  29 619.001 239.285  20
   0  -9  29 1407.50 430.678  14
   0   9  29 705.689 295.392  13
   0  -9  31-192.040 190.193  14
   0   9  31 68.2945 110.305  13
   0  -9  33-72.4586 89.7780  14
   0   9  33-103.570 117.400  18
   0   9  33 5.44015 96.6632  13
   0 -10   0 7690.99 1112.58   3
   0 -10   0 8797.69 957.948   7
   0  10   2 17417.8 1458.97   8
   0 -10   2 6513.60 1021.19   3
   0 -10  -2 17088.0 1973.22   3
   0 -10  -2 10038.2 1018.73   7
   0 -10   2 6889.94 933.362   7
   0 -10  -4 9185.55 1222.43   3
   0  10   4 10045.6 1019.89   8
   0 -10   4 12299.0 1474.39   3
   0 -10   4 10496.8 1254.55   7
   0  10   6 16144.0 1201.51   1
   0  10   6 17321.3 1446.18   8
   0  10  -6 16463.3 1472.84   4
   0 -10   6 16072.1 1601.38   7
   0 -10  -6 17323.0 1804.46   3
   0  10  -8 1009.32 404.995   4
   0 -10   8 1005.18 507.095   7
   0 -10  -8 885.176 479.129   3
   0  10   8 633.446 290.849   8
   0  10  10 42815.0 2594.01   8
   0  10  10 43549.7 3351.97   6
   0 -10 -10 42322.8 3131.19   3
   0 -10  10 43556.7 3131.13   7
   0  10 -10 43029.5 2947.62   4
   0  10  12 6079.20 1403.04   6
   0  10 -12 6331.95 1241.97   4
   0 -10  12 6468.71 1317.08   7
   0 -10 -12 6634.33 1392.40   3
   0  10 -14 8191.97 1183.27   1
   0  10 -14 8848.68 1693.73   4
   0 -10 -14 7763.43 1565.84   3
   0  10  14 8024.06 1699.82   6
   0 -10  14 8381.65 1622.00   7
   0  10  16 4502.07 1346.71   6
   0 -10  16 3989.92 1159.83   7
   0  10 -16 5840.76 1546.08   4
   0 -10 -16 4301.73 1159.57   3
   0  10  18 97.7983 612.375   6
   0 -10 -18 491.711 552.253   3
   0  10 -18-198.521 334.796   4
   0 -10  18 364.000 415.584   7
   0  10  20 3337.59 1223.02   6
   0 -10  20 3636.84 665.632  12
   0 -10  20 3207.84 597.642  14
   0 -10  20 3882.96 1000.09   5
   0 -10  20 3114.01 1315.73   7
   0  10  20 3135.22 592.313  13
   0  10  20 3408.38 515.317  11
   0 -10  22 3314.55 703.259  12
   0 -10  22 3624.28 694.182  14
   0  10  22 2592.61 464.844  11
   0  10  22 3001.94 576.095  13
   0  10  22 2139.96 487.053  20
   0  10  24 1333.97 419.618  13
   0  10  24 1188.54 417.866  20
   0 -10  24 1363.99 447.623  14
   0  10  24 1570.24 514.700  11
   0  10  26 1334.53 399.407  20
   0  10  26 2083.13 516.375  13
   0 -10  26 2091.44 522.275  14
   0 -10  28 627.379 323.596  14
   0  10  28 273.213 204.719  20
   0  10  28 291.631 236.421  13
   0  10  30 132.256 107.982  20
   0 -10  30-112.875 206.633  14
   0  10  30 164.124 184.010  13
   0 -10  32 255.832 149.995  14
   0  10  32 438.026 206.357  13
   0  11   1 10884.0 1132.95   8
   0 -11  -1 11014.5 1068.71   7
   0 -11   1 11382.6 1193.49   7
   0 -11   1 10095.5 1409.18   3
   0 -11  -1 10763.0 1373.57   3
   0  11   3 18862.3 1459.43   8
   0 -11  -3 17894.2 1252.24   7
   0 -11   3 19256.5 1981.97   3
   0 -11   3 17861.2 1592.70   7
   0 -11  -3 17011.7 1797.14   3
   0  11  -5 17912.7 1514.84   4
   0 -11  -5 15897.8 1753.76   3
   0  11   5 16921.6 1299.95   1
   0  11   5 18781.2 1496.51   8
   0 -11   5 18376.0 1722.75   7
   0 -11   7 7796.70 1261.08   7
   0  11   7 6737.94 982.837   8
   0 -11  -7 6275.75 1169.76   3
   0  11   7 5912.39 738.264   1
   0  11  -7 7828.70 1158.86   4
   0  11   9 11958.3 1367.01   8
   0  11  -9 13088.8 1585.26   4
   0 -11   9 12396.2 1620.97   7
   0 -11  -9 11159.9 1669.16   3
   0  11  11 2778.51 909.376   6
   0 -11 -11 3702.47 951.640   3
   0 -11  11 3092.66 903.941   7
   0  11 -11 3553.57 892.902   4
   0 -11 -13 199.620 435.714   3
   0  11  13 400.360 715.739   6
   0 -11  13 471.098 351.408   7
   0  11 -13 14.1767 348.644   4
   0 -11  15 685.331 446.448   7
   0  11 -15 1507.04 533.464   1
   0  11  15 1578.49 808.323   6
   0 -11 -15 1045.80 634.949   3
   0  11 -15 1546.92 810.059   4
   0  11  17-241.826 407.000   6
   0 -11  17 33.7264 469.007   7
   0 -11 -17 246.081 364.707   3
   0 -11 -19 1671.84 832.666   3
   0  11  19 2684.23 441.082  11
   0 -11  19 2599.17 1008.66   7
   0 -11  19 3095.13 569.518  14
   0  11  19 2348.63 970.009   6
   0  11  19 3019.87 577.186  13
   0  11  21 2605.68 477.749  11
   0  11  21 2593.01 524.220  20
   0 -11  21 3024.39 593.719  14
   0 -11  21 3604.33 675.977  12
   0  11  21 3614.71 652.689  13
   0 -11  23 1511.25 456.106  14
   0  11  23 874.828 317.158  20
   0 -11  23 2195.36 569.953  12
   0  11  23 1498.48 434.312  13
   0  11  23 1774.40 458.014  11
   0  11  25 460.018 291.000  13
   0 -11  25 551.964 296.078  14
   0  11  25 103.182 162.462  20
   0  11  27 610.095 326.738  20
   0 -11  27 1182.27 403.719  14
   0  11  27 325.759 245.752  13
   0  11  29 14.9065 148.981  20
   0 -11  29-262.021 230.643  14
   0  11  29 46.1965 165.558  13
   0  11  31 155.528 165.892  13
   0 -11  31 70.5513 121.027  14
   0  11  33-98.2455 80.1485  18
   0 -11  33-30.6717 75.9473  14
   0 -12   0 2303.58 748.089   3
   0 -12   0 2175.47 542.028   7
   0 -12   2 1232.68 403.224   7
   0 -12   2 1469.87 559.195   3
   0  12   2 1072.59 371.016   8
   0 -12  -2 1481.27 479.340   3
   0 -12  -2 1097.62 341.753   7
   0  12   4 5372.51 799.831   8
   0 -12  -4 5821.17 1121.20   3
   0 -12   4 5716.60 1095.15   3
   0 -12   4 5875.71 974.844   7
   0  12  -6 374.885 249.683   4
   0  12   6 262.589 214.605   8
   0  12   6 111.655 181.591   1
   0 -12  -6 123.392 310.761   3
   0 -12   6 280.244 251.355   7
   0 -12   8 25130.2 2313.13   7
   0  12  -8 27636.4 2214.79   4
   0  12   8 27422.7 2077.38   8
   0 -12  -8 24814.9 2458.77   3
   0  12  10 295.732 286.597   6
   0 -12  10 649.593 426.124   7
   0  12 -10 508.093 460.094   4
   0  12  10 252.025 283.068   8
   0 -12 -10 927.826 704.187   3
   0 -12 -12 23360.1 2736.25   3
   0  12  12 23011.9 2825.41   6
   0  12 -12 24418.9 2609.30   4
   0 -12  12 24748.5 2707.40   7
   0 -12  14 327.331 422.704   7
   0  12 -14 466.907 473.877   4
   0  12 -14 669.149 445.091   1
   0 -12 -14 557.135 627.746   3
   0  12  14 555.703 639.811   6
   0  12  16 549.658 601.933   6
   0 -12  16 926.278 718.366   7
   0  12 -16 1137.28 821.696   4
   0 -12 -16 362.253 373.315   3
   0 -12  18 3089.56 1147.74   7
   0  12  18 2106.52 888.104   6
   0  12 -18 4480.99 1470.26   4
   0 -12 -18 2913.91 1107.68   3
   0  12  20 3.68410 255.292  11
   0 -12  20 366.352 332.554  14
   0  12  20 135.945 175.053  13
   0 -12  20 257.182 208.319  12
   0  12  22 577.951 280.674  13
   0  12  22 594.389 260.406  11
   0 -12  22 514.275 314.976  12
   0  12  22 381.898 193.709  20
   0 -12  22 559.988 287.053  14
   0 -12  24 3876.14 700.530  12
   0  12  24 3484.05 655.340  20
   0  12  24 3142.02 634.858  11
   0 -12  24 3732.25 696.024  14
   0  12  24 2917.64 612.774  13
   0  12  26 160.445 190.812  20
   0  12  26 177.336 152.848  13
   0 -12  26 149.373 229.235  14
   0  12  28 67.9075 137.469  20
   0  12  28 119.054 190.108  13
   0 -12  28-123.834 181.010  14
   0  12  30-167.981 195.395  13
   0 -12  30 34.6762 107.522  14
   0  12  30-184.244 197.791  20
   0 -12  32 155.280 123.572  14
   0  12  32-38.6876 134.865  13
   0  13   1 5331.55 866.860   8
   0 -13   1 5203.35 1023.39   3
   0 -13  -1 4648.13 758.842   7
   0 -13   1 5372.15 896.251   7
   0 -13  -1 4256.80 949.526   3
   0 -13   3 1418.72 641.955   3
   0 -13  -3 1075.15 496.931   3
   0 -13  -3 1206.90 404.174   7
   0 -13   3 975.845 415.181   7
   0  13   3 1139.71 403.359   8
   0 -13  -5 2854.60 948.402   3
   0  13   5 2527.09 667.401   8
   0 -13   5 1588.06 555.174   7
   0  13   5 2187.83 553.063   1
   0  13  -5 1285.64 428.587   4
   0 -13  -7 9037.29 1524.79   3
   0  13   7 9028.45 1019.33   1
   0  13   7 10219.4 1280.42   8
   0 -13   7 9414.44 1421.61   7
   0  13  -7 9871.93 1285.60   4
   0 -13   9 254.221 204.043   7
   0  13  -9-47.1547 282.604   4
   0 -13  -9 162.690 356.484   3
   0  13   9 225.790 284.705   8
   0  13  11 180.153 255.422   6
   0  13 -11-41.2215 284.078   4
   0 -13  11-101.036 265.583   7
   0 -13 -11 682.808 627.726   3
   0  13  13 917.371 821.247   6
   0  13 -13-10.9773 257.777   4
   0 -13 -13-7.69998 358.574   3
   0 -13  13-38.1233 435.232   7
   0  13 -15 643.696 561.644   4
   0  13 -15 367.196 351.505   1
   0 -13 -15 432.163 676.057   3
   0 -13  15 574.875 310.936   7
   0  13  15 630.749 664.438   6
   0 -13 -17 1519.35 825.816   3
   0 -13  17 714.714 424.173   7
   0  13  17 1514.31 1035.06   6
   0  13 -17 1240.44 774.219   4
   0 -13  19 280.066 262.580  14
   0 -13  19-84.2120 238.931  12
   0  13  19 21.2324 196.017  13
   0  13  19 114.070 235.759  11
   0  13  21 2314.82 472.430  11
   0 -13  21 1985.81 493.582  12
   0  13  21 1890.55 447.265  20
   0  13  21 2163.74 511.483  13
   0 -13  21 1876.29 504.594  14
   0 -13  23-26.1288 137.235  14
   0  13  23 292.538 216.981  11
   0 -13  23-160.754 204.720  12
   0  13  23 185.316 201.786  20
   0  13  23-166.993 218.965  13
   0  13  25 1865.61 433.298  20
   0 -13  25 1845.31 514.300  12
   0  13  25 2469.55 589.097  11
   0 -13  25 1908.53 495.084  14
   0  13  25 2137.64 535.104  13
   0 -13  27-12.9572 209.102  14
   0  13  27 12.2970 135.120  20
   0  13  27 367.722 301.201  13
   0 -13  29 64.2833 113.377  14
   0  13  29-30.3486 146.080  20
   0  13  29 81.7472 142.829  13
   0 -13  31-12.4149 99.9747  14
   0  13  31-97.7599 119.869  13
   0 -14   0 29688.8 2770.90   3
   0 -14   0 26994.9 2035.25   7
   0 -14  -2 54.1362 350.475   3
   0 -14   2 446.898 417.975   3
   0 -14   2 383.773 287.571   7
   0  14   2 169.747 176.512   8
   0 -14  -2 687.225 337.769   7
   0  14   4 11338.8 1248.12   1
   0  14  -4 15093.8 1464.76   4
   0 -14   4 13153.2 1651.92   7
   0 -14  -4 11441.5 1676.01   3
   0  14   4 11310.3 1300.70   8
   0  14   6 2093.71 591.932   8
   0  14   6 2250.29 503.853   1
   0 -14  -6 2500.38 802.113   3
   0 -14   6 2212.61 674.956   7
   0  14  -6 2062.15 551.958   4
   0  14  -8 81.4220 229.705   4
   0 -14   8 182.561 292.072   7
   0 -14  -8 92.2445 412.331   3
   0  14   8-8.58124 180.197   8
   0  14  10 425.346 394.433   8
   0 -14  10 300.186 520.199   7
   0 -14 -10 110.054 262.562   3
   0  14  10 58.2659 321.333   6
   0  14 -10 116.525 345.961   4
   0 -14  12 305.142 292.345   7
   0 -14 -12 750.329 641.281   3
   0  14  12-259.173 260.503   6
   0  14 -12 208.772 383.704   4
   0 -14 -14 1130.01 929.124   3
   0  14  14 223.216 385.170   6
   0  14 -14 466.318 458.566   1
   0 -14  14 558.060 487.942   7
   0  14 -14 379.349 584.434   4
   0  14  16 206.385 276.388   6
   0 -14  16 165.165 434.121   7
   0  14 -16 17.4728 403.223   4
   0 -14 -16 149.936 434.376   3
   0  14 -16-358.816 365.653   1
   0  14  18 2600.81 499.308  11
   0 -14  18 2448.46 546.188  14
   0 -14  18 1880.30 432.073  12
   0  14  18 1894.34 446.234  13
   0 -14  18 1780.05 879.327   7
   0  14  20 423.383 186.330  20
   0 -14  20 797.252 330.992  12
   0  14  20 943.244 319.212  13
   0 -14  20 670.450 315.572  14
   0  14  20 581.019 184.715  11
   0  14  22 2813.19 559.851  11
   0 -14  22 2786.34 637.633  14
   0  14  22 2916.04 601.988  13
   0 -14  22 2525.79 598.150  12
   0  14  22 2358.99 513.891  20
   0 -14  24 135.694 239.445  14
   0 -14  24 457.534 284.769  12
   0  14  24 60.2860 209.589  20
   0  14  24 641.543 299.113  13
   0  14  24 314.020 255.449  11
   0  14  26 309.061 264.187  13
   0 -14  26 541.463 302.585  12
   0 -14  26 147.985 208.106  14
   0  14  26-4.39776 120.369  20
   0  14  28-11.0461 128.154  13
   0  14  28 107.640 145.560  20
   0 -14  28 39.6692 187.136  14
   0 -14  30 234.555 163.171  14
   0  14  30 1.46143 108.068  13
   0 -14  32 83.5350 92.4906  14
   0  14  32-151.344 106.046  18
   0  14  32 110.291 122.366  13
   0  15   1 29003.2 2160.15   8
   0 -15  -1 30937.3 2124.50   7
   0 -15   1 29597.4 2230.58   7
   0 -15   1 28418.6 2708.69   3
   0 -15  -1 27526.4 2651.65   3
   0 -15   3 65140.2 4195.52   3
   0  15   3 58631.2 3031.19   8
   0 -15   3 61475.2 3419.43   7
   0  15   3 60921.9 3034.52   1
   0 -15  -3 61731.3 2884.97   7
   0  15  -3 64824.3 2989.40   4
   0 -15  -3 56312.4 3882.18   3
   0 -15   5 423.161 355.976   7
   0  15  -5 311.166 330.909   4
   0  15   5-3.70772 151.187   8
   0 -15  -5 113.047 284.587   3
   0  15   5 116.873 199.031   1
   0  15  -7 96.8202 178.425   4
   0 -15  -7 2173.76 1107.29   3
   0  15   7 1813.18 751.209   8
   0 -15   7 521.943 498.386   7
   0 -15   9 985.961 466.201   7
   0  15   9 1007.58 486.224   8
   0  15  -9 971.929 509.015   4
   0 -15  -9 1641.60 876.939   3
   0 -15 -11 49.3833 381.100   3
   0  15  11 98.8999 202.388   8
   0  15 -11 268.646 405.034   4
   0  15  11-176.559 364.801   6
   0 -15  11 266.908 393.843   7
   0  15 -13 409.881 368.561   1
   0  15  13 428.416 651.724   6
   0 -15  13 227.755 308.871   7
   0  15 -13 287.341 330.196   4
   0 -15 -13 702.051 607.254   3
   0  15  15 155.247 328.196   6
   0 -15 -15 709.155 758.079   3
   0  15 -15 475.907 440.826   4
   0  15 -15 82.1180 260.469   1
   0 -15  15 158.817 512.528   7
   0  15  17 98.5260 137.984  11
   0 -15  17 524.300 223.548  14
   0 -15  17 591.063 538.526   7
   0 -15  17 679.938 237.214  12
   0  15  17 506.312 263.779  13
   0 -15 -17 747.723 621.939   3
   0  15  17 502.337 587.153   6
   0  15  19 126.771 157.751  20
   0  15  19 211.977 218.804  11
   0 -15  19 747.232 391.136  14
   0 -15  19 296.285 182.828  12
   0  15  19 480.622 322.432  13
   0  15  21 338.613 167.176  11
   0  15  21 426.597 167.522  20
   0 -15  21 969.292 397.688  12
   0  15  21 817.784 352.946  13
   0 -15  21 1153.29 426.242  14
   0  15  23 519.730 232.690  13
   0  15  23 682.120 302.738  20
   0 -15  23 687.397 305.845  12
   0  15  23 343.917 236.491  11
   0 -15  23 671.125 328.663  14
   0  15  25 588.258 284.612  13
   0  15  25 379.161 246.775  20
   0  15  25 549.288 341.231  11
   0 -15  25 433.399 258.889  14
   0 -15  25 282.888 282.753  12
   0  15  27 893.882 345.297  13
   0 -15  27 755.760 303.265  14
   0 -15  27 693.481 267.707  12
   0  15  27 674.597 248.901  20
   0 -15  29-49.4223 125.171  14
   0  15  29 30.8581 179.025  13
   0  15  29 101.715 112.496  20
   0  15  31 84.1879 107.976  13
   0 -15  31 89.6716 89.1894  14
   0  16   0 310.094 310.793   8
   0 -16   0 487.350 451.267   3
   0 -16   0 100.863 162.943   7
   0  16   2 944.905 444.347   8
   0  16   2 1169.15 502.591   1
   0 -16  -2 890.567 546.841   3
   0 -16  -2 874.346 383.229   7
   0 -16   2 974.159 555.565   7
   0 -16   2 1301.93 642.124   3
   0 -16   4 149.851 476.371   3
   0  16   4 46.4869 236.557   8
   0  16  -4 85.3824 146.086   4
   0 -16  -4 537.774 426.656   3
   0  16   4 320.042 390.135   1
   0 -16   4-7.15022 232.386   7
   0  16   6 10.6711 224.909   8
   0 -16  -6 751.732 652.786   3
   0 -16   6 384.084 338.000   7
   0  16  -6 240.490 207.847   4
   0  16   6 419.023 249.263   1
   0  16  -8 495.151 346.250   4
   0 -16   8 570.375 483.838   7
   0  16   8 604.505 374.492   8
   0 -16  -8 558.352 387.149   3
   0 -16 -10 3184.85 1155.46   3
   0  16  10 2565.75 730.011   8
   0  16  10 1833.24 815.747   6
   0 -16  10 2091.69 802.126   7
   0  16 -10 1830.42 658.575   4
   0  16 -12 1203.04 555.468   1
   0 -16  12 1014.66 689.796   7
   0  16 -12 1551.47 781.359   4
   0 -16 -12 933.367 833.847   3
   0  16  12 1049.27 529.895   6
   0 -16  14 1065.23 645.702   7
   0  16 -14 1466.50 653.822   1
   0  16  14 1627.97 860.430   6
   0  16 -14 753.595 535.365   4
   0 -16 -14 1014.45 774.330   3
   0 -16 -16 1404.94 1100.06   3
   0  16 -16 1507.96 671.882   1
   0  16  16 1502.98 401.818  11
   0  16  16 1563.45 955.141   6
   0  16  16 1466.76 405.565  13
   0 -16  16 2326.46 1099.58   7
   0 -16  16 1586.92 459.988  12
   0 -16  18 652.292 297.406  14
   0  16  18 359.911 262.086  11
   0 -16  18 275.992 163.299  12
   0  16  18 390.801 245.309  13
   0 -16  20-174.499 240.648  14
   0 -16  20 25.6647 128.397  12
   0  16  20-155.409 311.753  11
   0  16  20-70.9330 170.312  20
   0  16  20 289.351 231.776  13
   0 -16  22 4374.71 721.226  14
   0  16  22 3692.28 651.983  20
   0 -16  22 4213.70 708.321  12
   0  16  22 3517.61 630.346  11
   0  16  22 4711.70 768.057  13
   0 -16  24 3302.48 620.413  12
   0  16  24 3649.88 649.048  13
   0  16  24 3117.77 536.361  20
   0 -16  24 3565.98 653.423  14
   0  16  24 2781.17 532.993  11
   0  16  26 250.026 174.965  20
   0  16  26 205.246 198.656  13
   0 -16  26 177.073 157.099  14
   0 -16  26 503.177 272.868  12
   0  16  28-11.4869 104.462  20
   0 -16  28 11.5637 152.008  14
   0  16  28 107.604 130.466  13
   0 -16  28-188.039 141.490  12
   0 -16  30 84.8514 96.8871  14
   0  16  30 356.266 182.908  13
   0  17  -1 35382.9 2835.10   8
   0  17   1 27855.1 2257.05   8
   0  17   1 29585.8 2331.56   1
   0 -17   1 32944.1 3148.38   3
   0 -17  -1 25854.7 2794.38   3
   0 -17   1 30647.5 2412.49   7
   0 -17  -1 28478.9 2183.56   7
   0  17   3 60585.2 3255.31   8
   0 -17   3 67150.0 3790.15   7
   0 -17   3 64418.0 4473.75   3
   0 -17  -3 62053.2 4352.26   3
   0  17   3 70229.9 3524.41   1
   0  17  -5 1952.35 561.072   4
   0  17   5 1886.76 614.699   8
   0 -17  -5 2061.19 734.100   3
   0 -17   5 1883.49 675.454   7
   0  17   5 2285.95 642.205   1
   0 -17  -7 3688.16 1172.89   3
   0  17   7 3793.72 890.694   8
   0  17  -7 4175.51 954.140   4
   0 -17   7 3341.50 944.438   7
   0 -17  -9-55.3213 361.272   3
   0 -17   9 467.662 479.704   7
   0  17  -9 250.476 237.306   4
   0  17 -11 4345.62 1045.75   1
   0 -17 -11 5297.04 1612.52   3
   0  17 -11 5420.06 1249.39   4
   0  17  11 3782.77 1221.80   6
   0 -17  11 4842.22 1273.19   7
   0  17  13 1961.42 1012.34   6
   0  17 -13 1396.00 692.542   4
   0  17 -13 1878.23 698.103   1
   0 -17 -13 2547.87 1246.99   3
   0 -17  13 2012.56 844.214   7
   0  17  15 954.421 329.673  13
   0 -17 -15 901.141 826.140   3
   0 -17  15 1152.99 756.570   7
   0  17  15 1163.91 789.517   6
   0 -17  15 791.936 255.099  12
   0  17  15 1103.53 315.662  11
   0  17 -15 1295.82 563.431   1
   0  17  17 281.674 207.432  13
   0  17  17 466.137 224.059  11
   0 -17  17 159.810 154.190  14
   0 -17  17 394.278 235.439  12
   0  17  19-35.4288 219.649  13
   0 -17  19 64.9532 233.103  14
   0  17  19-52.6492 222.886  20
   0 -17  19 175.530 130.961  12
   0  17  19 29.6271 271.234  11
   0  17  21-232.815 241.532  11
   0 -17  21-141.974 181.169  12
   0  17  21 42.1461 224.345  13
   0  17  21-105.948 188.449  20
   0 -17  21-116.783 281.661  14
   0 -17  23 1481.19 422.041  12
   0  17  23 1095.56 359.693  13
   0  17  23 1319.48 372.813  20
   0 -17  23 1303.23 372.785  14
   0  17  23 1607.81 391.981  11
   0  17  25 44.2843 230.152  11
   0  17  25 75.4382 109.198  20
   0 -17  25-77.8448 218.345  14
   0 -17  25 561.115 247.201  12
   0  17  25-92.3520 183.884  13
   0 -17  27 238.800 194.671  12
   0  17  27 253.810 232.102  13
   0 -17  27 485.820 200.168  14
   0  17  27 111.621 143.497  20
   0  17  29-161.262 202.891  13
   0 -17  29 75.2392 138.447  14
   0  17  31 290.720 139.444  13
   0  17  31-114.525 89.8708  18
   0 -18   0 7408.51 1192.81   7
   0  18   0 6088.39 1103.95   8
   0 -18   0 5616.10 1397.87   3
   0  18   0 6619.55 1143.19   1
   0  18   2 6356.39 1227.00   1
   0 -18   2 4742.97 1281.45   3
   0  18   2 5226.63 1016.46   8
   0 -18   2 4449.29 958.105   7
   0 -18  -2 5983.91 1427.02   3
   0  18   4 4866.58 1032.43   1
   0 -18  -4 4513.53 1270.36   3
   0  18   4 4705.15 1019.58   8
   0 -18   4 6379.41 1308.47   7
   0  18   6 6125.40 1110.56   8
   0 -18  -6 5255.73 1329.72   3
   0 -18   6 6401.21 1323.51   7
   0 -18   8 1148.00 684.474   7
   0  18  -8 1191.49 633.684   4
   0 -18  -8 655.223 498.217   3
   0  18  10 1269.77 686.915   6
   0  18 -10 1532.55 679.720   4
   0 -18  10 1988.30 908.360   7
   0 -18 -10 2430.03 1129.58   3
   0  18 -10 1865.65 720.446   1
   0 -18  12 2225.35 881.480   7
   0 -18 -12 2275.53 1069.06   3
   0  18  12 2283.92 927.772   6
   0  18 -12 3048.45 912.012   1
   0  18 -12 2867.78 940.973   4
   0 -18 -14 1001.61 810.851   3
   0  18  14 662.970 633.387   6
   0 -18  14 1416.84 384.763  12
   0  18  14 1407.57 321.971  11
   0  18 -14 1091.86 640.952   4
   0 -18  14 1317.63 779.620   7
   0 -18  16 122.625 200.482  12
   0  18  16 202.933 206.692  13
   0 -18  16 266.742 220.845  14
   0  18  16 243.669 196.873  11
   0  18  18-58.9297 229.851  20
   0 -18  18 64.6342 132.554  14
   0  18  18 232.244 241.066  11
   0 -18  18 233.024 132.521  12
   0  18  18 155.679 134.818  13
   0 -18  20 1838.54 461.209  14
   0  18  20 1419.33 352.743  11
   0  18  20 1640.72 412.988  20
   0 -18  20 1456.09 410.470  12
   0  18  20 1770.24 481.009  13
   0 -18  22 168.219 190.009  14
   0  18  22 92.4849 132.879  13
   0 -18  22 190.514 255.352  12
   0  18  22 237.838 164.340  11
   0  18  22-68.6627 130.662  20
   0 -18  24 458.160 253.220  12
   0  18  24 614.805 256.209  20
   0 -18  24 762.454 258.126  14
   0  18  24 571.604 229.582  13
   0  18  24 713.986 292.433  11
   0  18  26 1654.76 432.474  13
   0 -18  26 1392.47 356.699  14
   0 -18  26 1280.58 329.080  12
   0  18  26 1190.90 294.517  20
   0  18  28-21.1753 87.0168  20
   0 -18  28-15.2034 150.654  14
   0  18  28-190.865 151.266  13
   0 -18  28-153.016 143.895  12
   0 -18  30 412.566 158.046  14
   0  18  30 509.834 192.835  13
   0  19   1 942.799 495.339   1
   0  19  -1 1098.27 589.561   1
   0 -19  -1 1955.16 1004.29   3
   0  19   1 1621.94 613.171   8
   0 -19   1 841.355 400.998   7
   0 -19   1 1020.78 720.174   3
   0  19  -1 875.367 507.969   8
   0 -19  -3 3932.33 1232.64   3
   0  19  -3 5065.57 1103.07   1
   0  19   3 4489.52 986.242   1
   0 -19   3 4216.12 1006.93   7
   0 -19   3 5564.47 1399.55   3
   0  19   3 3536.70 816.346   8
   0 -19   5 1987.43 738.342   7
   0 -19  -5 1555.45 838.867   3
   0  19  -5 2378.49 758.817   1
   0  19  -7 395.423 442.569   1
   0 -19   7 437.504 464.604   7
   0 -19  -7 45.1511 322.532   3
   0 -19   9 444.421 390.435   7
   0  19  -9 619.981 440.877   1
   0 -19  -9 1056.74 818.599   3
   0  19 -11 983.126 652.971   4
   0 -19 -11 652.929 653.178   3
   0  19  11 480.385 528.816   6
   0  19 -11 696.194 500.950   1
   0 -19  11 499.840 423.767   7
   0  19  13-241.715 313.300   6
   0  19 -13 207.035 438.191   4
   0 -19  13-58.0165 483.275   7
   0  19  13 181.584 164.710  11
   0 -19  13-54.4674 206.609  12
   0  19  15 266.361 314.769  22
   0 -19  15 82.4955 145.495  12
   0  19  15 143.000 165.032  11
   0  19  15 172.084 152.589  13
   0 -19  17 1513.25 456.244  14
   0  19  17 1615.55 420.941  11
   0  19  17 1852.67 465.647  13
   0  19  17 1756.55 356.611  20
   0 -19  17 1779.77 470.256  12
   0 -19  19 83.6892 146.096  14
   0  19  19-31.2919 236.783  11
   0  19  19-229.805 293.052  13
   0 -19  19-4.28868 135.566  12
   0  19  19-71.5470 170.023  20
   0 -19  21 589.395 270.189  12
   0  19  21 682.015 269.431  11
   0  19  21 825.954 330.929  13
   0  19  21 671.184 214.614  20
   0 -19  21 659.444 300.783  14
   0  19  23 179.862 190.361  20
   0 -19  23 85.0327 175.494  12
   0  19  23-98.5324 170.079  13
   0  19  23 79.2604 143.795  11
   0 -19  23 259.130 227.625  14
   0  19  25 327.193 192.542  13
   0  19  25 308.799 191.053  20
   0 -19  25 664.661 295.731  12
   0 -19  25-7.78340 107.286  14
   0  19  25 147.722 144.441  11
   0  19  27-0.86396 114.508  13
   0 -19  27 210.325 185.970  14
   0  19  27 62.0817 100.876  20
   0 -19  27 34.8418 100.511  12
   0 -19  29 70.9041 121.426  14
   0 -19  29-87.8146 99.3656  12
   0  19  29-159.074 157.756  13
   0 -20   0 1430.11 817.472   3
   0  20   0 854.020 525.894   1
   0  20   2 391.091 355.812   1
   0 -20   2 217.535 339.795   7
   0  20  -2 23.7792 229.226   8
   0 -20  -2-217.500 408.912   3
   0 -20   2 14.8216 322.314   3
   0  20  -2 339.519 388.343   1
   0 -20   4-88.4183 224.844   7
   0 -20  -4 400.516 548.920   3
   0  20  -4 508.427 530.083   1
   0  20   4 203.349 335.172   1
   0  20  -6 37.6381 262.885   1
   0 -20  -6-252.746 542.513   3
   0 -20   6 21.3572 239.079   7
   0 -20   8 674.870 554.831   7
   0 -20  -8 800.232 686.299   3
   0  20  -8 236.882 246.882   1
   0  20 -10 3023.81 917.740   1
   0 -20 -10 2236.76 1120.62   3
   0  20  10 2286.94 921.054   6
   0 -20  10 2918.37 1026.76   7
   0 -20  12-106.279 224.467   7
   0  20  12-82.9049 169.871  11
   0 -20  12-234.668 254.112  12
   0  20  12 28.2330 164.155  22
   0  20  12 5.58648 320.299   6
   0 -20  14 3393.44 601.332  12
   0  20  14 2984.13 562.189  22
   0  20  14 2941.51 492.175  11
   0  20  16-139.632 193.040  11
   0 -20  16 285.582 216.440  12
   0  20  16 224.546 211.389  13
   0  20  16-83.0363 219.866  22
   0  20  18 432.218 145.854  20
   0  20  18 309.490 222.150  13
   0  20  18 767.899 337.883  11
   0 -20  18 816.255 328.093  12
   0  20  20 468.307 219.605  20
   0 -20  20 627.132 291.265  12
   0 -20  20-9.24659 139.206  14
   0  20  20-127.819 264.567  11
   0  20  20 292.816 149.385  13
   0  20  22 212.305 246.895  20
   0 -20  22 626.878 315.399  14
   0  20  22-99.2949 134.743  13
   0 -20  22 178.180 150.723  12
   0  20  22 286.648 234.357  11
   0 -20  24-10.7211 103.693  14
   0 -20  24 146.248 101.370  12
   0  20  24-182.174 199.728  13
   0  20  24 147.695 139.759  20
   0  20  24 179.896 160.549  11
   0  20  26 88.2510 109.664  20
   0 -20  26-24.3654 110.500  12
   0  20  26 76.9802 131.553  13
   0 -20  26 215.384 137.463  14
   0 -20  28 514.988 162.981  14
   0 -20  28 493.764 138.215  12
   0  20  28 455.744 148.894  13
   0  21  -1 196.768 411.376   1
   0 -21  -1 588.889 486.107   3
   0  21   1 241.912 348.843   1
   0 -21   1 154.991 345.077   3
   0 -21  -3 2050.02 967.620   3
   0  21   3 1459.40 658.239   1
   0  21  -3 1165.01 561.708   1
   0 -21   3 1263.61 634.450   7
   0 -21   5 160.042 211.547   7
   0  21  -5 18.1447 272.401   1
   0 -21  -5 481.771 616.329   3
   0 -21  -7 12112.9 2313.19   3
   0 -21   7 13179.8 2111.79   7
   0  21  -7 13005.2 1917.69   1
   0  21   9 922.319 687.536   6
   0 -21   9 883.833 551.042   7
   0  21  -9 481.473 432.274   1
   0 -21  -9 1027.82 696.413   3
   0 -21  11 662.535 337.082  12
   0  21  11 227.295 146.886  22
   0  21  11 420.809 487.446   6
   0 -21  11-364.615 514.352   7
   0  21  13 146.562 216.051  22
   0 -21  13 163.872 236.698  12
   0  21  13 582.124 295.102  11
   0 -21  15 183.077 160.358  12
   0  21  15 605.280 368.267  11
   0  21  15 295.908 270.626  22
   0  21  15 534.786 304.041  13
   0  21  17 522.848 317.546  13
   0 -21  17 310.088 217.535  12
   0  21  17 154.431 240.556  11
   0 -21  19 292.842 240.496  12
   0  21  19-6.23717 145.636  13
   0  21  19-357.807 352.576  11
   0  21  21 222.825 190.299  13
   0 -21  21 197.426 172.845  12
   0  21  21-38.5116 288.937  11
   0  21  21 132.769 156.470  20
   0  21  23 1010.01 290.469  11
   0  21  23 1165.01 313.571  20
   0  21  23 1270.21 363.858  13
   0 -21  23 1138.38 310.323  14
   0 -21  23 952.731 294.886  12
   0  21  25 978.805 250.986  20
   0 -21  25 834.281 241.921  12
   0  21  25 870.745 267.466  13
   0 -21  25 762.317 252.312  14
   0  21  25 1061.62 295.011  11
   0 -21  27-108.055 127.205  12
   0  21  27 366.022 195.391  13
   0  22   0 2477.24 895.112   1
   0 -22   0 4642.71 1560.39   3
   0 -22   2 276.637 361.133   3
   0 -22  -2 2591.37 1091.30   3
   0  22   2 2096.69 696.446   1
   0  22  -2 2396.90 834.206   1
   0  22  -4 3214.69 959.931   1
   0 -22   4 3285.68 1005.40   7
   0 -22  -4 2736.80 1133.82   3
   0 -22  -6-218.481 342.350   3
   0  22  -6 144.251 214.659   1
   0 -22   6 243.755 321.799   7
   0 -22   8 349.586 448.054   7
   0 -22  -8 441.979 507.610   3
   0  22   8 626.753 286.157  22
   0  22   8 403.141 465.276   6
   0  22 -10 37.7386 155.103  21
   0  22  10 866.961 386.931  22
   0  22  10 582.791 360.002  21
   0 -22  10 209.150 218.379  12
   0  22  12 2403.15 448.705  11
   0  22  12 2932.98 579.915  22
   0 -22  12 2862.35 537.171  12
   0  22  14-249.585 209.692  11
   0 -22  14 190.690 199.423  12
   0  22  14-210.135 209.440  22
   0  22  16 632.934 293.202  22
   0 -22  16 752.914 312.665  12
   0  22  16 438.094 237.463  11
   0  22  16 879.786 307.109  13
   0 -22  18 2570.43 539.941  12
   0  22  18 2870.95 600.643  13
   0  22  18 2817.31 527.238  11
   0  22  20 746.044 303.361  13
   0  22  20 1084.57 301.837  11
   0 -22  20 1276.68 381.361  12
   0 -22  22 1477.14 397.998  12
   0  22  22 1460.50 401.943  13
   0  22  22 1608.96 409.005  11
   0  22  22 1879.16 396.674  20
   0  22  24 399.758 170.770  20
   0 -22  24 378.295 213.421  12
   0  22  24 271.424 126.293  11
   0  22  24 429.793 239.378  13
   0 -22  26 1205.80 280.472  12
   0  22  26 874.661 255.660  13
   0  22  28 54.6919 122.561  13
   0 -23   1 2879.45 1086.77   3
   0  23   1 1846.28 747.405   1
   0  23  -1 2635.45 857.095   1
   0 -23  -1 1841.79 740.983   3
   0  23  -3 352.608 382.934   1
   0 -23  -3 284.194 459.674   3
   0  23  -5 7153.24 834.989  21
   0  23   5 8343.11 943.363  22
   0 -23  -5 6118.02 1652.67   3
   0  23   5 7873.64 925.715  21
   0  23   7 1081.09 451.036  10
   0 -23   7 1338.00 705.086   7
   0  23   7 1494.52 474.455  22
   0 -23   7 1332.50 368.856  12
   0  23  -7 905.017 319.334  21
   0  23   7 1864.26 531.252  21
   0 -23   9 8401.05 896.857  12
   0  23  -9 7560.98 849.610  21
   0  23   9 8265.55 1009.10  22
   0  23   9 8465.33 976.516  21
   0  23  11 1039.08 378.247  21
   0 -23  11 898.511 349.912  12
   0  23  11 1079.35 324.610  22
   0  23  13 183.998 169.377  11
   0 -23  13 81.5561 149.186  12
   0  23  13-52.9687 213.797  22
   0  23  15 1783.41 497.933  22
   0  23  15 1867.95 536.417  13
   0 -23  15 1552.37 453.924  12
   0  23  15 1903.66 445.108  11
   0  23  17 32.1079 154.293  22
   0  23  17-20.2681 160.879  11
   0 -23  17 153.566 171.668  12
   0  23  19 354.329 195.242  13
   0  23  19 45.2053 171.718  11
   0 -23  19 701.657 304.419  12
   0 -23  21 27.0863 111.758  12
   0  23  21-259.975 262.662  13
   0  23  21-248.529 258.132  11
   0  23  23 124.259 203.353  13
   0  23  23-172.325 193.818  11
   0 -23  23 177.631 141.320  12
   0  23  25 124.490 107.813  13
   0 -23  25-26.9969 113.626  12
   0  23  27 137.546 130.188  13
   0 -23  27-39.9295 81.6975  12
   0  24   0 12963.9 1202.09  21
   0  24   0 16320.5 1851.35  10
   0  24   2 12528.3 1201.20  22
   0  24   2 12412.0 1714.05  10
   0  24  -2 9098.68 982.552  21
   0  24   2 12214.2 1192.56  21
   0  24   4 4348.61 717.265  21
   0  24   4 3615.46 667.768  22
   0  24   4 3875.66 864.247  10
   0  24  -4 3793.46 637.410  21
   0  24  -6 93.1785 123.934  21
   0  24   6 103.390 243.114  10
   0  24   6 123.357 141.017  22
   0  24   6-65.1649 281.874  21
   0  24   8 3868.05 679.061  21
   0 -24   8 2903.83 525.718  12
   0  24   8 3263.81 641.015  22
   0  24  -8 2657.86 507.041  21
   0  24 -10 86.1918 159.102  21
   0 -24  10 121.461 173.319  12
   0  24  10 175.492 261.592  21
   0  24  10 404.968 318.347  22
   0 -24  12 388.057 236.200  12
   0  24  12 652.224 366.373  22
   0  24  12 99.2278 159.489  11
   0 -24  14 4892.56 736.647  12
   0  24  14 4438.87 745.555  22
   0  24  14 4033.34 632.905  11
   0  24  16 1233.39 378.071  11
   0  24  16 1245.82 454.913  13
   0  24  16 1343.88 424.850  22
   0 -24  16 1077.82 381.149  12
   0 -24  18 669.959 291.169  12
   0  24  18 847.977 346.620  13
   0  24  18 1123.74 352.190  11
   0 -24  20 258.156 175.425  12
   0  24  20-263.415 264.198  11
   0  24  20-36.0478 172.014  13
   0  24  22 737.347 203.849  11
   0 -24  22 947.390 282.722  12
   0  24  22 981.096 326.026  13
   0  24  24 1880.83 330.147  11
   0 -24  24 1658.67 341.894  12
   0  24  24 2526.50 465.625  13
   0  24  26 843.259 241.552  13
   0 -24  26 934.316 203.028  12
   0  25   1 4116.88 1062.95  10
   0  25   1 2663.10 596.180  21
   0  25   1 2722.32 587.461  22
   0  25  -1 3966.97 737.922  21
   0  25   3 4077.65 703.570  21
   0  25   3 4136.14 953.625  10
   0  25   3 4103.16 688.353  22
   0  25  -3 3846.14 688.531  21
   0  25   5 229.832 265.477  22
   0  25   5 17.9646 175.125  21
   0  25  -5-200.922 179.498  21
   0  25   7 5895.47 862.700  21
   0  25   7 6212.49 855.774  22
   0 -25   7 5231.50 678.641  12
   0  25  -7 4880.13 699.067  21
   0 -25   9 2873.21 557.132  12
   0  25   9 2823.86 586.626  22
   0  25  -9 2583.57 514.065  21
   0  25   9 2569.76 575.652  21
   0  25  11 5296.16 738.460  11
   0 -25  11 5408.31 744.082  12
   0  25  11 5524.31 790.712  22
   0  25  11 5259.00 774.811  21
   0  25  13 1101.80 428.824  22
   0  25  13 1373.37 412.381  11
   0 -25  13 1292.59 389.931  12
   0  25  15 7896.78 958.633  13
   0 -25  15 8541.12 956.263  12
   0  25  15 6895.04 761.494  11
   0  25  15 7287.46 907.980  22
   0 -25  17 6321.99 806.307  12
   0  25  17 6005.76 761.507  22
   0  25  17 6806.30 754.119  11
   0  25  17 6298.90 836.490  13
   0 -25  19 260.537 213.596  12
   0  25  19 101.690 226.570  11
   0  25  19 102.145 158.898  13
   0 -25  21 22.5191 95.1444  12
   0  25  21-33.3443 146.363  13
   0  25  21 116.644 107.094  11
   0  25  23-38.5187 133.723  11
   0  25  23 419.584 210.883  13
   0 -25  23 193.963 117.712  12
   0  25  25 28.5715 125.098  13
   0 -25  25 224.773 136.924  12
   0  26   0 4001.46 718.066  21
   0  26   0 3512.12 636.403  22
   0  26   0 3792.52 971.700  10
   0  26   2 348.755 278.995  22
   0  26   2 186.033 249.043  10
   0  26   2-305.336 241.288  21
   0  26  -2-294.065 220.843  21
   0  26   4 26.0065 166.737  22
   0  26   4 158.983 268.184  10
   0  26  -4 598.245 303.722  21
   0  26   4 219.724 186.106  21
   0  26   6 10282.3 1111.48  21
   0  26   6 8207.28 1171.81  10
   0  26  -6 8957.01 971.602  21
   0  26   6 10880.2 1172.01  22
   0  26   8 8.51059 156.119  22
   0  26   8 288.214 172.204  21
   0  26  -8 184.692 131.436  21
   0 -26   8 268.588 164.236  12
   0  26  10 280.815 208.375  21
   0  26 -10 187.076 228.023  21
   0 -26  10 63.4629 192.224  12
   0  26  10 156.908 265.580  22
   0  26  12 490.069 250.818  22
   0  26  12 417.904 221.882  11
   0 -26  12 269.152 223.584  12
   0  26  12 371.126 265.030  21
   0  26  14 4042.75 665.678  22
   0  26  14 4372.69 608.112  11
   0 -26  14 4559.54 684.149  12
   0  26  16 4051.61 576.641  11
   0  26  16 3817.84 637.861  13
   0 -26  16 4762.92 686.092  12
   0  26  16 4562.77 663.596  22
   0 -26  18 93.3894 138.181  12
   0  26  18 161.596 197.279  11
   0  26  18-43.8818 153.002  13
   0  26  20 1594.97 340.533  13
   0  26  20 1552.47 294.111  11
   0 -26  20 1536.20 368.760  12
   0  26  22 186.465 120.010  11
   0 -26  22 107.014 110.854  12
   0  26  22 398.601 215.855  13
   0 -26  24 108.302 91.1163  12
   0  26  24 48.8239 141.377  13
   0  27  -1 194.367 127.415  21
   0  27  -1 6.60757 136.588  22
   0  27  -1 567.364 586.307  10
   0  27   1 482.125 272.612  22
   0  27   1 600.589 249.338  21
   0  27   1 561.783 520.034  10
   0  27  -3 994.358 806.789  10
   0  27   3 228.318 153.936  22
   0  27  -3 185.922 238.863  21
   0  27   3-32.2858 164.725  21
   0  27   3 144.585 421.724  10
   0  27   5 6086.05 870.809  21
   0  27  -5 5615.67 794.759  21
   0  27   5 6077.07 857.182  22
   0  27   5 4508.61 933.086  10
   0  27  -7 1199.33 370.124  21
   0  27   7 1071.75 465.330  21
   0  27   7 1823.44 509.399  22
   0 -27   9 11913.5 1067.77  12
   0  27   9 11229.2 1140.13  22
   0  27  -9 11332.6 1111.47  21
   0  27   9 10742.0 1132.22  21
   0  27  11 21911.6 1534.18  21
   0  27  11 23541.0 1623.80  22
   0  27 -11 23983.6 1542.50  21
   0  27  11 21097.4 1358.78  11
   0 -27  11 25600.6 1595.92  12
   0 -27  13 11301.9 1064.09  12
   0  27  13 10019.0 1059.42  22
   0  27  13 8808.39 882.066  11
   0  27  15 331.973 209.399  13
   0  27  15 737.326 221.174  11
   0 -27  15 573.650 253.560  12
   0  27  15 907.200 365.218  22
   0  27  17 462.527 161.726  11
   0 -27  17 752.305 267.344  12
   0  27  17 450.293 234.317  13
   0  27  17 582.797 230.969  22
   0  27  19 843.997 244.506  13
   0  27  19 1069.96 231.703  11
   0 -27  19 1264.26 324.945  12
   0  27  21 324.368 164.140  13
   0 -27  21 166.180 96.0409  12
   0  27  21 148.663 96.6020  11
   0  27  23 438.437 147.815  11
   0 -27  23 257.685 128.500  12
   0  27  23 454.877 194.315  13
   0  28   0 5094.82 794.475  21
   0  28   0 5211.22 798.005  22
   0  28   0 5713.01 1206.05  10
   0  28  -2 8446.71 986.310  22
   0  28   2 8029.10 999.239  21
   0  28  -2 8383.86 1004.23  21
   0  28   2 8091.95 994.315  22
   0  28  -2 9545.45 1633.21  10
   0  28   2 8033.13 1390.52  10
   0  28  -4 1907.80 984.132  10
   0  28  -4 1107.69 380.515  22
   0  28   4 540.807 298.138  10
   0  28   4 829.541 347.754  21
   0  28   4 1135.46 383.718  22
   0  28  -4 896.636 356.795  21
   0  28  -6-15.2390 139.153  21
   0  28   6 176.969 187.482  21
   0  28  -6-22.9231 147.878  22
   0  28   6 24.0437 184.003  22
   0  28   8 108.010 154.361  22
   0  28   8-78.8982 182.886  21
   0  28  -8 6.24573 161.019  21
   0 -28  10-18.1410 142.421  12
   0  28  10 179.646 189.005  22
   0  28  10 271.307 224.565  21
   0  28 -10 161.424 201.476  21
   0  28  10-258.892 268.542  11
   0  28  12 288.585 189.385  11
   0  28  12 273.366 230.576  22
   0  28  12 407.081 258.130  21
   0 -28  12 433.573 213.310  12
   0  28  14 553.132 254.308  22
   0  28  14 556.924 267.267  13
   0 -28  14 548.439 218.398  12
   0  28  14 803.087 282.496  11
   0 -28  16 214.521 105.261  12
   0  28  16 13.9264 135.998  22
   0  28  16 382.885 209.137  13
   0  28  16 328.396 136.751  11
   0  28  18 989.507 251.030  11
   0  28  18 1182.65 333.802  13
   0 -28  18 1237.30 344.371  12
   0  28  20-312.285 180.199  13
   0  28  20-65.0390 104.537  11
   0 -28  20-386.715 193.627  12
   0  28  22 65.8490 72.3173  11
   0 -28  22 164.842 103.414  12
   0  28  22 62.9098 102.879  13
   0  29  -1-9.17819 147.145  22
   0  29   1-71.4158 184.277  21
   0  29   1-381.068 261.624  10
   0  29   1-79.1504 194.793  22
   0  29  -1 76.0674 133.178  21
   0  29   3 269.550 249.915  22
   0  29  -3 267.868 223.124  22
   0  29  -3 302.477 256.548  21
   0  29   3 41.8871 149.659  21
   0  29  -3-421.834 358.097  10
   0  29   3 176.823 298.723  10
   0  29   5 702.111 317.104  22
   0  29   5 797.202 361.369  21
   0  29  -5 764.948 295.652  21
   0  29  -5 641.091 265.009  22
   0  29  -7 534.064 319.830  22
   0  29   7 807.677 334.742  21
   0  29  -7 857.693 329.464  21
   0  29   7 766.691 339.856  22
   0  29  -9 270.610 207.893  21
   0  29   9 391.151 295.176  22
   0  29  -9 57.2036 151.981  22
   0  29   9 179.073 267.065  21
   0 -29   9 141.511 93.8444  12
   0 -29  11 891.820 305.158  12
   0  29  11 932.947 346.187  22
   0  29 -11 839.409 310.553  21
   0  29  11 536.255 283.425  11
   0  29  11 598.087 355.255  21
   0  29  13 128.334 132.669  22
   0 -29  13 32.4096 106.657  12
   0  29  13 286.331 266.812  13
   0  29  13 189.360 203.825  11
   0  29  15 950.134 304.100  22
   0 -29  15 765.663 272.030  12
   0  29  15 719.576 296.607  13
   0  29  15 541.480 213.133  11
   0 -29  17-102.436 173.933  12
   0  29  17 104.836 106.719  11
   0  29  17 163.139 122.216  22
   0  29  17 4.69928 155.863  13
   0 -29  19-134.886 119.670  12
   0  29  19-47.2426 152.491  11
   0  29  19 149.442 101.260  13
   0  29  21-169.524 101.317  11
   0 -29  21 280.534 141.103  12
   0  29  21 57.3261 128.244  13
   0  30   0 1204.19 395.342  21
   0  30   0 1361.20 446.483  22
   0  30   0 1024.66 579.839  10
   0  30   2 477.267 256.756  22
   0  30  -2 157.639 331.228  10
   0  30  -2 232.387 151.582  21
   0  30   2 459.503 245.727  10
   0  30  -2 262.825 182.265  22
   0  30   2 803.209 344.138  21
   0  30  -4 13912.2 1902.38  10
   0  30  -4 10372.1 1099.24  21
   0  30  -4 11665.9 1132.72  22
   0  30   4 11226.0 1158.43  21
   0  30   4 10940.6 1134.95  22
   0  30   6 2630.78 570.240  22
   0  30  -6 2559.67 537.393  22
   0  30   6 3023.62 599.951  21
   0  30  -6 2866.77 592.461  21
   0  30   8 5251.36 754.501  21
   0  30  -8 5352.23 752.531  21
   0  30  -8 5192.04 731.183  22
   0  30   8 5722.44 784.997  22
   0  30  10 1666.70 402.509  11
   0  30  10 1867.70 452.596  22
   0  30  10 1574.34 429.505  21
   0 -30  10 1698.42 370.288  12
   0  30 -10 1862.03 423.909  21
   0 -30  12 1827.79 401.010  12
   0  30  12 1220.20 385.935  22
   0  30  12 1071.62 314.779  11
   0  30  14 432.751 160.209  11
   0  30  14 316.373 184.039  22
   0  30  14 568.743 277.951  13
   0 -30  14 297.669 174.060  12
   0  30  16 164.711 185.543  13
   0  30  16-60.1261 99.5053  22
   0  30  16 22.7002 102.436  11
   0 -30  16 60.5831 111.425  12
   0  30  18 904.661 276.513  13
   0 -30  18 696.790 236.798  12
   0  30  18 563.135 142.006  11
   0  30  20-70.9539 108.627  11
   0 -30  20-20.3198 70.9554  12
   0  31  -1-94.2482 160.354  21
   0  31  -1 285.948 242.071  22
   0  31   1 109.591 326.838  10
   0  31   1 208.874 207.075  22
   0  31  -1 275.271 288.816  10
   0  31   1 62.2365 129.042  21
   0  31   3 187.625 179.333  21
   0  31   3 246.529 287.432  10
   0  31   3 118.152 202.526  22
   0  31  -3 447.797 441.779  10
   0  31  -3 184.976 211.977  22
   0  31  -3 156.596 146.020  21
   0  31  -5 1184.78 547.711  10
   0  31  -5 1085.61 302.988  21
   0  31  -5 1176.74 378.841  22
   0  31   5 1538.47 467.319  21
   0  31   5 1089.90 365.122  22
   0  31  -7 341.397 248.452  22
   0  31  -7 513.432 515.521  10
   0  31   7 345.824 235.125  22
   0  31   7 278.131 208.109  21
   0  31  -7 435.369 245.849  21
   0  31  -9 365.160 166.590  22
   0  31   9 82.1536 113.874  22
   0  31   9 507.078 215.704  21
   0  31  -9 62.7775 99.1886  21
   0  31   9 244.007 158.897  11
   0  31  11 1609.27 402.084  22
   0 -31  11 2094.10 404.938  12
   0  31  11 1702.60 353.579  11
   0  31  13 226.351 188.627  11
   0  31  13 595.058 309.141  13
   0  31  13 450.800 255.866  22
   0 -31  13 351.685 198.049  12
   0  31  15 157.373 147.449  11
   0 -31  15 754.639 242.285  12
   0  31  15 611.701 236.054  13
   0  31  15 240.999 135.015  22
   0 -31  17 862.119 218.968  12
   0  31  17 1169.03 287.477  13
   0  31  17 319.236 88.4758  11
   0 -31  19 58.4784 68.1485  12
   0  31  19 159.416 116.468  13
   0  32   0 6579.50 822.576  22
   0  32   0 7078.83 908.722  21
   0  32   0 8180.99 1335.58  10
   0  32   2 1993.90 458.121  22
   0  32   2 1976.63 465.592  21
   0  32  -2 1791.46 429.916  22
   0  32  -2 1998.16 512.662  21
   0  32  -2 1162.99 534.713  10
   0  32   2 1459.35 532.133  10
   0  32  -4 487.367 442.506  10
   0  32   4 859.240 395.407  15
   0  32   4 228.415 228.221  21
   0  32   4 600.471 266.118  22
   0  32  -4 613.473 266.940  21
   0  32  -4 543.242 320.566  22
   0  32  -6 335.462 218.265  22
   0  32   6 554.139 278.273  21
   0  32  -6 635.867 260.916  21
   0  32   6 768.374 284.841  22
   0  32  -6 298.311 479.534  10
   0  32   8 410.071 201.702  21
   0  32   8 563.312 262.489  22
   0  32  -8 625.565 272.852  21
   0  32  -8 442.425 212.927  22
   0  32   8 177.969 133.879  11
   0  32  -8 1220.36 627.436  10
   0  32  10 230.716 166.864  22
   0  32 -10 385.913 227.027  21
   0  32  10 301.619 170.539  11
   0  32 -10 702.802 478.238  10
   0  32  12 115.132 120.603  11
   0  32  12 131.420 187.517  13
   0  32  12 84.5188 165.093  22
   0  32  14 128.333 136.828  22
   0  32 -14 173.875 373.146  10
   0  32  14 263.117 155.794  13
   0 -32  14 42.6813 119.772  12
   0  32  14-26.3144 132.178  11
   0  32  16-99.9406 109.031  11
   0  32 -16 349.204 320.069  10
   0  32  16 165.022 150.124  13
   0 -32  16-29.9579 116.275  12
   0  32  18-28.6567 98.7963  13
   0 -32  18-23.8889 79.2713  12
   0  32 -18 218.120 243.356  10
   0  33   1 1814.67 470.943  21
   0  33  -1 2198.04 498.424  22
   0  33  -1 2752.87 527.792  21
   0  33  -1 1414.27 478.117  10
   0  33   1 1954.17 468.919  22
   0  33   3 360.257 258.775  22
   0  33  -3-294.330 362.506  10
   0  33  -3 232.969 170.667  22
   0  33   3 640.877 372.605  15
   0  33  -3 17.5889 139.844  21
   0  33   3 481.329 308.138  21
   0  33  -5 526.777 249.183  21
   0  33   5 669.736 263.625  21
   0  33   5 654.169 316.368  22
   0  33  -5 316.751 184.547  22
   0  33  -5 546.809 421.905  10
   0  33   7 625.390 261.548  21
   0  33  -7 582.098 249.810  21
   0  33   7 500.400 226.271  11
   0  33  -7 727.969 257.587  22
   0  33  -7 780.686 428.029  10
   0  33   7 627.167 269.123  22
   0  33  -9 426.595 350.808  10
   0  33  -9 820.085 258.162  21
   0  33   9 853.273 294.265  22
   0  33   9 650.188 239.936  11
   0  33  11 2594.70 474.400  22
   0  33 -11 3070.17 677.653  10
   0  33  11 2464.96 377.995  11
   0  33  11 2862.73 501.036  13
   0  33  13 566.759 209.865  11
   0  33  13 753.801 249.610  22
   0  33 -13 693.319 415.715  10
   0  33  13 694.764 238.630  13
   0 -33  15 340.893 137.291  12
   0  33  15 105.484 74.4079  11
   0  33  15 275.492 136.901  22
   0  33  15 168.976 99.1712  13
   0  33  17 37.4231 93.1116  13
   0  33 -17 161.894 159.906  10
   0  34   0 1920.29 431.728  21
   0  34   0 1770.72 391.233  22
   0  34   2 4267.73 724.461  15
   0  34  -2 3006.09 729.638  10
   0  34  -2 2679.48 532.241  21
   0  34   2 2382.37 470.394  21
   0  34  -2 2730.25 473.886  22
   0  34   2 2487.51 465.337  22
   0  34   4 765.785 249.913  22
   0  34  -4 485.958 264.004  21
   0  34  -4 505.891 229.983  22
   0  34  -4 184.260 321.255  10
   0  34   4 577.205 250.146  21
   0  34   6 232.740 134.714  11
   0  34   6-16.4421 120.173  21
   0  34   6-31.4064 118.430  22
   0  34  -6 190.273 168.742  21
   0  34  -6 326.619 342.404  10
   0  34  -6 95.5532 163.423  22
   0  34   8 4.75620 133.707  11
   0  34   8 117.733 114.102  22
   0  34  -8-52.0680 141.659  21
   0  34  -8-136.719 131.235  22
   0  34  -8 199.885 270.453  10
   0  34  10 283.277 191.891  13
   0  34  10 363.843 175.894  11
   0  34  10 249.912 192.382  22
   0  34 -10 122.185 107.804  21
   0  34 -10 51.1596 206.483  10
   0  34  12 680.055 202.085  22
   0  34  12 925.052 277.125  13
   0  34  12 889.859 209.072  11
   0  34 -12 840.487 418.380  10
   0  34 -14 195.099 217.170  10
   0  34  14-259.234 148.928  11
   0  34  14 159.280 105.942  22
   0  34  14 68.4850 116.329  13
   0  35  -1 2931.81 528.222  21
   0  35  -1 3678.09 540.026  22
   0  35   1 4524.03 622.167  22
   0  35   1 3863.00 582.626  21
   0  35   3 445.850 212.746  22
   0  35  -3 384.229 186.266  22
   0  35   3 311.561 120.756  21
   0  35  -3 517.047 239.797  21
   0  35  -3 751.946 372.864  10
   0  35  -5 566.686 283.371  10
   0  35  -5 927.292 275.278  21
   0  35  -5 712.841 217.012  22
   0  35   5 779.382 281.622  21
   0  35   5 1283.61 274.805  11
   0  35   5 960.365 310.334  22
   0  35   7 458.536 201.413  22
   0  35  -7 665.465 236.539  21
   0  35  -7 879.260 252.249  22
   0  35  -7 373.185 190.542  10
   0  35   7 476.167 183.712  11
   0  35  -9 405.374 207.571  21
   0  35   9 563.870 189.090  11
   0  35   9 640.898 258.070  22
   0  35  -9 562.184 278.976  10
   0  35   9 811.358 279.440  13
   0  35  11 231.468 168.235  22
   0  35 -11-34.2423 205.868  10
   0  35  11-197.377 107.503  11
   0  35  11 5.08876 109.139  13
   0  35  13 160.251 130.203  13
   0  35  13 24.4310 104.690  22
   0  35 -13 115.389 161.735  10
   0  36   0 11454.6 899.119  22
   0  36   0 11040.6 887.780  21
   0  36  -2 43.1624 95.0433  21
   0  36   2-21.7030 96.4937  22
   0  36  -2-61.9561 233.951  15
   0  36  -2 193.786 156.718  22
   0  36   2-65.5621 115.905  21
   0  36  -4 249.390 166.058  22
   0  36   4 171.149 138.733  22
   0  36   4 374.132 167.205  11
   0  36  -4 435.526 217.729  21
   0  36   4 155.509 123.662  21
   0  36  -6-194.580 232.446  10
   0  36   6 16.4339 94.5883  22
   0  36  -6-33.9290 91.9369  22
   0  36  -6-106.871 119.962  21
   0  36   6 105.883 91.4812  11
   0  36   8 55.2902 109.593  22
   0  36   8-53.2631 92.8514  13
   0  36   8 59.3976 108.081  11
   0  36  -8-21.4050 91.4578  21
   0  36  -8-259.380 229.168  10
   0  36  10 228.011 171.973  22
   0  36 -10 166.525 140.974  10
   0  36  10 330.781 179.991  13
   0  37  -1 233.729 147.224  21
   0  37   1 192.436 148.246  21
   0  37   1 47.5296 111.578  22
   0  37  -1 219.166 163.848  22
   0  37  -1 174.464 215.780  15
   0  37  -3 100.306 104.851  22
   0  37  -3 226.337 189.676  15
   0  37   3 127.138 113.953  11
   0  37   3 30.3967 86.3219  22
   0  37  -3 115.883 101.476  21
   0  37  -5 95.5102 179.035  15
   0  37   5 150.227 108.784  22
   0  37  -5 19.3946 78.5331  22
   0  37   5-22.2557 71.6625  11
   0  37  -5-34.3780 92.9113  21
   0  37   7 50.0794 91.4851  13
   0  37   7 46.3210 92.3056  22
   0  37   9 297.541 153.151  22
   0  38   0 1539.31 280.712  22
   0  38   2 126.614 135.822  22
   0  38   4 849.716 198.164  22
  -1   0  33 147.941 157.960  14
  -1   0  31 58.4906 185.586  14
  -1   0  29 73.8288 121.018  20
  -1   0  29 217.370 216.523  14
  -1   0  29-8.91783 182.315  13
  -1   0  27 470.864 368.499  13
  -1   0  27-269.668 279.422  14
  -1   0  27 227.930 237.774  20
  -1   0  25 182.928 179.495  13
  -1   0  25 376.312 268.661  20
  -1   0  23 357.111 409.546  20
  -1   0  23 1058.23 549.000  13
   1   0 -21 864.024 1001.75   4
   1   0 -19 476.320 630.651   4
  -1   0  17 193.633 385.481   6
  -1   0  17 228.677 158.688   5
   1   0 -17-613.631 642.660   4
   1   0 -15 548.117 441.005   4
  -1   0  15 239.321 260.127   5
  -1   0  15 513.508 306.053   6
  -1   0  13-73.5597 159.581   6
  -1   0  13-82.7060 115.900   5
   1   0 -11-185.878 412.780   4
  -1   0  11 11.8710 202.064   6
  -1   0  11-98.3449 127.663   5
   1   0 -11 48.5738 75.2229   1
   1   0  -9 303.073 363.883   4
  -1   0   9 32.9261 67.6839   5
   1   0  -9-16.2183 43.1131   1
  -1   0   9 116.641 143.401   6
   1   0  -7 600.409 179.781   1
  -1   0   7 1417.44 571.477   6
   1   0  -7 1688.93 719.440   4
  -1   0   5 555.279 431.728   6
   1   0  -5 104.504 69.7106   1
   1   0  -5 384.393 350.526   4
   1   0  -3 110.539 93.1371   4
   1   0  -3 47.6658 47.3129   1
  -1   0  -3 3.03340 38.5015   2
  -1   0  -5 20.4279 110.178   4
  -1   0  -5 28.1380 77.5378   2
   1   0   7 266.408 153.326   6
  -1   0  -7 66.7339 157.159   4
   1   0   7 243.249 190.121   5
   1   0   9 214.739 166.658   5
   1   0   9 259.531 268.347   6
  -1   0  -9 236.913 199.203   4
   1   0  11 104.492 124.840   5
   1   0  11-210.920 191.113   6
  -1   0 -11 253.819 271.410   4
   1   0  13 4245.23 769.243   5
  -1   0 -13 2565.22 1041.34   4
   1   0  13 4763.23 1071.64   6
   1   0  15 466.199 298.432   5
  -1   0 -15-70.7438 291.928   4
   1   0  15 199.895 255.170   7
   1   0  15-23.7124 357.289   6
   1   0  17-1.42023 232.634   5
  -1   0 -17 534.977 505.813   4
  -1   0 -19 607.702 696.706   4
   1   0  21 86.8220 221.488  13
  -1   0 -21 30.4749 322.465   4
   1   0  23-239.229 391.329  14
   1   0  23 125.847 256.986  20
   1   0  23-74.3713 263.158  13
   1   0  25 1276.83 604.282  14
   1   0  25 2112.01 932.629  13
   1   0  25 2075.51 618.274  20
   1   0  27 25.0407 168.493  14
   1   0  27-10.8911 250.204  13
   1   0  27 144.288 205.576  20
   1   0  29-11.8236 185.130  14
   1   0  29-137.400 170.112  13
   1   0  31-268.967 174.348  18
   1   0  31 501.273 258.520  14
   1   0  33 77.7493 86.5599  14
  -1  -1  34 246.020 159.667  14
  -1   1  34 84.4117 91.6120  14
  -1   1  32 231.869 200.703  14
  -1  -1  32 90.4112 162.471  14
  -1   1  30 125.557 191.676  14
  -1  -1  30-35.9754 179.121  14
  -1  -1  30 336.565 274.996  13
  -1   1  30 157.643 199.250  13
  -1   1  28 20.8780 261.375  14
  -1  -1  28 1.43666 103.285  20
  -1   1  28 512.334 303.383  20
  -1   1  28 311.187 313.052  13
  -1  -1  28-61.0728 220.002  14
  -1  -1  28 291.229 290.496  13
  -1   1  26 693.856 385.494  13
  -1  -1  26 645.605 265.390  14
  -1  -1  26 846.308 275.450  20
  -1  -1  26 500.520 265.294  13
  -1   1  26 305.380 224.181  20
  -1   1  24 1873.53 456.037  20
  -1  -1  24 2483.55 640.596  13
  -1   1  24 2574.95 617.783  13
  -1  -1  24 1995.50 451.205  20
  -1  -1  22 823.860 423.138  13
  -1   1  22 239.000 271.517  13
  -1   1  22 381.847 230.535  20
  -1  -1  22 44.8940 149.776  20
   1  -1 -22-309.014 599.632   4
   1  -1 -20 882.071 1046.44   4
   1   1 -20 549.757 874.383   4
   1  -1 -18 260.509 346.060   4
  -1   1  18 186.938 330.254   6
   1   1 -18-446.089 636.774   4
   1   1 -16 1976.13 848.883   4
  -1  -1  16 2821.26 602.265   5
  -1  -1  16 2617.97 707.057   6
  -1   1  16 2511.58 736.003   6
   1  -1 -16 2245.36 933.963   4
  -1   1  16 2438.30 524.251   5
   1  -1 -14 1693.77 719.202   4
  -1   1  14 2216.64 467.859   5
  -1   1  14 2014.87 633.518   6
  -1  -1  14 3303.84 760.694   6
   1   1 -14 2620.53 928.387   4
  -1  -1  14 2857.01 562.460   5
   1  -1 -12 1942.62 722.013   4
  -1   1  12 2397.28 728.106   6
   1   1 -12 1181.63 499.502   4
  -1  -1  12 1930.15 483.736   6
  -1  -1  12 2393.09 460.483   5
  -1   1  12 2559.25 486.552   5
  -1   1  10 21368.3 1567.30   6
   1  -1 -10 20363.5 1842.76   4
  -1  -1  10 20251.9 1415.45   6
   1   1 -10 20663.3 957.967   1
  -1   1  10 22634.4 1152.37   5
   1   1 -10 21218.6 1864.56   4
   1  -1  -8 104960. 1397.16   1
   1   1  -8 111981. 2108.63   1
   1   1  -8 111935. 3744.23   4
   1  -1  -8 110527. 3800.44   4
  -1  -1   8 113374. 2928.73   6
  -1   1   8 115152. 3220.02   6
  -1   1   8 114782. 2249.65   5
   1   1  -6 5810.46 443.445   1
   1   1  -6 5420.89 754.497   4
  -1   1   6 13790.9 1200.41   6
  -1  -1   6 5263.92 523.207   6
   1  -1  -6 6232.36 339.439   1
   1  -1  -6 10641.1 1143.16   4
  -1   1   6 9093.31 679.004   5
  -1   1   4 3333.15 229.730   5
  -1   1   4 3801.85 414.048   9
  -1  -1   4 3598.42 331.718   6
   1   1  -4 3980.63 520.055   4
   1  -1  -4 3736.42 511.077   4
   1   1  -4 4009.99 323.486   1
  -1   1   4 3911.75 214.089   1
   1   1  -2 3270.98 256.539   1
   1   1  -2 2899.38 340.002   4
   1  -1  -2 3518.91 419.243   4
  -1   1  -2 7579.57 412.179   2
   1   1   2 7746.11 303.508   7
  -1   1  -4 69134.2 1594.44   2
  -1  -1  -4 65878.5 1804.30   4
  -1  -1  -4 68413.6 1043.54   2
   1  -1   6 3971.83 562.851   6
   1   1   6 3688.60 421.069   5
  -1   1  -6 3965.74 595.377   4
  -1  -1  -6 3809.26 551.017   4
  -1   1  -6 3885.17 441.930   2
   1  -1   8 385.313 314.647   6
  -1  -1  -8 53.9222 172.935   4
   1   1   8 136.964 140.263   5
  -1   1  -8-16.5672 275.198   4
   1   1   8 294.428 238.046   6
  -1   1 -10 9437.34 1209.82   4
   1  -1  10 9191.06 851.670   5
   1   1  10 9148.07 1078.96   6
  -1  -1 -10 9740.42 1211.52   4
   1   1  10 8904.15 852.087   5
   1  -1  10 9000.54 1065.01   6
   1  -1  12 5154.97 968.097   6
   1   1  12 3905.55 626.616   5
   1  -1  12 4731.80 718.538   5
   1   1  12 3674.77 797.587   6
  -1  -1 -12 4191.84 929.497   4
  -1   1 -12 5442.34 1126.43   4
  -1  -1 -14 4987.23 1175.98   4
  -1   1 -14 5380.58 1245.96   4
   1   1  14 5567.34 1090.96   6
   1  -1  14 4443.51 937.378   7
   1   1  14 6597.41 930.392   5
   1  -1  14 5773.73 854.604   5
   1   1  14 4672.41 905.233   7
  -1  -1 -16 119.529 459.708   4
   1   1  16-40.8222 169.194   6
   1  -1  16 16.6863 170.181   5
   1  -1  16-249.748 201.589   7
   1   1  16 1.25406 242.023   5
  -1   1 -16 276.616 332.153   4
   1   1  18 461.162 242.752   5
   1  -1  18 501.428 336.150   5
  -1   1 -18 746.328 594.431   4
  -1  -1 -18 333.851 609.319   4
  -1  -1 -20 1944.44 1040.87   4
  -1   1 -20 956.866 652.886   4
   1   1  22 305.199 266.152  20
   1  -1  22 31.7822 136.072  20
   1   1  22 44.7758 191.131  13
   1  -1  22-176.756 218.756  13
   1   1  24-251.138 382.957  14
   1  -1  24-468.039 485.338  14
   1  -1  24 258.751 349.693  13
   1   1  24 91.9521 236.389  20
   1  -1  24 293.963 268.743  20
   1   1  24 55.7332 173.072  13
   1  -1  26 358.260 282.400  13
   1   1  26 681.548 418.640  14
   1   1  26 162.873 210.222  13
   1  -1  26 505.575 161.600  14
   1  -1  26 615.568 344.697  20
   1   1  26 701.879 323.954  20
   1  -1  28 391.217 327.883  13
   1  -1  28-165.375 242.306  14
   1   1  28 295.760 187.408  14
   1   1  28 585.976 363.927  13
   1   1  30 473.690 289.603  13
   1   1  30 60.7430 174.496  14
   1  -1  30 141.744 250.927  14
   1  -1  30 1.51950 152.910  18
   1   1  32-108.085 124.823  18
   1  -1  32 149.630 117.906  14
   1   1  32 63.2205 109.804  14
   1  -1  34-68.9794 95.7990  14
  -1  -2  35 87.1762 94.3195  14
  -1   2  33 18.3640 72.9271  18
  -1   2  33 124.641 167.978  14
  -1  -2  33 137.475 93.6327  14
  -1   2  31 396.928 255.914  13
  -1   2  31 458.798 228.937  14
  -1  -2  31 82.3620 152.863  14
  -1  -2  29 936.168 362.875  14
  -1   2  29 590.919 243.143  14
  -1   2  29 1281.66 381.432  20
  -1   2  29 1456.00 454.079  13
  -1  -2  29 1122.36 389.099  13
  -1   2  27-99.1453 153.023  13
  -1  -2  27 259.154 226.634  20
  -1   2  27-109.013 234.876  20
  -1  -2  27 311.176 331.099  13
  -1  -2  27-214.599 297.848  14
  -1   2  27-16.3174 260.261  14
  -1  -2  25 264.542 335.180  13
  -1  -2  25-49.7234 247.040  14
  -1   2  25 571.058 448.371  13
  -1   2  25-161.820 325.324  20
  -1  -2  25-18.8647 172.226  20
  -1  -2  23 2390.73 559.226  20
  -1  -2  23 3270.33 725.621  13
  -1   2  23 2303.27 582.891  20
  -1   2  23 2917.34 696.251  13
   1   2 -21 3556.82 1378.95   4
   1  -2 -21 5048.88 1687.94   4
  -1   2  19 1186.58 584.668   6
   1  -2 -19 463.743 603.514   4
   1   2 -19 296.869 496.028   4
  -1   2  17 16954.1 1958.28   6
  -1  -2  17 21376.0 1823.70   5
   1   2 -17 18168.0 2656.58   4
   1  -2 -17 14140.4 2269.07   4
  -1   2  15 1699.96 392.975   5
   1   2 -15 1144.03 526.386   4
   1  -2 -15 1421.50 714.144   4
  -1   2  15 1444.65 571.069   6
  -1  -2  15 1951.91 495.124   5
  -1   2  13 870.975 498.883   6
  -1  -2  13 1067.95 415.359   6
   1   2 -13 488.990 306.465   4
  -1  -2  13 650.428 246.865   5
  -1   2  13 874.112 284.621   5
   1  -2 -13 655.494 433.249   4
  -1   2  11 16674.9 1050.81   5
   1  -2 -11 15650.5 1752.13   4
   1   2 -11 16278.3 972.917   1
   1   2 -11 17428.9 1825.47   4
  -1   2  11 15713.3 1476.43   6
  -1  -2  11 15731.2 1293.48   6
   1   2  -9 26899.0 1217.03   1
  -1  -2   9 26304.1 1562.11   6
  -1   2   9 27336.4 1173.66   5
   1   2  -9 28594.1 2065.53   4
   1  -2  -9 25862.2 2007.07   4
  -1   2   9 27039.5 1730.41   6
  -1   2   7 217383. 4249.43   6
  -1   2   7 230747. 2889.65   5
   1   2  -7 229080. 5007.92   4
  -1  -2   7 230490. 3705.74   6
   1  -2  -7 236768. 5327.85   4
  -1  -2   5 127511. 2183.02   6
   1  -2  -5 121504. 3312.30   4
   1   2  -5 125281. 3122.11   4
  -1   2   5 129917. 1753.91   5
   1   2  -3 118467. 1966.37   1
   1   2  -3 111291. 2368.37   4
   1  -2  -3 128557. 2902.97   4
  -1   2   3 116239. 1975.06   9
  -1   2   3 137385. 1435.02   5
   1  -2  -1 64.4542 65.9509   3
   1   2  -1 31.3406 58.4876   4
   1   2  -1 40.3674 40.6127   1
  -1   2  -1 3295.10 297.453   2
   1   2   1 3766.28 285.062   1
   1  -2   1 3623.67 380.166   3
  -1  -2  -1 3677.60 273.816   3
  -1   2  -3 890.682 204.996   2
  -1  -2  -3 1171.72 178.956   4
  -1   2  -5 44154.6 1561.31   2
   1   2   5 47488.7 1449.88   5
  -1  -2  -5 42537.6 1589.69   4
  -1  -2  -7 36019.9 1808.71   4
  -1   2  -7 41250.7 2114.43   4
   1   2   7 37788.5 1468.82   5
  -1   2  -9-16.0218 183.842   4
  -1  -2  -9 283.002 280.955   4
   1   2   9 251.924 285.684   6
   1   2   9 233.645 137.804   5
   1   2  11 1031.89 307.201   5
  -1  -2 -11 975.629 510.555   4
   1  -2  11 1570.51 408.530   5
  -1   2 -11 1239.25 617.786   4
   1   2  11 836.039 409.921   6
   1  -2  13 2095.90 510.684   5
   1   2  13 1668.51 564.974   6
   1   2  13 1466.91 394.198   5
  -1  -2 -13 1327.53 485.302   4
  -1   2 -13 1833.37 655.659   4
   1  -2  13 1609.90 557.239   7
  -1  -2 -15 783.142 419.832   4
   1  -2  15 1435.25 504.198   5
   1   2  15 1372.98 586.031   6
   1   2  15 1207.96 434.268   5
  -1   2 -15 1007.53 562.152   4
   1  -2  15 1268.56 607.525   7
   1   2  17 6495.37 1309.37   6
   1  -2  17 7831.15 1205.76   5
  -1   2 -17 6729.16 1587.66   4
   1   2  17 8289.58 1189.80   5
  -1  -2 -17 5843.80 1490.46   4
   1  -2  17 6867.34 1370.70   7
   1  -2  19 477.863 429.647   5
  -1  -2 -19 162.383 516.736   4
  -1   2 -19-21.9231 376.776   4
   1   2  21 434.805 288.992  13
   1   2  21 522.759 268.161  20
  -1   2 -21 462.461 826.527   4
   1  -2  21 759.973 427.155  13
   1  -2  23 494.069 267.033  14
   1   2  23 210.493 170.906  20
   1   2  23 580.988 353.417  13
   1  -2  23 357.110 381.625  13
   1  -2  23 403.856 263.272  20
   1  -2  25 1585.76 640.667  13
   1  -2  25 2075.87 496.308  20
   1   2  25 2065.13 712.457  13
   1   2  25 2372.66 695.226  14
   1   2  25 1930.61 601.504  20
   1  -2  25 1467.60 488.703  14
   1   2  27-40.4536 183.074  14
   1  -2  27-48.8980 157.228  14
   1   2  27 389.508 303.712  20
   1   2  27 169.901 284.958  13
   1  -2  27 438.982 422.039  13
   1   2  29 453.274 263.698  14
   1   2  29 709.803 305.825  13
   1  -2  29 710.347 337.003  14
   1  -2  29 195.807 160.474  18
   1   2  31-239.094 183.709  18
   1   2  31-13.4123 115.806  14
   1  -2  33-64.6590 122.835  14
   1   2  33-132.855 135.493  14
   1   2  33 198.611 93.2972  18
  -1  -3  34 535.751 193.640  14
  -1   3  34 479.299 133.290  18
  -1   3  34 172.584 68.7000  14
  -1   3  32-32.4767 127.092  13
  -1  -3  32-51.3084 117.156  14
  -1   3  32 54.9941 105.437  14
  -1   3  30 236.979 121.571  14
  -1  -3  30 223.538 160.778  14
  -1   3  30 103.284 123.408  20
  -1   3  30 509.528 258.960  13
  -1   3  28 2241.54 599.232  13
  -1   3  28 1160.39 440.324  14
  -1  -3  28 1997.35 559.845  13
  -1  -3  28 1462.75 500.515  14
  -1   3  28 2288.32 538.013  20
  -1  -3  26 2326.32 601.087  14
  -1   3  26 2624.43 613.995  20
  -1   3  26 3027.72 677.843  13
  -1  -3  26 3522.95 742.737  13
  -1   3  24 4832.06 787.344  13
  -1   3  24 4600.81 796.054  20
  -1  -3  24 4961.12 789.786  13
  -1   3  22 9043.69 1051.52  13
  -1  -3  22 10732.5 1236.31  13
  -1   3  22 8877.56 1041.01  20
   1   3 -20 1165.73 715.514   4
  -1   3  20 2018.84 806.402   6
   1  -3 -20 2768.99 1363.05   4
   1   3 -18 240.088 632.211   4
   1  -3 -18 329.022 402.915   4
  -1   3  18-28.1227 160.129   6
  -1  -3  18 49.2350 163.281   5
  -1   3  16-55.6819 81.0034   5
   1   3 -16-151.118 516.460   4
   1  -3 -16 515.720 457.421   4
  -1   3  16 19.7057 165.299   6
  -1  -3  16 117.714 104.084   5
  -1  -3  14 766.602 304.438   5
   1   3 -14 1165.59 648.871   4
  -1   3  14 620.481 253.124   5
   1  -3 -14 1033.50 592.558   4
  -1   3  14 1278.73 523.834   6
   1  -3 -12 73.7003 284.487   4
  -1   3  12 21.5159 75.9979   5
  -1   3  12 377.287 349.100   6
  -1   3  10 17387.5 1516.19   6
   1   3 -10 17803.4 1744.77   4
   1   3 -10 19718.6 1145.99   1
  -1  -3  10 18819.4 1349.66   6
  -1   3  10 19041.5 1047.12   5
   1  -3 -10 16422.5 1751.95   4
   1  -3  -8 2859.99 754.133   4
  -1   3   8 2628.65 619.414   6
  -1  -3   8 2498.70 437.086   6
   1   3  -8 2365.66 587.776   4
  -1   3   8 3006.51 396.239   5
  -1   3   6 1935.38 266.359   5
   1  -3  -6 1741.06 512.651   4
   1   3  -6 1886.69 432.578   4
  -1   3   4 5091.01 425.614   9
   1  -3  -4 4799.70 650.871   4
  -1   3   4 5205.90 363.219   5
   1   3  -4 4363.70 533.376   4
  -1   3   4 4672.67 448.418   8
   1   3  -2 8565.84 571.364   4
   1  -3  -2 8125.53 647.963   3
  -1   3   2 8737.63 389.806   9
  -1   3   2 7692.20 396.814   8
  -1   3   0 23446.5 852.233   2
   1   3   0 23739.6 854.770   1
   1  -3   0 26593.1 1235.60   3
  -1  -3   0 25211.4 990.153   3
  -1  -3  -2 766.396 182.024   3
   1   3   2 844.675 151.942   1
  -1   3  -2 714.626 186.288   2
   1  -3   2 609.885 166.981   3
  -1   3  -4 17935.2 1031.78   2
  -1  -3  -4 17508.4 870.632   4
  -1  -3  -6 69011.4 2271.17   4
   1   3   6 71864.4 1953.77   5
  -1   3  -6 65383.0 2187.34   2
  -1  -3  -8 1594.82 455.268   4
   1   3   8 1699.01 473.964   6
   1   3   8 1283.95 293.949   5
  -1   3  -8 1534.91 314.229   4
  -1   3 -10 10445.5 1364.94   4
  -1  -3 -10 7583.80 1059.01   4
   1   3  10 7639.86 1090.80   6
   1   3  10 8297.93 819.698   5
   1   3  12 4504.61 749.888   5
  -1   3 -12 4292.35 973.121   4
   1  -3  12 3721.86 850.035   7
  -1  -3 -12 4829.53 1021.91   4
   1   3  12 5599.56 1074.99   6
   1   3  14 1128.10 552.672   6
  -1  -3 -14 1339.31 601.422   4
   1  -3  14 1103.98 544.218   7
   1   3  14 1130.31 347.023   5
   1  -3  14 1490.10 523.282   5
  -1   3 -14 1562.37 819.168   4
  -1  -3 -16 6240.79 1395.91   4
   1   3  16 7657.18 1108.40   5
  -1   3 -16 7234.61 1613.56   4
   1  -3  16 6684.12 1364.36   7
   1   3  16 6625.53 1318.20   6
   1  -3  16 7174.43 1111.83   5
  -1   3 -18 2.41775 421.941   4
   1   3  18 313.497 284.289   5
  -1  -3 -18 270.786 371.599   4
   1  -3  18 153.008 195.883   5
   1   3  18 433.992 476.442   6
  -1   3 -20 94.3600 614.893   4
   1   3  22 300.644 328.835  13
   1   3  22 288.074 221.234  20
   1  -3  22 365.663 234.919  20
   1  -3  22 132.631 246.489  14
   1  -3  22 315.244 249.871  13
   1  -3  24 869.067 404.156  13
   1  -3  24 751.455 299.421  20
   1   3  24 477.655 339.586  20
   1  -3  24 421.170 279.610  14
   1   3  24 939.417 446.512  13
   1   3  24 604.276 214.104  14
   1  -3  26 760.387 368.525  14
   1   3  26 1438.35 605.277  13
   1   3  26 973.077 511.173  14
   1  -3  26 1583.13 587.238  13
   1   3  26 1562.72 573.377  20
   1   3  28 64.0912 159.991  14
   1  -3  28 83.4179 186.361  14
   1   3  28-221.262 289.813  13
   1   3  28 20.0159 153.731  20
   1   3  30 516.979 263.197  13
   1   3  30 112.004 238.416  14
   1  -3  30 134.644 231.601  14
   1   3  32 170.718 135.819  14
   1   3  32 93.6515 142.075  18
   1  -3  32-75.9217 173.069  14
   1  -3  34-36.2301 82.6379  14
  -1   4  33 244.065 113.637  14
  -1  -4  33 296.487 153.043  14
  -1   4  31 253.869 134.501  14
  -1   4  31 485.124 271.352  13
  -1  -4  31 326.030 239.648  14
  -1   4  29 1575.99 438.071  20
  -1  -4  29 1222.48 420.302  14
  -1   4  29 1596.97 455.799  13
  -1   4  29 1588.37 433.235  14
  -1   4  27 912.228 405.016  13
  -1  -4  27 355.938 156.122  14
  -1  -4  27 638.253 341.949  13
  -1   4  27 645.066 345.265  20
  -1  -4  25 1324.90 435.247  14
  -1   4  25 675.504 255.553  20
  -1   4  25 1083.97 461.383  13
  -1  -4  25 1263.84 470.618  13
  -1   4  23-204.906 335.969  20
  -1   4  23-261.843 226.139  13
  -1  -4  23-80.5782 180.656  13
   1   4 -21 1882.97 1247.49   4
  -1   4  21 2416.54 914.239   6
  -1   4  19 1110.40 702.584   6
   1   4 -19 913.862 730.744   4
  -1  -4  19 170.795 222.490   7
   1  -4 -19 21.6858 503.530   4
   1   4 -17 1713.98 708.223   4
  -1  -4  17 2862.39 714.517   5
  -1   4  17 2298.29 748.056   6
   1  -4 -17 2266.55 943.279   4
  -1   4  15 522.367 406.880   6
  -1   4  15 451.145 220.478   5
   1  -4 -15 601.337 689.910   4
   1   4 -15 282.119 507.572   4
   1   4 -13 2203.37 737.780   4
  -1   4  13 1827.91 402.407   5
   1   4 -13 1723.98 399.030   1
  -1   4  13 2738.48 747.471   6
   1  -4 -13 1757.19 768.239   4
  -1   4  11 1284.08 554.425   6
   1   4 -11 2550.44 906.572   4
   1  -4 -11 1535.04 689.594   4
   1   4 -11 1907.30 506.986   1
  -1   4  11 1159.64 297.028   5
  -1   4   9 984.018 445.073   6
   1  -4  -9 645.111 338.035   4
  -1   4   9 879.496 255.432   5
   1   4  -9 816.204 450.698   4
  -1   4   7 1101.77 250.026   5
   1   4  -7 1326.77 712.838   4
   1  -4  -7 881.746 467.788   4
   1  -4  -5 1355.14 399.759   4
  -1   4   5 1331.51 214.445   5
  -1   4   5 1453.49 303.227   8
   1   4  -5 1471.74 377.403   4
   1  -4  -3 96177.9 2582.72   3
  -1   4   3 97827.1 1827.99   8
  -1   4   3 94989.9 1520.18   9
  -1   4   1 10672.2 622.963   2
  -1  -4   1 10526.6 581.085   9
   1  -4  -1 10728.5 865.451   3
   1   4  -1 10868.0 569.131   4
  -1  -4   1 10519.8 773.367   3
  -1  -4  -1 5158.13 346.132   7
  -1  -4  -1 4523.53 270.972   9
  -1  -4  -1 4949.38 516.462   3
   1  -4   1 5227.18 644.724   3
  -1   4  -1 4163.50 453.768   2
   1   4   1 4671.83 412.223   1
  -1  -4  -3 316.948 129.688   4
  -1   4  -3 294.565 177.089   2
   1   4   3 266.186 116.982   1
  -1  -4  -3 382.960 129.457   3
  -1  -4  -5 29431.3 1322.11   4
   1   4   5 30477.3 1259.33   5
  -1   4  -5 29765.3 1511.92   2
  -1   4  -7 3328.10 639.728   4
   1   4   7 3529.74 491.734   5
  -1  -4  -7 3231.32 565.262   4
   1   4   7 3164.46 618.311   8
  -1   4  -9 2114.75 722.534   4
   1   4   9 2189.80 557.616   5
   1   4   9 3182.49 807.852   6
  -1  -4  -9 1733.49 617.894   4
   1   4  11 10810.6 1022.96   5
  -1  -4 -11 10254.0 1349.61   4
  -1   4 -11 12983.0 1643.77   4
   1   4  11 10755.4 1377.47   6
   1  -4  11 9848.79 1299.93   7
   1   4  13 273.352 297.045   5
   1   4  13 568.487 489.386   6
   1  -4  13 233.893 348.386   7
  -1  -4 -13 2.54057 208.116   4
  -1   4 -13 142.127 387.900   4
  -1   4 -15 4731.84 1252.29   4
  -1  -4 -15 4138.39 1122.08   4
   1  -4  15 4228.34 808.204   5
   1   4  15 3908.05 950.725   6
   1  -4  15 3793.34 958.935   7
   1   4  15 4196.20 764.557   5
   1  -4  17 1022.47 485.505   7
  -1   4 -17 1432.76 788.966   4
   1   4  17 1476.55 690.317   6
   1   4  17 1555.41 489.346   5
  -1  -4 -17 1459.05 820.640   4
   1  -4  17 1388.17 554.726   5
   1   4  19 1223.49 696.714   6
  -1   4 -19 1702.94 976.592   4
   1  -4  19 893.025 421.069   5
   1  -4  21 2912.55 576.618  14
   1   4  21 3754.04 642.339  11
   1   4  21 3192.51 659.210  20
   1  -4  21 3372.17 712.964  13
   1   4  21 2860.89 641.163  13
   1  -4  23 1583.97 501.631  13
   1   4  23 1207.70 475.083  13
   1  -4  23 655.090 270.275  14
   1   4  23 893.378 358.386  20
   1   4  25 5319.12 882.757  13
   1   4  25 4532.75 839.090  20
   1  -4  25 3611.80 683.849  14
   1  -4  25 3557.35 736.403  13
   1   4  25 3787.17 751.638  14
   1   4  27 512.028 310.186  20
   1   4  27 515.061 200.754  14
   1   4  27 37.8969 243.406  13
   1  -4  27 583.014 312.441  14
   1   4  29 265.169 243.507  13
   1  -4  29 121.651 211.240  14
   1   4  29 235.203 213.548  14
   1  -4  31 8.32107 169.970  14
   1   4  31-105.921 169.344  14
   1   4  31 137.889 205.937  13
   1  -4  33 181.859 84.4224  14
   1   4  33 52.3960 76.5288  14
   1   4  33 99.4767 65.0900  18
  -1   5  34 36.2401 69.8124  18
  -1   5  34-51.4220 58.0846  14
  -1  -5  34 32.1800 120.993  14
  -1   5  32 937.347 306.510  13
  -1   5  32 543.165 189.585  14
  -1  -5  32 931.632 296.944  14
  -1   5  30 68.3517 182.224  13
  -1  -5  30 47.5243 171.605  14
  -1   5  30 192.021 172.207  20
  -1   5  30 14.4105 129.955  14
  -1   5  28 1706.46 528.793  14
  -1   5  28 2567.30 593.756  20
  -1   5  28 3300.61 685.049  13
  -1  -5  28 2614.05 638.987  14
  -1   5  26 3276.39 753.459  13
  -1  -5  26 2681.69 583.862  14
  -1   5  26 2130.96 522.672  20
  -1  -5  26 2807.08 715.337  13
  -1  -5  24 2118.21 535.468  14
  -1   5  24 2398.59 602.428  13
  -1   5  24 1940.61 445.927  20
  -1  -5  24 3035.44 696.851  13
  -1   5  22 2301.74 846.223   6
  -1   5  22 2304.43 564.656  20
  -1   5  22 3748.51 685.643  11
  -1   5  22 2550.10 625.758  13
  -1  -5  22 2702.70 587.165  13
  -1  -5  20 908.230 730.951   7
  -1   5  20 906.775 431.565   6
   1   5 -20 1277.27 903.249   4
   1   5 -18-215.084 727.784   4
   1  -5 -18 730.347 616.747   4
  -1   5  18 96.1852 255.438   6
  -1  -5  18 499.822 286.396   5
  -1  -5  18-89.8566 295.589   7
   1  -5 -16 629.557 582.595   4
   1   5 -16 609.784 666.929   4
  -1   5  16 498.532 421.294   6
  -1   5  14 6119.99 1154.37   6
   1   5 -14 6895.12 1443.65   4
  -1   5  14 6223.56 779.072   5
   1  -5 -14 6817.57 1504.61   4
  -1   5  12 1810.24 369.624   5
   1   5 -12 1783.49 440.902   1
   1  -5 -12 1117.94 472.456   4
   1   5 -12 1814.67 689.101   4
  -1   5  12 1946.86 598.219   6
  -1   5  10 9851.73 815.080   5
   1  -5 -10 10186.3 1424.02   4
   1   5 -10 13048.2 1605.48   4
  -1   5  10 9963.71 1274.00   6
   1   5  -8 23192.8 1788.17   4
   1  -5  -8 23605.3 1871.62   4
  -1   5   8 22341.0 669.332   2
  -1   5   8 25179.2 1157.35   5
   1   5  -6 1826.61 434.679   4
   1  -5  -6 2676.24 606.333   4
  -1   5   6 2805.64 447.999   8
  -1   5   6 2509.59 261.227   2
   1   5  -4 16161.8 1088.58   4
  -1   5   4 14778.0 850.068   8
  -1   5   4 15896.3 615.058   9
   1  -5  -4 14842.1 1152.49   3
  -1   5   4 16841.8 740.893   2
  -1   5   2 19846.8 994.656   2
   1  -5  -2 46634.5 2058.05   3
   1   5  -2 3640.34 421.305   4
   1  -5  -2 22400.8 1020.21   7
  -1  -5   2 3773.22 514.764   3
  -1   5   2 35160.6 1249.38   8
   1  -5   0 43096.5 1980.96   3
  -1   5   0 40960.2 1480.40   2
   1   5   0 44518.6 1017.37   4
  -1  -5   0 40090.8 1062.51   9
   1  -5   2 28643.8 1586.33   3
  -1   5  -2 31118.7 1466.27   2
   1   5   2 29598.0 1132.93   1
  -1  -5  -2 28034.9 1366.35   3
  -1  -5  -2 26339.3 574.736   9
  -1  -5  -4 339.053 177.019   4
   1   5   4 119.482 169.924   8
   1   5   4 220.786 103.961   1
  -1   5  -4 48.8889 147.040   2
  -1  -5  -4 51.0437 140.322   3
   1   5   4 129.539 115.535   5
   1   5   6 157921. 3810.38   8
  -1   5  -6 156918. 3847.88   2
   1   5   6 164749. 3214.90   5
  -1  -5  -6 160705. 3597.76   4
  -1  -5  -8 3880.04 667.641   4
   1  -5   8 6131.93 984.074   7
   1   5   8 3673.54 775.967   6
  -1   5  -8 6771.83 1054.07   4
   1   5   8 3891.00 563.817   5
   1  -5  10 3539.94 767.737   7
   1   5  10 3573.90 576.725   5
   1   5  10 3578.70 783.090   6
  -1   5 -10 2721.83 694.985   4
  -1  -5 -10 3455.95 712.965   4
   1  -5  12 18318.6 1956.00   7
  -1  -5 -12 19267.1 1999.11   4
   1   5  12 18521.9 1978.96   6
   1   5  12 18798.3 1416.49   5
  -1   5 -12 20464.1 2228.77   4
   1   5  14 898.433 535.738   6
  -1  -5 -14 1028.67 540.587   4
   1  -5  14 180.481 280.610   7
   1   5  14 406.531 278.095   5
  -1   5 -14 377.157 555.266   4
  -1  -5 -16 3796.63 1136.99   4
   1  -5  16 4267.97 880.536   5
  -1   5 -16 3228.78 1081.55   4
   1   5  16 3974.90 782.837   5
   1   5  16 3675.14 999.454   6
   1  -5  16 3318.47 983.300   7
   1   5  18 2963.70 1002.29   6
   1  -5  18 3178.23 822.233   5
  -1   5 -18 3632.53 1374.16   4
   1  -5  18 3716.96 1179.75   7
   1   5  20 229.207 577.377   6
   1  -5  20 502.553 408.950   5
  -1   5 -20 448.895 336.755   4
   1  -5  22 1603.09 448.827  14
   1   5  22 2680.34 665.256  13
   1  -5  22 2341.69 620.361  13
   1   5  22 2128.23 623.283  20
   1   5  22 3068.42 735.888  11
   1   5  24 5561.53 869.044  13
   1   5  24 4929.77 894.492  20
   1  -5  24 4334.73 762.233  14
   1  -5  24 5089.55 840.420  13
   1   5  26 1221.48 497.965  13
   1   5  26 647.884 442.347  20
   1   5  26 847.445 308.696  14
   1  -5  26 1116.96 438.967  14
   1  -5  28 1693.85 496.598  14
   1   5  28 1751.55 522.239  20
   1   5  28 2132.03 562.745  14
   1   5  28 1855.08 500.811  13
   1   5  30 1862.26 435.235  14
   1  -5  30 2475.16 590.418  14
   1   5  30 2323.01 484.715  13
   1   5  32 126.145 116.277  14
   1   5  32-97.2575 142.047  18
   1  -5  32-214.598 180.516  14
   1  -5  34 349.032 144.214  14
  -1  -6  33 103.285 84.8305  14
  -1   6  33 360.680 187.339  13
  -1   6  33 217.574 114.516  14
  -1   6  31 118.846 107.524  20
  -1   6  31 22.8653 170.170  14
  -1   6  31 43.1417 187.356  13
  -1  -6  31 142.496 211.799  14
  -1   6  29 126.933 122.891  20
  -1   6  29 20.5478 202.857  13
  -1  -6  29 73.9110 219.564  14
  -1   6  29-65.1058 200.883  14
  -1   6  27-24.6549 161.059  20
  -1   6  27 246.290 273.254  13
  -1  -6  27 352.749 252.736  14
  -1   6  25 2016.44 546.325  20
  -1   6  25 2275.71 556.703  13
  -1  -6  25 2072.78 480.546  14
  -1  -6  25 2312.17 543.244  13
  -1  -6  23 13162.3 1293.54  14
  -1   6  23 11797.1 1237.05  20
  -1   6  23 14090.3 1308.04  13
  -1  -6  23 13697.9 1313.35  13
  -1   6  23 15318.5 1241.45  11
  -1   6  21 959.128 624.292   6
  -1   6  21 1430.97 401.056  13
  -1  -6  21 968.317 372.693  13
  -1  -6  21 285.345 301.062   7
  -1  -6  19-67.7345 367.498   7
   1   6 -19-246.460 654.168   4
  -1   6  19 468.416 528.310   6
   1  -6 -17-136.104 649.663   4
   1   6 -17 788.704 429.141   4
  -1  -6  17 1111.65 515.364   5
  -1   6  17 678.649 450.718   6
   1  -6 -15 1950.23 757.725   4
  -1   6  15 2197.85 720.194   6
   1   6 -15 2373.14 928.602   4
  -1   6  13 5395.07 742.763   5
   1   6 -13 4927.53 1146.04   4
  -1   6  13 5773.19 1313.25   6
   1   6 -13 5498.99 820.577   1
   1  -6 -13 4406.76 1260.87   4
  -1   6  11 1363.93 337.435   5
   1  -6 -11 1176.54 477.366   4
   1   6 -11 1544.27 556.292   4
  -1   6  11 1349.83 524.355   6
  -1   6   9 213.553 173.683   5
   1  -6  -9 50.2408 254.603   4
   1  -6  -7 235570. 5520.24   3
  -1   6   7 239687. 4454.78   8
   1  -6  -7 227751. 5714.39   4
  -1   6   7 216509. 2369.61   1
  -1   6   7 224175. 2710.97   2
   1   6  -7 225350. 5298.83   4
   1  -6  -5 28583.6 1764.59   3
   1   6  -5 29471.1 1682.71   4
  -1   6   5 29614.3 1085.31   2
  -1   6   5 29588.9 1349.84   8
   1  -6  -3 121150. 3522.36   3
  -1   6   3 125435. 2491.91   8
  -1  -6   3 124369. 3394.16   3
  -1   6   3 128538. 2506.88   2
   1   6  -3 127272. 2922.41   4
  -1   6   3 122126. 1462.89   9
   1   6  -1 6381.02 514.337   4
   1  -6  -1 5885.77 806.698   3
   1  -6  -1 5393.81 553.142   7
  -1  -6   1 6375.47 756.585   3
  -1   6   1 6050.53 606.271   2
   1   6   1 47628.9 1957.58   8
   1  -6   1 3554.74 687.167   3
  -1  -6  -1 47655.2 2078.98   3
  -1  -6  -1 17328.8 889.188   7
   1   6   1 26454.5 1366.77   1
   1  -6   3 58630.9 2481.52   3
  -1  -6  -3 54289.5 2144.05   3
   1   6   3 58541.8 1746.91   1
  -1   6  -3 60381.2 2276.35   2
  -1  -6  -5 46150.7 1734.02   4
   1   6   5 44845.3 2026.99   8
  -1  -6  -5 43834.7 2048.95   3
   1   6   5 41788.4 1350.05   1
   1   6   5 45295.3 1709.21   5
  -1   6  -5 40475.8 1991.70   2
   1   6   7 4784.51 585.494   5
  -1  -6  -7 4755.16 714.385   4
   1  -6   7 4507.52 764.150   7
   1   6   7 4734.21 719.704   8
   1   6   7 4524.00 803.631   6
  -1   6  -7 5683.68 880.942   4
   1   6   9 15676.6 1641.79   6
   1   6   9 15944.2 1189.56   5
  -1  -6  -9 15251.1 1472.99   4
  -1   6  -9 16763.5 1709.01   4
   1  -6   9 15144.7 1568.22   7
   1   6  11 3305.07 1012.50   6
   1  -6  11 1367.44 607.386   7
  -1  -6 -11 2757.19 884.871   4
   1   6  11 2430.07 611.002   5
  -1   6 -11 1497.53 552.147   4
   1   6  13 11336.5 1637.51   6
   1   6  13 13376.3 1252.99   5
  -1   6 -13 12265.0 1787.13   4
   1  -6  13 12428.2 1726.16   7
  -1  -6 -13 12636.2 1752.20   4
   1   6  15 2076.49 567.948   5
   1   6  15 1575.48 700.761   6
   1  -6  15 2102.14 734.187   7
  -1   6 -15 2391.28 913.048   4
   1  -6  17 225.318 217.628   5
   1   6  17 320.492 305.061   6
   1   6  17 217.562 225.531   5
   1  -6  17 97.8420 190.295   7
  -1   6 -17 104.034 287.609   4
  -1   6 -19 501.928 337.090   4
   1  -6  19 617.521 411.374   5
   1   6  19 449.513 489.277   6
   1  -6  19 163.839 316.566   7
   1   6  21 3486.10 686.914  13
   1  -6  21 4299.53 811.404  13
   1   6  21 3954.82 1284.73   6
   1  -6  21 3969.63 700.447  14
   1   6  21 3785.51 720.348  20
   1   6  21 3251.12 572.967  11
   1  -6  23 3036.85 656.037  13
   1   6  23 3461.52 680.958  13
   1   6  23 4410.82 759.362  11
   1  -6  23 2703.86 559.934  14
   1   6  23 2459.03 587.570  20
   1   6  25 593.317 212.993  14
   1   6  25 1689.37 565.877  20
   1  -6  25 954.059 395.802  14
   1   6  25 1087.27 435.646  13
   1   6  27 278.545 222.124  14
   1  -6  27 0.14780 160.041  14
   1   6  27 566.363 357.826  13
   1   6  27 130.975 257.085  20
   1   6  29 359.494 224.519  20
   1   6  29 1121.24 426.772  13
   1  -6  29 970.947 413.585  14
   1   6  29 485.735 270.016  14
   1   6  31 139.453 123.153  14
   1  -6  31 55.1187 150.019  14
   1   6  31 302.126 220.103  13
   1   6  33-117.468 93.4256  18
   1  -6  33-102.368 110.243  14
  -1   7  34-181.659 107.117  18
  -1  -7  34-10.5546 108.439  14
  -1  -7  32 122.712 186.811  14
  -1   7  32 109.286 105.919  13
  -1   7  32-16.0719 105.290  14
  -1   7  30-83.5955 161.963  20
  -1   7  30-106.163 172.280  13
  -1   7  30-127.489 158.092  14
  -1  -7  30 328.960 222.451  14
  -1  -7  28 216.557 283.460  14
  -1   7  28 321.504 292.119  13
  -1   7  28 115.682 154.300  14
  -1   7  28 155.858 218.590  20
  -1   7  26 1058.04 391.631  20
  -1   7  26 1544.93 461.082  13
  -1  -7  26 1443.98 490.498  14
  -1   7  24-247.397 249.320  13
  -1  -7  24-165.467 192.957  14
  -1   7  24-203.777 312.038  20
  -1   7  22 1117.20 450.390  13
  -1  -7  22 136.609 195.503  14
  -1   7  22 1468.83 495.153  11
  -1  -7  22 145.720 249.154  13
   1  -7 -20-70.0419 496.617   3
   1   7 -20-327.785 778.729   4
  -1   7  20 335.296 522.932   6
  -1  -7  20 306.409 350.914   7
   1   7 -18 222.711 610.750   4
  -1  -7  18 514.907 263.773   5
  -1  -7  18-87.3345 462.579   7
  -1   7  18 254.479 348.613   6
  -1   7  16 252.100 172.906   6
   1   7 -16-353.395 357.248   4
   1  -7 -16 174.788 441.294   4
   1   7 -14 2308.27 575.465   1
  -1   7  14 2774.31 886.568   6
  -1   7  14 2138.63 502.667   5
   1  -7 -14 1979.14 783.907   4
   1   7 -14 2094.98 850.339   4
   1   7 -12 4800.75 1088.07   4
  -1   7  12 4219.31 637.731   5
   1   7 -12 4868.79 789.157   1
  -1   7  12 4102.86 977.874   6
   1  -7 -12 4175.72 1059.63   4
   1  -7 -10 114.682 207.377   3
   1  -7 -10-27.9246 234.998   4
   1   7 -10 313.824 290.586   4
   1  -7  -8 305.340 305.082   4
   1  -7  -8 505.840 311.578   3
  -1   7   8 338.515 118.141   2
   1   7  -8 872.669 465.384   4
  -1   7   8 263.660 77.8150   1
  -1   7   6 389.991 220.427   8
   1  -7  -6 439.836 280.859   3
   1   7  -6 399.331 211.166   4
  -1   7   6 424.815 160.170   2
  -1   7   4 27166.5 1340.69   8
   1  -7  -4 30793.3 2137.23   3
  -1   7   4 8017.28 879.175   2
   1   7  -4 2385.83 465.822   4
   1  -7  -2-13.8032 113.958   7
   1   7  -2-101.831 168.262   4
  -1   7   2-69.7284 169.960   2
  -1   7   2 181.041 124.643   8
  -1  -7   2-262.411 303.235   3
   1  -7  -2-360.708 396.995   3
   1  -7   0 10624.4 1146.61   3
   1  -7   0 11027.8 920.925   7
  -1  -7   0 11745.4 1115.34   3
  -1  -7   0 11650.8 874.188   7
  -1   7   0 12137.4 1001.64   2
  -1  -7  -2 34276.8 1874.83   3
   1   7   2 37921.7 1585.11   1
   1   7   2 37635.5 1759.49   8
  -1  -7  -2 37752.7 1216.63   7
  -1   7  -2 37966.7 1888.00   2
   1  -7   2 35773.2 2162.60   3
   1   7   4 89302.8 2350.24   1
  -1  -7  -4 81198.9 2908.89   3
   1  -7   4 91390.3 3382.85   3
  -1   7  -4 90093.6 3101.60   2
   1   7   4 86747.3 2754.95   8
  -1  -7  -6 123.164 224.459   3
  -1   7  -6 340.070 406.085   2
   1   7   6 88.0343 102.593   1
  -1  -7  -6 27.9877 150.305   4
   1  -7   6 67.2419 192.323   7
   1   7   6 100.787 166.432   8
   1   7   6 208.924 207.113   5
  -1   7  -8 1119.72 397.208   4
   1   7   8 1024.88 319.536   5
   1  -7   8 817.876 362.636   7
  -1  -7  -8 862.227 378.204   3
   1   7   8 1109.49 446.999   6
  -1  -7  -8 715.877 278.085   4
   1   7   8 828.291 313.494   8
   1   7  10 242.455 234.051   5
   1  -7  10 149.181 267.382   7
  -1   7 -10 247.306 303.843   4
  -1  -7 -10 390.336 447.750   4
   1   7  10 248.705 488.666   6
   1   7  12 6747.85 1474.80   6
  -1  -7 -12 6873.81 1383.19   4
   1   7  12 5669.40 895.836   5
   1  -7  12 4029.60 1056.10   7
  -1   7 -12 4643.64 1124.78   4
   1   7  14 2486.31 577.742   5
  -1   7 -14 3289.00 993.286   4
   1   7  14 2475.99 860.976   6
   1  -7  14 2574.20 878.586   7
   1   7  16 396.660 345.746   5
  -1   7 -16 612.214 674.926   4
   1   7  16 759.553 549.475   6
   1  -7  16 754.506 557.263   7
   1   7  18-100.564 296.029   6
   1  -7  18 296.684 291.162   5
  -1   7 -18 501.896 747.338   4
   1  -7  18-42.0312 294.633   7
   1   7  20 455.856 331.558  13
   1  -7  20 10.7781 174.305  14
   1  -7  20 844.268 373.592  13
   1  -7  20 362.103 492.639   7
   1   7  20 979.346 747.431   6
   1   7  20 1178.86 418.004  11
  -1  -7 -20 818.328 527.166   3
   1  -7  20 414.465 409.047   5
   1   7  20 1278.22 467.277  20
   1   7  22 699.710 301.138  13
   1  -7  22 957.340 370.764  14
   1   7  22 272.728 196.432  20
   1   7  22 613.090 312.139  11
   1  -7  24 3023.01 641.500  14
   1   7  24 3367.35 711.405  20
   1   7  24 2825.98 608.316  13
   1   7  26 268.430 268.079  13
   1  -7  26 259.746 225.199  14
   1   7  26 76.8560 195.319  14
   1   7  26 454.378 394.103  20
   1   7  28 748.962 317.241  20
   1   7  28 272.887 218.864  14
   1  -7  28 778.693 383.489  14
   1   7  28 659.361 325.346  13
   1  -7  30 888.097 347.775  14
   1   7  30 1788.56 461.712  13
   1  -7  32-7.58861 91.7197  14
   1   7  32-55.2556 119.124  13
  -1  -8  33 30.2974 122.558  14
  -1   8  33 236.868 152.494  13
  -1   8  31 127.317 149.150  20
  -1   8  31 235.542 129.529  14
  -1  -8  31 788.009 298.333  14
  -1   8  31 998.935 316.806  13
  -1   8  29 2632.67 542.233  20
  -1   8  29 2718.48 538.854  14
  -1  -8  29 2563.63 579.141  14
  -1   8  29 3277.30 628.080  13
  -1   8  27-316.327 244.456  20
  -1  -8  27 92.4785 182.825  14
  -1   8  27 383.262 304.151  13
  -1   8  25-152.639 262.923  13
  -1  -8  25-28.2138 265.106  14
  -1   8  25-171.967 211.454  20
  -1   8  23-134.983 266.098  13
  -1  -8  23-62.4980 183.735  14
  -1   8  23-194.146 349.243  20
  -1   8  23 649.547 398.953  11
  -1  -8  21 441.480 291.634  13
  -1  -8  21 180.219 303.661   7
  -1   8  21-131.644 220.116  13
  -1   8  21 83.1020 212.345  11
  -1   8  21 135.394 319.667   6
  -1  -8  21 78.3664 201.620  14
  -1   8  19-146.448 402.272   6
   1   8 -19-421.450 579.378   4
  -1  -8  19 18.3518 170.480   5
   1  -8 -19-132.424 378.930   3
  -1  -8  19 350.051 531.047   7
  -1   8  17 1070.15 739.645   6
   1  -8 -17 178.434 225.062   3
   1   8 -17 740.295 376.842   4
  -1  -8  17-103.360 456.183   7
  -1   8  15-98.6759 264.590   6
   1  -8 -15 120.579 294.259   3
   1   8 -15-238.930 409.584   4
   1  -8 -13 4318.90 1171.02   4
   1   8 -13 3738.27 731.384   1
   1   8 -13 3530.36 1058.75   4
  -1   8  13 4194.97 1205.38   6
   1  -8 -13 3652.11 1085.51   3
   1  -8 -11 14969.7 1818.84   3
   1  -8 -11 13274.8 1725.54   4
  -1   8  11 13389.9 1750.63   6
   1   8 -11 14266.6 1751.21   4
   1  -8  -9 45388.4 2940.51   3
   1  -8  -9 44593.7 2869.97   4
   1   8  -9 42589.0 2714.91   4
  -1   8   7 3804.34 465.451   1
  -1   8   7 3876.74 473.606   2
  -1   8   7 3909.12 600.570   8
   1  -8  -7 3569.56 737.028   3
  -1   8   5 17851.7 1266.74   8
   1  -8  -5 21429.8 1894.19   3
  -1   8   5 7451.29 755.988   2
   1   8  -5 4496.30 685.775   4
  -1   8   3 24184.4 604.940   9
   1  -8  -3 26584.5 1924.62   3
   1   8  -3 29141.6 1513.52   4
  -1  -8   3 26172.0 1793.45   3
  -1   8   3 28202.9 1455.06   2
   1  -8  -3 26859.1 1358.47   7
  -1   8   3 28314.3 1387.04   8
   1  -8  -1 52366.6 2715.58   3
  -1  -8   1 54016.7 2140.60   7
  -1   8   1 55861.2 2203.04   2
  -1  -8   1 53297.8 2566.09   3
   1  -8   1 142363. 4556.95   3
   1  -8   1 140493. 3702.16   7
  -1   8  -1 136449. 3703.56   2
  -1  -8  -1 136130. 2924.87   7
   1   8   1 140946. 3719.13   8
  -1   8  -3 2078.00 530.684   2
  -1  -8  -3 2622.79 348.220   7
   1   8   3 2406.63 521.380   8
  -1  -8  -3 3081.26 666.756   3
   1   8   3 1572.72 202.255   4
   1   8   3 2326.86 472.824   1
   1  -8   3 1518.65 433.234   3
  -1   8  -5 158.958 243.359   2
   1   8   5-139.600 124.414   8
   1  -8   5-43.8611 140.652   7
   1   8   5-52.8418 98.3456   1
  -1  -8  -5 110.666 286.587   3
   1  -8   7 2737.56 655.474   7
   1   8   7 2589.42 576.402   8
  -1  -8  -7 2525.09 608.315   3
   1   8   7 2538.10 647.025   6
  -1  -8  -7 2525.29 484.769   4
   1   8   7 2615.00 363.067   1
  -1   8  -9 2459.08 698.919   4
   1   8   9 1448.30 457.784   6
   1   8   9 2234.82 581.837   8
   1   8   9 2016.67 465.499   5
   1  -8   9 1853.13 614.614   7
  -1  -8  -9 2521.36 691.400   3
  -1  -8  -9 2008.81 554.571   4
   1   8  11 3557.15 682.162   5
   1  -8  11 2683.32 874.797   7
   1   8  11 4757.48 1211.09   6
  -1   8 -11 3850.60 971.025   4
  -1  -8 -11 3693.92 868.827   3
  -1   8 -13 374.501 405.049   4
  -1  -8 -13 467.659 485.818   3
   1   8  13 551.126 621.677   6
   1   8  13 385.374 376.241   5
   1  -8  13 457.590 386.637   7
   1   8  15 2600.03 939.136   6
   1   8  15 2620.38 649.695   5
   1  -8  15 3698.47 1072.65   7
  -1  -8 -15 2976.05 902.042   3
  -1   8 -15 3737.59 1171.83   4
  -1   8 -17 410.327 650.949   4
   1   8  17 502.155 624.663   6
  -1  -8 -17 203.910 381.546   3
   1  -8  17 106.211 237.420   7
   1  -8  17 62.7000 188.127   5
   1  -8  19-173.473 240.703   5
  -1  -8 -19 6.04548 166.225   3
   1   8  19 20.3740 232.791   6
  -1   8 -19-0.59135 570.576   4
   1  -8  19-36.9178 269.813   7
   1   8  21 1017.71 361.859  13
   1   8  21 1051.10 339.685  11
   1   8  21 594.716 276.172  20
   1  -8  21 811.401 293.413  14
   1   8  23 2240.31 542.227  13
   1   8  23 2402.56 593.709  11
   1  -8  23 2346.78 564.307  14
   1   8  23 2061.24 548.139  20
   1  -8  25 1042.57 403.865  14
   1   8  25 392.758 239.541  14
   1   8  25 339.970 213.734  20
   1   8  25 484.076 273.748  13
   1   8  27 487.786 302.976  20
   1   8  27 1148.37 432.277  13
   1  -8  27 526.895 273.310  14
   1   8  27 692.519 256.626  14
   1   8  29 1109.69 317.873  20
   1  -8  29 1856.57 488.543  14
   1   8  29 1832.19 453.722  13
   1   8  31 825.214 313.468  13
   1  -8  31 284.025 104.850  14
   1   8  33 33.2993 57.8078  18
   1  -8  33 204.784 103.764  14
  -1   9  34 25.9318 50.8214  18
  -1  -9  34 81.5481 66.3672  14
  -1  -9  32 185.479 128.652  14
  -1   9  32 388.827 214.720  13
  -1  -9  30 216.216 203.820  14
  -1   9  30-192.336 234.741  20
  -1   9  30-306.596 246.384  13
  -1   9  30-254.239 158.088  14
  -1   9  28 431.893 255.351  20
  -1   9  28 555.615 339.786  13
  -1  -9  28 962.003 393.461  14
  -1   9  28 285.046 118.286  14
  -1   9  26 639.255 208.552  20
  -1  -9  26 890.022 346.085  14
  -1   9  26 584.308 281.685  13
  -1  -9  24-65.5119 170.836  14
  -1   9  24 115.307 209.666  13
  -1   9  24 281.599 175.977  20
  -1  -9  22 650.076 344.817  12
  -1  -9  22 801.511 299.734  14
  -1   9  22 694.841 238.142  13
  -1   9  22 878.477 336.890  11
   1  -9 -20 88.6873 375.395   3
  -1   9  20 322.224 297.640  13
  -1  -9  20 330.691 562.050   7
  -1  -9  20 188.177 179.461  14
  -1   9  20-46.8792 238.838   6
  -1  -9  18 726.255 439.528   7
   1   9 -18 611.693 432.689   4
   1  -9 -18 1077.07 625.691   3
  -1   9  18 789.437 475.407   6
   1   9 -16 925.972 828.369   4
  -1   9  16 1520.40 764.470   6
   1  -9 -16 1669.63 784.201   3
  -1  -9  16 512.837 429.829   7
  -1   9  14 745.842 524.926   6
   1  -9 -14 557.420 510.547   3
   1   9 -14 167.839 168.062   1
   1   9 -14 396.533 553.191   4
  -1  -9  14 968.243 603.005   7
  -1   9  12 7924.82 1471.05   6
   1  -9 -12 8491.52 1465.42   4
   1   9 -12 9407.27 1168.91   1
   1  -9 -12 9144.89 1563.89   3
   1   9 -12 8654.44 1490.30   4
   1   9 -10 180.870 279.989   4
   1  -9 -10 539.470 465.362   3
   1  -9 -10 208.448 293.490   4
  -1   9   8 305.911 138.734   1
  -1   9   8 657.839 266.967   8
   1   9  -8 121.751 212.028   4
   1  -9  -8 98.6549 300.320   3
  -1   9   6 18176.9 1186.88   2
  -1   9   6 26790.5 1700.55   8
   1  -9  -6 30807.3 2375.44   3
   1   9  -6 17235.7 1544.88   4
   1  -9  -4 138.304 240.719   3
  -1   9   4 540.688 225.492   8
   1   9  -4 381.785 162.562   4
  -1  -9   4 31.8533 159.376   7
  -1   9   4 453.931 211.235   2
  -1   9   2 3445.19 548.658   8
   1  -9  -2 2466.71 638.130   3
  -1   9   2 2859.41 533.901   2
  -1  -9   2 2673.58 543.664   7
  -1  -9   2 2980.55 692.705   3
   1   9  -2 3031.83 493.756   4
   1  -9  -2 3185.29 533.673   7
   1  -9   0-65.5621 176.227   7
  -1  -9   0 569.329 422.984   3
  -1  -9   0 193.838 154.502   7
  -1   9   0 14.6664 193.552   2
   1  -9   0-114.758 387.605   3
   1  -9   2 157.313 183.595   7
  -1  -9  -2 97.6199 79.8677   7
  -1  -9  -2-123.300 314.995   3
  -1   9  -2 244.508 281.937   2
   1  -9   2 56.7477 274.839   3
   1   9   2-18.4338 140.716   8
   1   9   2 91.0770 139.817   1
   1   9   4 10344.8 1042.83   8
   1  -9   4 10028.8 1149.85   7
  -1  -9  -4 10473.1 1222.13   3
   1  -9   4 10966.9 1398.45   3
   1   9   4 10479.1 944.065   1
  -1   9  -4 9848.58 1177.30   2
  -1  -9  -6 4756.27 852.874   3
   1   9   6 4659.37 751.292   8
   1   9   6 4876.53 613.655   1
   1  -9   6 5203.27 905.461   7
  -1  -9  -8 423.143 283.596   3
  -1   9  -8 434.636 295.735   4
   1  -9   8 271.453 216.782   7
   1   9   8 182.638 325.536   6
   1   9   8 425.830 274.658   8
   1   9  10 12388.2 1741.63   6
   1  -9  10 12426.4 1624.03   7
   1   9  10 11434.4 1394.12   8
  -1   9 -10 12980.7 1607.23   4
  -1  -9 -10 12326.4 1641.47   3
   1   9  12 4289.32 1082.03   6
   1  -9  12 4085.38 1015.93   7
  -1  -9 -12 5070.16 1152.58   3
  -1   9 -12 4150.81 1005.41   4
  -1  -9 -14 6609.62 1334.10   3
  -1   9 -14 6913.13 1471.58   4
   1   9  14 5783.54 1426.66   6
   1  -9  14 7032.79 1438.86   7
  -1   9 -16 236.214 538.347   4
   1  -9  16 434.293 400.394   7
   1   9  16 468.270 367.746   6
  -1  -9 -16 32.7245 235.325   3
   1  -9  18 761.742 477.066   5
   1   9  18 84.7767 460.553   6
   1  -9  18 159.993 208.097   7
  -1   9 -18-118.080 550.527   4
  -1  -9 -18 22.8170 368.737   3
   1  -9  20 398.235 235.014  14
   1  -9  20 704.199 323.706  12
   1  -9  20 1165.47 829.709   7
   1  -9  20 323.631 342.156   5
   1   9  20 598.716 593.097   6
   1   9  20 385.739 213.601  11
   1   9  20 224.773 257.411  20
   1   9  20 500.998 265.938  13
   1   9  22 2828.05 530.382  11
   1   9  22 2805.13 590.207  13
   1  -9  22 2865.91 596.003  14
   1   9  22 2575.49 595.657  20
   1   9  24 111.066 163.703  13
   1   9  24-157.036 286.670  20
   1  -9  24 96.2913 140.042  14
   1   9  26 3368.71 697.571  13
   1  -9  26 2879.24 629.695  14
   1   9  26 2259.88 552.011  20
   1   9  28 1514.85 428.486  13
   1   9  28 466.677 232.232  20
   1  -9  28 1347.17 415.368  14
   1   9  30 298.273 182.580  13
   1  -9  30 178.034 159.728  14
   1   9  32 103.684 143.203  13
   1  -9  32-80.9331 120.731  14
  -1  10  33 747.257 219.652  13
  -1 -10  33 793.793 204.319  14
  -1  10  31-56.8012 117.493  13
  -1  10  31-234.403 205.888  20
  -1 -10  31 61.0198 126.800  14
  -1  10  29-169.426 140.059  14
  -1 -10  29 204.772 252.763  14
  -1  10  29 131.078 165.173  20
  -1  10  29 350.974 276.141  13
  -1 -10  27 52.0608 145.975  14
  -1  10  27-11.4397 139.272  13
  -1  10  27-219.108 257.500  20
  -1 -10  25 192.167 158.860  14
  -1  10  25 25.0111 138.287  13
  -1  10  23 1115.45 323.474  20
  -1  10  23 1267.64 356.860  13
  -1  10  23 1279.48 387.554  11
  -1 -10  23 1442.08 457.574  14
  -1 -10  23 1200.77 429.523  12
  -1 -10  21 477.210 241.159  12
  -1  10  21 285.650 199.055  11
  -1 -10  21 245.852 178.727  14
  -1  10  21 6.08640 236.486  13
   1 -10 -19-264.318 466.493   3
  -1 -10  19 880.086 769.850   7
   1  10 -19-163.809 561.211   4
  -1  10  19 883.946 709.984   6
  -1  10  17 120.700 376.886   6
   1 -10 -17 174.748 493.241   3
  -1 -10  17 165.933 422.152   7
   1  10 -15 8428.51 1213.35   1
   1 -10 -15 7930.16 1631.54   3
   1  10 -15 8480.43 1682.61   4
  -1  10  15 10064.1 1848.76   6
  -1 -10  15 8965.98 1713.03   7
  -1 -10  13 2549.00 892.094   7
  -1  10  13 2772.19 902.561   6
   1  10 -13 2799.78 1045.20   4
   1 -10 -13 2629.30 872.151   3
   1  10 -13 2712.30 706.783   1
   1  10 -11 7989.85 1342.43   4
   1 -10 -11 7926.58 1487.17   3
  -1 -10  11 7785.03 1407.31   7
   1 -10  -9 19721.9 2114.92   3
  -1  10   9 20704.9 1617.71   8
   1  10  -9 19792.4 1914.37   4
  -1  10   7 5822.37 709.427   2
   1 -10  -7 8608.88 1429.24   3
  -1  10   7 6239.01 706.087   1
   1  10  -7 5453.79 898.431   4
  -1  10   7 7944.47 979.181   8
   1 -10  -5 23714.2 2080.95   3
   1  10  -5 28207.8 1841.43   4
  -1  10   5 25848.1 1513.19   2
  -1 -10   5 24528.9 1913.70   7
  -1  10   5 24187.8 1490.23   8
   1 -10  -3 21915.1 1931.43   3
   1 -10  -3 21995.6 1392.24   7
  -1  10   3 23193.8 1436.20   8
  -1  10   3 22609.2 1513.52   2
   1  10  -3 22909.9 1452.06   4
  -1 -10   3 20785.7 1616.09   7
  -1 -10   3 22521.1 1886.43   3
  -1 -10   1-129.601 231.220   7
   1  10  -1-41.7743 143.494   4
  -1 -10   1 372.945 399.174   3
   1 -10  -1 15.9738 151.600   7
  -1  10   1 83.8121 234.686   2
   1 -10  -1-404.712 534.105   3
   1 -10   1 43134.9 2293.45   7
  -1 -10  -1 38065.0 2439.42   3
  -1  10  -1 41764.7 2312.69   2
  -1 -10  -1 40027.9 1816.13   7
   1  10   1 41977.0 2246.99   8
   1 -10   1 40327.0 2716.90   3
   1 -10   3 16390.3 1743.13   3
  -1 -10  -3 15830.0 999.298   7
   1  10   3 15450.4 1231.86   1
  -1  10  -3 14811.3 1441.85   2
  -1 -10  -3 14896.2 1539.62   3
   1 -10   3 16456.7 1531.95   7
   1  10   3 15631.7 1341.60   8
  -1  10  -5 449.795 375.054   2
   1 -10   5 508.609 310.081   7
   1  10   5 393.272 278.972   8
   1  10   5 246.164 162.921   1
  -1 -10  -5 178.210 184.934   3
   1 -10   7 3516.58 774.977   7
  -1  10  -7 3781.21 775.341   4
   1  10   7 3101.37 677.706   8
  -1 -10  -7 3145.68 745.607   3
   1  10   7 3119.22 506.133   1
   1  10   9 21576.2 1919.67   8
   1  10   9 22712.1 2389.07   6
  -1 -10  -9 20886.4 2096.37   3
  -1  10  -9 21523.6 2010.49   4
   1 -10   9 20978.2 2082.62   7
  -1  10 -11 5943.79 1153.71   4
  -1 -10 -11 5702.79 1207.07   3
   1 -10  11 6175.15 1238.01   7
   1  10  11 6677.73 1417.02   6
   1 -10  13 2259.20 861.735   7
   1  10  13 2490.32 991.215   6
  -1 -10 -13 2053.12 787.539   3
  -1  10 -13 2355.20 865.034   4
   1  10  15 4011.66 1229.41   6
  -1  10 -15 3367.33 1137.08   4
   1 -10  15 3370.87 1095.36   7
  -1 -10 -15 2932.87 967.092   3
  -1 -10 -17 6487.74 1444.30   3
   1 -10  17 8260.15 1729.76   7
  -1  10 -17 8974.34 1910.49   4
   1  10  17 7553.65 1799.63   6
   1 -10  19 94.8903 367.621   7
   1  10  19-210.682 149.993  11
   1  10  19-354.307 264.324   6
   1 -10  19-175.813 368.923   5
   1 -10  19 29.8817 148.823  14
   1  10  19-107.376 240.938  13
   1  10  19 309.435 153.403  20
   1 -10  21 3386.41 674.624  14
   1  10  21 3814.46 637.384  13
   1  10  21 3139.14 511.118  11
   1  10  21 2535.42 559.227  20
   1 -10  21 4216.61 742.971  12
   1  10  23 762.169 426.506  13
   1 -10  23 615.409 362.515  14
   1  10  23 480.152 333.603  20
   1  10  23 613.596 361.852  11
   1  10  25 360.332 339.490  13
   1  10  25 491.242 327.540  20
   1 -10  25 857.154 374.306  14
   1  10  27 1863.08 531.810  13
   1  10  27 1302.72 420.133  20
   1 -10  27 1813.27 509.121  14
   1  10  29-142.604 203.930  13
   1 -10  29 73.3233 116.971  14
   1  10  29-123.731 104.650  20
   1  10  31 63.2158 129.720  13
   1 -10  31-115.935 150.306  14
   1  10  33-66.5753 87.6190  18
   1 -10  33 32.1895 91.3834  14
  -1  11  32-181.595 158.921  13
  -1 -11  32-32.6639 144.668  14
  -1  11  30-223.852 162.048  20
  -1 -11  30-143.899 179.348  14
  -1  11  30-26.8268 151.425  13
  -1 -11  28 882.010 337.069  14
  -1  11  28 989.181 379.191  13
  -1  11  28 541.853 245.219  20
  -1  11  26 1998.35 466.436  20
  -1 -11  26 2459.95 575.481  14
  -1  11  26 2654.48 553.304  13
  -1 -11  24 11512.9 1204.91  14
  -1  11  24 9396.74 1049.56  20
  -1 -11  24 11264.4 1234.52  12
  -1  11  24 11322.5 1162.33  13
  -1  11  24 10045.3 977.985  11
  -1 -11  22 239.333 224.713  14
  -1  11  22-47.5204 204.568  13
  -1  11  22 222.992 183.695  11
  -1 -11  22 184.168 196.082  12
  -1  11  20 312.355 254.196  13
  -1 -11  20 162.050 133.074  12
  -1 -11  20-15.3887 137.056  14
  -1  11  20-129.851 234.345  11
  -1 -11  20 66.8264 540.923   7
  -1  11  20 307.103 541.893   6
  -1 -11  18-122.371 411.657   7
   1  11 -18 251.836 460.876   4
  -1  11  18 485.701 430.887   6
   1 -11 -18-231.832 359.103   3
   1  11 -16 1422.32 790.429   4
  -1  11  16 1428.39 799.150   6
   1 -11 -16 863.299 573.404   3
  -1 -11  16 627.106 537.929   7
   1  11 -14 1739.78 731.884   4
  -1  11  14 2073.99 877.567   6
   1 -11 -14 1711.52 841.758   3
   1  11 -14 2150.84 612.703   1
  -1 -11  14 1821.12 822.720   7
   1 -11 -12 1396.04 693.599   3
   1  11 -12 2248.93 804.892   4
  -1  11  12 1590.13 524.570   6
  -1 -11  12 1907.55 710.466   7
   1  11 -12 1624.47 525.066   1
  -1 -11  10 73379.5 4131.70   7
   1 -11 -10 67819.6 4219.07   3
   1  11 -10 74547.7 3969.79   4
   1 -11  -8 14825.1 1932.19   3
   1  11  -8 12664.5 1532.65   4
  -1 -11   8 12655.0 1648.80   7
  -1  11   8 13909.8 1374.97   8
   1  11  -6 1594.23 469.707   4
  -1  11   6 1799.47 444.919   8
   1 -11  -6 1615.69 541.867   3
  -1  11   6 2365.15 492.426   2
  -1 -11   6 2255.39 647.763   7
  -1  11   4 4848.55 749.726   2
  -1 -11   4 4377.05 939.202   7
  -1  11   4 5612.17 764.147   8
  -1 -11   4 7609.38 1293.02   3
   1 -11  -4 5619.00 1139.63   3
   1  11  -4 6273.72 946.363   4
   1 -11  -2 28652.1 1728.69   7
  -1  11   2 31665.8 1795.34   8
  -1 -11   2 28373.2 1883.99   7
  -1  11   2 27919.1 1818.28   2
   1 -11  -2 26946.7 2274.97   3
  -1 -11   2 28494.5 2221.33   3
   1  11  -2 29441.2 1607.08   4
   1 -11   0 4304.92 734.371   7
   1  11   0 3837.80 481.382   4
  -1 -11   0 3799.02 862.153   3
  -1 -11   0 3637.08 621.464   7
   1 -11   0 3971.44 940.201   3
  -1  11   0 3474.15 666.020   2
  -1 -11  -2 11757.4 980.934   7
  -1 -11  -2 15106.9 1698.68   3
   1 -11   2 12103.6 1415.15   7
   1  11   2 14708.4 1400.52   8
  -1  11  -2 11075.2 1269.77   2
   1 -11   2 13413.9 1670.14   3
   1  11   2 12931.4 1204.93   1
  -1 -11  -4 1439.02 548.451   3
   1 -11   4 2017.93 666.933   3
   1  11   4 1356.44 390.654   1
   1 -11   4 1574.81 522.557   7
  -1  11  -4 1446.38 525.692   2
   1  11   4 2254.30 581.680   8
   1  11   6 371.661 302.540   8
   1  11   6 159.407 153.888   1
   1 -11   6 62.5432 190.191   7
  -1 -11  -6-59.9220 221.105   3
  -1 -11  -8 3396.87 867.700   3
   1  11   8 3750.56 796.565   8
  -1  11  -8 3903.25 822.020   4
   1  11   8 3410.21 883.304   6
   1 -11   8 3697.17 919.156   7
  -1  11 -10 73.3028 268.292   4
   1 -11  10-67.6576 191.911   7
   1  11  10-76.2414 321.304   6
  -1 -11 -10 476.570 384.372   3
   1  11  10 204.696 162.433   8
   1 -11  12 137.244 264.838   7
   1  11  12 378.832 401.535   6
  -1  11 -12 162.803 374.866   4
  -1 -11 -12 421.063 479.033   3
  -1  11 -14 574.421 320.690   4
   1  11  14 1329.41 761.515   6
  -1 -11 -14 1183.77 724.520   3
   1 -11  14 1515.02 730.097   7
   1 -11  16 78.0769 274.577   7
   1  11  16 317.118 514.666   6
  -1  11 -16-498.503 653.349   4
  -1 -11 -16 114.534 301.764   3
  -1  11 -18 194.238 507.560   4
   1 -11  18 564.521 645.326   7
   1  11  18 39.9179 484.178   6
  -1 -11 -18-282.733 407.388   3
   1  11  20 88.1103 178.247  11
   1 -11  20 165.305 140.324  12
   1 -11  20-6.31341 219.151  14
   1  11  20-299.691 367.812  20
   1  11  20 517.934 403.364  13
   1 -11  22 1350.67 459.196  12
   1  11  22 1425.84 372.072  11
   1 -11  22 1486.01 439.121  14
   1  11  22 1116.48 346.021  13
   1  11  22 1503.21 444.233  20
   1  11  24 2461.91 564.966  20
   1  11  24 2509.58 573.900  13
   1 -11  24 2246.54 553.674  14
   1  11  24 2713.84 581.872  11
   1  11  26 237.819 275.856  13
   1 -11  26 40.1712 142.001  14
   1  11  26-139.482 180.333  20
   1 -11  28-20.1088 244.599  14
   1  11  28 433.963 293.447  13
   1  11  28 2.35177 112.308  20
   1 -11  30 177.247 205.150  14
   1  11  30 361.293 180.084  13
   1 -11  32-53.5480 80.2613  14
   1  11  32-104.308 104.869  18
   1  11  32-28.8927 112.971  13
  -1 -12  33 184.307 126.608  14
  -1  12  33 28.9447 85.7216  13
  -1 -12  31 570.983 215.876  14
  -1  12  31 736.745 258.674  13
  -1  12  31 238.990 82.7855  20
  -1 -12  29-113.926 157.223  14
  -1  12  29 260.766 222.180  13
  -1  12  29-93.8037 143.508  20
  -1  12  27 626.914 302.728  13
  -1 -12  27 351.173 236.199  14
  -1  12  27 521.026 289.633  20
  -1 -12  25 387.761 277.602  14
  -1  12  25 725.953 434.443  11
  -1 -12  25 287.304 267.579  12
  -1  12  25-142.604 168.043  20
  -1  12  25 277.672 232.022  13
  -1  12  23 2012.24 469.648  11
  -1  12  23 1689.45 453.518  13
  -1 -12  23 1685.07 465.271  14
  -1 -12  23 1391.41 425.955  12
  -1  12  23 2127.78 471.489  20
  -1 -12  21-185.400 174.098  14
  -1  12  21-2.61281 213.326  13
  -1  12  21 136.915 171.505  11
  -1 -12  21-93.1148 244.251  12
  -1  12  19 1536.06 457.713  13
  -1  12  19 1807.00 1066.71   6
  -1 -12  19 1725.72 447.071  14
   1 -12 -19 735.053 533.745   3
  -1  12  19 1572.91 389.467  11
  -1 -12  19 2590.02 1100.60   7
  -1 -12  19 1567.11 445.065  12
   1 -12 -17-63.6347 489.496   3
   1  12 -17-592.872 388.170   4
  -1 -12  17 202.405 440.648   7
  -1  12  17 204.497 270.290   6
   1  12 -15 938.291 474.568   1
  -1  12  15 950.962 725.073   6
   1 -12 -15 1861.02 848.268   3
  -1 -12  15 1693.10 801.029   7
   1  12 -15 1782.99 863.633   4
   1  12 -13 6579.08 1423.98   4
   1  12 -13 6300.39 1106.37   1
  -1 -12  13 6658.15 1419.05   7
  -1  12  13 4848.13 1233.06   6
   1 -12 -13 6972.20 1602.71   3
  -1 -12  11 1628.74 728.986   7
   1 -12 -11 2557.06 1039.06   3
   1  12 -11 2313.07 645.555   1
   1  12 -11 2099.59 787.884   4
  -1 -12   9 2297.21 772.290   7
  -1  12   9 6597.02 1142.52   8
   1 -12  -9 5986.14 1450.75   3
   1  12  -9 2424.38 806.471   4
   1  12  -7 29777.4 2213.80   4
   1 -12  -7 26951.9 2532.02   3
  -1 -12   7 27874.2 2317.69   7
  -1  12   7 25962.3 1596.99   1
  -1  12   7 26680.0 1856.87   8
  -1  12   5 13312.6 1229.34   2
   1 -12  -5 15248.2 1860.86   3
  -1 -12   5 12623.0 1450.23   7
   1  12  -5 14216.1 1384.48   4
  -1  12   5 15682.0 1354.02   8
  -1  12   3 1067.81 421.535   2
  -1  12   3 942.647 300.788   8
   1 -12  -3 1188.71 383.442   7
   1  12  -3 1146.60 360.377   4
  -1 -12   3 1125.53 407.918   7
   1 -12  -3 1442.89 614.829   3
  -1 -12   3 771.253 397.787   3
  -1 -12   1 1148.72 561.880   3
  -1 -12   1 1362.64 443.209   7
  -1  12   1 1375.01 456.309   8
  -1  12   1 992.592 324.892   2
   1 -12  -1 993.024 361.299   7
   1  12  -1 1261.62 322.074   4
   1 -12  -1 642.750 304.033   3
  -1 -12  -1 586.506 266.606   7
  -1 -12  -1 456.406 406.452   3
   1 -12   1 623.861 362.168   7
  -1  12  -1 950.204 477.908   2
   1  12   1 567.109 306.209   1
   1  12   1 519.888 160.762   4
   1 -12   1 893.366 565.332   3
   1  12   1 769.893 356.355   8
  -1  12  -3 76.1244 212.519   2
   1  12   3 339.180 346.135   1
   1 -12   3 370.927 525.654   3
   1  12   3 309.561 308.018   8
  -1 -12  -3 378.691 225.715   3
   1 -12   3 234.651 297.670   7
  -1 -12  -3 289.215 184.340   7
  -1 -12  -5 16647.0 1851.91   3
   1  12   5 16663.7 1411.74   1
   1 -12   5 18369.7 1807.24   7
   1  12   5 18124.6 1637.47   8
   1  12   7 23034.2 1624.85   1
  -1 -12  -7 25568.0 2437.37   3
   1  12   7 25106.7 2072.56   8
   1 -12   7 22248.2 2109.83   7
  -1  12  -7 23093.0 2006.20   4
   1  12   9 2965.33 782.382   8
   1  12   9 2364.90 854.267   6
  -1  12  -9 2915.13 759.566   4
  -1 -12  -9 2869.91 885.471   3
   1 -12   9 2713.26 824.614   7
  -1  12 -11 38.0576 341.702   4
   1 -12  11-17.4776 243.167   7
  -1 -12 -11 70.0374 241.025   3
   1  12  11 271.172 542.430   6
   1  12  11-27.2665 162.516   8
  -1  12 -13-127.557 228.381   4
  -1 -12 -13 285.785 456.220   3
   1 -12  13 220.148 300.506   7
   1  12  13-217.204 279.960   6
  -1  12 -15 4502.46 1325.20   4
   1 -12  15 3101.37 1095.84   7
  -1 -12 -15 4140.03 1302.16   3
   1  12  15 3892.68 1322.68   6
   1 -12  17 543.583 512.521   7
   1  12  17 388.294 491.650   6
  -1  12 -17-166.854 295.288   4
  -1 -12 -17-177.748 262.390   3
   1  12  19 15598.0 1148.64  11
   1 -12  19 18241.4 1430.75  14
   1  12  19 18989.2 1447.26  20
   1 -12  19 18624.5 1440.45  12
   1  12  19 17224.6 1374.80  13
   1  12  21 2487.45 514.010  11
   1 -12  21 2872.38 615.798  14
   1  12  21 2056.75 451.203  13
   1 -12  21 2387.71 551.883  12
   1  12  21 2844.98 597.556  20
   1  12  23 944.756 379.810  20
   1 -12  23 968.424 431.705  14
   1 -12  23 665.050 313.721  12
   1  12  23 1471.80 469.728  11
   1  12  23 1041.43 414.408  13
   1 -12  25 431.677 268.464  14
   1  12  25 264.944 233.443  13
   1  12  25 532.946 288.756  20
   1 -12  27 107.203 123.094  14
   1  12  27 343.684 257.370  13
   1  12  29-105.982 161.302  13
   1 -12  29-81.0385 145.254  14
   1  12  29-101.727 126.449  20
   1  12  31 78.1426 141.057  13
   1 -12  31-46.2807 91.8370  14
  -1  13  32-103.591 104.946  13
  -1 -13  32 2.56131 73.4536  14
  -1 -13  30-132.607 193.932  14
  -1  13  30-92.1412 207.852  13
  -1  13  30-564.837 203.640  20
  -1 -13  28 137.994 212.862  14
  -1  13  28 164.142 143.968  20
  -1  13  28 223.079 199.055  13
  -1  13  26 486.042 314.465  13
  -1 -13  26 603.636 288.497  14
  -1  13  26 288.218 147.767  20
  -1 -13  26 470.134 248.409  12
  -1 -13  24 2318.02 551.626  14
  -1  13  24 1875.13 455.292  20
  -1  13  24 2387.43 535.317  11
  -1 -13  24 2786.41 618.112  12
  -1  13  24 2621.19 551.720  13
  -1  13  22 4496.32 628.415  11
  -1 -13  22 4945.27 776.741  12
  -1 -13  22 4902.39 790.858  14
  -1  13  22 4931.00 737.675  20
  -1  13  22 4694.81 744.460  13
  -1  13  20 483.119 202.627  13
  -1  13  20 470.336 145.366  11
  -1 -13  20 535.394 270.978  14
  -1 -13  20 487.343 275.925  12
   1 -13 -18 1727.70 842.170   3
  -1  13  18 2388.90 504.041  13
  -1 -13  18 2545.21 1103.50   7
  -1  13  18 1721.29 795.261   6
   1  13 -16 6104.76 1597.32   4
   1 -13 -16 6474.86 1743.00   3
   1  13 -16 6479.48 1191.11   1
  -1 -13  16 6858.30 1629.77   7
  -1  13  16 5419.50 1466.47   6
   1 -13 -14 3080.76 1148.99   3
  -1 -13  14 2956.23 1006.03   7
   1  13 -14 3169.71 810.920   1
  -1  13  14 3202.68 1088.57   6
   1  13 -14 2907.74 964.364   4
   1  13 -12 13140.6 1919.16   4
  -1 -13  12 12642.7 1961.92   7
   1  13 -12 12213.8 1547.09   1
  -1  13  12 8983.86 1710.06   6
   1 -13 -12 11648.4 2056.35   3
  -1  13  10 4243.79 871.282   8
   1 -13 -10 4466.50 1273.07   3
  -1 -13  10 1945.99 693.384   7
   1  13 -10 2515.10 762.031   4
  -1  13   8 28234.3 2013.13   8
   1 -13  -8 29123.5 2863.32   3
   1  13  -8 31627.7 2464.90   4
  -1 -13   8 28860.8 2524.74   7
  -1  13   6 52314.7 2636.44   8
   1  13  -6 54815.8 2975.82   4
  -1 -13   6 48584.4 3070.25   7
   1 -13  -6 48072.4 3506.14   3
  -1 -13   4 117.776 263.334   7
   1 -13  -4 734.570 511.142   3
  -1 -13   4 423.381 468.239   3
   1  13  -4 226.639 195.383   4
  -1  13   4 29.1264 211.631   8
  -1  13   2 4909.67 797.178   8
  -1  13   2 4254.09 831.264   2
  -1 -13   2 4808.67 843.116   7
  -1 -13   2 4062.03 946.326   3
   1 -13  -2 4745.61 1107.44   3
   1  13  -2 5347.09 734.553   4
   1 -13  -2 4513.00 764.596   7
  -1 -13   0 12647.0 1615.29   3
   1 -13   0 13087.9 1727.49   3
   1  13   0 13888.0 1001.17   4
  -1  13   0 11946.0 1396.89   2
  -1 -13   0 13357.0 1289.49   7
   1 -13   0 13308.3 1417.04   7
  -1 -13  -2 4734.24 987.326   3
  -1 -13  -2 4947.72 715.895   7
   1  13   2 4700.47 832.474   8
   1  13   2 4896.12 835.584   1
   1 -13   2 5083.93 909.041   7
   1 -13   2 4415.07 952.279   3
   1  13   4 5000.64 819.102   1
   1 -13   4 5182.48 1110.14   3
   1  13   4 5752.43 986.106   8
   1 -13   4 4805.67 922.505   7
  -1 -13  -4 5840.56 1156.04   3
  -1 -13  -6 44782.4 3220.38   3
   1  13   6 41941.8 2359.04   1
   1  13   6 44027.9 2693.10   8
  -1  13  -6 50037.8 2868.81   4
   1 -13   6 49015.2 3156.06   7
   1  13   8 2058.68 689.743   8
  -1 -13  -8 2082.70 789.732   3
  -1  13  -8 1983.75 612.155   4
   1 -13   8 2082.03 737.857   7
  -1  13 -10 10700.8 1567.26   4
  -1 -13 -10 10481.9 1778.11   3
   1  13  10 10488.7 1803.84   6
   1 -13  10 11316.7 1758.22   7
   1  13  10 10551.5 1497.92   8
  -1 -13 -12 462.770 455.746   3
   1  13  12 547.960 475.914   6
  -1  13 -12 795.772 417.729   4
   1 -13  12 247.743 261.936   7
   1 -13  14 6978.16 1601.51   7
   1  13  14 6385.41 1697.86   6
  -1  13 -14 7207.51 1569.05   4
  -1 -13 -14 7607.84 1727.24   3
  -1  13 -16 4067.96 1277.25   4
  -1 -13 -16 3358.78 1214.13   3
   1 -13  16 2988.51 1036.82   7
   1  13  16 4326.71 1569.34   6
   1 -13  18 566.118 582.892   7
   1  13  18 673.975 221.482  11
   1  13  18 1074.14 762.927   6
   1  13  18 840.821 329.281  13
   1 -13  18 747.586 319.391  12
   1  13  18 882.510 291.254  20
   1 -13  18 1388.76 413.298  14
   1 -13  20 392.862 293.771  14
   1  13  20 556.266 315.758  13
   1  13  20 138.676 261.967  11
   1 -13  20 431.452 267.901  12
   1  13  20-35.4474 264.682  20
   1 -13  22 1299.96 461.426  12
   1  13  22 1683.56 492.148  11
   1 -13  22 1096.15 389.173  14
   1  13  22 1483.47 413.213  20
   1  13  22 1249.75 399.681  13
   1  13  24 3661.05 672.107  13
   1  13  24 2996.46 545.850  11
   1  13  24 3021.96 592.988  20
   1 -13  24 3771.06 692.952  14
   1 -13  24 4035.30 758.990  12
   1 -13  26 6258.17 848.712  14
   1  13  26 6083.97 803.275  20
   1  13  26 6192.73 876.451  13
   1  13  28 872.140 305.101  13
   1 -13  28 1008.25 328.438  14
   1  13  28 694.398 259.539  20
   1 -13  30 87.4848 136.168  14
   1  13  30 99.3683 138.495  13
   1  13  32 22.4954 88.9393  13
   1  13  32-213.791 105.155  18
   1 -13  32 2.71454 67.3440  14
  -1  14  31 191.079 153.449  13
  -1 -14  31 154.812 149.081  14
  -1 -14  29 309.605 119.066  14
  -1  14  29 115.548 88.9379  20
  -1 -14  27 185.909 150.837  12
  -1  14  27 61.8695 99.0631  20
  -1  14  27 81.1030 130.256  13
  -1 -14  27-137.189 167.888  14
  -1 -14  25 352.164 242.089  14
  -1 -14  25 439.951 248.885  12
  -1  14  25 88.6612 136.348  20
  -1  14  25 343.144 226.037  13
  -1  14  25 420.039 409.504  11
  -1 -14  23 1180.92 427.146  12
  -1  14  23 661.093 219.041  13
  -1 -14  23 999.028 398.779  14
  -1  14  23 594.741 234.428  20
  -1  14  23 1410.99 418.682  11
  -1 -14  21 1080.04 327.879  14
  -1 -14  21 1397.05 400.819  12
  -1  14  21 1645.77 473.962  13
  -1  14  21 1595.72 431.558  11
  -1 -14  19 861.616 335.756  14
  -1  14  19 639.860 234.603  11
  -1  14  19 598.765 315.403  13
  -1 -14  19 648.122 229.253  12
  -1  14  17 1181.61 801.139   6
  -1 -14  17 1160.36 671.894   7
   1 -14 -17-176.857 428.760   3
   1  14 -17 1592.42 808.728   4
  -1  14  15 8199.96 1880.90   6
   1 -14 -15 10936.4 2333.02   3
   1  14 -15 12785.2 2209.33   4
  -1 -14  15 11019.3 2020.07   7
   1  14 -15 10563.0 1533.01   1
   1  14 -13 14519.7 2129.29   4
  -1  14  13 10748.8 1914.77   6
   1 -14 -13 14145.5 2448.74   3
   1  14 -13 14120.3 1731.10   1
  -1 -14  13 14744.8 2232.82   7
  -1 -14  11 10866.6 1815.24   7
   1  14 -11 11541.7 1747.19   4
   1 -14 -11 11990.4 2128.90   3
   1  14 -11 10662.3 1484.82   1
   1  14  -9 6825.87 1235.94   4
  -1 -14   9 6760.82 1322.60   7
  -1  14   9 5975.62 990.296   8
   1 -14  -9 6515.99 1418.58   3
  -1  14   7 3383.29 815.790   8
   1  14  -7 2558.19 701.674   4
  -1  14   7 2785.02 632.563   1
  -1 -14   7 2009.88 687.824   7
   1 -14  -7 3976.10 1210.82   3
   1  14  -5 2176.08 580.043   4
  -1  14   5 2365.28 570.354   8
  -1 -14   5 2085.06 604.819   7
   1 -14  -5 2624.47 822.657   3
   1 -14  -3 3152.81 697.901   7
  -1 -14   3 2980.83 720.153   7
   1  14  -3 3448.62 651.922   4
  -1  14   3 2788.61 591.947   8
   1 -14  -3 2558.25 971.848   3
  -1 -14   3 3015.41 853.451   3
  -1 -14   1 19727.5 2080.99   3
   1 -14  -1 19345.3 2206.63   3
   1 -14  -1 20684.7 1760.16   7
  -1 -14   1 20095.9 1706.44   7
  -1  14   1 20012.3 1663.06   8
   1  14  -1 22161.0 1428.39   4
   1 -14   1-56.0801 353.086   3
   1 -14   1 42.0265 172.947   7
  -1 -14  -1 403.153 372.269   3
   1  14   1 296.047 270.804   8
   1  14   1 46.8546 226.019   1
  -1 -14  -1-14.4210 199.048   7
  -1 -14  -3 66529.1 2729.31   7
   1 -14   3 71135.9 3672.74   7
   1  14   3 60113.5 2946.58   1
   1  14   3 60457.5 3093.52   8
  -1 -14  -3 56985.7 3631.36   3
   1  14   5 14832.4 1461.96   1
  -1 -14  -5 14715.7 1866.82   3
   1  14   5 14956.8 1591.45   8
   1 -14   5 14752.8 1732.21   7
   1  14   7 1564.52 548.959   8
  -1  14  -7 1367.58 474.726   4
  -1 -14  -7 2031.87 801.098   3
   1 -14   7 1838.61 678.454   7
   1 -14   9 6086.64 1289.31   7
  -1 -14  -9 7983.52 1569.94   3
   1  14   9 6282.62 1169.59   8
  -1  14  -9 5647.69 1121.06   4
   1  14   9 5620.04 1358.21   6
   1 -14  11 3922.95 1073.80   7
  -1  14 -11 3699.19 1003.80   4
  -1 -14 -11 3306.16 1135.36   3
   1  14  11 3300.40 866.610   8
   1  14  11 2752.74 924.280   6
   1  14  13 22458.9 3106.60   6
  -1 -14 -13 23691.9 3174.78   3
   1 -14  13 20038.8 2650.37   7
  -1  14 -13 20682.3 2559.11   4
  -1  14 -15 488.376 364.914   1
  -1  14 -15 267.875 294.296   4
   1 -14  15 540.831 399.847   7
  -1 -14 -15 488.558 505.807   3
   1  14  15 212.916 445.509   6
   1 -14  17 1329.43 789.884   7
   1 -14  17 1580.56 406.686  12
   1  14  17 1328.96 404.863  11
   1 -14  17 1808.12 500.228  14
   1  14  17 2008.66 981.565   6
   1  14  17 1178.09 334.773  13
   1 -14  19 320.776 217.105  12
   1 -14  19 255.451 269.915  14
   1  14  19-43.3293 341.368  11
   1  14  19-75.1441 142.561  13
   1  14  19-26.4379 220.355  20
   1  14  21 2724.56 551.808  20
   1 -14  21 2623.59 585.390  14
   1 -14  21 2629.11 580.821  12
   1  14  21 3220.43 645.964  13
   1  14  21 2522.56 471.137  11
   1  14  23-106.955 294.942  13
   1  14  23 110.923 128.898  20
   1  14  23-24.3682 188.323  11
   1 -14  23-232.865 294.177  14
   1 -14  23-39.0785 170.827  12
   1 -14  25 393.311 273.542  12
   1 -14  25 183.051 172.765  14
   1  14  25 265.513 242.225  20
   1  14  25 519.589 231.856  13
   1  14  25 764.109 449.015  11
   1  14  27 1695.47 418.786  13
   1  14  27 1747.03 395.815  20
   1 -14  27 1861.52 456.877  14
   1 -14  29 264.411 208.695  14
   1  14  29 104.907 133.821  13
   1 -14  31 230.498 167.058  14
   1  14  31-86.9749 115.883  18
   1  14  31 55.4500 85.4166  13
  -1  15  32 26.7821 97.6329  13
  -1 -15  32 90.9860 81.1462  14
  -1  15  30-153.577 187.701  13
  -1 -15  30-35.8261 98.1582  14
  -1  15  30 75.4373 75.1207  20
  -1  15  28 309.205 214.534  13
  -1 -15  28 261.087 121.637  12
  -1 -15  28 198.216 147.322  14
  -1  15  28 131.103 102.903  20
  -1 -15  26 2334.73 488.267  12
  -1  15  26 2028.82 442.983  20
  -1  15  26 1978.15 485.973  13
  -1 -15  26 2036.88 475.455  14
  -1  15  24 418.506 229.253  13
  -1 -15  24 536.310 272.236  14
  -1 -15  24 286.673 236.670  12
  -1  15  24 534.373 258.797  20
  -1  15  24 826.617 306.579  11
  -1 -15  22 465.098 317.555  14
  -1  15  22 447.213 241.928  11
  -1  15  22 406.397 259.318  13
  -1  15  22 32.7108 145.277  20
  -1 -15  22 0.14115 256.326  12
  -1  15  20 5808.76 712.482  11
  -1  15  20 5984.72 836.445  13
  -1 -15  20 5997.72 827.244  12
  -1 -15  20 6643.69 871.854  14
  -1  15  18 1371.70 336.957  11
  -1 -15  18 1705.99 431.061  14
  -1 -15  18 1247.93 364.027  12
  -1  15  18 1068.73 281.167  13
   1  15 -16 736.515 509.149   1
  -1 -15  16 367.095 334.642   7
   1 -15 -16 956.445 739.836   3
   1  15 -16 276.839 290.702   4
  -1  15  16 318.139 588.965   6
   1  15 -14 1005.21 718.904   4
   1  15 -14 1265.00 502.182   1
  -1 -15  14 530.986 514.238   7
  -1  15  14 826.592 512.823   6
   1 -15 -14 1220.26 926.709   3
  -1  15  12 1476.97 683.614   6
   1  15 -12 2226.71 828.745   4
   1  15 -12 1816.81 625.948   1
   1 -15 -12 1467.43 810.123   3
  -1 -15  12 2362.04 852.853   7
   1  15 -10 1068.39 520.538   1
   1  15 -10 885.486 582.697   4
  -1 -15  10 1350.07 724.903   7
   1 -15 -10 1149.51 800.292   3
   1 -15  -8 2042.72 917.202   3
   1  15  -8 2413.93 796.215   4
  -1  15   8 2169.58 639.624   8
  -1 -15   8 1708.32 678.688   7
  -1 -15   6 2235.89 664.525   7
  -1  15   6 3448.31 745.590   8
   1 -15  -6 3182.50 954.788   3
  -1  15   6 3097.45 655.136   1
   1  15  -6 2924.35 705.020   4
   1 -15  -4 1750.49 961.868   3
  -1  15   4 1750.49 543.830   8
   1  15  -4 1988.72 589.578   4
  -1 -15   4 1898.96 642.892   7
   1 -15  -2 1068.08 840.985   3
   1 -15  -2 707.666 475.876   7
  -1 -15   2 363.988 254.864   7
  -1  15   2 1192.08 478.571   8
  -1 -15   2 521.068 416.669   3
   1 -15   0 15331.1 2059.47   3
   1  15   0 16736.4 1791.65   8
  -1 -15   0 16145.1 1511.44   7
   1 -15   0 16500.3 1701.07   7
  -1 -15   0 16342.7 1969.26   3
   1  15   0 17064.4 1654.01   1
   1  15   2 1914.09 598.899   1
   1 -15   2 2671.45 934.372   3
  -1 -15  -2 1732.28 749.895   3
   1 -15   2 2901.16 788.259   7
  -1 -15  -2 1632.54 471.074   7
   1  15   2 2256.10 701.033   8
   1  15   4 237.162 228.623   8
   1 -15   4 358.020 306.352   7
  -1 -15  -4 288.081 320.321   3
   1 -15   4 731.358 547.929   3
   1  15   4 331.465 278.770   1
   1  15   6 1980.64 607.189   8
  -1 -15  -6 2390.18 859.001   3
   1 -15   6 2772.42 798.500   7
   1  15   6 2213.54 600.354   1
  -1  15  -6 2432.45 692.222   4
  -1  15  -8 24626.6 2317.15   4
  -1 -15  -8 23604.4 2678.51   3
   1 -15   8 25362.7 2593.31   7
   1  15   8 26315.2 2364.89   8
   1  15  10 8312.74 1414.82   8
   1 -15  10 8112.30 1541.01   7
  -1 -15 -10 8740.14 1795.60   3
   1  15  10 7428.54 1637.97   6
  -1  15 -10 7186.49 1365.70   4
  -1  15 -12 3978.20 1061.95   4
  -1 -15 -12 3635.46 1284.53   3
   1  15  12 3664.76 1227.13   6
   1 -15  12 4649.94 1242.36   7
   1  15  14 410.351 475.392   6
   1 -15  14 606.285 430.881   7
  -1 -15 -14 391.878 590.089   3
  -1  15 -14 17.1149 351.921   4
   1 -15  16 1387.18 358.909  12
   1  15  16 1012.37 310.818  13
   1  15  16 1251.86 353.664  11
   1  15  16 1641.33 880.833   6
   1 -15  16 880.183 665.276   7
   1 -15  18 79.2771 167.447  12
   1  15  18-96.7857 201.450  13
   1  15  18 198.561 238.441  11
   1  15  18-104.707 234.362  20
   1 -15  18 318.651 298.751  14
   1 -15  20 4817.07 750.513  14
   1  15  20 4561.66 759.315  13
   1  15  20 4220.61 652.166  11
   1  15  20 5198.95 769.849  20
   1 -15  20 3635.30 625.068  12
   1  15  22 1373.35 417.766  11
   1  15  22 1306.78 386.066  13
   1 -15  22 1449.61 406.240  14
   1  15  22 1312.01 372.026  20
   1 -15  22 1174.35 398.152  12
   1  15  24 6618.54 813.064  11
   1 -15  24 6047.82 870.418  12
   1  15  24 7114.99 914.649  13
   1 -15  24 7023.57 913.672  14
   1  15  24 7121.28 848.975  20
   1  15  26 1406.00 455.546  13
   1 -15  26 1190.78 379.945  14
   1  15  26 1497.85 371.496  20
   1 -15  26 1473.72 413.387  12
   1  15  28 459.822 181.495  20
   1 -15  28 636.405 243.713  14
   1  15  28 745.200 291.314  13
   1 -15  30 125.156 118.461  14
   1  15  30 36.3848 119.967  13
  -1 -16  31 254.457 125.474  14
  -1  16  31 283.217 178.764  13
  -1  16  29 203.938 138.734  20
  -1 -16  29 299.767 151.170  14
  -1  16  29 135.273 129.150  13
  -1  16  27 1398.11 365.317  20
  -1 -16  27 1513.03 355.794  14
  -1 -16  27 1523.82 348.059  12
  -1  16  27 1509.24 394.577  13
  -1 -16  25 510.165 259.030  14
  -1  16  25 472.063 195.838  20
  -1 -16  25 816.800 344.824  12
  -1  16  25 791.590 369.269  11
  -1  16  25 474.902 218.939  13
  -1 -16  23 899.661 376.196  12
  -1  16  23 684.868 290.143  11
  -1 -16  23 550.134 275.075  14
  -1  16  23 513.393 250.279  20
  -1  16  23 381.920 289.849  13
  -1  16  21 215.605 199.686  13
  -1 -16  21 483.333 240.582  14
  -1  16  21 142.631 125.767  20
  -1  16  21-5.72567 279.927  11
  -1 -16  21 561.324 246.064  12
  -1  16  19 682.348 304.929  13
  -1  16  19 379.679 188.244  11
  -1 -16  19 954.063 411.462  14
  -1 -16  19 631.010 293.641  12
  -1 -16  17 7856.48 906.018  14
  -1  16  17 6706.86 838.402  13
  -1  16  17 7874.09 839.760  11
  -1 -16  17 7527.28 894.016  12
   1  16 -15 5529.34 1144.33   1
   1 -16 -15 6718.86 1864.77   3
  -1  16  15 3962.69 1354.76   6
  -1 -16  15 6229.11 1572.15   7
   1  16 -15 5989.34 1570.67   4
   1  16 -13 753.660 663.765   4
  -1 -16  13 425.285 370.600   7
   1  16 -13 246.317 306.089   1
   1 -16 -13 380.285 345.662   3
  -1  16  13 396.279 424.585   6
   1  16 -11 411.759 353.455   4
   1  16 -11 468.558 344.339   1
  -1 -16  11 158.325 238.572   7
   1 -16 -11 398.382 577.627   3
   1 -16  -9 1828.06 900.087   3
  -1 -16   9 1916.80 734.156   7
   1  16  -9 2070.56 734.731   1
   1  16  -9 1341.70 604.420   4
  -1  16   7 513.660 324.522   8
   1  16  -7 498.721 424.071   4
   1  16  -7 428.511 280.940   1
  -1 -16   7 891.361 560.452   7
   1 -16  -7 477.411 453.797   3
   1  16  -5 3505.72 789.994   1
  -1 -16   5 3559.70 892.565   7
   1 -16  -5 3797.00 1181.75   3
  -1  16   5 3727.12 756.366   1
  -1  16   5 3438.32 743.237   8
   1  16  -5 2933.87 732.978   4
  -1 -16   3 39590.3 3284.32   3
   1 -16  -3 41739.5 2586.36   7
   1  16  -3 41696.3 2741.85   1
  -1 -16   3 41371.4 2800.07   7
   1 -16  -3 39770.8 3440.29   3
  -1  16   3 41453.7 2499.67   8
   1 -16  -1 1078.63 441.333   7
  -1 -16   1 1047.58 438.282   7
   1  16  -1 1109.13 479.546   1
   1  16  -1 1090.58 646.619   8
  -1 -16   1 819.392 527.436   3
   1 -16  -1 1041.93 661.731   3
  -1  16   1 710.885 284.335   8
   1  16   1 1124.23 482.261   1
   1 -16   1 728.011 389.849   7
  -1 -16  -1 764.596 552.657   3
  -1 -16  -1 628.506 303.926   7
   1 -16   1 823.059 627.305   3
   1  16   1 1432.68 563.849   8
  -1 -16  -3 115.012 271.187   3
   1  16   3 253.703 246.298   1
   1 -16   3-77.5819 320.281   7
   1  16   3-35.6633 297.384   8
   1 -16   3-220.698 434.120   3
  -1 -16  -5 10797.2 1744.71   3
   1 -16   5 12060.8 1676.66   7
  -1  16  -5 11917.7 1472.59   4
   1  16   5 10723.4 1327.10   1
   1  16   5 10505.3 1426.97   8
   1 -16   7 40.7675 169.366   7
  -1  16  -7 156.036 248.606   4
   1  16   7 247.939 210.488   8
  -1 -16  -7 442.450 542.172   3
   1  16   9 233.729 366.383   6
  -1 -16  -9 264.304 276.477   3
   1  16   9 519.545 505.779   8
  -1  16  -9 658.098 349.577   4
   1 -16   9 276.912 278.421   7
  -1 -16 -11 10993.5 2153.28   3
   1  16  11 9965.94 1615.56   8
  -1  16 -11 9050.19 1604.30   4
   1  16  11 9430.69 1903.61   6
   1 -16  11 9228.76 1757.47   7
  -1 -16 -13 97.3766 355.169   3
   1 -16  13 185.231 524.137   7
   1  16  13-46.1867 263.559   6
  -1  16 -13-107.050 402.284   4
  -1  16 -15 2807.20 836.665   1
   1 -16  15 5097.64 1489.17   7
  -1  16 -15 4787.94 1390.73   4
   1  16  15 3030.45 1189.25   6
   1 -16  15 3190.22 518.592  12
   1 -16  17-335.373 274.725  14
   1  16  17-31.2573 177.876  20
   1  16  17-51.0650 173.042  11
   1  16  17 213.212 173.592  13
   1 -16  17 332.909 250.093  12
   1  16  19 240.105 211.113  20
   1 -16  19 401.981 275.792  12
   1  16  19 178.060 184.065  11
   1  16  19 343.360 277.829  13
   1 -16  19 25.3155 208.662  14
   1  16  21 4.49583 236.468  11
   1  16  21 316.535 278.794  13
   1 -16  21 41.0763 165.908  14
   1 -16  21 329.518 208.692  12
   1  16  21 4.70108 187.321  20
   1  16  23 240.140 282.193  13
   1  16  23 445.830 257.429  20
   1  16  23 223.828 226.970  11
   1 -16  23 548.666 281.035  12
   1 -16  23-162.816 161.949  14
   1  16  25 3335.58 637.725  13
   1 -16  25 3365.10 616.002  14
   1 -16  25 3418.10 608.022  12
   1  16  25 3343.43 621.891  11
   1  16  25 3174.54 553.963  20
   1  16  27 34.3922 96.1961  20
   1  16  27-93.0966 148.999  13
   1 -16  27-115.311 174.851  12
   1 -16  27-28.2501 154.319  14
   1  16  29-122.923 192.502  13
   1 -16  29 544.169 227.666  14
   1 -16  31 459.925 159.595  14
   1  16  31 139.531 68.9435  18
  -1  17  30-162.870 192.105  13
  -1 -17  30 74.9027 84.7748  14
  -1  17  28 834.573 322.445  13
  -1 -17  28 692.502 240.005  14
  -1 -17  28 517.907 183.729  12
  -1  17  28 338.519 180.382  20
  -1  17  26 202.840 192.513  20
  -1 -17  26 18.9542 105.749  12
  -1  17  26 153.892 214.169  13
  -1 -17  26 32.5497 161.845  14
  -1 -17  24-124.616 229.006  14
  -1  17  24-34.4396 136.979  11
  -1  17  24 336.190 204.949  13
  -1 -17  24 84.5777 170.645  12
  -1  17  24 115.154 151.339  20
  -1 -17  22 451.818 171.672  14
  -1  17  22 533.362 283.135  13
  -1 -17  22 755.755 299.727  12
  -1  17  22 201.375 177.175  11
  -1  17  22 448.392 211.026  20
  -1  17  20 495.288 141.536  11
  -1 -17  20 537.093 238.506  12
  -1  17  20 695.952 254.996  13
  -1 -17  20 510.952 227.409  14
  -1  17  20 370.429 148.255  20
  -1 -17  18 32.3211 159.555  12
  -1 -17  18 327.693 137.339  14
  -1  17  18-80.3551 141.440  13
  -1 -17  16 225.960 128.782  12
  -1  17  16 372.761 252.710  13
  -1  17  16 135.617 232.804  22
  -1  17  16 204.019 229.534  11
  -1 -17  14 599.033 595.758   7
  -1  17  14 371.418 259.158   6
   1  17 -14 2001.12 898.342   4
   1 -17 -14 636.542 835.464   3
   1  17 -14 380.585 269.429   1
   1  17 -12 1340.05 558.751   4
  -1 -17  12 1592.74 750.363   7
  -1  17  12 1095.95 570.268   6
   1 -17 -12 2788.61 1316.64   3
   1  17 -12 2205.33 712.555   1
   1  17 -10 1189.14 635.066   4
  -1 -17  10 1266.42 658.810   7
   1  17 -10 896.187 560.184   1
   1 -17 -10 826.824 637.933   3
  -1 -17   8-77.9816 167.301   7
   1  17  -8 446.172 354.736   1
   1  17  -8 644.549 485.950   4
   1 -17  -8-179.760 433.907   3
   1  17  -6 1214.32 530.653   1
  -1 -17   6 889.612 522.802   7
  -1  17   6 887.418 419.504   1
   1  17  -6 1158.66 469.789   4
   1 -17  -6 509.560 374.252   3
  -1 -17   4 19797.5 2067.39   7
  -1  17   4 19611.5 1792.05   8
   1  17  -4 20135.9 2001.26   1
   1 -17  -4 18452.0 2442.38   3
   1  17  -2 3408.58 866.869   1
  -1 -17   2 3510.54 1071.12   3
   1 -17  -2 2682.05 757.451   7
  -1 -17   2 3099.20 792.948   7
  -1  17   2 2917.14 680.822   8
   1 -17  -2 2721.72 974.635   3
  -1 -17   0 345.538 445.278   7
  -1  17   0 1417.77 630.620   8
   1  17   0 728.803 518.090   8
   1  17   0 518.934 539.650   1
   1 -17   0 939.494 604.989   7
   1 -17   0 1088.90 815.770   3
  -1 -17   0 64.0425 461.895   3
   1  17   2 3898.52 960.420   1
  -1 -17  -2 5186.07 1350.10   3
   1  17   2 5047.05 1143.00   8
   1 -17   2 3149.16 1019.33   3
   1 -17   2 3884.11 901.834   7
  -1  17  -4 8793.96 1260.76   4
   1 -17   4 9213.51 1823.26   3
   1  17   4 8194.35 1200.90   1
   1  17   4 8846.62 1343.58   8
   1 -17   4 9696.85 1519.89   7
  -1 -17  -4 7898.03 1559.29   3
  -1 -17  -6-89.4346 376.262   3
  -1  17  -6 113.567 324.822   4
   1 -17   6 196.266 180.600   7
   1  17   6 82.8470 151.024   8
  -1 -17  -8 719.696 642.077   3
  -1  17  -8-67.5814 248.434   4
   1  17   8 297.490 431.910   6
   1 -17   8 70.7898 229.091   7
   1  17   8 198.934 262.027   8
  -1 -17 -10 1058.72 622.070   3
   1 -17  10 1590.27 826.883   7
   1  17  10 1230.15 615.642   8
  -1  17 -10 1977.21 811.209   4
   1  17  10 788.359 518.768   6
   1  17  12 2754.32 1141.44   6
  -1 -17 -12 2799.72 1144.98   3
   1 -17  12 3379.36 1188.03   7
  -1  17 -12 2919.90 994.305   4
  -1  17 -14 1383.84 644.735   1
   1 -17  14 1977.46 981.314   7
  -1  17 -14 1330.17 715.996   4
   1  17  14 1775.07 1030.91   6
   1 -17  16 944.154 350.722  14
   1  17  16 679.217 259.623  13
   1 -17  16 666.903 225.992  12
   1  17  16 801.433 229.307  20
   1  17  16 511.900 278.444  11
   1  17  18 1017.20 291.482  20
   1 -17  18 867.129 335.206  12
   1  17  18 561.253 276.201  13
   1  17  18 482.255 223.208  11
   1 -17  18 911.993 316.731  14
   1 -17  20-276.853 300.064  14
   1  17  20-183.832 265.737  11
   1  17  20-156.489 207.381  20
   1 -17  20 77.9403 136.658  12
   1  17  20-155.281 197.080  13
   1 -17  22 829.511 327.148  14
   1  17  22 896.745 364.092  11
   1 -17  22 1130.31 403.551  12
   1  17  22 552.717 264.363  13
   1  17  22 1043.87 321.287  20
   1  17  24 887.340 293.909  13
   1  17  24 1375.44 380.010  20
   1 -17  24 849.452 333.954  14
   1  17  24 850.898 312.411  11
   1 -17  24 1236.79 372.674  12
   1  17  26 3680.28 618.068  13
   1 -17  26 3993.13 629.667  14
   1 -17  26 3742.13 587.748  12
   1  17  26 3341.15 513.301  20
   1  17  28 58.0665 133.248  13
   1 -17  28 64.6879 168.741  14
   1 -17  30 56.8327 100.316  14
   1  17  30-177.143 133.887  18
   1  17  30 38.6517 93.7792  13
  -1  18  31 66.1195 110.190  13
  -1  18  29 5.06788 81.2125  20
  -1  18  29-131.333 160.887  13
  -1 -18  29 27.6397 67.7927  12
  -1 -18  29 144.190 114.296  14
  -1  18  27 1477.79 335.902  20
  -1 -18  27 1495.75 354.504  12
  -1 -18  27 1498.64 358.946  14
  -1  18  27 1356.65 351.329  13
  -1  18  25 14.1687 117.187  20
  -1  18  25 429.569 244.094  11
  -1 -18  25 133.445 177.754  12
  -1  18  25-25.6289 143.920  13
  -1 -18  25 130.706 152.151  14
  -1 -18  23 1387.53 357.190  14
  -1  18  23 1231.27 374.401  13
  -1  18  23 1113.90 319.329  20
  -1 -18  23 1421.33 411.412  12
  -1  18  23 1320.16 380.459  11
  -1 -18  21 629.160 287.956  14
  -1  18  21 709.319 321.288  13
  -1 -18  21 796.859 328.447  12
  -1  18  21 452.564 171.034  11
  -1  18  21 298.035 185.889  20
  -1 -18  19-71.4912 177.419  14
  -1 -18  19-324.919 312.195  12
  -1  18  19-66.2633 162.728  11
  -1  18  19-56.5935 251.228  13
  -1 -18  17 134.922 150.202  12
  -1  18  17 63.6610 157.405  13
  -1  18  17 191.576 170.539  11
  -1  18  15 13.1735 156.473  11
  -1  18  15 312.806 217.244  22
  -1 -18  15-118.496 228.815  12
  -1 -18  15-79.5195 330.908   7
   1  18 -13 3345.39 1189.56   4
   1 -18 -13 2816.82 1245.99   3
   1  18 -13 3097.20 927.234   1
  -1  18  13 2313.61 954.343   6
  -1 -18  13 3685.61 1174.65   7
   1 -18 -11 1064.83 855.377   3
   1  18 -11-349.306 225.297   4
  -1 -18  11 438.395 668.284   7
   1  18 -11 412.073 393.417   1
   1  18  -9 3059.70 868.113   1
   1  18  -9 3073.89 883.948   4
   1 -18  -9 3278.89 1112.89   3
  -1 -18   9 2995.88 947.773   7
   1 -18  -7-41.1747 344.913   3
   1  18  -7 522.221 366.356   1
  -1 -18   7 660.431 528.436   7
   1  18  -5 23361.1 2273.56   1
   1 -18  -5 20166.4 2679.24   3
  -1  18   5 26160.0 2170.80   1
  -1 -18   5 24237.4 2450.12   7
   1 -18  -3 22872.9 2776.10   3
   1  18  -3 24340.7 2247.08   1
  -1 -18   3 23163.1 2228.66   7
  -1 -18   3 22520.7 2676.58   3
  -1  18   1 1098.87 447.604   8
   1  18  -1 550.092 338.433   1
   1  18  -1 915.238 574.680   8
   1 -18  -1 1142.62 765.556   3
  -1 -18   1 480.200 298.563   7
  -1 -18   1 816.319 534.208   3
   1 -18  -1 1087.39 610.782   7
  -1 -18  -1 50188.9 3908.45   3
   1  18   1 57084.3 3358.84   1
   1 -18   1 56002.8 3490.67   7
   1 -18   1 52854.4 4131.36   3
  -1  18  -1 56577.1 3452.80   8
   1  18   1 50848.4 3277.57   8
  -1 -18  -3 42133.0 3667.18   3
   1  18   3 45386.3 2968.19   1
   1 -18   3 47092.2 3378.86   7
   1  18   3 41916.1 2908.93   8
   1 -18   3 48386.0 4061.70   3
  -1 -18  -5 5017.42 1290.83   3
   1 -18   5 3341.92 941.891   7
  -1  18  -5 3089.54 787.987   4
   1  18   5 4103.09 961.016   8
   1  18   5 4002.18 903.786   1
  -1  18  -7 430.543 333.424   4
   1  18   7 311.260 334.242   8
   1 -18   7 344.641 296.739   7
  -1 -18  -7 774.269 544.133   3
   1 -18   9 2647.26 926.461   7
   1  18   9 3114.13 904.538   8
   1  18   9 2368.56 939.923   6
  -1  18  -9 2577.85 890.374   4
  -1 -18  -9 2729.03 1047.39   3
   1  18  11 1306.80 831.401   6
  -1  18 -11 555.876 452.182   4
   1 -18  11 1176.70 735.616   7
  -1 -18 -11 822.345 771.391   3
   1  18  13 5946.90 1619.90   6
   1 -18  13 5404.90 724.409  12
  -1  18 -13 5493.63 1463.24   4
   1 -18  13 5846.62 1558.46   7
  -1  18 -13 6146.24 1311.40   1
   1 -18  15 2850.43 570.539  12
   1  18  15 2699.61 564.900  13
   1  18  15 2531.17 485.953  11
   1 -18  15 2697.69 557.114  14
   1  18  17 29673.2 1670.10  20
   1 -18  17 28222.4 1802.81  14
   1  18  17 23486.7 1661.43  13
   1  18  17 23723.1 1525.21  11
   1 -18  17 23948.1 1654.30  12
   1  18  19 504.629 284.410  13
   1 -18  19 319.934 167.917  12
   1  18  19 878.438 302.530  20
   1  18  19 373.055 234.747  11
   1 -18  19 1122.06 380.922  14
   1  18  21 4435.64 662.619  20
   1 -18  21 4513.65 740.922  14
   1  18  21 3390.49 586.871  11
   1  18  21 3868.26 671.911  13
   1 -18  21 4341.32 715.402  12
   1  18  23-23.3614 265.743  11
   1  18  23-342.624 339.153  13
   1 -18  23 177.499 188.266  12
   1  18  23 62.4632 176.846  20
   1 -18  23 136.539 137.114  14
   1  18  25 242.676 213.781  13
   1  18  25 543.367 304.979  11
   1 -18  25-37.5941 110.008  12
   1 -18  25 125.769 218.395  14
   1  18  25 221.941 156.990  20
   1  18  27 299.571 177.374  13
   1 -18  27 196.408 208.438  14
   1 -18  27-80.5492 199.770  12
   1 -18  29 284.274 135.284  14
   1  18  29 164.114 112.400  13
  -1  19  30 53.5066 107.089  13
  -1  19  28 235.579 139.326  20
  -1 -19  28-133.529 159.225  12
  -1  19  28 122.230 148.399  13
  -1 -19  28 13.3436 94.7861  14
  -1 -19  26 26.3066 143.085  14
  -1  19  26 39.9862 155.596  13
  -1  19  26-68.2531 116.730  20
  -1 -19  26 30.5298 130.210  12
  -1  19  24 333.648 195.491  11
  -1 -19  24 392.285 204.761  12
  -1  19  24 390.258 201.841  20
  -1  19  24 164.007 159.353  13
  -1 -19  24 357.191 182.943  14
  -1  19  22 357.585 202.509  20
  -1 -19  22 643.482 309.513  12
  -1  19  22 698.381 287.828  13
  -1  19  22 300.438 158.394  11
  -1 -19  22 824.878 317.219  14
  -1 -19  20 184.265 176.236  14
  -1  19  20 92.9332 235.078  11
  -1  19  20 73.3510 148.488  20
  -1  19  20-19.5891 173.302  13
  -1 -19  20 147.274 202.967  12
  -1  19  18-276.779 256.516  11
  -1  19  18 261.186 185.848  13
  -1 -19  18-21.4927 211.784  12
  -1  19  16 2025.41 507.229  13
  -1 -19  16 2341.18 476.764  12
  -1  19  16 2398.87 452.738  11
  -1  19  16 2513.18 554.775  22
  -1 -19  14-53.2795 219.832  12
  -1  19  14-94.8714 151.226  22
  -1  19  14 119.155 208.559  11
   1  19 -12 14.8798 180.657   1
  -1  19  12 57.6930 421.238   6
  -1 -19  12 319.375 540.749   7
   1 -19 -12-640.981 796.221   3
   1  19 -10 1484.14 703.985   1
  -1 -19  10 1207.25 676.132   7
   1 -19 -10 1176.44 945.537   3
   1  19  -8 752.870 419.696   1
  -1 -19   8 1018.39 629.077   7
   1 -19  -8 454.045 271.145   3
  -1 -19   6 684.972 536.299   7
   1 -19  -6 333.271 286.969   3
   1  19  -6 263.779 350.221   1
   1  19  -4 10092.5 1532.71   1
  -1  19   4 11133.7 1523.16   1
   1 -19  -4 9928.58 1928.87   3
  -1 -19   4 9904.24 1551.58   7
   1  19  -2 825.639 420.808   1
   1 -19  -2 537.092 554.411   3
  -1 -19   2 1269.29 711.298   3
   1  19  -2 1732.26 771.557   8
  -1 -19   2 816.847 367.091   7
   1  19   0 261.575 307.498   1
   1 -19   0 378.574 516.651   3
   1 -19   0 212.811 308.061   7
  -1 -19   0-94.1667 359.155   3
   1  19   0 274.926 400.551   8
  -1 -19  -2 3065.18 1013.25   3
   1 -19   2 3370.68 904.218   7
   1  19   2 2716.12 716.780   8
   1  19   2 3352.49 865.104   1
   1 -19   2 4370.59 1319.29   3
  -1 -19  -4 595.902 498.147   3
   1  19   4 454.784 307.861   1
   1 -19   4 717.244 462.819   7
   1  19   4 914.879 502.603   8
  -1 -19  -6 436.191 714.973   3
   1  19   6 623.561 433.741   8
   1 -19   6 174.643 356.715   7
   1 -19   8 18.4187 173.060   7
  -1  19  -8 105.769 380.838   4
  -1 -19  -8-430.505 501.959   3
   1  19   8-61.0197 321.798   6
   1  19  10 2071.47 988.353   6
  -1 -19 -10 2468.31 1099.43   3
   1 -19  10 2448.71 953.051   7
  -1  19 -10 2425.60 889.050   4
   1  19  12 1384.77 409.719  19
   1 -19  12 606.857 370.023   7
   1  19  12 1462.08 838.420   6
  -1  19 -12 692.517 470.440   1
   1 -19  12 1220.37 402.034  12
  -1  19 -12 270.607 239.932   4
   1  19  14 47.2758 149.612  11
   1 -19  14 35.2021 206.269  12
   1  19  16 1427.79 402.851  13
   1  19  16 1079.15 395.377  11
   1 -19  16 1875.72 491.833  14
   1 -19  16 1169.56 353.902  12
   1 -19  18-98.9517 204.278  14
   1 -19  18 167.070 142.250  12
   1  19  18-24.7876 201.843  20
   1  19  18 112.217 162.595  13
   1  19  18 317.438 218.402  11
   1  19  20 302.801 247.564  20
   1 -19  20 11.4863 159.424  14
   1  19  20 45.3952 247.175  11
   1 -19  20 289.794 223.819  12
   1  19  20-285.664 245.668  13
   1  19  22 854.809 293.158  11
   1  19  22 716.829 285.522  20
   1  19  22 591.690 238.952  13
   1 -19  22 812.397 308.793  14
   1 -19  22 637.451 284.727  12
   1  19  24 176.004 194.998  11
   1  19  24 155.084 159.881  13
   1 -19  24 297.627 178.465  12
   1 -19  24 208.084 214.136  14
   1  19  24 265.600 153.739  20
   1  19  26 767.469 307.155  13
   1 -19  26 456.936 187.746  12
   1  19  26 874.133 232.668  20
   1 -19  26 630.981 220.086  14
   1  19  28 224.923 125.505  13
   1 -19  28 198.895 106.067  12
   1 -19  28 254.092 158.903  14
  -1 -20  29 125.598 83.1219  12
  -1  20  29 163.403 95.2000  13
  -1 -20  27-71.3099 105.988  12
  -1  20  27 157.239 145.617  13
  -1  20  27-23.1599 77.0928  20
  -1  20  25 1292.61 306.687  20
  -1 -20  25 1426.36 365.442  12
  -1  20  25 1074.95 342.084  13
  -1 -20  25 1241.16 316.913  14
  -1  20  25 1383.44 352.809  11
  -1 -20  23 1809.76 404.847  14
  -1  20  23 1734.38 393.136  20
  -1  20  23 1822.71 381.223  11
  -1 -20  23 1798.19 443.677  12
  -1  20  23 1794.07 457.634  13
  -1  20  21 276.147 141.495  20
  -1  20  21 203.586 153.016  13
  -1  20  21 91.0344 229.446  11
  -1 -20  21 545.000 312.668  12
  -1  20  19 1754.88 401.428  11
  -1  20  19 1578.29 378.860  20
  -1  20  19 1283.38 390.748  13
  -1 -20  19 1866.39 492.999  12
  -1  20  17 2804.47 564.199  22
  -1 -20  17 3448.85 606.245  12
  -1  20  17 3515.61 587.138  11
  -1  20  17 3077.17 587.937  13
  -1  20  15 874.902 308.043  22
  -1 -20  15 969.720 311.755  12
  -1  20  15 594.708 229.280  11
  -1  20  13 5792.02 865.124  22
  -1 -20  13 4754.69 693.515  12
  -1  20  13 5166.44 715.168  11
   1 -20 -11 9165.90 2204.21   3
   1  20 -11 9100.40 1606.53   1
  -1 -20  11 11012.5 2045.97   7
  -1  20  11 8442.40 1794.55   6
   1 -20  -9 313.145 400.927   3
   1  20  -9 432.464 490.186   1
  -1 -20   9 23.7045 242.201   7
  -1 -20   7 2718.52 928.055   7
   1 -20  -7 1494.29 722.658   3
   1  20  -7 2495.49 798.962   1
  -1 -20   5 159.829 278.656   7
   1 -20  -5 193.396 475.486   3
   1  20  -5 128.481 236.107   1
   1  20  -3 6610.26 1513.47   8
   1 -20  -3 4718.50 1331.65   3
  -1 -20   3 5474.16 1156.36   7
   1  20  -3 5658.53 1167.15   1
  -1  20   3 5414.02 1090.54   1
   1 -20  -1 27200.4 3187.03   3
  -1  20   1 29981.7 2610.60   1
  -1 -20   1 28262.5 3146.49   3
   1  20  -1 30545.4 2914.39   8
   1  20  -1 30583.7 2664.42   1
   1 -20   1 4895.95 1105.52   7
   1  20   1 4527.54 1045.98   8
   1 -20   1 5105.86 1350.63   3
  -1 -20  -1 4898.78 1360.34   3
   1  20   1 4672.78 1018.30   1
   1  20   3 13465.1 1750.25   1
   1  20   3 11346.2 1602.66   8
  -1 -20  -3 11122.7 2011.54   3
   1 -20   3 13594.4 2270.21   3
   1 -20   3 13471.2 1905.20   7
   1 -20   5 1497.16 670.945   7
  -1 -20  -5 1242.79 698.221   3
   1 -20   7 1965.27 777.591   7
   1  20   7 2427.66 959.351   6
  -1 -20  -7 2855.19 1104.91   3
   1  20   9 4062.74 1232.20   6
   1 -20   9 4756.69 1276.12   7
   1  20  11 2692.40 508.348  19
   1 -20  11 1924.40 870.747   7
   1  20  11 2435.21 954.892   6
   1 -20  11 2326.76 505.097  12
   1  20  13 99.9460 162.978  22
   1  20  13-46.4576 176.938  11
   1 -20  13 193.707 279.191  12
   1  20  15 6693.29 880.492  13
   1 -20  15 7857.35 944.574  12
   1  20  15 7095.37 828.713  11
   1  20  17 393.561 275.687  13
   1 -20  17 369.074 233.833  12
   1  20  17 155.112 188.464  11
   1 -20  17 453.910 253.229  14
   1  20  19 82.2930 164.250  20
   1  20  19-170.479 305.544  13
   1 -20  19 414.797 285.741  14
   1 -20  19-47.5410 162.856  12
   1  20  19-98.9329 276.889  11
   1 -20  21 1039.20 346.077  12
   1  20  21 644.080 240.750  20
   1  20  21 628.457 180.019  11
   1  20  21 698.212 288.867  13
   1 -20  21 993.233 357.134  14
   1 -20  23 27.8099 113.093  12
   1  20  23 66.8976 101.593  20
   1 -20  23 16.0521 120.026  14
   1  20  23-245.297 251.469  13
   1  20  23 41.8992 206.191  11
   1  20  25 515.604 224.899  13
   1  20  25 596.250 201.883  20
   1 -20  25 1116.85 310.970  14
   1 -20  25 668.245 239.466  12
   1  20  25 588.507 279.011  11
   1  20  27 305.570 134.340  13
   1 -20  27 598.926 165.457  12
   1 -20  27 569.860 220.501  14
  -1  21  28 22.5607 106.061  13
  -1 -21  28-109.295 118.589  12
  -1 -21  26-15.9131 108.076  12
  -1  21  26 127.128 161.245  13
  -1  21  26 51.6076 130.234  20
  -1 -21  24 1387.47 351.864  12
  -1  21  24 913.432 260.092  11
  -1  21  24 1227.10 285.330  20
  -1  21  24 1096.24 324.411  13
  -1  21  22-50.3708 302.256  13
  -1 -21  22-12.7611 120.202  12
  -1  21  22 74.3252 170.753  20
  -1  21  22 113.813 188.834  11
  -1  21  20 557.072 156.993  11
  -1  21  20 271.672 226.389  13
  -1  21  20 223.754 114.095  20
  -1 -21  20 592.755 296.419  12
  -1 -21  18 88.0251 181.967  12
  -1  21  18 138.064 234.793  13
  -1  21  18 49.8457 183.175  11
  -1  21  18 36.5915 153.388  22
  -1  21  16 4757.93 730.808  13
  -1 -21  16 5058.86 735.593  12
  -1  21  16 5358.89 796.437  22
  -1  21  16 5303.23 703.471  11
  -1  21  14 3678.09 675.719  22
  -1  21  14 3399.31 534.999  11
  -1 -21  14 3983.61 655.304  12
  -1  21  12 7395.82 914.311  22
  -1 -21  12 6625.66 804.854  12
  -1  21  12 5827.70 695.028  11
  -1 -21  10 5828.10 1490.04   7
  -1  21  10 7619.96 946.783  22
   1 -21 -10 7446.36 2074.39   3
   1 -21  -8 5225.37 1549.50   3
  -1 -21   8 4010.45 1153.77   7
   1  21  -8 4369.61 1150.62   1
   1 -21  -6 95.2717 452.986   3
   1  21  -6-280.602 352.975   1
  -1 -21   6 174.116 337.429   7
  -1 -21   4 342.958 352.783   7
   1  21  -4 341.548 540.381   8
  -1  21   4 359.382 295.945   1
   1  21  -4 214.511 242.042   1
   1 -21  -4 1224.26 861.696   3
   1  21  -2 23168.1 2744.84   8
   1 -21  -2 17800.6 2709.93   3
   1  21  -2 17687.1 2108.80   1
  -1  21   2 20537.1 2218.45   1
  -1 -21   2 21651.7 2873.81   3
   1  21   0 3223.17 920.156   1
   1 -21   0 2836.93 1058.97   3
  -1 -21   0 2821.47 1078.19   3
  -1  21   0 2874.68 855.593   1
   1  21   0 2784.03 836.002   8
   1 -21   2 15327.6 2016.38   7
   1 -21   2 15337.1 2483.44   3
  -1 -21  -2 13697.9 2256.57   3
  -1  21  -2 15349.2 1946.81   1
   1  21   2 16563.9 2003.19   1
  -1 -21  -4 6214.37 1563.07   3
   1 -21   4 6937.17 1434.28   7
   1 -21   6 1489.51 673.828   7
  -1 -21  -6 2347.86 1076.42   3
  -1  21  -8 13124.1 1943.85   1
   1 -21   8 14637.6 2259.85   7
   1  21   8 13540.2 2216.86   6
   1 -21  10 6684.64 1619.71   7
   1  21  10 6065.38 794.626  22
   1 -21  10 5585.53 738.384  12
   1  21  10 5259.28 1426.91   6
   1  21  12 394.671 243.939  11
   1  21  12 609.098 316.519  22
   1 -21  12 511.556 271.414  12
   1  21  14 4699.37 734.421  22
   1  21  14 4528.34 666.599  11
   1 -21  14 4702.06 707.662  12
   1 -21  16 228.330 229.070  12
   1  21  16-77.4933 224.567  13
   1  21  16-174.656 294.935  11
   1  21  18-93.8700 231.102  13
   1  21  18-33.2698 163.969  11
   1 -21  18 229.861 168.541  14
   1 -21  18 35.1691 163.364  12
   1  21  20-186.414 273.960  11
   1  21  20-355.058 244.300  13
   1 -21  20-59.0476 155.787  14
   1  21  20-3.75289 150.196  20
   1 -21  20-43.6540 112.885  12
   1 -21  22 366.212 208.803  12
   1  21  22 239.541 144.287  11
   1 -21  22 413.292 250.536  14
   1  21  22 96.5291 154.586  13
   1  21  22 426.393 207.884  20
   1  21  24 1965.83 410.657  11
   1 -21  24 2392.47 433.740  14
   1 -21  24 2221.56 446.978  12
   1  21  24 2422.17 393.310  20
   1  21  24 2268.84 452.163  13
   1 -21  26 549.056 169.171  14
   1 -21  26 338.487 144.623  12
   1  21  28 45.6711 115.615  13
  -1  22  27 384.744 172.620  13
  -1 -22  27 126.895 67.8228  12
  -1  22  25 752.784 287.840  13
  -1  22  25 520.579 192.967  20
  -1  22  25 1160.09 297.464  11
  -1 -22  25 667.621 248.104  12
  -1 -22  23 1797.78 402.275  12
  -1  22  23 1839.40 355.198  20
  -1  22  23 1759.74 382.627  11
  -1  22  23 1395.80 388.923  13
  -1  22  21 2447.46 432.133  11
  -1  22  21 2835.31 560.994  13
  -1  22  21 2614.35 445.566  20
  -1 -22  21 3024.31 570.010  12
  -1 -22  19 2232.64 496.792  12
  -1  22  19 1789.82 518.905  13
  -1  22  19 1526.77 330.819  11
  -1 -22  17 1061.56 374.197  12
  -1  22  17 865.875 362.085  22
  -1  22  17 680.720 282.899  13
  -1  22  17 623.861 232.222  11
  -1  22  15 790.077 317.197  11
  -1 -22  15 777.699 320.376  12
  -1  22  15 836.813 356.301  22
  -1 -22  13 158.520 222.766  12
  -1  22  13 131.540 190.354  11
  -1  22  13 491.902 340.092  22
   1  22 -11 1501.88 416.571  21
  -1  22  11 1250.37 412.536  21
  -1 -22  11 1176.14 333.594  12
  -1  22  11 1462.87 434.814  22
  -1 -22   9 346.327 343.944   7
  -1  22   9 162.557 184.031  21
   1  22  -9-72.1025 161.811  21
  -1  22   9 201.147 243.123  22
  -1 -22   9 205.751 176.659  12
   1 -22  -7 825.583 879.633   3
  -1 -22   7 31.4282 248.782   7
   1  22  -5 5208.25 1187.68   1
   1  22  -5 7179.44 1801.62   8
   1 -22  -5 4354.19 1407.99   3
   1  22  -3 1095.54 567.977   1
   1 -22  -3 222.906 539.041   3
  -1  22   3 486.675 353.584   1
  -1 -22   1 20174.9 2815.14   3
  -1  22   1 21614.6 2341.76   1
   1 -22  -1 18988.5 2803.72   3
   1  22  -1 21369.0 2392.46   1
  -1 -22  -1 521.569 650.919   3
   1 -22   1 748.445 638.710   3
  -1  22  -1 631.869 501.031   1
   1  22   1 104.224 148.865   1
  -1 -22  -3 2157.97 999.615   3
   1 -22   3 1272.22 592.057   7
  -1  22  -3 1542.56 618.248   1
  -1 -22  -5 4206.07 1322.51   3
   1 -22   5 4327.02 1150.44   7
  -1  22  -5 3533.41 1033.09   1
   1  22   7 81.0827 180.488  22
   1 -22   7-195.308 431.045   7
   1  22   7-172.844 235.714   6
   1  22   9 395.402 330.616  22
   1  22   9 24.4279 394.837   6
   1 -22   9 255.878 234.640  12
   1  22   9 113.288 184.427  21
  -1  22  -9 82.3054 158.040  21
   1 -22   9 51.1780 237.872   7
   1  22  11 228.319 157.431  22
   1 -22  11 260.359 205.662  12
   1  22  13 1603.92 435.345  22
   1  22  13 1390.87 305.543  11
   1 -22  13 1908.01 501.713  12
   1  22  15 9059.09 970.170  22
   1  22  15 9334.31 963.729  11
   1  22  15 9557.03 1060.88  13
   1 -22  15 9788.25 1058.52  12
   1  22  17 2853.06 603.634  13
   1 -22  17 3372.65 591.288  12
   1  22  17 3648.81 595.781  11
   1  22  19 390.896 266.271  13
   1 -22  19 174.462 160.482  12
   1  22  19 75.1525 246.496  11
   1  22  21 3958.13 647.073  13
   1  22  21 4664.26 642.216  11
   1 -22  21 5546.28 702.401  14
   1 -22  21 4950.53 702.044  12
   1 -22  23 576.582 227.582  14
   1  22  23 490.585 210.279  11
   1  22  23 584.529 285.749  13
   1 -22  23 335.609 202.252  12
   1  22  25 650.257 211.093  13
   1 -22  25 526.672 171.434  12
   1  22  25 1000.37 286.848  11
   1 -22  27 2192.31 322.938  12
   1  22  27 2430.77 384.549  13
  -1  23  28 716.788 201.468  13
  -1  23  26 744.714 239.105  13
  -1 -23  26 569.457 188.475  12
  -1 -23  24 131.428 154.999  12
  -1  23  24 67.6676 107.503  11
  -1  23  24 206.957 203.681  13
  -1 -23  22 360.787 235.092  12
  -1  23  22 257.317 182.690  13
  -1  23  22 123.367 144.899  11
  -1  23  20-215.018 232.175  13
  -1 -23  20-27.3541 106.937  12
  -1  23  20-99.9647 178.110  11
  -1 -23  18 311.045 218.643  12
  -1  23  18-187.188 268.913  11
  -1  23  18-39.8035 200.672  13
  -1  23  18-10.0178 172.021  22
  -1  23  16 1089.17 421.668  13
  -1  23  16 1101.74 397.791  22
  -1 -23  16 1215.93 396.926  12
  -1  23  16 927.198 362.397  11
  -1  23  14 4116.23 617.264  11
  -1 -23  14 4869.22 744.667  12
  -1  23  14 3893.83 675.194  22
  -1  23  12 786.083 339.167  21
  -1 -23  12 1180.73 388.266  12
  -1  23  12 1022.02 330.556  11
  -1  23  12 1119.54 382.302  22
   1  23 -10 186.144 195.703  21
  -1  23  10 63.5702 214.153  21
  -1 -23  10 322.930 271.203  12
  -1  23  10 234.356 236.326  22
  -1 -23   8 22.4458 297.015   7
  -1 -23   8 233.565 185.768  12
  -1  23   8-54.3413 173.658  21
  -1  23   8 74.0952 191.681  22
   1  23  -8 18.5800 133.809  21
  -1  23   6 1328.27 451.063  22
   1  23  -6 878.220 342.544  21
  -1  23   6 1264.46 427.672  21
  -1  23   4 319.231 180.467  21
   1  23  -4 638.154 334.112  21
  -1  23   4 211.241 210.384  22
   1 -23  -4 576.221 734.100   3
  -1  23   2-45.3887 302.930   1
   1 -23  -2 392.485 623.952   3
   1  23  -2-80.8886 210.116   1
   1  23   0 1103.49 563.327   1
  -1 -23   0 753.236 666.273   3
  -1  23   0 1189.11 633.334   1
   1 -23   0 533.586 291.213   3
  -1  23  -2 2843.51 889.042   1
   1  23   2 1571.64 685.482   1
  -1 -23  -2 1108.73 674.827   3
  -1 -23  -4-28.6011 429.714   3
  -1  23  -4 227.623 173.869  21
   1  23   4 467.152 347.783  21
   1  23   4 343.951 254.358  22
  -1  23  -6 1210.92 306.959  21
   1 -23   6 1220.68 701.758   7
   1  23   6 1483.05 407.599  21
   1 -23   6 1593.20 361.524  12
   1  23   6 1382.27 461.977  22
   1  23   6 2198.64 1011.51   6
   1 -23   8 1659.89 438.328  12
   1  23   8 948.386 359.275  22
   1  23   8 1454.96 420.757  21
  -1  23  -8 1378.67 363.381  21
   1 -23  10 1030.19 366.471  12
   1  23  10 1207.94 390.779  22
   1  23  10 1369.90 525.011  21
   1  23  12-194.410 264.276  11
   1 -23  12 231.572 246.328  12
   1  23  12-6.27243 163.905  22
   1  23  14 3588.10 615.708  22
   1 -23  14 4531.01 703.200  12
   1  23  14 3893.60 612.541  11
   1 -23  16 1451.34 407.041  12
   1  23  16 1455.10 447.551  13
   1  23  16 1917.11 455.176  11
   1  23  18 1201.60 375.244  11
   1  23  18 814.206 282.374  13
   1 -23  18 1152.95 336.335  12
   1  23  20 144.595 135.485  13
   1  23  20 89.8235 210.788  11
   1 -23  20 382.840 231.643  12
   1  23  22 105.440 129.255  11
   1 -23  22 501.638 229.914  12
   1  23  22 252.203 177.193  13
   1  23  24 166.485 180.685  13
   1  23  24 5.11570 101.713  11
   1 -23  24 10.2389 101.346  12
   1  23  26 924.784 236.840  13
   1 -23  26 1033.01 233.123  12
  -1 -24  27 177.238 82.1962  12
  -1  24  27 153.178 111.801  13
  -1  24  25 1045.19 299.803  13
  -1 -24  25 688.106 215.847  12
  -1 -24  23 172.468 112.346  12
  -1  24  23 29.3273 120.887  13
  -1  24  23 39.9759 119.273  11
  -1 -24  21 80.1415 163.227  12
  -1  24  21 16.7434 146.780  13
  -1  24  21-127.318 178.439  11
  -1 -24  19 125.420 140.671  12
  -1  24  19 34.5994 168.954  13
  -1  24  19-28.6272 235.532  11
  -1  24  17 2415.42 553.305  13
  -1  24  17 1758.87 384.095  11
  -1  24  17 2263.78 517.062  22
  -1 -24  17 1944.53 449.465  12
  -1  24  15 1029.79 321.260  11
  -1 -24  15 1610.63 441.434  12
  -1  24  15 1326.24 402.435  22
  -1  24  13 7913.89 847.911  11
  -1 -24  13 9427.14 999.622  12
  -1  24  13 9508.37 1049.45  22
  -1  24  11 4860.97 766.325  22
   1  24 -11 4474.43 657.750  21
  -1 -24  11 4956.41 713.688  12
  -1  24  11 4813.00 760.403  21
   1  24  -9 353.290 301.076  21
  -1  24   9 1161.03 500.060  22
  -1 -24   9 147.824 238.490  12
  -1  24   9 937.328 417.285  21
   1  24  -7 457.888 160.879  21
  -1  24   7 533.143 291.997  21
  -1 -24   7 506.799 248.692  12
  -1  24   7 670.359 311.085  22
  -1  24   7 182.135 389.834  10
   1  24  -5 131.492 165.459  21
  -1  24   5 66.6462 234.644  10
  -1  24   5-62.6396 240.789  21
  -1  24   5 76.1218 234.461  22
   1  24  -3 3235.64 621.817  21
  -1  24   3 2617.80 799.054  10
  -1  24   3 2601.31 555.762  22
  -1  24   3 3019.41 612.856  21
  -1  24   1 84.2539 167.059  22
  -1  24   1-259.882 374.519  10
  -1  24   1 208.300 263.764  21
   1  24  -1-52.8298 144.106  21
   1  24   1 9138.70 1383.41  10
  -1 -24  -1 6955.88 1742.86   3
   1  24   1 8719.90 980.351  21
   1  24   3 2150.84 552.254  21
  -1  24  -3 2002.43 466.903  21
   1  24   3 3322.12 886.989  10
  -1  24  -5 532.889 248.751  21
   1  24   5 279.340 163.945  21
   1  24   5 696.265 282.852  22
   1  24   7 416.587 239.723  21
   1  24   7 478.490 303.000  22
   1 -24   7 146.335 150.060  12
  -1  24  -7 270.304 217.058  21
   1  24   9 492.635 249.633  22
  -1  24  -9 454.625 228.954  21
   1 -24   9 217.811 156.425  12
   1  24   9 424.977 143.861  21
   1  24  11 772.633 353.345  22
   1  24  11 395.702 144.071  11
   1 -24  11 661.478 313.640  12
   1  24  13 1286.18 377.795  11
   1  24  13 1538.94 427.197  22
   1 -24  13 1501.86 426.959  12
   1  24  15 1220.26 416.121  22
   1  24  15 1110.45 405.703  13
   1  24  15 942.250 363.596  11
   1 -24  15 853.421 286.168  12
   1  24  17-12.8020 134.047  13
   1  24  17-299.608 220.275  11
   1 -24  17 198.514 187.084  12
   1  24  19-171.390 266.421  11
   1 -24  19 93.7016 154.185  12
   1  24  19-166.246 245.132  13
   1 -24  21 110.627 110.979  12
   1  24  21 14.3661 168.553  13
   1  24  21-119.656 205.094  11
   1  24  23 1784.78 392.957  13
   1 -24  23 1476.71 336.360  12
   1  24  23 1298.01 279.177  11
   1 -24  25 171.836 116.213  12
   1  24  25-105.278 126.698  13
  -1  25  26 179.762 160.674  13
  -1 -25  26 47.6124 108.453  12
  -1 -25  24-4.16223 112.924  12
  -1  25  24 546.908 233.257  13
  -1  25  22-194.413 245.199  13
  -1  25  22-47.1196 106.905  11
  -1 -25  22-11.8072 110.621  12
  -1 -25  20 176.708 195.198  12
  -1  25  20 90.4250 148.065  13
  -1  25  20-65.7479 146.175  11
  -1  25  18 211.106 171.312  11
  -1  25  18-134.722 127.572  13
  -1 -25  18-39.7507 112.853  12
  -1  25  18 131.945 142.508  22
  -1  25  16 2043.29 495.639  13
  -1  25  16 1960.85 492.436  22
  -1 -25  16 1918.03 461.977  12
  -1  25  16 1682.29 379.504  11
  -1  25  14 75.7804 136.902  11
  -1  25  14 61.0681 161.703  22
  -1 -25  14 273.681 270.157  12
  -1  25  12 8642.27 841.537  11
  -1  25  12 9391.64 1065.28  22
  -1  25  12 8878.34 1008.27  21
  -1 -25  12 10707.3 1056.10  12
   1  25 -10 3722.58 605.510  21
  -1 -25  10 4429.28 662.366  12
  -1  25  10 4488.40 748.521  22
  -1  25  10 4273.77 719.633  21
   1  25  -8 1131.83 338.723  21
  -1  25   8 719.554 297.997  22
  -1 -25   8 1086.60 362.842  12
  -1  25   8 1125.44 393.210  21
   1  25  -6 1299.90 415.539  21
  -1  25   6 1451.08 387.731  21
  -1  25   6 1284.39 416.880  22
  -1  25   6 1057.76 404.787  10
  -1  25   4 2136.53 574.197  22
  -1  25   4 1786.65 491.166  21
  -1  25   4 2014.29 687.521  10
   1  25  -4 848.324 283.580  21
  -1  25   2 6152.99 1149.90  10
   1  25  -2 4684.80 723.070  21
  -1  25   2 4842.82 750.104  22
  -1  25   2 5673.13 831.998  21
  -1  25   0 17428.7 1398.36  22
  -1  25   0 22461.8 2216.08  10
   1  25   0 17649.4 1476.98  21
  -1  25   0 16832.7 1384.56  21
   1  25   0 23230.4 2346.32  10
   1  25   2 7988.82 976.437  21
  -1  25  -2 7127.32 875.370  21
   1  25   2 6985.38 1174.59  10
   1  25   4 652.807 269.528  21
   1  25   4 783.398 309.981  22
  -1  25  -4 811.268 320.510  21
   1 -25   6 460.929 214.827  12
   1  25   6 175.212 204.415  22
   1  25   6 694.848 310.940  21
  -1  25  -6 923.670 419.391  21
   1  25   8 1121.94 407.843  21
  -1  25  -8 675.038 332.274  21
   1  25   8 1345.89 438.694  22
   1 -25   8 856.236 282.637  12
   1 -25  10 912.209 346.731  12
   1  25  10 1200.96 415.585  22
   1  25  10 1124.81 396.370  21
   1  25  12 946.912 383.561  22
   1  25  12 346.322 243.039  11
   1 -25  12 661.978 294.853  12
   1  25  14 1151.19 327.550  11
   1  25  14 1332.34 444.419  13
   1  25  14 1247.22 381.014  22
   1 -25  14 1168.13 357.662  12
   1  25  16 1589.85 450.876  13
   1 -25  16 1250.98 379.193  12
   1  25  16 728.269 256.342  11
   1  25  16 1351.12 375.986  22
   1  25  18 252.105 153.994  13
   1  25  18 163.709 205.480  11
   1 -25  18 321.769 174.580  12
   1  25  20-315.169 240.521  13
   1  25  20 5.34296 197.403  11
   1 -25  20-146.160 213.197  12
   1  25  22-126.990 94.8395  13
   1 -25  22-56.2590 131.996  12
   1  25  22-41.5990 156.433  11
   1 -25  24 114.691 96.6255  12
   1  25  24 315.360 187.052  11
   1  25  24-79.0929 137.745  13
  -1  26  25 519.286 213.601  13
  -1 -26  25 393.101 134.916  12
  -1 -26  23 849.746 256.749  12
  -1  26  23 879.592 276.293  13
  -1  26  21 476.911 247.153  13
  -1  26  21 776.145 221.559  11
  -1 -26  21 652.031 217.361  12
  -1  26  19 40.7231 195.769  11
  -1  26  19-123.772 137.965  13
  -1 -26  19-30.4197 100.557  12
  -1  26  17 411.846 219.029  11
  -1  26  17-163.270 137.388  22
  -1  26  17-17.6591 192.130  13
  -1 -26  17-37.1858 118.086  12
  -1  26  15 96.8098 165.693  11
  -1  26  15-101.059 126.093  22
  -1  26  15 441.898 267.546  13
  -1 -26  15 50.5393 142.881  12
  -1 -26  13 4868.95 690.260  12
  -1  26  13 4497.35 636.666  11
  -1  26  13 4760.48 766.155  22
  -1  26  13 4666.62 700.106  21
  -1  26  11 5735.57 695.804  11
   1  26 -11 6653.42 836.837  21
  -1 -26  11 7220.53 867.069  12
  -1  26  11 6902.74 905.216  22
  -1  26  11 6404.45 858.535  21
  -1  26   9 2589.97 556.788  22
  -1  26   9 3184.52 622.799  21
  -1 -26   9 3288.60 562.077  12
   1  26  -9 3009.62 569.390  21
  -1  26   7 571.428 262.359  21
   1  26  -7 121.557 151.414  21
  -1  26   7 644.589 302.987  22
   1  26  -5-138.660 204.786  21
  -1  26   5 108.646 298.211  10
  -1  26   5-197.250 215.761  21
  -1  26   5 87.2634 193.671  22
  -1  26   3-82.8263 231.913  10
  -1  26   3 424.930 332.060  21
   1  26  -3 300.967 247.924  21
  -1  26   3-122.411 176.634  22
  -1  26   1 3407.09 958.071  10
  -1  26   1 3174.89 629.046  22
   1  26  -1 3825.57 729.844  21
  -1  26   1 2957.27 579.644  21
   1  26   1 735.737 531.124  10
  -1  26  -1 762.277 746.966  10
   1  26   1-124.205 186.163  21
  -1  26  -1 108.324 177.982  21
  -1  26  -1 17.7022 204.438  22
  -1  26  -3 160.721 190.655  21
   1  26   3 76.4295 142.544  21
   1  26   3 193.200 425.206  10
   1  26   3-319.075 279.332  22
  -1  26  -3 217.519 156.285  22
  -1  26  -5 871.025 380.017  21
   1  26   5 1040.16 404.344  22
   1  26   5 935.137 351.366  21
   1 -26   7 261.759 131.347  12
   1  26   7 110.380 161.622  21
   1  26   7 641.801 319.964  22
  -1  26  -7 297.424 222.907  21
   1 -26   9 919.185 330.185  12
   1  26   9 1035.32 348.026  21
   1  26   9 757.306 303.700  22
  -1  26  -9 744.364 307.798  21
   1  26  11 974.232 330.627  22
   1  26  11 937.647 279.914  21
   1  26  11 884.549 299.693  11
   1 -26  11 1252.44 355.060  12
   1 -26  13 358.108 247.000  12
   1  26  13 421.367 258.309  22
   1  26  13 501.701 298.727  11
   1  26  15 531.275 267.043  22
   1 -26  15 222.788 137.549  12
   1  26  15 165.781 141.128  11
   1  26  15 287.977 223.475  13
   1 -26  17 478.430 209.348  12
   1  26  17 355.800 149.878  11
   1  26  17 283.138 195.004  13
   1 -26  19 1732.81 380.937  12
   1  26  19 1830.09 387.771  13
   1  26  19 1771.45 355.394  11
   1  26  21 277.158 155.011  13
   1  26  21 185.818 140.855  11
   1 -26  21 96.0749 98.2419  12
   1 -26  23 104.396 90.1859  12
   1  26  23 107.721 159.743  11
   1  26  23 377.000 212.362  13
   1 -26  25 42.2344 67.9510  12
  -1  27  24 292.181 189.433  13
  -1 -27  24 74.8612 93.9896  12
  -1  27  22 232.357 168.831  13
  -1 -27  22 197.089 97.1272  12
  -1  27  20-78.9042 161.941  11
  -1  27  20-8.39731 135.652  13
  -1 -27  20 315.192 153.273  12
  -1  27  18-69.4261 139.409  13
  -1  27  18-16.9280 166.137  11
  -1  27  18-14.2575 123.236  22
  -1 -27  16 180.288 175.436  12
  -1  27  16 115.577 194.469  22
  -1  27  16 306.746 230.044  13
  -1  27  16-147.309 129.270  11
  -1  27  14 1958.76 515.752  22
  -1  27  14 1322.74 354.882  11
  -1 -27  14 1630.00 419.844  12
  -1  27  12 1150.15 434.422  22
   1  27 -12 1056.08 364.613  21
  -1  27  12 1013.74 332.356  21
  -1  27  12 1133.05 370.495  11
  -1 -27  12 811.687 316.759  12
  -1  27  10 1101.37 424.904  21
  -1 -27  10 961.726 356.056  12
  -1  27  10 1054.13 422.197  22
   1  27 -10 400.658 245.690  21
   1  27  -8-28.7821 186.256  21
  -1  27   8 308.806 256.766  21
  -1  27   8 155.307 178.757  22
  -1  27   6 2287.50 686.403  10
  -1  27   6 2686.56 591.558  21
   1  27  -6 2988.51 598.131  21
  -1  27   6 2744.38 582.422  22
  -1  27   4 768.036 352.991  22
  -1  27   4 534.259 304.214  21
   1  27  -4 1195.46 416.772  21
  -1  27   4 147.777 416.090  10
  -1  27   2 837.779 527.618  10
  -1  27   2 2081.71 543.717  21
   1  27  -2 1790.20 442.464  21
   1  27  -2 2646.11 1031.27  10
  -1  27   2 1652.52 463.465  22
  -1  27   0 1882.30 481.306  21
   1  27   0 1433.50 385.291  22
  -1  27   0 1749.34 411.091  22
   1  27   0 1708.95 441.071  21
  -1  27   0 2201.72 844.708  10
   1  27   0 2825.59 916.401  10
  -1  27  -2 593.299 246.295  21
  -1  27  -2 1835.52 847.227  10
  -1  27  -2 978.447 328.734  22
   1  27   2 1016.34 371.185  22
   1  27   2 1013.04 351.780  21
   1  27   2 898.628 408.401  10
   1  27   4 1609.56 427.081  21
   1  27   4 1492.87 419.178  22
  -1  27  -4 1431.60 428.758  22
  -1  27  -4 1145.01 374.639  21
   1  27   6 333.501 186.320  22
   1  27   6 477.349 296.865  21
  -1  27  -6 18.8392 240.424  22
  -1  27  -6 193.326 209.923  21
  -1  27  -8 439.328 213.995  21
   1  27   8 483.799 215.535  21
   1 -27   8 183.727 121.557  12
  -1  27  -8 551.570 285.002  22
   1  27   8 699.541 332.627  22
  -1  27 -10 455.400 357.232  21
   1 -27  10 175.008 198.659  12
   1  27  10 766.084 404.308  22
   1  27  10 508.620 278.098  21
   1  27  10 376.822 295.845  11
   1  27  12 2567.49 540.624  11
   1 -27  12 2596.22 522.025  12
   1  27  12 2439.03 563.848  22
   1  27  14 225.224 225.492  13
   1 -27  14 65.2877 147.399  12
   1  27  14-143.271 179.704  22
   1  27  14 440.896 166.888  11
   1 -27  16 1171.70 354.670  12
   1  27  16 1437.21 362.779  11
   1  27  16 1302.72 357.711  22
   1  27  16 1592.68 426.121  13
   1  27  18 67.7888 131.288  13
   1 -27  18 160.230 153.344  12
   1 -27  20 120.279 124.892  12
   1  27  20 80.4013 132.547  11
   1  27  20 48.2715 113.829  13
   1 -27  22 1241.17 283.379  12
   1  27  22 1111.39 281.828  13
   1  27  22 985.912 225.831  11
   1 -27  24 213.666 108.822  12
  -1 -28  23 1113.61 244.484  12
  -1  28  23 1358.13 294.028  13
  -1 -28  21 298.419 135.660  12
  -1  28  21 646.310 219.573  13
  -1 -28  19 310.035 170.454  12
  -1  28  19 10.2839 116.707  13
  -1  28  19 23.3810 120.008  11
  -1  28  17 915.865 319.281  13
  -1 -28  17 1254.51 303.855  12
  -1  28  17 1042.42 282.715  11
  -1  28  17 1122.39 336.314  22
  -1  28  15 496.120 326.295  13
  -1 -28  15 258.949 192.108  12
  -1  28  15 167.840 136.952  22
  -1  28  15 383.436 252.320  11
  -1  28  13 1050.19 297.546  11
  -1  28  13 1457.73 411.597  22
  -1 -28  13 1058.84 302.651  12
  -1  28  11-224.341 189.613  21
  -1  28  11 102.852 151.705  11
  -1  28  11 78.7952 170.535  22
  -1 -28  11 270.203 205.698  12
   1  28 -11 239.387 222.525  21
   1  28  -9 466.561 320.324  21
  -1  28   9 493.020 256.762  21
  -1  28   9 586.075 300.829  22
  -1  28   7 710.339 325.052  22
  -1  28   7 590.641 408.846  15
  -1  28   7 531.482 322.273  21
   1  28  -7 356.060 180.972  21
  -1  28   5-31.8493 210.008  22
  -1  28   5 342.415 403.861  10
  -1  28   5-137.689 159.688  21
   1  28  -5-225.698 253.514  21
  -1  28   3 529.496 305.276  21
  -1  28   3 700.612 418.619  10
   1  28  -3 703.848 322.867  21
   1  28  -3 1515.02 807.564  10
  -1  28   3 735.023 341.642  22
   1  28  -1 1102.61 797.547  10
   1  28  -1 148.121 224.736  22
   1  28  -1-12.3303 180.184  21
  -1  28   1 1246.56 654.147  10
  -1  28   1 226.592 299.754  21
  -1  28   1 268.057 234.071  22
  -1  28  -1 736.692 556.421  10
  -1  28  -1 651.442 295.447  21
   1  28   1 434.820 356.718  10
   1  28   1 782.105 381.368  21
  -1  28  -1 454.052 306.346  22
   1  28   1 846.493 371.266  22
   1  28   3 292.846 236.327  21
   1  28   3 352.245 279.094  22
  -1  28  -3 635.116 617.744  10
  -1  28  -3 310.861 170.272  21
  -1  28  -3 212.465 211.183  22
   1  28   5 280.741 156.811  22
  -1  28  -5 164.422 114.437  21
   1  28   5 610.819 334.220  21
  -1  28  -5 248.570 237.978  22
   1  28   7 5497.53 807.373  22
   1  28   7 5250.65 804.868  21
  -1  28  -7 5316.53 755.815  21
  -1  28  -7 5599.40 769.330  22
   1  28   9 612.055 269.942  21
  -1  28  -9 320.265 188.006  21
   1 -28   9 515.072 211.168  12
   1  28   9 638.161 322.918  22
   1  28  11 175.510 155.526  22
   1  28  11 126.926 196.480  21
   1 -28  11 215.262 164.834  12
   1  28  11 335.224 155.378  11
   1  28  13 209.870 251.025  11
   1  28  13 224.145 164.256  22
   1 -28  13 314.314 198.281  12
   1  28  13 373.800 266.023  13
   1  28  15 350.236 258.366  13
   1  28  15 127.311 198.925  11
   1  28  15 95.9559 129.352  22
   1 -28  15 115.088 113.892  12
   1  28  17 111.768 127.014  11
   1 -28  17 144.495 120.319  12
   1  28  17-51.4773 125.487  13
   1  28  19 169.129 129.601  11
   1  28  19 82.2384 110.944  13
   1 -28  19 81.9188 82.3863  12
   1 -28  21 337.688 163.637  12
   1  28  21 376.540 177.071  13
   1  28  21-144.621 156.189  11
   1 -28  23 161.288 105.261  12
  -1 -29  22 120.411 90.7458  12
  -1  29  22 359.939 165.989  13
  -1 -29  20 63.2597 104.915  12
  -1  29  20-2.09077 104.089  13
  -1  29  18 755.644 207.777  11
  -1  29  18 1294.71 348.054  13
  -1 -29  18 732.470 212.534  12
  -1 -29  16 1020.52 285.111  12
  -1  29  16 617.616 232.852  11
  -1  29  16 377.324 227.371  13
  -1  29  16 281.163 163.319  22
  -1  29  14 1685.38 451.370  13
  -1 -29  14 1706.52 395.296  12
  -1  29  14 1495.53 374.323  22
  -1  29  14 1429.66 326.887  11
  -1  29  12 486.569 180.491  11
  -1 -29  12 348.476 207.570  12
   1  29 -12 646.366 285.352  21
  -1  29  12 622.098 337.691  22
  -1  29  10 309.412 193.686  22
  -1 -29  10 83.0283 106.421  12
  -1  29  10-106.116 146.407  11
  -1  29  10 145.326 170.619  21
   1  29 -10 22.4193 174.705  21
  -1  29   8 104.952 165.484  22
  -1  29   8 150.337 157.597  21
   1  29  -8 67.6043 114.220  21
  -1  29   6 1425.07 437.924  21
  -1  29   6 1840.50 520.137  15
  -1  29   6 1254.70 376.594  22
   1  29  -6 1131.11 380.814  21
   1  29  -4-129.242 141.130  21
  -1  29   4-171.028 139.986  21
   1  29  -4 7.01658 218.890  22
   1  29  -4 346.717 581.764  10
  -1  29   4-309.360 469.940  10
  -1  29   4-25.0839 218.823  22
  -1  29   2 4710.74 750.559  22
  -1  29   2 4373.85 733.713  21
   1  29  -2 4581.22 758.329  21
   1  29  -2 5024.19 784.452  22
  -1  29   2 3701.93 962.745  10
   1  29  -2 5936.09 1362.88  10
   1  29   0 1325.65 409.651  21
  -1  29   0 1389.48 648.742  10
   1  29   0 1447.68 421.901  22
  -1  29   0 1122.83 343.506  22
   1  29   0 1594.20 625.909  10
  -1  29   0 1145.74 380.774  21
  -1  29  -2 105.927 151.852  21
  -1  29  -2 429.356 545.076  10
  -1  29  -2 44.8700 150.947  22
   1  29   2 372.665 207.090  21
   1  29   2 54.2795 139.224  22
   1  29   2 60.4750 255.828  10
  -1  29  -4 826.061 329.825  21
  -1  29  -4 1177.29 792.231  10
   1  29   4 653.121 332.792  21
   1  29   4 560.583 286.802  22
  -1  29  -4 541.551 289.377  22
  -1  29  -6 511.605 267.946  22
   1  29   6 2.25743 139.572  21
  -1  29  -6 179.185 162.387  21
   1  29   6 127.029 124.223  22
  -1  29  -8-24.5081 137.514  21
   1  29   8 1236.39 392.151  22
   1  29   8 923.570 382.902  21
  -1  29  -8 117.667 157.236  22
  -1  29 -10 1446.08 366.844  21
   1  29  10 1871.24 447.573  11
   1 -29  10 1593.49 391.203  12
   1  29  10 2488.02 540.012  22
   1  29  10 2417.32 556.953  21
   1  29  12 2029.17 466.217  22
   1 -29  12 2275.48 438.713  12
   1  29  12 1812.44 446.182  11
   1  29  14 1846.58 455.433  13
   1 -29  14 1386.55 350.426  12
   1  29  14 1271.72 347.134  22
   1  29  14 1518.86 374.001  11
   1 -29  16-10.6666 107.668  12
   1  29  16-68.3695 200.991  11
   1  29  16 23.5317 184.445  13
   1  29  16 226.748 222.061  22
   1  29  18-348.637 246.132  11
   1  29  18-143.366 184.719  13
   1 -29  18-58.3239 102.085  12
   1 -29  20 154.520 93.8587  12
   1  29  20 58.9168 94.2030  11
   1 -29  22 134.698 96.8859  12
  -1 -30  21 18.9646 60.4926  12
  -1  30  21 259.055 162.865  13
  -1  30  19-78.9024 122.497  13
  -1 -30  19-142.736 138.085  12
  -1 -30  17-32.3919 91.4930  12
  -1  30  17-21.2853 147.911  13
  -1  30  17-161.483 157.863  22
  -1  30  17-326.060 178.981  11
  -1  30  15-67.1783 188.774  22
  -1 -30  15 102.131 123.281  12
  -1  30  15 360.427 272.748  13
  -1  30  15 316.468 205.685  11
  -1  30  13 838.738 335.797  13
  -1  30  13 695.470 227.476  11
  -1  30  13 1040.53 357.670  22
  -1 -30  13 770.065 254.329  12
  -1  30  11 128.486 149.478  11
  -1 -30  11-97.3937 95.7187  12
   1  30 -11 131.252 205.107  21
  -1  30  11-23.7238 230.626  22
  -1  30   9 1132.15 320.019  11
  -1  30   9 1653.61 432.150  21
   1  30  -9 1778.95 428.589  22
   1  30  -9 1679.65 441.830  21
  -1  30   9 1501.86 432.458  22
  -1  30   7 196.704 217.982  21
   1  30  -7-26.1086 166.738  22
   1  30  -7 612.504 527.602  10
   1  30  -7 203.563 179.341  21
  -1  30   7 22.5069 198.246  22
  -1  30   5-129.293 163.076  21
  -1  30   5 386.319 323.512  15
   1  30  -5 293.606 232.598  21
  -1  30   5 532.894 304.317  22
   1  30  -5 95.0792 150.489  22
   1  30  -5 931.053 649.089  10
  -1  30   3-288.746 459.727  10
  -1  30   3 89.3385 133.345  22
   1  30  -3 240.344 267.309  22
   1  30  -3 375.797 245.800  21
  -1  30   3 244.686 192.920  21
   1  30  -3 560.624 582.024  10
  -1  30   1 425.904 261.218  21
   1  30  -1 800.664 464.910  10
  -1  30   1 625.084 357.669  10
   1  30  -1 259.674 238.309  22
  -1  30   1 250.008 177.451  22
   1  30  -1 323.047 243.043  21
   1  30   1 514.677 306.464  21
  -1  30  -1 784.521 302.482  22
   1  30   1 975.964 362.588  22
   1  30   1 599.500 369.770  10
  -1  30  -1 998.458 364.734  21
  -1  30  -1 1418.61 726.401  10
  -1  30  -3 610.529 311.106  22
  -1  30  -3 634.807 322.301  21
   1  30   3 778.622 407.538  22
  -1  30  -3 848.183 657.678  10
   1  30   3 1353.19 429.172  21
   1  30   5 2385.71 521.364  21
   1  30   5 2866.42 586.446  22
  -1  30  -5 1960.74 448.847  22
  -1  30  -5 2127.89 515.494  21
  -1  30  -5 3566.64 1068.33  10
  -1  30  -7 3323.01 1030.50  10
   1  30   7 1604.12 475.222  21
  -1  30  -7 1628.38 428.578  21
  -1  30  -7 1914.76 459.160  22
   1  30   7 1601.14 457.072  22
  -1  30  -9 943.802 329.255  21
   1  30   9 700.475 304.345  22
   1 -30   9 887.524 276.535  12
   1  30   9 1016.30 341.216  21
   1  30   9 927.316 344.151  11
   1  30  11 603.199 291.893  22
   1  30  11 666.497 271.932  11
   1 -30  11 802.270 277.280  12
   1  30  11 821.275 319.295  21
   1 -30  13 533.819 239.038  12
   1  30  13 486.023 282.924  22
   1  30  13 641.832 308.587  13
   1  30  13 550.095 297.316  11
   1  30  15-19.4927 152.356  13
   1  30  15 83.6584 178.611  22
   1 -30  15 31.8409 126.840  12
   1  30  15 46.4901 150.684  11
   1  30  17 495.988 162.417  11
   1 -30  17 811.241 238.378  12
   1  30  17 791.606 240.627  13
   1  30  19 69.9406 85.7926  13
   1  30  19-141.527 96.9998  11
   1 -30  19 162.689 108.249  12
   1 -30  21 4.25906 61.5244  12
  -1  31  20 247.006 148.370  13
  -1 -31  20 62.2596 88.7897  12
  -1 -31  18 336.047 139.456  12
  -1  31  18 256.819 137.980  13
  -1  31  16-23.1036 131.303  13
  -1  31  16-167.769 165.851  11
  -1 -31  16-104.987 136.006  12
  -1  31  16-108.506 119.078  22
  -1  31  14 2681.30 501.123  22
  -1  31  14 3503.24 604.283  13
  -1  31  14 3064.38 422.806  11
  -1 -31  14 2974.64 450.695  12
  -1 -31  12-10.2868 86.3667  12
  -1  31  12 175.619 179.767  11
  -1  31  12-87.4460 166.807  22
  -1  31  10 1486.22 392.831  22
  -1  31  10 1529.39 342.622  11
   1  31 -10 1895.63 406.505  21
  -1  31  10 1783.81 439.120  21
   1  31 -10 1417.22 343.240  22
  -1  31   8 37.0480 122.878  22
  -1  31   8-30.2835 196.741  21
   1  31  -8 77.9010 150.896  21
   1  31  -8 521.998 459.322  10
   1  31  -8-77.5784 212.830  22
  -1  31   6 1212.09 375.337  15
  -1  31   6 946.773 384.330  22
   1  31  -6 1063.14 378.721  21
  -1  31   6 598.482 277.312  21
   1  31  -6 719.640 480.358  10
   1  31  -6 592.611 300.445  22
   1  31  -4 1006.37 355.915  21
  -1  31   4 997.337 384.854  21
  -1  31   4 883.367 393.756  22
  -1  31   4 1469.45 518.868  15
   1  31  -4 1321.79 698.442  10
   1  31  -4 1191.32 386.600  22
  -1  31   2 1700.22 435.798  22
   1  31  -2 1534.85 412.762  21
   1  31  -2 1906.29 713.948  10
  -1  31   2 1831.14 658.506  10
   1  31  -2 1777.65 460.128  22
  -1  31   2 1961.08 480.697  21
   1  31   0 2642.59 716.682  10
  -1  31   0 2726.42 550.241  22
  -1  31   0 2309.37 701.030  10
  -1  31   0 2193.69 524.581  21
   1  31   0 2741.30 561.487  21
   1  31   0 2882.37 562.822  22
  -1  31  -2 236.877 240.494  10
   1  31   2 856.396 365.066  21
  -1  31  -2 904.408 380.800  22
  -1  31  -2 653.880 343.317  21
   1  31   2 600.242 249.712  22
   1  31   4 565.924 279.290  22
  -1  31  -4 204.757 177.980  21
  -1  31  -4 235.860 222.438  22
  -1  31  -4 601.954 600.423  10
   1  31   4 4.91597 161.620  21
  -1  31  -6-8.14588 137.332  22
  -1  31  -6 105.510 177.314  21
  -1  31  -6-74.1700 231.577  10
   1  31   6-69.8721 118.190  21
   1  31   6 137.149 193.756  22
   1  31   8 744.194 287.530  22
   1  31   8 596.409 272.318  21
   1  31   8 877.146 352.507  11
  -1  31  -8 406.806 213.135  21
  -1  31  -8 899.022 309.303  22
  -1  31  -8 1218.34 632.014  10
   1  31  10 1073.17 320.131  21
   1 -31  10 1325.65 339.091  12
   1  31  10 1072.96 337.664  22
  -1  31 -10 2309.00 829.757  10
  -1  31 -10 1066.72 296.923  21
   1  31  10 920.426 303.464  11
   1 -31  12 2477.19 414.220  12
   1  31  12 2567.60 502.355  13
   1  31  12 2112.28 465.544  22
   1  31  12 2432.22 451.744  11
   1  31  14 613.891 277.969  13
   1  31  14 427.809 167.228  11
   1 -31  14 350.191 148.358  12
   1  31  14 329.680 192.079  22
   1  31  16 204.405 104.928  13
   1  31  16 75.3057 97.7029  11
   1 -31  16 299.755 133.247  12
   1  31  18-66.0031 138.381  11
   1 -31  18 105.849 113.484  12
   1  31  18-64.5317 87.3337  13
  -1  31 -20 831.532 403.693  10
   1  32 -19 268.398 186.753  10
  -1  32  19 66.1520 95.1833  13
  -1 -32  17 880.191 217.134  12
   1  32 -17 1205.97 468.471  10
  -1  32  17 721.791 207.180  13
  -1  32  15 44.8072 101.513  22
  -1  32  15-14.8534 103.475  11
  -1  32  15-23.9264 142.805  13
  -1 -32  15-106.104 122.236  12
  -1  32  13 385.993 172.352  13
  -1  32  13 618.737 196.638  11
  -1  32  13 265.490 202.813  22
  -1  32  11 120.190 171.467  22
  -1  32  11-18.6883 141.739  11
   1  32 -11 175.938 325.269  10
   1  32 -11 30.8277 129.365  21
  -1  32   9 3.71950 123.106  11
   1  32  -9 230.924 345.077  10
   1  32  -9-10.7061 98.0963  22
   1  32  -9 182.258 164.602  21
  -1  32   9-124.365 224.526  21
  -1  32   9-26.7046 144.126  22
   1  32  -7 291.738 179.521  21
   1  32  -7 723.783 509.593  10
  -1  32   7 324.041 217.770  21
  -1  32   7 625.258 280.679  22
   1  32  -7 183.608 170.152  22
   1  32  -5 1280.65 459.874  10
  -1  32   5 1470.45 489.158  15
   1  32  -5 925.581 271.166  21
   1  32  -5 840.311 293.155  22
  -1  32   5 985.610 355.166  21
  -1  32   5 885.559 335.121  22
   1  32  -3 1307.84 370.556  22
  -1  32   3 1567.77 494.460  15
   1  32  -3 1912.83 714.142  10
  -1  32   3 1693.57 469.443  21
   1  32  -3 1345.80 398.908  21
  -1  32   3 1750.95 464.482  22
   1  32  -1 880.411 493.676  10
   1  32  -1 993.390 401.523  21
  -1  32   1 2002.25 486.734  22
   1  32  -1 1892.10 472.085  22
  -1  32   1 891.501 510.640  10
  -1  32   1 1613.94 543.726  21
  -1  32  -1 417.456 236.030  10
   1  32   1 595.525 285.551  22
   1  32   1 788.777 326.694  21
  -1  32  -1 636.002 324.230  21
  -1  32  -1 825.173 326.023  22
   1  32   3 332.143 200.204  22
  -1  32  -3 202.174 161.013  22
   1  32   3 538.943 278.598  21
  -1  32  -3 384.025 289.361  10
  -1  32  -3 322.555 215.183  21
  -1  32  -5 1116.15 623.924  10
  -1  32  -5 64.6818 123.311  21
   1  32   5 750.791 345.448  22
  -1  32  -5 235.929 203.877  22
   1  32   5 696.703 350.782  21
   1  32   7 1719.16 421.077  22
  -1  32  -7 1487.60 384.785  21
  -1  32  -7 1822.80 406.659  22
  -1  32  -7 1079.68 491.917  10
   1  32   7 1754.58 422.784  21
  -1  32  -9 149.220 130.392  21
  -1  32  -9 192.475 287.764  10
   1  32   9 404.646 215.666  22
   1  32   9 209.355 209.790  21
   1  32   9 242.572 187.219  11
   1  32  11 541.464 199.315  13
   1  32  11 684.568 278.386  22
  -1  32 -11 941.412 540.209  10
   1  32  11 1121.27 311.157  11
   1  32  13 21.6446 105.716  22
   1  32  13 170.786 189.001  13
   1 -32  13 59.0810 137.300  12
   1  32  13 148.312 188.225  11
  -1  32 -15 231.035 263.017  10
   1  32  15 92.3306 145.727  22
   1  32  15-123.248 151.138  13
   1 -32  15 72.5476 83.2602  12
   1  32  15 90.6371 103.828  11
   1  32  17 339.103 175.447  13
   1  32  17 205.021 101.219  11
  -1  32 -17 352.207 302.078  10
   1 -32  17 123.602 99.5806  12
  -1  33  16-56.4233 134.819  13
   1  33 -16 258.540 302.392  10
  -1 -33  16-31.3423 93.8342  12
  -1  33  14 1159.57 298.654  22
  -1  33  14 1429.03 321.422  13
   1  33 -14 1921.30 545.035  10
   1  33 -12 774.941 426.604  10
  -1  33  12 627.683 196.463  11
  -1  33  12 595.571 298.471  13
  -1  33  12 500.994 222.562  22
   1  33 -10 534.397 370.596  10
  -1  33  10 293.035 149.951  11
  -1  33  10 498.502 233.335  22
   1  33 -10 206.384 178.339  21
   1  33  -8 276.643 152.161  21
   1  33  -8-18.5985 195.521  10
  -1  33   8 36.1792 120.338  21
   1  33  -8 148.591 156.670  22
  -1  33   8 131.154 111.410  11
  -1  33   8 30.5409 124.581  22
   1  33  -6-108.223 129.526  22
   1  33  -6 11.3878 144.085  21
   1  33  -6 444.434 401.054  10
  -1  33   6 53.8403 118.024  21
  -1  33   6 268.883 256.962  22
   1  33  -4 805.718 239.550  22
   1  33  -4 1222.95 482.409  10
  -1  33   4 601.173 267.364  22
  -1  33   4 1061.74 356.898  21
  -1  33   4 1462.12 497.359  15
   1  33  -4 971.778 324.737  21
   1  33  -2 2161.02 480.876  21
   1  33  -2 2348.51 480.740  22
  -1  33   2 1658.45 419.551  21
  -1  33   2 2147.18 560.957  15
  -1  33   2 1937.01 466.727  22
   1  33  -2 2203.95 682.834  10
  -1  33   0 4500.90 934.236  10
  -1  33   0 4387.01 667.588  22
  -1  33   0 4422.04 691.226  21
   1  33   0 3665.46 604.570  22
   1  33   0 4164.56 660.727  21
   1  33   2 1378.01 369.711  22
  -1  33  -2 1451.36 344.186  22
   1  33   2 1295.53 348.398  21
  -1  33  -2 1962.13 651.771  10
  -1  33  -2 1402.57 373.388  21
  -1  33  -4 745.888 263.755  22
  -1  33  -4 748.619 272.507  21
  -1  33  -4 1211.74 447.261  10
   1  33   4 492.295 237.313  21
   1  33   4 889.314 320.215  22
  -1  33  -6 757.215 376.835  10
   1  33   6 1062.33 353.442  21
  -1  33  -6 1074.45 316.246  21
  -1  33  -6 1322.73 339.876  22
   1  33   6 1150.82 348.272  22
  -1  33  -8 377.894 395.020  10
   1  33   8 326.393 206.469  21
   1  33   8 290.222 180.926  11
  -1  33  -8 181.216 137.797  21
   1  33   8 650.633 296.331  22
   1  33  10 1853.22 376.233  13
   1  33  10 2244.24 458.342  22
   1  33  10 2446.63 430.851  11
  -1  33 -10 2395.53 683.157  10
   1  33  12 91.2098 178.145  13
  -1  33 -12 472.880 336.864  10
   1  33  12 267.050 178.272  11
   1  33  12 135.131 180.782  22
   1  33  14 303.772 152.803  22
   1  33  14 375.000 152.745  11
  -1  33 -14 120.278 237.287  10
   1  33  14 307.367 152.554  13
   1  33  16 19.3851 78.0164  13
  -1  33 -16 185.829 239.126  10
   1  34 -15 503.904 250.758  10
  -1  34  15 1004.03 249.831  13
  -1  34  13 52.9845 120.914  13
  -1  34  13-150.902 128.575  22
   1  34 -13 245.161 234.156  10
  -1  34  11 131.193 120.763  11
  -1  34  11 543.049 250.207  13
  -1  34  11 158.318 145.316  22
   1  34 -11-6.24540 168.881  10
   1  34  -9 1410.36 456.632  10
  -1  34   9 905.654 324.552  22
  -1  34   9 628.925 170.475  11
   1  34  -9 714.256 233.391  21
   1  34  -9 795.462 248.255  22
   1  34  -7 1020.94 295.039  22
   1  34  -7 1077.66 325.340  21
   1  34  -7 1437.28 502.244  10
  -1  34   7 1060.34 279.828  11
  -1  34   7 954.681 308.068  22
   1  34  -5 30.2797 101.002  22
  -1  34   5-101.544 127.364  22
   1  34  -5-419.443 244.187  10
   1  34  -5-38.2494 131.892  21
  -1  34   5 99.2118 146.317  21
  -1  34   3 1105.68 340.603  21
   1  34  -3 711.397 237.306  21
   1  34  -3 1146.17 316.539  22
   1  34  -3 1195.50 442.817  10
  -1  34   3 1408.96 414.624  15
  -1  34   3 1038.67 331.946  22
   1  34  -1 340.835 248.187  21
   1  34  -1 219.856 225.551  22
  -1  34   1 142.000 236.172  15
  -1  34   1 113.912 137.004  21
  -1  34   1 136.075 165.580  22
  -1  34  -1 6.63792 272.178  10
   1  34   1 214.288 214.824  22
   1  34   1 304.499 223.586  21
   1  34   1 531.968 431.920  15
  -1  34  -1 243.689 186.380  22
  -1  34  -1 85.9825 156.686  21
  -1  34  -3 246.685 226.137  22
  -1  34  -3 250.364 192.141  21
   1  34   3 140.715 207.277  22
  -1  34  -3-136.526 315.894  10
   1  34   3 175.570 147.572  21
  -1  34  -5 545.053 380.033  10
   1  34   5 222.332 219.904  22
  -1  34  -5 375.279 254.970  22
  -1  34  -5 187.182 222.425  21
   1  34   5 218.703 167.824  21
  -1  34  -7 293.410 156.962  21
   1  34   7 523.920 262.545  22
  -1  34  -7 455.563 344.330  10
   1  34   7 102.183 102.378  21
   1  34   7 493.325 227.359  11
   1  34   9 253.073 176.776  22
  -1  34  -9 271.050 156.058  21
   1  34   9 441.252 251.538  13
   1  34   9 169.840 147.743  11
  -1  34  -9 380.464 395.862  10
   1  34  11 439.907 189.531  22
   1  34  11 910.101 273.028  13
   1  34  11 399.474 179.429  11
  -1  34 -11 683.334 316.074  10
  -1  34 -13 537.272 318.453  10
   1  34  13 235.014 155.166  22
   1  34  13 362.676 153.759  11
   1  34  13 438.931 181.855  13
  -1  34 -15 494.827 253.695  10
  -1  35  14 322.152 168.374  13
  -1  35  12 94.1353 102.701  22
   1  35 -12 20.7699 155.047  10
  -1  35  12 222.029 134.545  13
   1  35 -10 226.887 93.2528  21
  -1  35  10 171.991 113.726  13
   1  35 -10-73.7657 190.491  10
  -1  35  10-113.231 150.793  22
   1  35  -8 5.15180 104.117  21
  -1  35   8 4.16489 117.055  11
  -1  35   8-27.2266 107.179  22
   1  35  -8-133.489 165.680  10
   1  35  -8 71.6512 118.807  22
   1  35  -6 212.904 182.652  21
  -1  35   6 302.538 163.355  11
   1  35  -6 306.244 168.826  22
   1  35  -6 17.3393 262.859  10
  -1  35   6 83.9003 149.093  22
  -1  35   4 22.5940 99.0569  21
   1  35  -4-9.43778 158.488  10
  -1  35   4 52.5009 149.845  22
   1  35  -4 68.5594 119.109  22
   1  35  -4 118.549 181.870  21
  -1  35   2 2061.25 478.167  15
  -1  35   2 1741.05 401.943  22
   1  35  -2 1684.64 370.989  22
  -1  35   2 1341.29 354.384  21
   1  35  -2 1415.40 352.566  21
   1  35   0 5323.22 663.050  21
  -1  35   0 5915.40 666.238  22
  -1  35   0 5094.78 664.200  21
   1  35   0 7304.66 851.754  15
   1  35   0 5388.34 649.438  22
  -1  35   0 7669.99 913.007  15
  -1  35  -2 171.884 169.777  21
   1  35   2 36.2835 136.987  21
  -1  35  -2 306.959 205.699  22
   1  35   2 40.8131 124.883  22
  -1  35  -2-256.962 303.602  10
   1  35   4-10.8373 142.212  22
  -1  35  -4 129.852 199.735  10
  -1  35  -4 178.605 155.981  21
   1  35   4 110.088 160.417  21
  -1  35  -4 40.3976 101.088  22
  -1  35  -6 1063.40 409.898  10
   1  35   6 1031.77 274.856  21
   1  35   6 1262.20 314.852  11
   1  35   6 1197.36 306.411  22
  -1  35  -6 1026.36 259.894  21
  -1  35  -6 1125.98 283.568  22
   1  35   8 755.877 267.458  13
  -1  35  -8 697.087 380.074  10
   1  35   8 551.549 202.455  11
   1  35   8 895.697 278.323  22
  -1  35  -8 393.926 160.372  21
   1  35  10 1245.75 280.935  11
   1  35  10 732.562 225.725  22
  -1  35 -10 1007.70 359.331  10
   1  35  10 1208.99 276.284  13
   1  35  12 133.445 105.816  13
  -1  35 -12 108.292 186.108  10
   1  35  12 40.0692 94.6170  11
   1  35  12 207.829 168.793  22
  -1  36  11 158.630 147.243  22
  -1  36  11 297.155 163.789  13
   1  36  -9 219.279 135.579  10
  -1  36   9 492.338 180.593  22
   1  36  -9 409.237 145.541  21
  -1  36   7 418.677 171.898  22
   1  36  -7 78.5649 91.3653  21
   1  36  -7 301.767 124.813  22
  -1  36   5 176.176 124.403  22
   1  36  -5 141.692 135.693  22
   1  36  -5 89.3735 84.4221  21
  -1  36   5 38.8538 108.566  11
   1  36  -3 2274.27 376.709  22
   1  36  -3 1992.49 385.233  21
  -1  36   3 2223.93 333.413  11
  -1  36   3 1951.96 372.364  22
  -1  36   1 777.360 288.131  22
   1  36  -1 1119.91 387.835  15
  -1  36   1 442.240 249.099  21
  -1  36   1 539.042 264.760  15
   1  36  -1 579.523 271.844  21
   1  36  -1 841.073 273.553  22
  -1  36  -1 1262.27 300.265  22
  -1  36  -1 1150.13 281.932  21
   1  36   1 775.166 264.764  21
  -1  36  -1 1580.72 405.496  15
   1  36   1 1148.57 286.828  22
  -1  36  -3 208.810 114.344  21
   1  36   3 146.249 97.3313  22
  -1  36  -3 304.369 162.605  22
  -1  36  -3 366.029 242.591  15
   1  36   3 22.3228 127.324  21
   1  36   3 98.1259 148.362  11
  -1  36  -5 219.937 167.229  21
   1  36   5 393.249 177.501  11
   1  36   5 395.438 200.708  22
  -1  36  -5-52.6985 227.619  10
   1  36   5 301.749 167.984  21
  -1  36  -5 241.587 118.326  22
   1  36   7 238.276 124.876  11
   1  36   7 111.883 133.569  22
   1  36   7 160.182 131.850  13
  -1  36  -7-190.129 209.135  10
   1  36   9 47.5080 80.1071  13
   1  36   9 357.255 164.693  11
   1  36   9 55.8887 119.819  22
  -1  36  -9 43.5130 167.251  10
  -1  37   8 404.743 182.453  22
  -1  37   8 492.865 173.545  13
   1  37  -6 21.8195 90.4094  22
   1  37  -6-80.8093 110.386  21
  -1  37   6 184.955 161.912  22
   1  37  -4 1.92144 99.9082  21
   1  37  -4 51.3709 120.448  22
   1  37  -4 201.968 170.396  15
  -1  37   4 62.1769 82.7570  22
  -1  37   2 244.405 139.939  22
  -1  37   2 127.994 90.4724  11
   1  37  -2 63.3717 124.701  21
   1  37  -2 203.308 151.921  22
   1  37   0 113.458 107.560  22
  -1  37   0-25.1651 84.2906  22
  -1  37   0 174.856 143.941  15
   1  37   0 152.060 173.824  21
   1  37   2 1273.89 292.726  22
  -1  37  -2 1113.95 236.822  22
   1  37   2 829.129 226.022  21
   1  37   2 960.511 215.205  11
  -1  37  -2 1448.80 329.863  15
   1  37   4 148.300 127.288  22
  -1  37  -4 123.083 93.7956  22
   1  37   4 160.954 107.168  11
  -1  37  -4 291.439 223.676  15
   1  37   6 83.6228 125.529  22
   1  37   6 2.60251 96.5922  11
  -1  37  -6 175.741 144.671  15
   1  37   6-70.3837 88.1176  13
   1  37   8 410.480 166.862  22
  -1  38   5 240.646 110.865  22
  -1  38   3 757.441 205.288  22
   1  38  -1 330.198 161.702  22
  -1  38   1 174.094 104.858  22
   1  38   1 1235.14 257.043  22
   1  38   3 162.848 101.676  22
  -2   0  34 252.029 136.943  14
  -2   0  32 281.000 205.056  14
  -2   0  30 818.731 248.091  20
  -2   0  30 910.521 341.819  14
  -2   0  30 1202.84 417.882  13
  -2   0  28 523.868 220.454  13
  -2   0  28 437.348 149.578  14
  -2   0  28 794.501 260.427  20
  -2   0  26 1025.22 389.607  13
  -2   0  26 283.068 120.525  20
  -2   0  24 20806.9 1662.80  13
  -2   0  24 20023.5 1475.89  20
  -2   0  22 3421.91 674.511  13
   2   0 -22 2467.67 1349.45   4
   2   0 -20 2362.25 1207.29   4
   2   0 -18 1927.14 799.332   4
  -2   0  18 2433.85 687.296   6
  -2   0  16 1555.29 492.976   6
   2   0 -16 928.825 599.499   4
  -2   0  14 3633.62 559.284   5
   2   0 -14 2953.94 882.417   4
  -2   0  14 3426.85 724.608   6
  -2   0  12 33879.2 2086.79   6
  -2   0  12 33076.0 1511.22   5
   2   0 -12 31972.0 2744.23   4
  -2   0  10 175466. 3066.40   5
   2   0 -10 171616. 2668.64   1
   2   0 -10 168148. 5565.84   4
  -2   0  10 162291. 4005.10   6
   2   0  -8 975329. 12176.7   4
   2   0  -8 999999. 6131.43   1
  -2   0   8 979873. 8516.88   6
   2   0  -6 240653. 5303.64   4
   2   0  -6 231557. 2860.03   1
  -2   0   6 248779. 4571.52   9
   2   0  -4 75588.1 2655.67   4
   2   0  -4 78800.8 1595.83   1
   2   0  -2 806282. 7548.86   4
   2   0   0 67193.8 1098.98   3
  -2   0   0 65896.5 1053.85   3
   2   0   2 8574.47 485.235   7
   2   0   4 82268.2 1884.62   7
  -2   0  -6 173936. 2752.74   2
   2   0   6 175875. 3390.27   7
   2   0   8 3542.92 490.223   5
   2   0   8 3327.46 626.901   6
   2   0   8 3543.07 572.712   7
  -2   0  -8 3853.89 686.682   4
   2   0  10 8430.09 997.501   7
   2   0  10 7464.70 819.777   5
   2   0  10 8098.23 1088.36   6
  -2   0 -10 7953.76 1103.25   4
  -2   0 -12 3045.62 800.385   4
   2   0  12 2910.25 737.838   6
   2   0  12 3164.24 601.268   5
   2   0  12 3114.17 672.093   7
  -2   0 -14 15884.8 2004.59   4
   2   0  14 17625.9 1731.10   7
   2   0  14 16682.6 1517.79   5
  -2   0 -16 271.392 391.912   4
   2   0  16 679.500 414.474   5
  -2   0 -18 13958.3 2331.96   4
   2   0  18 17447.7 1962.53   5
  -2   0 -20 2448.73 1174.76   4
   2   0  22 422.128 260.734  20
   2   0  22 680.003 343.446  13
   2   0  22 436.162 161.489  14
   2   0  24 24640.7 1847.83  13
   2   0  24 21259.2 1568.41  20
   2   0  24 25930.6 1987.33  14
   2   0  26 34.1771 204.354  13
   2   0  26 335.128 287.920  14
   2   0  28 733.712 366.977  13
   2   0  28 593.672 342.751  14
   2   0  30 1109.02 402.509  14
   2   0  30 549.300 168.877  18
   2   0  32 836.326 192.477  18
   2   0  32 477.089 147.487  14
  -2   1  35 44.5780 70.3788  14
  -2  -1  35 145.291 97.6584  14
  -2   1  33 5.61290 119.586  14
  -2  -1  33 382.145 211.880  14
  -2  -1  31 610.143 276.628  14
  -2   1  31 864.546 321.333  14
  -2   1  31 957.891 337.858  13
  -2  -1  29 710.426 271.485  20
  -2   1  29 816.867 305.358  14
  -2  -1  29 987.202 369.459  13
  -2   1  29 812.701 286.266  20
  -2  -1  29 399.747 227.848  14
  -2   1  29 587.800 325.239  13
  -2   1  27 283.691 170.349  20
  -2  -1  27 482.466 205.668  13
  -2  -1  27 876.760 326.001  20
  -2   1  27 503.573 334.196  13
  -2  -1  27 620.177 218.574  14
  -2   1  25 3893.13 674.706  20
  -2   1  25 3734.65 758.430  13
  -2  -1  25 3754.14 627.516  20
  -2  -1  25 3858.32 766.056  13
  -2   1  23 14171.6 1306.96  13
  -2  -1  23 11570.4 1062.80  20
  -2  -1  23 13000.6 1263.52  13
  -2   1  23 11609.5 1133.21  20
   2  -1 -21 5158.52 1738.89   4
   2   1 -21 5157.35 1779.05   4
   2   1 -19 3784.48 1424.78   4
   2  -1 -19 3882.64 1511.93   4
  -2   1  19 4915.23 1074.35   6
   2  -1 -17 4563.43 1373.66   4
  -2   1  17 6324.18 1138.84   6
   2   1 -17 5143.79 1479.30   4
  -2  -1  17 5422.60 998.669   6
   2   1 -15 4248.08 1164.04   4
   2  -1 -15 2767.28 1048.99   4
  -2   1  15 3251.11 738.731   6
  -2   1  15 3901.25 576.338   5
  -2  -1  15 4670.64 879.339   6
  -2  -1  15 4610.23 702.156   5
   2  -1 -13 535.638 436.286   4
   2   1 -13 473.782 493.666   4
  -2   1  13 302.421 164.309   5
  -2  -1  13 5.75357 95.7539   5
  -2  -1  13 190.109 227.701   6
  -2   1  13 23.6998 149.359   6
   2  -1 -11 13815.5 1780.75   4
   2   1 -11 12541.0 823.950   1
  -2   1  11 13351.0 1272.45   6
   2   1 -11 12968.2 1670.09   4
  -2  -1  11 13734.9 1179.64   6
  -2   1  11 13751.0 870.663   5
   2  -1  -9 79695.4 3742.51   4
   2   1  -9 81762.8 2004.21   1
  -2   1   9 81646.9 2795.72   6
  -2   1   9 79424.3 1781.61   5
   2   1  -9 79945.5 3639.19   4
  -2  -1   9 80594.5 2558.59   6
  -2   1   7 231085. 2452.04   5
  -2   1   7 243421. 4759.95   9
   2   1  -7 232693. 5476.42   4
   2   1  -7 229641. 3182.41   1
   2  -1  -7 230863. 5637.50   4
   2  -1  -5 81244.5 3017.73   4
   2   1  -5 85836.6 1832.08   1
  -2  -1   5 84552.9 1672.50   6
  -2   1   5 81638.3 1013.17   5
   2   1  -5 84428.7 2907.67   4
   2   1  -3 1433.29 361.618   4
   2   1  -3 1216.58 222.179   1
   2  -1  -3 1335.09 327.799   4
   2   1  -1 2330.63 358.625   4
   2  -1  -1 1933.34 240.883   3
   2   1  -1 2397.92 290.737   1
   2  -1   1 278.255 124.781   3
   2   1   3 50252.2 1094.35   7
   2  -1   3 51499.0 1495.32   7
  -2  -1  -5 1566.26 202.276   2
   2  -1   5 1754.06 338.154   7
   2   1   5 1504.89 266.256   7
  -2   1  -5 1604.17 272.327   2
   2  -1   7 5768.70 772.922   6
   2  -1   7 5159.76 695.532   7
   2   1   7 5154.38 582.316   7
  -2  -1  -7 5269.15 721.576   4
  -2   1  -7 6004.66 799.700   4
  -2   1  -7 5261.64 570.345   2
   2   1   7 5102.45 574.838   5
  -2  -1  -7 5248.17 456.363   2
   2  -1   7 5145.59 598.229   5
   2   1   9 12730.0 1359.88   6
   2  -1   9 8432.62 813.035   5
  -2   1  -9 9350.09 1175.75   4
   2   1   9 10693.6 1018.71   7
   2  -1   9 8231.53 1039.37   6
  -2  -1  -9 10386.4 1185.21   4
   2   1   9 11072.5 1000.47   5
   2  -1   9 8518.37 981.466   7
   2  -1  11 5412.50 900.688   7
   2  -1  11 5149.09 739.561   5
   2   1  11 4828.51 906.600   6
  -2   1 -11 5862.20 1072.30   4
   2   1  11 4894.82 766.832   7
   2   1  11 5074.41 719.867   5
  -2  -1 -11 5233.44 948.683   4
  -2   1 -13 13693.8 1796.38   4
  -2  -1 -13 13047.4 1678.87   4
   2  -1  13 14043.2 1557.84   7
   2   1  13 14541.4 1355.98   5
   2   1  13 14165.1 1397.52   7
   2  -1  13 13388.0 1292.27   5
   2   1  13 13629.5 1646.01   6
   2   1  15 2026.97 585.224   5
  -2   1 -15 1275.73 544.534   4
   2  -1  15 1768.91 551.737   7
   2   1  15 1536.75 650.949   6
  -2  -1 -15 1783.57 661.816   4
   2  -1  15 2261.98 609.254   5
  -2   1 -17-220.545 454.011   4
  -2  -1 -17 314.628 462.441   4
   2   1  17 248.729 253.207   5
   2  -1  17 473.585 354.543   5
   2   1  19 1688.85 667.154   5
  -2   1 -19 1539.88 763.875   4
  -2  -1 -19 879.624 572.776   4
   2  -1  19 1210.82 433.267   5
   2  -1  21-24.5415 269.998  14
   2  -1  21 309.822 260.605  20
   2   1  21 189.516 141.822  20
   2   1  21 709.281 427.206  13
   2  -1  21 341.226 354.782  13
   2  -1  23 482.522 294.819  20
   2  -1  23-52.2917 298.144  14
   2  -1  23 223.704 208.103  13
   2   1  23 193.166 238.852  20
   2   1  23 261.501 205.972  13
   2   1  23 25.0556 331.339  14
   2  -1  25 472.722 299.445  20
   2  -1  25 93.5664 182.291  14
   2   1  25 111.546 282.343  20
   2   1  25 21.7118 171.407  14
   2  -1  25-157.281 213.601  13
   2   1  25-347.235 323.873  13
   2  -1  27 62.5750 198.442  14
   2   1  27 444.237 269.585  13
   2  -1  27 867.807 380.745  13
   2   1  27 558.946 299.634  14
   2  -1  29 325.330 364.620  14
   2  -1  29-69.0849 199.082  18
   2   1  29 393.720 265.263  13
   2   1  29 399.947 276.077  14
   2   1  31 226.135 136.331  14
   2  -1  31-3.46875 110.262  18
   2  -1  31 176.220 220.049  14
   2   1  31-88.6050 166.091  18
   2  -1  33-43.4178 125.474  14
   2   1  33-28.6911 90.5483  14
   2   1  33 76.5124 77.6604  18
  -2  -2  34-86.8413 130.826  14
  -2   2  34-54.9702 118.585  14
  -2   2  32 240.269 208.174  14
  -2  -2  32-53.2574 168.136  14
  -2   2  32-57.3517 190.208  13
  -2   2  30-247.379 273.616  14
  -2  -2  30-21.2500 146.281  14
  -2   2  30 192.923 177.096  20
  -2   2  30-11.3383 173.931  13
  -2   2  28 424.590 320.842  13
  -2   2  28 289.983 220.352  20
  -2  -2  28 329.902 181.109  14
  -2  -2  28 295.858 287.145  13
  -2  -2  26 2667.51 485.683  20
  -2  -2  26 3862.01 703.202  13
  -2   2  26 4066.28 719.804  13
  -2   2  26 3859.55 648.015  20
  -2  -2  24 9240.20 945.243  20
  -2   2  24 9270.69 1059.40  20
  -2   2  24 10588.8 1162.37  13
  -2  -2  24 9953.07 1126.66  13
  -2   2  22 110.755 198.846  13
   2  -2 -22 333.837 484.662   4
  -2  -2  22 449.188 322.352  13
   2  -2 -20 3446.60 1535.08   4
  -2   2  20 2036.63 692.239   6
   2   2 -20 1200.24 810.001   4
   2   2 -18 5578.91 1592.95   4
  -2   2  18 7110.68 1322.25   6
   2  -2 -18 5980.45 1690.97   4
   2  -2 -16 680.614 495.814   4
  -2  -2  16 1517.44 432.829   5
   2   2 -16 1018.85 548.504   4
  -2   2  16 1293.86 492.548   6
  -2  -2  16 1113.08 455.123   6
   2   2 -14 9280.26 1592.96   4
  -2   2  14 9727.28 859.302   5
  -2  -2  14 11127.0 1078.45   5
  -2   2  14 11546.3 1451.00   6
  -2  -2  14 9780.69 1152.50   6
   2  -2 -14 9376.70 1714.02   4
  -2  -2  12 2546.49 526.913   6
   2  -2 -12 3015.50 837.067   4
   2   2 -12 2738.87 430.523   1
   2   2 -12 3124.03 942.667   4
  -2   2  12 2848.15 409.218   5
  -2   2  12 2915.61 654.816   6
  -2   2  10 27071.7 1105.79   5
   2   2 -10 26167.8 1261.88   1
   2  -2 -10 27198.8 2344.93   4
   2   2 -10 27122.6 2214.06   4
  -2  -2  10 25677.7 1454.99   6
  -2   2  10 25988.9 1725.74   6
  -2   2   8 177129. 2380.10   5
   2  -2  -8 173474. 5343.54   4
   2   2  -8 175529. 3117.25   1
  -2  -2   8 178345. 3244.33   6
   2   2  -8 178123. 5073.77   4
  -2   2   6 18559.8 612.722   5
   2  -2  -6 20709.6 1635.99   4
  -2   2   6 21831.5 1276.86   9
  -2  -2   6 21965.2 906.283   6
   2   2  -6 21362.2 1015.20   1
   2   2  -6 21482.9 1505.90   4
   2   2  -4 8400.27 593.272   1
  -2   2   4 9354.12 723.490   9
   2  -2  -4 9940.34 1039.34   4
   2   2  -4 8986.43 928.942   4
  -2  -2   4 9680.66 397.700   6
   2   2  -2 101779. 1979.87   1
   2   2  -2 98156.1 2536.91   4
   2  -2  -2 96361.5 2133.64   3
   2   2   0 213437. 2389.20   6
   2   2   0 221931. 2924.28   1
   2  -2   4 163937. 3225.87   7
   2   2   4 164280. 1876.10   7
  -2   2  -4 163646. 2767.29   2
  -2  -2  -6 152398. 1892.61   2
   2   2   6 155074. 3059.84   5
   2  -2   6 167943. 3817.94   7
  -2   2  -6 164815. 3276.29   2
  -2  -2  -6 157804. 3472.57   4
   2   2   8 83749.9 2410.31   7
   2   2   8 79934.7 3152.96   6
   2   2   8 81906.8 2482.74   5
  -2  -2  -8 79372.2 2918.35   4
  -2   2  -8 90598.8 3589.31   4
   2  -2   8 80024.6 2997.19   7
  -2   2  -8 81669.8 2580.71   2
   2   2  10 1392.61 385.889   5
   2  -2  10 1329.61 433.019   7
   2   2  10 1103.91 396.179   6
   2   2  10 1216.25 367.411   7
  -2   2 -10 1237.03 449.209   4
  -2  -2 -10 1545.31 531.179   4
   2  -2  10 1274.38 358.428   5
   2   2  12 7554.87 941.694   7
   2  -2  12 7894.45 1195.41   7
   2   2  12 6784.08 1112.58   6
  -2  -2 -12 6894.41 1147.24   4
  -2   2 -12 7447.54 1256.26   4
   2  -2  12 7176.16 910.343   5
   2   2  12 8000.11 951.550   5
   2  -2  14 3037.88 784.943   7
  -2   2 -14 3000.05 984.061   4
   2   2  14 2569.18 613.486   5
   2   2  14 3042.41 833.273   6
   2  -2  14 2958.73 631.308   5
  -2  -2 -14 2944.42 913.623   4
  -2  -2 -16 13660.9 2048.93   4
   2  -2  16 15692.7 1931.14   7
  -2   2 -16 15589.4 2286.19   4
   2   2  16 14281.4 1940.74   6
   2   2  16 16448.8 1711.43   5
   2  -2  16 16047.8 1684.31   5
   2   2  18 11934.8 1610.19   5
   2  -2  18 11913.0 1607.68   5
  -2  -2 -18 9793.25 1966.51   4
  -2   2 -18 9024.60 1835.11   4
   2  -2  20 2742.27 857.500   5
  -2   2 -20 1049.17 725.872   4
   2   2  22 392.613 210.637  20
   2  -2  22 581.137 263.749  14
   2   2  22 1237.10 512.559  13
   2  -2  22 664.351 289.753  20
   2  -2  22 960.195 380.359  13
   2   2  22 187.046 374.655  14
   2   2  24 7130.67 962.253  20
   2  -2  24 7561.24 1054.64  14
   2  -2  24 8191.38 1074.52  13
   2   2  24 8213.14 1028.13  13
   2  -2  24 7604.32 894.179  20
   2   2  24 7235.49 1088.19  14
   2   2  26 3702.59 715.750  20
   2   2  26 4525.82 778.171  13
   2  -2  26 4457.15 783.878  13
   2   2  26 3845.65 769.528  14
   2  -2  26 4172.73 839.853  14
   2  -2  28 1090.47 448.630  14
   2   2  28 550.630 323.699  14
   2   2  28 908.762 422.806  13
   2  -2  28 117.446 169.467  18
   2  -2  30-180.420 177.709  18
   2  -2  30 60.8812 133.508  14
   2   2  30-407.989 257.248  18
   2   2  30 141.635 241.461  14
   2   2  32 224.171 156.713  18
   2   2  32-249.984 187.406  14
   2  -2  32 67.1257 132.215  14
  -2  -3  35 34.5886 97.6591  14
  -2   3  33 26.7231 100.129  14
  -2  -3  33 69.7960 114.323  14
  -2   3  31 258.542 229.148  13
  -2   3  31 279.879 222.219  14
  -2   3  31 175.046 125.932  20
  -2  -3  31-31.2707 176.135  14
  -2   3  29 532.505 282.349  20
  -2  -3  29 115.599 206.512  14
  -2   3  29 286.472 200.609  14
  -2   3  29-146.770 247.793  13
  -2  -3  27 2921.20 621.653  13
  -2   3  27 2254.33 593.377  13
  -2  -3  27 3010.96 648.980  14
  -2   3  27 2606.06 569.237  20
  -2   3  25 1275.41 388.824  20
  -2  -3  25 1973.10 524.045  13
  -2   3  25 1951.94 561.393  13
  -2   3  23 12600.9 1224.77  20
  -2  -3  23 11909.8 1234.60  13
  -2   3  23 13191.7 1290.08  13
   2  -3 -21 149.130 375.537   4
   2   3 -21 847.232 936.389   4
   2   3 -19 1913.85 1172.88   4
   2  -3 -19 1250.64 1018.93   4
  -2   3  19 711.397 423.304   6
  -2   3  17 6179.24 1157.61   6
   2   3 -17 6591.54 1647.75   4
   2  -3 -17 5622.82 1526.27   4
  -2   3  15 781.174 475.520   6
   2  -3 -15 441.281 543.056   4
  -2  -3  15 498.674 259.262   5
   2   3 -15 386.004 311.284   4
  -2   3  13 41356.1 2620.10   6
   2  -3 -13 38011.2 3218.46   4
  -2   3  13 38454.6 1614.61   5
   2   3 -13 40131.6 1796.62   1
   2   3 -13 41590.3 3295.42   4
  -2  -3  11 19226.1 1349.01   6
   2   3 -11 18704.1 1160.95   1
   2  -3 -11 18511.7 2031.87   4
  -2   3  11 19082.4 1629.41   6
   2   3 -11 20037.6 2020.85   4
  -2   3  11 20685.4 1062.78   5
   2  -3  -9 153.313 368.858   4
   2   3  -9 154.702 171.826   1
  -2  -3   9 183.321 166.843   6
   2   3  -9 448.919 381.670   4
  -2   3   9 118.702 58.7100   5
  -2  -3   7 7719.48 590.128   6
   2   3  -7 7193.29 668.149   1
   2  -3  -7 7132.08 1027.62   4
  -2   3   7 7156.66 458.643   5
  -2   3   7 7529.69 772.625   9
   2   3  -7 8070.27 1052.51   4
   2   3  -5 1584.13 440.258   4
  -2   3   5 1632.29 322.770   9
   2   3  -5 1714.68 301.109   1
   2  -3  -5 1805.76 505.304   4
   2  -3  -3 63064.4 2055.78   3
  -2   3   3 66361.4 1529.92   9
   2   3  -3 67035.9 1780.74   1
   2   3  -3 64970.0 2129.31   4
   2   3  -1 1111.68 149.962   6
  -2  -3   1 1170.98 228.738   9
   2   3  -1 1178.66 239.055   1
   2  -3  -1 1076.38 339.172   3
   2   3  -1 1433.66 326.401   4
   2   3   1 537.600 166.581   1
   2  -3   1 420.373 165.403   3
  -2  -3  -1 527.202 156.609   3
   2   3   1 481.786 170.986   6
  -2   3  -3 84.3777 92.3205   2
   2  -3   5 617.635 318.481   7
   2   3   5 342.698 90.8188   7
  -2  -3  -5 453.261 129.849   4
  -2   3  -5 756.910 304.249   2
   2  -3   7 20228.6 1480.19   7
   2   3   7 21074.7 1233.35   5
  -2  -3  -7 19876.5 1298.25   4
   2   3   7 20549.0 935.362   7
  -2   3  -7 20117.4 1311.89   2
   2   3   9 2627.66 646.127   6
  -2   3  -9 8186.87 1347.67   4
   2   3   9 2770.66 419.995   7
   2   3   9 2952.80 510.819   5
  -2  -3  -9 2620.88 592.340   4
   2  -3   9 6592.26 1084.97   7
  -2   3 -11 3655.28 858.748   4
   2   3  11 2992.66 523.231   7
   2  -3  11 2640.67 674.192   7
  -2  -3 -11 2912.92 716.959   4
   2  -3  11 2640.34 562.844   5
   2   3  11 2266.57 625.583   6
   2   3  11 2648.27 520.968   5
  -2   3 -13 11280.9 1701.95   4
   2  -3  13 9118.05 1361.31   7
   2  -3  13 10053.9 1141.82   5
   2   3  13 9088.67 1360.93   6
   2   3  13 10179.9 1159.28   5
  -2  -3 -13 9114.60 1381.54   4
   2   3  15 15274.5 1542.76   5
  -2  -3 -15 14750.5 2029.68   4
   2  -3  15 14368.5 1512.18   5
  -2   3 -15 14990.1 2223.71   4
   2  -3  15 14558.8 1855.33   7
   2   3  15 14256.8 1879.08   6
  -2   3 -17 2992.66 1086.61   4
  -2  -3 -17 3293.32 1174.30   4
   2  -3  17 3475.20 825.071   5
   2   3  17 3678.29 859.200   5
   2   3  17 2844.26 980.193   6
  -2   3 -19 685.185 540.780   4
   2  -3  19 1001.46 530.317   5
   2   3  21 749.626 442.579  13
   2  -3  21 841.430 372.434  13
   2  -3  21 427.424 189.500  20
   2  -3  21 554.940 252.517  14
   2   3  21 285.727 305.187  20
   2  -3  23 6053.44 930.499  13
   2  -3  23 4949.68 689.160  20
   2   3  23 5999.38 914.891  20
   2   3  23 4226.48 787.240  14
   2   3  23 6207.48 960.909  13
   2  -3  23 5143.07 844.486  14
   2   3  25 4123.56 778.143  20
   2   3  25 4856.07 830.013  13
   2  -3  25 4987.48 843.821  14
   2   3  25 5356.75 917.211  14
   2  -3  25 5286.90 865.113  13
   2  -3  27 1710.17 547.313  14
   2  -3  27 999.548 173.934  18
   2   3  27 2017.49 518.244  20
   2   3  27 1394.58 467.558  14
   2   3  27 1493.78 431.335  13
   2  -3  29 163.713 222.987  14
   2   3  29 120.599 193.252  13
   2   3  29-17.9809 205.511  14
   2  -3  31-238.959 231.514  14
   2   3  31-34.5153 98.9887  14
   2   3  31-238.266 186.482  18
   2   3  33 341.114 110.479  18
   2  -3  33 359.628 174.233  14
  -2  -4  34 594.272 223.259  14
  -2   4  34 453.569 182.602  14
  -2   4  34 433.766 124.071  18
  -2   4  32-95.7703 108.560  14
  -2  -4  32 186.644 140.862  14
  -2   4  32 370.795 248.967  13
  -2  -4  30 454.259 287.720  14
  -2   4  30 129.253 150.175  14
  -2   4  30 597.460 294.148  13
  -2   4  30 258.042 178.344  20
  -2  -4  28 343.769 250.212  14
  -2  -4  28 297.280 289.737  13
  -2   4  28 410.268 171.886  13
  -2   4  28 783.564 317.130  20
  -2   4  26 4852.76 803.686  13
  -2  -4  26 3419.38 649.441  14
  -2  -4  26 4109.18 728.129  13
  -2   4  26 4260.92 745.793  20
  -2   4  24 2543.29 577.146  13
  -2   4  24 1882.32 408.681  20
  -2  -4  24 2318.46 562.509  13
  -2  -4  22 287.202 280.509  13
  -2   4  22-17.5616 207.143  13
   2   4 -20 193.874 784.446   4
   2  -4 -20 492.163 481.642   4
  -2   4  20 501.114 354.805   6
  -2   4  18 702.789 389.123   6
   2  -4 -18 845.402 641.184   4
   2   4 -18 1632.97 917.730   4
  -2  -4  16 26627.0 2011.71   5
  -2   4  16 18561.0 2042.47   6
   2   4 -16 19413.7 2644.77   4
   2  -4 -16 19456.8 2690.81   4
   2   4 -14 22546.6 2522.59   4
  -2   4  14 22670.2 1317.23   5
  -2   4  14 21946.4 2060.08   6
   2  -4 -14 21192.9 2588.08   4
  -2   4  12 2429.45 640.313   6
   2   4 -12 2475.91 457.682   1
   2   4 -12 2066.05 756.160   4
  -2   4  12 2025.52 365.417   5
   2  -4 -12 1351.05 551.442   4
   2  -4 -10 110.081 262.374   4
   2   4 -10 163.543 326.994   4
  -2   4  10 30.6114 97.8946   5
   2   4 -10 14.4275 103.226   1
  -2   4  10 52.0454 205.413   6
   2   4  -8 35761.7 2290.78   4
   2  -4  -8 36209.0 2488.22   4
  -2   4   8 37273.6 1196.91   5
   2   4  -8 38432.8 1661.24   1
   2   4  -6 16324.5 1025.27   1
   2  -4  -6 15816.8 1526.66   4
   2   4  -6 15732.0 1337.88   4
  -2   4   6 15707.9 988.841   9
   2   4  -4 8351.81 690.927   1
   2  -4  -4 7656.08 823.025   3
   2   4  -4 7956.23 795.385   4
   2  -4  -4 7693.96 941.513   4
  -2   4   4 7976.44 585.200   9
  -2  -4   2 91352.4 2143.26   9
  -2   4   2 82211.2 1115.00   8
   2   4  -2 87946.5 2240.18   4
   2  -4  -2 88561.7 2596.59   3
   2   4  -2 91243.7 2164.49   1
   2  -4   0 27806.6 1525.81   3
   2   4   0 24724.2 868.608   4
   2   4   0 25310.1 978.508   6
  -2  -4   0 25969.1 954.335   9
   2   4   0 25579.7 1095.43   1
  -2  -4   0 26502.5 1078.95   3
   2   4   2 15157.5 837.918   1
  -2  -4  -2 14452.2 809.694   3
   2  -4   2 14153.4 1045.47   3
   2   4   2 16284.0 990.770   6
  -2   4  -2 14106.3 890.570   2
  -2   4  -4 62097.2 2080.30   2
  -2  -4  -4 65998.2 1575.29   4
   2  -4   6 5388.93 766.487   7
   2   4   6 4779.95 586.580   5
   2   4   6 3852.19 253.639   7
  -2   4  -6 4595.11 637.789   2
  -2  -4  -6 4711.97 551.825   4
  -2   4  -8 22858.1 1887.99   4
   2   4   8 17291.4 810.844   7
   2   4   8 18321.0 1236.65   5
   2  -4   8 18215.2 1563.00   7
   2   4   8 18433.2 1612.18   6
  -2  -4  -8 17205.5 1320.27   4
  -2   4  -8 17020.4 1365.88   2
   2   4  10 106.697 231.199   6
   2   4  10 124.080 122.804   7
  -2  -4 -10 342.615 402.711   4
   2  -4  10 278.121 287.116   7
   2   4  10 95.0669 145.127   5
  -2   4 -10 257.727 370.356   4
   2   4  12 4781.44 980.378   6
   2  -4  12 4672.72 966.854   7
  -2   4 -12 5567.90 1131.76   4
   2   4  12 4504.67 735.492   5
  -2  -4 -12 4948.80 943.076   4
   2   4  14 641.179 389.591   6
   2   4  14 236.392 125.922   5
  -2  -4 -14 356.487 218.634   4
   2  -4  14 521.350 342.969   7
  -2   4 -14 45.8862 246.079   4
   2  -4  14 363.557 186.400   5
   2  -4  16 5659.79 1007.44   5
   2  -4  16 4617.91 1151.94   7
   2   4  16 4775.33 1167.06   6
   2   4  16 6572.40 1090.68   5
  -2  -4 -16 6116.50 1463.94   4
  -2   4 -16 5840.96 1437.00   4
   2   4  18 5949.31 1428.38   6
   2  -4  18 7241.28 1281.37   5
   2   4  18 7337.76 1228.73   5
  -2   4 -18 6089.80 1624.94   4
   2   4  20 3733.27 610.928  11
   2  -4  20 3755.25 653.769  14
  -2   4 -20 3391.77 1239.95   4
   2   4  20 4149.83 709.604  20
   2  -4  20 4634.47 1103.36   5
   2  -4  22 3833.45 715.205  14
   2   4  22 6382.00 963.644  11
   2   4  22 4017.96 789.072  20
   2   4  22 4560.72 795.453  13
   2  -4  22 4381.67 833.139  13
   2  -4  22 3725.61 601.889  20
   2   4  24 873.818 223.346  14
   2   4  24 913.552 410.665  20
   2   4  24 1019.88 453.026  13
   2  -4  24 673.807 335.506  13
   2  -4  24 697.113 314.515  14
   2  -4  26 831.372 353.980  14
   2   4  26 1342.18 474.162  20
   2   4  26 654.484 391.967  14
   2   4  26 653.338 343.166  13
   2   4  28 502.514 291.395  13
   2   4  28 337.161 312.227  14
   2  -4  28-55.7319 164.467  14
   2   4  30 637.293 296.595  14
   2  -4  30 408.982 236.761  14
   2   4  30 731.527 325.067  13
   2  -4  32-56.9640 124.246  14
   2   4  32 0.06440 142.137  18
  -2  -5  35-41.7064 97.6599  14
  -2  -5  33-52.4015 83.1529  14
  -2   5  33-122.728 118.795  14
  -2   5  33-22.3169 115.528  13
  -2   5  31 1.79813 114.866  20
  -2  -5  31 115.518 129.013  14
  -2   5  31-44.2201 164.777  14
  -2   5  31 265.267 192.633  13
  -2   5  29 1904.82 502.424  14
  -2   5  29 2224.34 523.103  20
  -2  -5  29 2280.74 519.726  14
  -2   5  29 2437.97 552.795  13
  -2  -5  27 2142.07 515.697  14
  -2   5  27 3293.51 687.827  13
  -2   5  27 2509.10 572.404  20
  -2  -5  25 2108.30 517.220  14
  -2   5  25 2216.44 490.889  20
  -2   5  25 2283.04 544.131  13
  -2  -5  25 2278.54 575.975  13
  -2  -5  23 320.774 226.892  13
  -2   5  23 368.773 224.032  13
  -2  -5  21 1.05465 366.927   7
   2   5 -21-97.5339 786.329   4
  -2   5  21 17.8765 342.014   6
   2  -5 -19 1550.20 790.789   4
   2   5 -19 2742.39 1221.10   4
  -2   5  19 2121.33 794.457   6
  -2  -5  17 2825.16 699.569   5
   2  -5 -17 1536.54 788.846   4
   2   5 -17 2382.66 1107.53   4
  -2   5  17 2147.05 754.953   6
  -2   5  15 61351.4 3703.84   6
   2  -5 -15 59644.4 4491.73   4
   2   5 -15 62494.1 4574.99   4
  -2   5  13 3993.50 917.809   6
   2  -5 -13 3971.52 1190.87   4
  -2   5  13 3907.42 541.289   5
   2   5 -13 2768.39 530.814   1
   2   5 -13 3073.26 888.345   4
   2   5 -11 34801.5 1811.42   1
  -2   5  11 33325.2 2329.07   6
  -2   5  11 32857.7 1410.33   5
   2  -5 -11 34370.0 2831.67   4
   2   5 -11 37634.8 2814.91   4
   2  -5  -9 14792.5 1694.22   4
   2   5  -9 15193.2 1130.58   1
   2   5  -9 15167.9 1622.89   4
  -2   5   9 14955.8 851.225   5
  -2   5   7 14374.3 955.544   9
   2   5  -7 14599.1 1375.25   4
   2   5  -7 15309.7 1087.76   1
   2  -5  -7 13964.9 1530.58   4
  -2   5   5 3408.45 404.531   9
   2   5  -5 3531.97 629.268   4
   2   5  -5 3741.67 522.276   1
   2  -5  -5 3961.88 709.261   4
   2  -5  -5 3612.10 641.589   3
  -2   5   3 310034. 3280.44   9
  -2   5   3 324755. 2977.84   8
   2   5  -3 324418. 4560.10   1
  -2  -5   3 327770. 4547.03   9
   2   5  -3 323257. 4730.25   4
   2  -5  -1 175977. 4082.12   3
  -2  -5   1 177297. 3237.60   3
  -2  -5   1 172666. 2768.74   9
   2   5  -1 171481. 3152.90   1
   2   5  -1 172757. 2831.80   4
   2   5   1 484.850 148.623   1
  -2  -5  -1 524.710 204.834   3
   2  -5   1 362.089 201.235   3
  -2  -5  -1 543.163 133.747   9
  -2   5  -1 640.836 215.694   2
  -2  -5  -3-21.2794 168.426   3
   2   5   3 34.2005 100.930   1
   2  -5   3-178.883 265.009   3
  -2   5  -3 330.017 144.880   2
   2   5   3 75.1226 133.401   6
  -2  -5  -5 1349.66 259.555   4
  -2   5  -5 1678.73 392.185   2
   2   5   5 1751.65 418.584   5
  -2  -5  -7 267.623 183.005   4
   2  -5   7 1718.87 519.660   7
  -2   5  -7 1609.20 438.818   2
   2   5   7 452.105 255.160   8
   2   5   7 528.345 243.032   5
   2   5   7 290.128 355.528   6
  -2  -5  -9 2062.21 581.799   4
  -2   5  -9 978.346 424.759   4
   2  -5   9 608.508 295.496   7
   2   5   9 2545.59 763.317   6
   2   5   9 1206.67 207.535   7
   2   5   9 2230.12 548.008   5
   2  -5  11 8709.43 1297.72   7
  -2   5 -11 11174.8 1554.72   4
  -2  -5 -11 8631.69 1196.40   4
   2   5  11 9279.61 1010.63   5
   2   5  11 7575.41 1223.93   6
  -2  -5 -13 303.920 321.902   4
   2  -5  13 208.993 176.244   7
   2   5  13 668.360 471.814   6
  -2   5 -13 55.6315 312.306   4
   2   5  13 675.073 337.635   5
   2  -5  15 654.821 326.910   5
   2  -5  15 229.458 333.586   7
   2   5  15 815.362 356.985   5
  -2   5 -15 626.753 563.906   4
   2   5  15 785.738 529.776   6
  -2   5 -17 734.550 768.232   4
   2   5  17 523.607 362.799   5
   2  -5  17 381.211 192.808   7
   2  -5  17 471.289 341.476   5
   2   5  17 1558.19 827.754   6
   2  -5  19 2003.31 652.199   5
  -2   5 -19 2632.18 1227.30   4
   2   5  19 1573.55 737.059   6
   2  -5  21 526.566 292.633  14
   2   5  21 1161.87 474.934  20
   2   5  21 1522.34 513.512  11
   2  -5  21 1177.99 582.742  13
   2   5  21 924.147 465.242  13
   2   5  23 142.426 171.342  20
   2   5  23-82.6492 247.074  13
   2  -5  23 258.075 276.261  13
   2   5  23-335.580 301.220  14
   2  -5  23-98.5688 161.245  14
   2  -5  25 508.920 367.680  14
   2   5  25 160.076 292.526  14
   2   5  25 545.809 409.767  13
   2   5  25 653.243 428.943  20
   2   5  27 1693.65 487.613  13
   2   5  27 1183.47 480.063  20
   2  -5  27 1388.50 453.699  14
   2   5  27 1114.81 437.493  14
   2  -5  29 104.907 205.575  14
   2   5  29 78.7531 135.978  14
   2   5  29 294.661 271.232  13
   2  -5  31-161.144 225.669  14
   2   5  31 500.931 236.863  13
   2   5  33 525.284 151.296  18
   2  -5  33 356.925 160.378  14
  -2  -6  34-41.1366 84.6926  14
  -2   6  34-54.1476 103.254  14
  -2   6  32 178.928 127.464  14
  -2   6  32 112.517 218.032  13
  -2   6  32 188.279 125.573  20
  -2  -6  32 100.514 113.443  14
  -2   6  30 903.574 321.839  13
  -2  -6  30 1177.98 394.557  14
  -2   6  30 1078.64 310.916  20
  -2   6  30 1049.36 354.695  14
  -2  -6  28 102.825 149.890  14
  -2   6  28 24.5631 139.963  20
  -2   6  28 111.288 214.359  13
  -2   6  26-367.193 214.996  13
  -2   6  26 26.1880 286.076  20
  -2  -6  26 108.092 132.656  14
  -2  -6  24 24.1718 208.686  14
  -2   6  24-78.3427 186.731  13
  -2   6  24-294.522 445.180  20
  -2  -6  24 175.863 241.514  13
  -2   6  22 774.029 376.524  11
  -2  -6  22-82.4144 526.336   7
  -2   6  22 239.442 182.411   6
  -2   6  22 57.3003 244.719  13
  -2  -6  22 464.961 292.143  13
  -2   6  20 357.330 446.847   6
   2   6 -20 613.455 734.983   4
  -2  -6  20 538.229 554.279   7
   2   6 -18 2821.60 1166.05   4
   2  -6 -18 1698.10 928.129   4
  -2   6  18 2321.27 757.868   6
   2  -6 -16 844.033 646.747   4
  -2   6  16 1234.91 614.544   6
   2   6 -16 1078.75 605.712   4
  -2   6  14 14429.5 1820.13   6
   2   6 -14 14691.9 2128.55   4
   2  -6 -14 12998.0 2017.71   4
   2   6 -14 15215.9 1374.49   1
   2  -6 -12 997.929 552.538   4
   2   6 -12 867.432 608.877   4
  -2   6  12 569.248 219.428   5
  -2   6  12 24.8657 207.612   6
   2   6 -12 515.259 266.491   1
   2  -6 -10 18483.7 2029.30   4
   2   6 -10 21540.8 1511.36   1
   2   6 -10 24158.3 2180.98   4
   2   6  -8 182297. 5217.58   4
   2  -6  -8 194424. 5460.25   3
   2  -6  -8 183607. 5859.63   4
   2   6  -8 181454. 4126.13   1
   2   6  -6 20387.2 1339.30   1
   2  -6  -6 18877.9 1712.01   4
   2  -6  -6 21004.6 1648.69   3
  -2   6   6 20858.1 1007.71   9
   2   6  -6 19918.8 1546.64   4
   2  -6  -4 110947. 3806.04   3
   2   6  -4 72413.2 2394.93   1
  -2   6   4 103066. 2176.68   8
   2   6  -4 70018.4 2458.85   4
  -2   6   4 79598.8 1734.14   9
  -2  -6   2 274612. 4625.84   3
   2   6  -2 282224. 4511.52   1
  -2  -6   2 266127. 3914.88   9
  -2   6   2 268815. 3869.82   2
   2  -6  -2 269210. 5442.69   3
   2  -6  -2 272148. 4181.49   7
   2   6  -2 270490. 3975.16   4
   2   6   0 190095. 3538.20   1
  -2  -6   0 191763. 2748.48   9
   2   6   0 191141. 2678.87   4
  -2   6   0 187695. 3517.80   2
  -2  -6   0 200879. 3901.82   3
   2  -6   0 203408. 4873.04   3
   2  -6   2 17525.8 1453.18   3
   2   6   2 16345.3 1021.13   1
  -2  -6  -2 16657.8 1163.76   3
  -2  -6  -2 16968.6 634.761   7
  -2   6  -2 16306.1 1153.35   2
  -2  -6  -2 16653.7 701.073   9
  -2  -6  -4 114253. 3038.73   3
  -2   6  -4 114536. 3262.31   2
   2   6   4 120920. 3504.95   6
   2   6   4 116059. 2563.81   1
   2   6   4 119402. 2878.92   5
  -2  -6  -4 107034. 1809.61   4
   2   6   6 1166.69 319.300   5
   2   6   6 921.377 363.376   8
   2  -6   6 633.955 282.428   7
  -2  -6  -6 1010.76 275.019   4
   2   6   6 685.080 322.876   6
  -2   6  -6 770.536 315.877   2
  -2  -6  -6 669.867 266.834   3
   2   6   8 1140.71 459.267   6
   2   6   8 1087.84 342.525   5
   2   6   8 601.431 246.862   8
   2  -6   8 1237.09 469.502   7
  -2  -6  -8 989.160 323.598   4
  -2   6  -8 828.738 354.420   2
   2   6  10 4478.85 701.951   5
  -2   6 -10 4892.79 1039.45   4
  -2  -6 -10 4004.78 771.095   4
   2   6  10 4256.05 918.847   6
   2  -6  10 4274.26 919.869   7
  -2   6 -12-6.83940 368.599   4
   2   6  12 341.329 259.536   6
   2  -6  12 336.545 349.787   7
   2   6  12 319.200 208.485   5
  -2  -6 -12 535.538 307.398   4
   2   6  14 234.376 209.130   5
   2   6  14 113.243 278.901   6
  -2   6 -14 247.670 468.703   4
   2  -6  14 495.567 447.199   7
   2  -6  16 921.227 459.337   5
  -2   6 -16 2184.12 1030.14   4
   2  -6  16 1306.73 813.852   7
   2   6  16 1518.96 563.321   5
   2   6  16 822.203 455.481   6
   2  -6  18 53.2922 224.178   5
   2   6  18 99.2923 235.831   6
   2  -6  18 368.381 390.175   7
  -2   6 -18-157.450 520.253   4
   2  -6  20 780.718 386.626  13
   2   6  20 463.215 247.354  11
   2   6  20 372.950 246.782  13
   2   6  20 613.933 556.784   6
   2   6  20 156.280 165.602  20
   2  -6  20 491.318 489.900   5
   2  -6  20 308.419 230.057  14
   2   6  22 1324.26 404.042  20
   2   6  22 2129.48 515.696  11
   2  -6  22 1675.68 607.136  13
   2  -6  22 1314.49 430.989  14
   2   6  22 1541.93 413.735  13
   2   6  24 2718.28 686.103  20
   2  -6  24 2451.48 600.860  14
   2   6  24 2837.19 675.784  13
   2   6  24 2540.45 650.605  14
   2   6  26 185.322 228.790  13
   2   6  26 407.396 304.287  14
   2  -6  26 551.031 329.173  14
   2   6  26 865.806 400.693  20
   2   6  28 843.703 291.013  13
   2   6  28 1118.13 338.986  14
   2  -6  28 917.985 393.334  14
   2   6  30 708.017 322.059  13
   2  -6  30-43.3842 160.314  14
   2   6  32-524.565 182.367  18
   2  -6  32-5.21220 123.935  14
  -2   7  33 76.2442 134.755  13
  -2  -7  33 106.326 135.990  14
  -2   7  33 117.630 133.950  14
  -2   7  31 318.655 194.463  13
  -2  -7  31 309.428 205.680  14
  -2   7  31 288.102 163.119  14
  -2   7  31 464.091 156.481  20
  -2   7  29 930.822 350.681  20
  -2   7  29 672.195 297.611  14
  -2  -7  29 817.328 353.328  14
  -2   7  29 1417.58 434.741  13
  -2   7  27 390.057 316.247  13
  -2   7  27 309.247 267.449  20
  -2  -7  27 364.919 229.223  14
  -2   7  25-8.39545 240.018  20
  -2  -7  25-100.549 181.858  14
  -2   7  25-21.3730 153.092  13
  -2   7  23 5584.26 758.243  11
  -2  -7  23 4271.24 761.966  13
  -2  -7  23 3844.48 698.258  14
  -2   7  23 4058.79 694.593  13
  -2   7  21 3858.86 614.877  13
  -2  -7  21 4286.93 750.667  13
  -2   7  21 4862.10 1249.35   6
  -2  -7  21 3619.71 1343.86   7
  -2  -7  19-522.356 684.083   7
   2   7 -19-81.7420 582.546   4
  -2   7  19-85.8473 245.367   6
   2   7 -17 7470.77 1768.98   4
  -2   7  17 8327.70 1542.46   6
   2  -7 -17 8625.86 1939.78   4
   2   7 -15 19321.6 2544.09   4
  -2   7  15 19128.1 2238.23   6
   2  -7 -15 18709.7 2566.11   4
   2  -7 -13 8358.82 1537.53   4
   2   7 -13 7504.70 980.264   1
   2   7 -13 7700.26 1473.63   4
  -2   7  13 8318.82 1382.78   6
   2  -7 -11 13441.6 1824.29   4
   2   7 -11 13325.0 1226.49   1
   2   7 -11 12416.8 1640.03   4
   2  -7 -11 13435.0 1681.97   3
   2   7  -9 2254.14 673.712   4
   2  -7  -9 1923.85 562.130   3
  -2   7   9 2474.89 335.250   2
   2   7  -9 2392.85 528.519   1
   2  -7  -9 2131.60 614.007   4
   2  -7  -7 10916.7 1309.98   3
   2   7  -7 11146.1 1071.04   1
  -2   7   7 10073.6 709.155   2
   2   7  -7 10935.5 1251.64   4
   2   7  -5 25487.1 1680.01   4
  -2   7   5 23701.4 1152.41   2
   2   7  -5 25911.8 1585.75   1
  -2   7   5 24204.9 1158.43   8
  -2   7   5 22203.7 912.827   9
   2  -7  -5 23776.6 1814.97   3
   2  -7  -3 44195.4 2406.99   3
   2   7  -3 49031.5 2064.55   1
   2   7  -3 47463.4 1914.78   4
  -2   7   3 46196.3 1697.92   2
   2   7  -1 26646.1 1138.52   4
  -2  -7   1 25758.4 1533.67   3
  -2  -7   1 25938.6 1150.52   9
   2  -7  -1 26553.9 1458.69   7
   2   7  -1 27292.2 1485.23   1
  -2   7   1 26562.3 1406.88   2
   2  -7  -1 26655.8 1886.41   3
   2  -7   1 1501.10 599.765   3
   2   7   1 12060.6 1049.45   1
  -2  -7  -1 5825.16 612.966   7
  -2   7  -1 398.629 246.481   2
  -2  -7  -1 18179.4 1554.67   3
  -2  -7  -1 6539.17 577.661   9
   2  -7   3 90641.3 3446.68   3
   2   7   3 86538.2 2519.90   1
   2   7   3 87340.3 2856.37   8
  -2  -7  -3 87167.8 2889.93   3
  -2   7  -3 89680.4 2988.81   2
  -2  -7  -3 84796.7 1465.54   9
  -2  -7  -3 85846.0 1252.08   7
   2   7   5 1031.45 275.798   1
  -2   7  -5 828.258 355.343   2
  -2  -7  -5 932.544 202.214   4
   2   7   5 1145.72 471.515   6
   2   7   5 830.484 353.260   5
   2  -7   5 1289.16 428.871   7
   2   7   5 755.110 303.975   8
  -2  -7  -5 1076.49 386.044   3
  -2   7  -7 1484.41 444.435   2
   2   7   7 1286.45 331.321   8
   2   7   7 1422.07 377.866   5
  -2  -7  -7 1109.76 402.615   3
   2   7   7 1168.44 373.645   6
  -2  -7  -7 2143.52 492.225   4
   2  -7   7 1284.48 472.357   7
  -2  -7  -9 1351.48 450.591   3
   2   7   9 1050.29 351.981   5
   2   7   9 1581.57 608.568   6
   2  -7   9 1534.34 542.739   7
   2   7   9 1503.68 501.676   8
  -2  -7  -9 1821.02 528.652   4
  -2   7  -9 1570.15 579.150   4
  -2   7 -11 34042.7 2803.99   4
   2  -7  11 30276.8 2536.16   7
   2   7  11 30511.4 2615.98   6
   2   7  11 30950.2 1926.03   5
  -2   7 -13 16045.6 2097.31   4
   2   7  13 12446.8 1793.09   6
   2   7  13 13868.1 1379.80   5
   2  -7  13 13846.6 1866.71   7
   2   7  15 3748.74 1041.52   6
   2  -7  15 4713.82 1189.94   7
   2   7  15 4277.07 830.768   5
  -2   7 -15 5015.33 1410.82   4
   2  -7  17 392.395 260.537   5
   2   7  17 739.734 549.938   6
   2   7  17 611.199 348.430   5
  -2   7 -17 282.218 437.865   4
   2  -7  17 1027.20 612.032   7
  -2   7 -19 5076.61 1705.05   4
   2   7  19 3951.44 1189.61   6
   2  -7  19 4554.21 1388.85   7
   2  -7  19 4477.25 1067.09   5
   2   7  21 314.583 266.807  13
   2   7  21 347.731 309.430  20
   2   7  21 426.057 367.084  11
   2  -7  21 34.9414 238.162  14
   2   7  23 439.172 421.292  13
   2  -7  23 110.141 152.412  14
   2   7  23-60.6135 310.583  14
   2   7  23 516.537 355.975  20
   2   7  25 2043.51 629.749  20
   2   7  25 1032.84 379.411  14
   2   7  25 1792.86 601.559  13
   2  -7  25 1904.77 543.020  14
   2  -7  27 1522.76 481.298  14
   2   7  27 1715.35 472.978  13
   2   7  27 1904.25 560.062  20
   2   7  29 398.179 248.109  13
   2  -7  29-84.9060 195.708  14
   2   7  31 395.952 206.126  13
   2  -7  31 78.4615 120.620  14
   2   7  31-150.046 190.573  18
   2   7  33 18.3237 65.1494  18
   2  -7  33 22.1187 120.397  14
  -2  -8  34 190.997 134.328  14
  -2   8  32-111.658 162.553  20
  -2  -8  32 107.822 136.928  14
  -2   8  32 108.099 92.9991  14
  -2   8  32 225.768 179.896  13
  -2   8  30 2158.32 490.988  13
  -2   8  30 2006.41 434.208  20
  -2   8  30 1703.49 406.013  14
  -2  -8  30 1612.30 446.397  14
  -2   8  28 2281.39 538.787  13
  -2   8  28 2080.31 506.233  20
  -2  -8  28 2391.26 534.712  14
  -2   8  26-128.364 210.153  13
  -2   8  26-52.2604 204.076  20
  -2  -8  26 119.127 130.184  14
  -2   8  24 654.873 309.256  13
  -2   8  24-122.053 309.067  20
  -2  -8  24 633.871 295.634  14
  -2   8  22 2908.49 518.774  11
  -2  -8  22 3211.81 590.973  14
  -2  -8  22 1936.07 617.656  15
  -2  -8  22 3668.48 700.560  12
  -2   8  22 2843.93 518.638  13
   2   8 -20 614.912 830.182   4
  -2  -8  20-584.590 584.035   7
  -2   8  20 16.5844 233.570   6
   2  -8 -20-420.045 455.088   3
   2  -8 -18 3927.12 1215.03   3
   2   8 -18 4876.76 1507.44   4
  -2   8  18 4668.09 1226.82   6
   2  -8 -16 128.862 413.361   3
  -2   8  16 869.025 558.613   6
   2   8 -16 796.802 660.418   4
   2   8 -14 6050.72 1442.46   4
   2  -8 -14 6311.10 1410.01   3
   2   8 -14 6132.92 952.509   1
   2  -8 -14 5408.97 1376.02   4
  -2   8  14 4999.26 1217.61   6
   2   8 -12 5144.36 842.512   1
   2  -8 -12 5889.52 1300.28   4
   2   8 -12 5458.81 1166.36   4
  -2   8  12 4999.70 1055.54   6
   2  -8 -12 4518.27 1095.62   3
   2   8 -10 36405.9 2727.20   4
   2  -8 -10 34325.4 2857.77   4
   2   8 -10 36785.9 2138.36   1
   2  -8 -10 39098.3 2901.35   3
   2  -8  -8 57956.7 3267.19   3
  -2   8   8 60257.1 1875.75   2
   2   8  -8 64627.2 2754.00   1
   2   8  -8 63188.5 3197.27   4
  -2   8   6 15861.9 990.184   2
   2   8  -6 16127.0 1328.52   1
   2   8  -6 15759.8 1424.24   4
  -2   8   6 15453.7 1034.26   8
   2  -8  -6 15417.5 1587.40   3
  -2   8   6 14990.6 694.352   9
   2   8  -4 445.641 246.761   1
  -2   8   4 703.576 242.633   2
  -2   8   4 622.326 152.556   9
  -2   8   4 818.207 214.857   8
   2  -8  -4 663.038 257.093   3
   2   8  -4 647.465 284.818   4
  -2   8   2 6304.92 650.057   8
   2   8  -2 7064.89 890.715   1
   2  -8  -2 6102.04 714.192   7
  -2   8   2 6618.10 773.312   2
   2  -8  -2 6695.92 1219.34   3
  -2  -8   2 6449.10 870.385   3
   2   8  -2 6118.46 650.717   4
  -2  -8   0 5135.35 596.369   7
  -2  -8   0 4784.89 731.428   3
   2   8   0 4859.82 432.746   4
  -2   8   0 5271.14 715.158   2
   2   8   0 5118.82 677.447   1
   2  -8   0 5224.70 714.800   7
   2  -8   0 5204.42 954.570   3
  -2   8  -2 1109.07 382.818   2
   2  -8   2 1206.32 447.455   3
  -2  -8  -2 1500.15 535.055   3
  -2  -8  -2 1040.70 223.454   7
   2   8   2 1243.73 421.885   8
  -2  -8  -2 1134.08 189.961   9
   2   8   2 1319.78 368.247   1
   2   8   4 311.253 186.270   8
   2  -8   4 606.057 326.813   3
   2  -8   4 504.675 289.957   7
   2   8   4 275.078 186.493   1
  -2   8  -4 372.087 261.507   2
  -2  -8  -4 507.029 250.709   3
  -2  -8  -4 404.211 86.2153   9
   2   8   6 15399.4 1016.59   1
   2   8   6 16083.7 1432.07   8
   2   8   6 14794.0 1536.69   6
   2  -8   6 15498.2 1489.89   7
  -2  -8  -6 13543.2 649.294   9
  -2   8  -6 14069.2 1375.47   2
  -2  -8  -6 14326.7 1346.21   3
   2   8   8 1377.41 495.729   8
   2   8   8 1143.68 373.147   5
   2  -8   8 989.336 456.589   7
   2   8   8 878.353 391.098   6
  -2   8  -8 879.799 357.177   2
  -2  -8  -8 1448.02 485.266   3
   2   8  10 25184.0 1703.02   5
   2   8  10 22771.1 1964.71   8
   2  -8  10 24489.6 2244.40   7
  -2   8 -10 27073.9 2425.44   4
   2   8  10 24041.3 2369.73   6
  -2  -8 -10 23351.3 2081.52   3
   2  -8  12 7024.03 1327.51   7
   2   8  12 7681.52 1434.39   6
  -2  -8 -12 7013.98 1229.87   3
   2   8  12 8224.80 1027.99   5
  -2   8 -12 7949.20 1446.18   4
  -2   8 -14 1110.30 796.498   4
   2   8  14 938.195 425.039   5
  -2  -8 -14 488.346 365.406   3
   2  -8  14 884.445 610.130   7
   2   8  14 609.491 485.196   6
   2  -8  16 2828.86 984.715   7
  -2   8 -16 3491.46 1211.10   4
  -2  -8 -16 2665.48 863.928   3
   2   8  16 3738.04 1168.17   6
   2   8  16 2717.90 721.055   5
   2  -8  18 413.639 303.433   5
   2   8  18 580.630 523.817   6
  -2   8 -18 706.442 700.965   4
   2  -8  18 570.984 530.906   7
   2   8  20 770.244 260.873  13
   2   8  20 702.357 220.595  11
   2   8  20 518.982 159.606  20
   2  -8  20 1055.64 558.801   5
   2  -8  20 857.789 292.728  14
   2   8  22 1408.86 492.861  11
   2  -8  22 1012.25 436.467  14
   2   8  22 421.772 371.898  13
   2   8  22 299.312 313.236  20
   2  -8  24 14572.2 1376.76  14
   2   8  24 14928.3 1457.31  13
   2   8  24 13949.3 1437.39  20
   2   8  24 17348.7 1359.59  11
   2  -8  26 2103.63 549.196  14
   2   8  26 2208.55 595.980  13
   2   8  26 1360.82 481.043  20
   2   8  28 2520.44 571.741  13
   2  -8  28 2257.48 562.540  14
   2   8  28 2502.27 547.886  20
   2  -8  30 55.9121 178.290  14
   2   8  30 391.293 257.252  13
   2  -8  32 160.465 157.042  14
   2   8  32-115.464 101.177  18
  -2  -9  33 288.624 162.397  14
  -2   9  33 446.283 164.257  13
  -2   9  31 339.503 202.236  13
  -2   9  31-90.8261 187.571  20
  -2  -9  31 92.3185 136.284  14
  -2   9  31 93.7961 104.814  14
  -2  -9  29 970.605 367.696  14
  -2   9  29 919.313 362.849  13
  -2   9  29 730.554 274.445  14
  -2   9  29 292.728 186.367  20
  -2   9  27-118.988 247.518  20
  -2   9  27-41.9717 163.605  13
  -2  -9  27 43.9552 128.230  14
  -2  -9  25-28.5971 162.313  14
  -2   9  25 571.298 262.946  13
  -2   9  25-110.433 354.371  20
  -2  -9  23 810.321 310.168  14
  -2   9  23 633.775 230.504  13
  -2   9  23 829.027 280.632  11
  -2  -9  23 684.124 344.861  12
  -2  -9  21 12.2136 255.972  15
  -2  -9  21 948.114 681.231   7
  -2   9  21 1203.03 345.783  11
  -2  -9  21 1151.65 398.879  14
  -2  -9  21 1258.83 431.440  12
  -2   9  21 478.496 434.283   6
  -2   9  21 750.315 319.749  13
   2   9 -19 976.366 843.850   4
  -2  -9  19 560.240 612.144   7
   2  -9 -19-32.1947 442.109   3
  -2   9  19 570.263 507.536   6
  -2   9  17 895.942 728.930   6
   2  -9 -17 1053.11 642.518   3
   2   9 -17 687.606 822.671   4
   2   9 -15 1897.05 877.990   4
  -2   9  15 1676.71 715.449   6
   2   9 -15 1772.71 538.733   1
   2  -9 -15 1792.58 740.431   3
   2  -9 -13 16575.6 2218.99   3
  -2   9  13 16635.3 2097.08   6
   2   9 -13 15690.8 1534.64   1
   2   9 -13 16932.3 2154.62   4
   2  -9 -13 16692.9 2274.44   4
   2   9 -11 4132.72 770.126   1
   2  -9 -11 3680.32 971.334   4
   2   9 -11 4721.75 1051.70   4
   2  -9 -11 4690.12 1158.01   3
   2   9  -9 9188.60 1316.42   4
   2  -9  -9 9073.08 1424.74   3
   2   9  -9 9017.37 1092.54   1
  -2   9   9 9125.50 776.986   2
  -2   9   7 22856.4 1319.62   2
  -2   9   7 23608.0 1424.97   8
   2   9  -7 25795.1 1850.46   1
   2  -9  -7 23808.9 2177.12   3
   2   9  -7 23895.2 1984.13   4
  -2   9   5 695.875 224.876   8
   2  -9  -5 807.659 443.955   3
   2   9  -5 689.552 266.611   1
   2   9  -5 999.002 372.364   4
  -2   9   5 587.954 134.144   9
  -2   9   5 571.153 246.464   2
   2   9  -3 26408.0 1517.91   4
   2  -9  -3 22845.7 1999.95   3
  -2  -9   3 26272.4 1852.68   3
   2   9  -3 26985.9 1729.38   1
  -2   9   3 25192.7 1494.27   2
  -2   9   3 26725.2 1311.62   8
   2  -9  -3 24097.5 1478.88   7
   2  -9  -1 3130.86 578.719   7
   2  -9  -1 2920.97 771.905   3
   2   9  -1 3697.17 619.146   1
  -2   9   1 3141.30 565.302   2
  -2  -9   1 4089.31 641.170   7
  -2  -9   1 4349.12 852.330   3
   2   9  -1 3377.27 448.484   4
   2   9   1 15466.6 1219.99   1
  -2  -9  -1 17028.6 1056.42   7
  -2  -9  -1 15755.6 1394.86   3
   2   9   1 16687.9 1436.75   8
   2  -9   1 16888.9 1404.18   7
   2  -9   1 16346.4 1705.86   3
  -2   9  -1 15670.5 1338.57   2
  -2  -9  -3 16806.2 819.612   7
   2   9   3 15650.3 1230.07   1
   2  -9   3 16129.2 1458.79   7
   2  -9   3 16653.5 1678.93   3
   2   9   3 15596.5 1354.73   8
  -2   9  -3 15958.3 1450.43   2
  -2  -9  -3 15460.0 1422.41   3
   2   9   5 158.447 283.346   6
   2   9   5 120.375 231.354   8
  -2  -9  -5 202.872 218.252   3
   2   9   5 97.8762 94.8379   1
  -2   9  -5 78.9126 273.948   2
   2  -9   5 265.079 175.086   7
   2   9   7 187.882 286.778   8
  -2  -9  -7 41.9206 191.612   3
   2   9   7 143.037 269.268   6
   2  -9   7-42.4881 184.214   7
  -2   9  -7 111.905 276.987   2
  -2   9  -9 323.044 264.256   4
   2  -9   9 251.507 257.459   7
   2   9   9 653.830 376.265   5
  -2  -9  -9 970.481 560.934   3
   2   9   9 552.160 531.093   6
   2   9   9 522.537 430.025   8
   2  -9  11 2693.48 787.280   7
   2   9  11 3247.55 697.407   5
  -2   9 -11 3443.20 951.901   4
   2   9  11 3309.78 911.102   6
  -2  -9 -11 3160.87 816.795   3
   2   9  13 11594.4 1925.57   6
  -2   9 -13 13733.4 1995.07   4
   2   9  13 11937.0 1344.70   5
   2  -9  13 12603.9 1858.96   7
  -2  -9 -13 10004.0 1599.72   3
  -2   9 -15 1916.11 912.468   4
   2   9  15 1389.97 495.324   5
  -2  -9 -15 1586.51 707.200   3
   2  -9  15 1710.81 795.343   7
   2   9  15 792.158 399.508   6
  -2  -9 -17-52.3626 292.038   3
   2  -9  17 4.60923 201.961   5
   2  -9  17 209.865 346.027   7
   2   9  17 130.138 458.076   6
  -2   9 -17 582.164 762.065   4
   2   9  19 11292.3 1149.75  20
   2  -9  19 10620.4 1631.84   5
   2   9  19 11340.7 2224.86   6
   2   9  19 11044.7 1084.02  13
   2  -9  19 11002.3 2160.35   7
   2  -9  19 10950.0 1113.07  14
   2   9  19 8426.79 811.215  11
   2  -9  21 786.097 374.538  14
   2   9  21 512.866 248.215  13
   2   9  21 496.389 258.610  11
   2   9  21 35.3308 231.082  20
   2   9  23 5518.40 907.149  20
   2   9  23 4070.83 653.808  11
   2   9  23 4551.93 790.529  13
   2  -9  23 5235.48 839.367  14
   2  -9  25 2386.05 573.711  14
   2   9  25 2591.15 662.749  13
   2   9  25 2541.18 653.738  20
   2  -9  27 201.244 165.539  14
   2   9  27 78.3213 129.309  20
   2   9  27 140.650 159.563  13
   2  -9  29-32.4275 201.759  14
   2   9  29 383.729 226.294  13
   2  -9  31 127.159 134.018  14
   2   9  31 589.549 220.469  13
   2  -9  33 294.330 148.859  14
   2   9  33-8.66292 54.2146  18
  -2 -10  34 125.455 86.0850  14
  -2  10  34 93.6904 82.6519  13
  -2 -10  32 131.370 86.0974  14
  -2  10  32 117.515 127.212  13
  -2  10  32-111.005 162.312  20
  -2 -10  30 561.645 296.986  14
  -2  10  30 250.955 159.952  14
  -2  10  30 189.419 130.690  13
  -2  10  30 70.5140 111.859  20
  -2  10  28 1344.48 418.405  20
  -2 -10  28 1208.96 371.698  14
  -2  10  28 1501.83 462.725  13
  -2  10  26-96.3140 211.622  20
  -2  10  26 230.446 143.661  13
  -2  10  24 657.525 421.615  11
  -2  10  24-339.885 312.574  20
  -2 -10  24 21.2397 196.317  12
  -2 -10  24 62.9229 193.063  14
  -2  10  24 599.512 352.382  13
  -2 -10  22 147.091 223.234  12
  -2 -10  22-215.792 186.303  14
  -2  10  22 333.579 234.863  11
  -2  10  22-0.49698 220.001  13
  -2  10  20 638.138 641.567   6
  -2 -10  20 85.3286 158.820  14
  -2 -10  20 4.53724 236.265   7
  -2  10  20 96.2377 145.623  13
  -2 -10  18 4918.55 1409.86   7
   2  10 -18 4487.33 1338.53   4
  -2  10  18 4441.80 1318.95   6
   2 -10 -18 5223.35 1507.57   3
   2  10 -16 177.401 476.602   4
  -2  10  16-287.764 365.014   6
   2 -10 -16 173.493 541.426   3
  -2 -10  16 299.439 464.258   7
   2  10 -14 13968.8 1542.56   1
  -2  10  14 11837.8 1885.51   6
   2  10 -14 12999.0 2080.45   4
   2 -10 -14 13148.3 2078.21   3
   2 -10 -12 56979.4 4103.81   3
   2  10 -12 53395.7 2889.11   1
   2  10 -12 53313.9 3725.77   4
   2 -10 -10 28155.3 2663.27   3
   2  10 -10 31386.7 2180.31   1
   2  10 -10 31733.0 2599.91   4
  -2  10   8 2192.20 461.458   8
   2  10  -8 2840.39 649.712   1
  -2  10   8 2919.58 517.935   2
   2  10  -8 2644.65 658.796   4
   2 -10  -8 2175.18 656.106   3
  -2  10   6 670.046 238.044   8
   2  10  -6 1029.27 443.783   1
   2  10  -6 764.346 315.456   4
  -2  10   6 611.003 271.218   2
   2 -10  -6 720.111 437.917   3
   2  10  -4 36900.0 2140.14   1
   2  10  -4 35331.4 1985.64   4
  -2  10   4 36487.6 1651.93   8
  -2  10   4 36274.5 1885.73   2
   2 -10  -4 34960.6 2622.41   3
  -2  10   4 31597.5 926.872   9
  -2  10   2 879.164 304.014   8
   2  10  -2 793.544 262.490   4
   2  10  -2 748.659 360.037   1
  -2  10   2 916.078 347.098   2
   2 -10  -2 702.474 351.496   3
  -2 -10   2 886.489 342.276   7
  -2 -10   2 828.099 342.084   3
   2 -10  -2 744.805 316.086   7
   2  10   0 169.086 166.077   4
   2 -10   0 128.538 189.197   7
   2  10   0 626.446 425.261   1
  -2 -10   0 657.667 308.004   7
   2 -10   0 445.752 388.328   3
  -2  10   0-139.099 193.741   2
   2 -10   2 23406.7 1846.19   7
   2  10   2 23133.0 1722.06   8
   2  10   2 22011.8 1542.18   1
   2 -10   2 26163.9 2266.22   3
  -2 -10  -2 22150.8 1783.63   3
  -2  10  -2 23905.7 1802.57   2
  -2 -10  -2 22490.7 1149.12   7
  -2 -10  -4 6118.40 1000.11   3
   2  10   4 5544.30 859.227   8
   2  10   4 5495.90 791.845   1
   2 -10   4 6065.98 1059.30   3
  -2  10  -4 6215.85 970.233   2
   2 -10   4 5523.77 910.690   7
   2  10   6 8.06092 147.470   1
   2  10   6 38.5250 184.072   8
   2  10   6 499.294 304.795   6
  -2  10  -6-11.9549 195.041   2
   2 -10   6 304.124 375.438   7
  -2 -10  -6 70.2383 253.596   3
  -2 -10  -8 8842.87 1281.39   3
   2  10   8 10496.4 1347.25   8
   2 -10   8 9596.31 1341.96   7
   2  10   8 10587.6 1558.09   6
  -2  10 -10 596.096 458.198   4
   2 -10  10 292.804 265.836   7
   2  10  10 972.141 601.008   6
  -2 -10 -10 946.753 538.916   3
   2  10  10 551.131 427.840   8
   2  10  12 4314.25 1224.40   6
  -2  10 -12 4587.14 1073.42   4
  -2 -10 -12 4623.63 1131.85   3
   2 -10  12 4528.36 1143.58   7
   2  10  14 2712.70 1070.70   6
   2 -10  14 1889.87 687.207   7
  -2  10 -14 2147.59 921.259   4
  -2 -10 -14 2075.17 842.771   3
  -2  10 -16-246.983 365.264   4
  -2 -10 -16-94.3262 254.569   3
   2 -10  16 411.788 541.045   7
   2  10  16 57.2834 492.816   6
   2 -10  18 1996.92 913.080   7
   2 -10  18 1913.72 657.526   5
  -2  10 -18 2154.68 973.985   4
   2  10  18 1888.64 1016.71   6
   2 -10  20 940.918 378.113  12
   2  10  20 841.675 346.210  11
   2  10  20 1227.22 393.439  20
   2  10  20 974.871 367.309  13
   2 -10  20 1378.40 462.370  14
   2  10  22 8511.63 1082.06  20
   2  10  22 7426.37 856.119  11
   2  10  22 9165.62 1117.48  13
   2 -10  22 8500.58 1043.00  14
   2 -10  24 1590.31 480.096  14
   2  10  24 1796.14 504.669  13
   2  10  24 1997.63 546.214  20
   2  10  24 2327.51 566.527  11
   2  10  26 1271.66 432.588  20
   2 -10  26 1395.77 406.845  14
   2  10  26 1711.81 518.309  13
   2 -10  28 208.055 144.839  14
   2  10  28 17.8601 165.719  13
   2  10  30 183.531 147.068  13
   2 -10  30 41.0075 108.896  14
   2  10  32-44.6121 92.0571  18
   2 -10  32 130.389 122.563  14
  -2  11  33 172.232 160.273  13
  -2 -11  33 336.909 162.550  14
  -2 -11  31-16.5005 142.751  14
  -2  11  31 182.956 140.863  13
  -2  11  31 62.9007 112.832  20
  -2 -11  29 437.432 256.507  14
  -2  11  29 372.241 243.531  13
  -2  11  29 99.6321 133.974  20
  -2  11  29 91.7481 103.510  14
  -2  11  27-88.3341 160.599  20
  -2  11  27-12.4647 182.628  13
  -2 -11  27-109.103 200.783  14
  -2  11  25 1335.73 458.611  13
  -2  11  25 481.086 188.671  20
  -2 -11  25 664.439 315.016  14
  -2 -11  25 722.273 332.720  12
  -2 -11  23 632.745 280.803  12
  -2  11  23 47.4461 189.758  13
  -2  11  23 702.037 254.030  11
  -2 -11  23 631.312 297.546  14
  -2  11  21 4447.39 719.612  13
  -2  11  21 3904.13 583.880  11
  -2 -11  21 4438.28 748.647  12
  -2 -11  21 4506.94 732.726  14
  -2 -11  19 182.942 398.254   7
  -2  11  19 242.035 212.623   6
   2 -11 -19 151.334 302.694   3
   2  11 -19-29.7677 332.900   4
  -2  11  17 670.332 571.151   6
  -2 -11  17 941.672 691.395   7
   2  11 -17 1257.38 670.057   4
   2 -11 -17 602.060 537.111   3
  -2  11  15 2151.72 873.995   6
  -2 -11  15 2141.05 906.317   7
   2 -11 -15 1780.26 900.083   3
   2  11 -15 2107.12 624.698   1
   2  11 -15 2505.99 1074.44   4
   2 -11 -13-284.306 605.406   3
   2  11 -13-56.5555 160.163   1
   2  11 -13 192.216 319.632   4
  -2  11  13 220.584 432.846   6
   2  11 -11 5245.40 1155.37   4
   2  11 -11 5447.56 961.645   1
   2 -11 -11 4695.50 1135.10   3
   2  11  -9 142.082 345.687   4
   2  11  -9 208.963 255.476   1
   2 -11  -9 37.4890 300.797   3
  -2  11   7 7398.50 863.219   2
   2 -11  -7 7041.39 1299.92   3
   2  11  -7 6768.84 1024.88   1
   2  11  -7 7149.87 1093.06   4
  -2  11   7 6182.73 785.211   8
  -2  11   5 51973.9 2139.41   8
  -2  11   5 55464.4 2449.76   2
   2 -11  -5 56644.1 3588.41   3
   2  11  -5 53521.2 2770.87   1
   2  11  -5 52915.1 2665.78   4
  -2 -11   3 454.627 285.747   7
  -2  11   3 323.511 278.315   2
   2  11  -3 186.337 163.842   4
   2  11  -3 259.485 342.901   1
  -2 -11   3 526.301 364.870   3
   2 -11  -3 277.977 249.800   7
  -2  11   3 290.983 216.244   8
   2 -11  -3 567.176 534.824   3
  -2 -11   1 15758.0 1308.20   7
   2  11  -1 16090.9 1403.83   1
   2 -11  -1 14260.6 1707.22   3
  -2  11   1 15017.1 1353.32   2
   2 -11  -1 16162.9 1435.33   7
   2  11  -1 16363.9 1045.86   4
  -2 -11   1 13747.4 1497.82   3
   2 -11   1 61589.9 2980.25   7
   2 -11   1 57748.0 3452.44   3
   2  11   1 56602.2 2590.75   1
   2  11   1 57926.6 2884.27   8
  -2 -11  -1 58268.0 2191.26   7
  -2 -11  -1 56146.9 3001.37   3
  -2  11  -1 58516.5 2894.55   2
  -2 -11  -3 1573.14 555.329   3
   2 -11   3 1200.75 557.300   3
  -2 -11  -3 1035.20 248.467   7
   2  11   3 1102.71 365.575   1
  -2  11  -3 730.629 358.645   2
   2 -11   3 1245.90 440.792   7
   2  11   3 1294.83 425.819   8
   2  11   5 375.574 255.558   8
   2 -11   5 473.635 372.081   7
   2  11   5 440.286 245.770   1
  -2  11  -5 515.660 418.517   2
  -2 -11  -5 175.847 255.027   3
   2  11   7 57.8588 106.105   1
   2  11   7-141.292 393.920   6
   2 -11   7 77.3466 207.286   7
  -2 -11  -7 72.5006 268.892   3
   2  11   7-153.748 256.247   8
  -2  11  -9 1549.56 584.117   4
   2  11   9 1903.62 724.229   6
  -2 -11  -9 2339.14 776.692   3
   2 -11   9 1859.02 631.921   7
   2  11   9 1759.35 611.391   8
  -2  11 -11-155.921 383.521   4
   2  11  11 977.807 591.409   8
   2  11  11 247.671 525.869   6
   2 -11  11 124.126 321.254   7
  -2 -11 -11 985.303 666.784   3
   2  11  13 10329.0 1953.63   6
  -2  11 -13 10905.6 1790.91   4
  -2 -11 -13 10472.6 1859.68   3
   2 -11  13 8697.20 1607.08   7
  -2  11 -15 1209.68 720.257   4
  -2 -11 -15 1363.70 709.168   3
   2  11  15 2219.32 1050.79   6
   2 -11  15 774.719 636.556   7
   2 -11  17 672.196 581.557   7
   2  11  17 565.581 576.928   6
  -2  11 -17 444.699 572.821   4
   2  11  19 3365.29 706.200  13
   2 -11  19 2873.16 595.538  12
   2 -11  19 2339.75 1051.90   7
   2  11  19 3257.69 613.764  20
   2  11  19 2308.16 458.208  11
   2 -11  19 3089.70 633.083  14
   2 -11  19 2673.60 861.467   5
   2 -11  21 806.292 324.232  12
   2  11  21 751.028 311.239  11
   2  11  21 450.032 282.699  13
   2 -11  21 905.749 380.848  14
   2  11  21 360.622 164.925  20
   2  11  23 3204.23 582.291  11
   2  11  23 3681.13 712.609  13
   2  11  23 2623.90 608.358  20
   2 -11  23 3797.92 720.055  14
   2 -11  25-119.050 153.088  14
   2  11  25 118.111 228.974  20
   2  11  25 265.834 256.733  13
   2  11  27 78.0532 198.929  13
   2  11  27 174.206 192.777  20
   2 -11  27-196.069 189.883  14
   2 -11  29 149.068 115.348  14
   2  11  29-50.7639 134.307  13
   2 -11  31 189.923 113.288  14
   2  11  31 610.931 219.263  13
  -2  12  32 188.488 169.305  13
  -2 -12  32 292.974 144.291  14
  -2  12  32 6.00335 92.5471  20
  -2  12  30 624.920 216.298  20
  -2 -12  30 464.163 159.592  14
  -2  12  30 666.787 303.066  13
  -2  12  28-64.5126 170.599  20
  -2  12  28 317.464 259.771  13
  -2 -12  28 319.205 219.169  14
  -2  12  26-14.9526 163.682  13
  -2 -12  26 270.125 256.170  14
  -2  12  26-240.900 200.084  20
  -2 -12  26 88.8764 276.553  12
  -2 -12  24 15.8555 149.933  12
  -2  12  24 243.132 296.150  11
  -2  12  24-214.781 225.779  13
  -2  12  24-242.222 233.240  20
  -2 -12  24 149.858 189.587  14
  -2  12  22 4886.71 762.205  13
  -2 -12  22 4816.56 750.856  14
  -2  12  22 4235.08 629.533  11
  -2 -12  22 5530.17 832.435  12
  -2  12  20 2012.52 451.321  13
  -2 -12  20 1853.41 469.063  12
  -2  12  20 1356.65 329.007  11
  -2 -12  20 1783.18 420.566  14
   2  12 -18 2475.08 1050.34   4
  -2 -12  18 2642.74 1214.45   7
   2 -12 -18 2441.86 1068.12   3
  -2  12  18 2477.51 1094.41   6
   2  12 -16 16188.5 2582.26   4
  -2  12  16 14943.5 2357.90   6
  -2 -12  16 17050.5 2531.13   7
   2 -12 -16 16774.9 2727.52   3
   2  12 -16 16213.9 1842.78   1
   2  12 -14 4446.77 905.216   1
   2  12 -14 5204.60 1381.13   4
  -2 -12  14 3795.97 1091.75   7
  -2  12  14 3932.07 1165.06   6
   2 -12 -14 5341.75 1525.84   3
   2 -12 -12 2383.29 998.923   3
   2  12 -12 2328.50 683.446   1
   2  12 -12 3048.23 995.279   4
  -2 -12  12 2469.96 942.601   7
   2  12 -10 61684.2 3777.34   4
  -2 -12  10 57724.2 3754.27   7
   2 -12 -10 58332.0 4176.57   3
   2  12 -10 63069.1 3317.12   1
  -2 -12   8 17345.5 1925.30   7
   2 -12  -8 17927.8 2207.97   3
   2  12  -8 19403.7 1972.65   4
  -2  12   8 17674.9 1371.65   2
  -2  12   8 16753.8 1394.84   8
   2  12  -8 19026.1 1811.34   1
   2  12  -6-67.8931 230.161   4
  -2  12   6 66.5517 147.709   8
  -2  12   6-124.237 177.566   2
  -2 -12   6 348.038 350.067   7
   2 -12  -6 29.1269 274.078   3
   2  12  -6-209.254 209.404   1
   2  12  -4 1628.33 579.466   1
   2  12  -4 1862.16 518.446   4
  -2  12   4 1155.63 391.703   2
  -2  12   4 1204.78 349.870   8
  -2 -12   4 1358.06 543.311   7
   2 -12  -4 1366.19 676.146   3
  -2 -12   2 543.265 339.834   3
   2 -12  -2 493.361 373.290   3
   2  12  -2 694.885 275.640   4
   2 -12  -2 894.882 392.496   7
   2  12  -2 550.904 240.130   1
  -2 -12   2 489.824 253.436   7
  -2  12   2 654.425 256.179   8
  -2  12   2 465.008 303.891   2
  -2  12   0 1120.99 506.660   2
  -2 -12   0 876.739 315.363   7
   2  12   0 1077.68 260.549   4
  -2 -12   0 907.000 446.970   3
   2 -12   0 744.557 345.818   7
   2  12   0 866.477 339.209   8
   2  12   0 1064.81 425.788   1
   2 -12   0 957.997 377.897   3
   2 -12   2 312.070 505.060   3
   2 -12   2 218.141 286.434   7
  -2  12  -2 95.3953 284.138   2
   2  12   2-105.341 288.239   8
  -2 -12  -2 260.157 169.029   7
   2  12   2 483.150 334.142   1
  -2 -12  -2 38.7361 299.272   3
   2 -12   4 14370.8 1589.94   7
  -2  12  -4 13244.1 1502.06   2
   2  12   4 13871.7 1466.26   8
   2  12   4 13452.6 1350.93   1
  -2 -12  -4 13645.6 1576.26   3
   2 -12   4 14464.5 1821.25   3
   2  12   6 7787.36 1361.79   6
   2  12   6 9066.43 1272.56   8
  -2  12  -6 6663.27 1147.30   2
   2 -12   6 6454.74 1162.85   7
   2  12   6 8042.43 1063.45   1
  -2 -12  -6 9008.66 1436.19   3
   2  12   8 3376.87 836.944   8
   2 -12   8 3031.65 816.150   7
   2  12   8 2507.93 853.880   6
  -2  12  -8 3092.14 724.788   4
  -2 -12  -8 3401.80 918.472   3
   2  12  10 19987.9 2101.93   8
   2 -12  10 21752.8 2449.97   7
   2  12  10 19229.7 2510.63   6
  -2 -12 -10 21291.6 2434.89   3
  -2  12 -10 21154.6 2334.66   4
   2  12  12 725.046 594.819   6
  -2  12 -12 239.805 343.036   4
  -2 -12 -12 1049.32 589.179   3
   2 -12  12 689.051 496.344   7
  -2 -12 -14 527.026 288.876   3
   2 -12  14 201.598 402.348   7
  -2  12 -14 691.173 555.202   4
   2  12  14 532.172 707.450   6
   2 -12  16 460.337 535.592   7
  -2  12 -16 260.917 273.482   4
   2  12  16 658.944 594.808   6
   2  12  18 414.779 298.400  13
   2  12  18 32.7116 143.356  20
   2 -12  18 42.4645 212.992  12
   2  12  18 84.7941 350.787   6
   2  12  18-211.270 211.327  11
   2 -12  18 141.527 311.424  14
   2 -12  18-32.0085 301.182   7
   2 -12  20 8177.03 996.671  14
   2  12  20 7135.72 940.351  13
   2  12  20 8265.94 1010.99  20
   2  12  20 5937.06 729.963  11
   2 -12  20 6990.54 911.061  12
   2 -12  22 3336.33 664.276  14
   2 -12  22 2876.77 598.838  12
   2  12  22 2579.84 598.315  20
   2  12  22 3031.09 556.511  11
   2  12  22 3136.88 607.286  13
   2 -12  24 8711.72 1058.09  14
   2  12  24 8490.29 917.752  11
   2  12  24 8701.08 1078.52  13
   2  12  24 8426.59 1012.14  20
   2 -12  26-148.460 284.439  14
   2  12  26 445.103 279.371  20
   2  12  26-137.578 209.993  13
   2 -12  28 279.684 129.172  14
   2  12  28 324.455 196.275  13
   2 -12  30 288.357 140.783  14
   2  12  30 432.787 202.490  13
   2 -12  32 96.4124 99.9642  14
   2  12  32-44.3574 73.6940  18
  -2  13  33-75.2902 97.7528  13
  -2 -13  33 48.8250 80.8496  14
  -2  13  31 77.4984 95.2532  20
  -2 -13  31 445.611 177.413  14
  -2  13  31 213.407 187.925  13
  -2 -13  29 278.583 199.134  14
  -2  13  29 44.5226 125.527  20
  -2  13  29-49.3199 181.437  13
  -2  13  27 158.020 124.570  20
  -2  13  27 1023.44 358.450  13
  -2 -13  27 779.242 317.147  14
  -2 -13  27 499.321 229.952  12
  -2  13  25 845.162 305.411  20
  -2  13  25 1542.11 446.890  13
  -2  13  25 2140.96 579.911  11
  -2 -13  25 698.576 299.168  12
  -2 -13  25 974.090 373.786  14
  -2 -13  23 494.163 278.348  14
  -2  13  23 361.765 183.647  13
  -2 -13  23 752.259 333.824  12
  -2  13  23 548.923 352.487  11
  -2 -13  21 1562.87 452.064  14
  -2 -13  21 1560.29 440.274  12
  -2  13  21 1003.37 269.521  11
  -2  13  21 1312.67 384.430  13
  -2  13  19 1382.59 424.973  13
  -2 -13  19 810.033 721.974   7
  -2 -13  19 707.502 315.096  12
  -2 -13  19 819.117 349.077  14
  -2  13  19 279.473 360.006   6
  -2  13  19 506.776 223.647  11
   2  13 -17 3451.89 1340.60   4
  -2  13  17 1498.14 833.939   6
   2 -13 -17 1625.80 876.448   3
  -2 -13  17 2215.51 957.039   7
   2  13 -15 636.058 519.110   4
  -2 -13  15 190.643 403.683   7
   2  13 -15 483.625 220.533   1
   2 -13 -15 485.199 661.644   3
  -2  13  15 289.245 377.562   6
   2  13 -13 608.077 635.338   4
  -2 -13  13 212.043 270.574   7
  -2  13  13-134.506 343.837   6
   2  13 -13 762.374 391.361   1
   2 -13 -13 437.331 435.430   3
   2 -13 -11 2078.92 875.662   3
   2  13 -11 2667.13 661.190   1
  -2 -13  11 2172.85 778.425   7
   2  13 -11 2822.17 907.801   4
  -2 -13   9 18368.2 2117.54   7
   2 -13  -9 16881.2 2260.40   3
   2  13  -9 19469.7 1900.40   1
   2  13  -9 19692.8 2099.20   4
  -2  13   9 18389.9 1552.64   8
   2  13  -7 9446.27 1414.53   1
  -2 -13   7 9180.52 1514.13   7
  -2  13   7 13454.5 1412.81   8
  -2  13   7 9558.17 1224.22   2
   2  13  -7 10906.7 1540.59   4
   2  13  -5 16593.3 1644.06   1
   2  13  -5 16573.6 1554.39   4
   2 -13  -5 15914.3 2051.97   3
  -2  13   5 14882.3 1264.90   8
  -2 -13   5 15554.5 1661.92   7
  -2  13   5 16220.5 1485.10   2
  -2  13   3 579.161 252.961   8
  -2 -13   3 614.420 512.949   3
   2 -13  -3 527.235 413.530   3
   2 -13  -3 862.873 358.097   7
   2  13  -3 796.453 392.029   4
   2  13  -3 1195.87 517.389   1
  -2 -13   3 1079.83 461.437   7
  -2  13   3 673.515 383.024   2
  -2  13   1 9340.86 1047.79   8
   2 -13  -1 9516.85 1220.43   7
   2  13  -1 8650.59 814.804   4
  -2 -13   1 9003.37 1332.04   3
  -2 -13   1 8742.39 1053.79   7
  -2  13   1 9293.29 1207.13   2
   2  13  -1 8602.26 1123.97   1
   2 -13  -1 9787.77 1527.89   3
   2 -13   1 7030.94 1351.18   3
   2 -13   1 7440.35 1148.67   7
  -2 -13  -1 6314.75 1104.18   3
   2  13   1 6778.66 1051.15   8
  -2  13  -1 6355.78 1022.02   2
  -2 -13  -1 6264.92 791.717   7
   2  13   1 7462.38 1032.49   1
   2 -13   3 1352.28 501.090   7
  -2  13  -3 906.061 397.893   2
   2  13   3 796.151 349.731   1
   2  13   3 628.943 379.037   8
  -2 -13  -3 554.012 336.082   3
  -2 -13  -5 2637.17 797.464   3
   2 -13   5 2726.88 734.455   7
   2  13   5 2641.86 699.058   8
   2  13   5 2745.19 650.911   1
  -2  13  -5 2444.32 865.916   2
   2  13   7 258.907 296.399   6
   2 -13   7 336.353 316.170   7
  -2 -13  -7 320.097 473.890   3
   2  13   7 236.877 271.738   8
  -2  13  -9 5981.31 1150.08   4
   2 -13   9 6692.33 1315.45   7
  -2 -13  -9 6568.38 1351.54   3
   2  13   9 6429.17 1405.76   6
   2  13   9 5753.58 1121.66   8
  -2  13 -11 472.581 380.190   4
   2  13  11 654.675 462.234   6
  -2 -13 -11 697.958 581.878   3
   2 -13  11 409.817 409.726   7
   2  13  11 638.602 315.188   8
  -2 -13 -13 2324.81 1151.92   3
   2 -13  13 1433.26 798.915   7
   2  13  13 1413.54 906.639   6
  -2  13 -13 740.699 653.441   4
   2  13  15 27.7144 515.996   6
  -2  13 -15 52.1571 471.890   4
   2 -13  15 394.866 476.528   7
   2  13  17 484.054 357.215  13
   2 -13  17 739.313 729.479   7
   2  13  17 601.259 288.950   6
   2  13  17 262.940 164.668  20
   2  13  17 603.513 313.972  11
   2 -13  17 909.360 339.615  12
   2 -13  17 490.969 299.571  14
   2  13  19 2399.93 538.541  13
   2  13  19 1988.87 386.669  11
   2 -13  19 2955.89 604.850  12
   2  13  19 2506.70 554.652  20
   2 -13  19 2254.74 576.943  14
   2 -13  21 1060.01 422.252  14
   2  13  21 1067.29 332.766  11
   2  13  21 1237.46 377.946  20
   2 -13  21 1031.83 361.807  12
   2  13  21 1006.76 304.999  13
   2  13  23 189.329 166.638  20
   2 -13  23 342.024 151.269  14
   2  13  23 625.219 263.684  13
   2  13  23 148.261 184.517  11
   2 -13  23 245.996 176.972  12
   2  13  25 4325.52 685.298  20
   2  13  25 5182.06 839.498  13
   2  13  25 6254.00 892.251  11
   2 -13  25 4427.97 747.489  14
   2  13  27 249.122 202.068  20
   2 -13  27-155.711 189.027  14
   2  13  27 206.698 225.742  13
   2 -13  29-104.233 101.676  14
   2  13  29-157.663 151.039  13
   2  13  31-115.639 87.8191  13
   2 -13  31 106.907 111.316  14
  -2 -14  32 156.766 140.230  14
  -2  14  32-5.01082 104.434  13
  -2  14  30 204.039 176.684  13
  -2  14  30-20.4962 126.843  20
  -2 -14  30 12.7980 162.217  14
  -2  14  28 1017.68 339.861  13
  -2 -14  28 1487.18 366.932  12
  -2  14  28 1016.56 298.536  20
  -2 -14  28 1187.38 341.242  14
  -2 -14  26-110.465 188.408  14
  -2 -14  26 129.709 180.687  12
  -2  14  26 299.493 258.806  13
  -2  14  26-29.7674 117.018  20
  -2  14  24 417.405 246.023  20
  -2  14  24 103.489 203.966  13
  -2 -14  24 233.632 152.189  12
  -2  14  24 211.953 244.253  11
  -2 -14  24 410.726 284.852  14
  -2 -14  22 2972.94 595.300  14
  -2 -14  22 2623.39 562.068  12
  -2  14  22 2331.63 512.476  13
  -2  14  22 2571.11 486.298  11
  -2 -14  20 1131.91 381.629  14
  -2  14  20 740.841 348.814  13
  -2 -14  20 739.755 283.600  12
  -2  14  20 279.467 156.768  11
  -2 -14  18 6068.78 1660.07   7
  -2  14  18 4688.88 699.133  13
  -2  14  18 5963.43 1564.97   6
  -2 -14  18 5298.83 770.588  12
   2  14 -16 4706.99 1068.24   1
   2  14 -16 4916.56 1409.91   4
  -2 -14  16 5586.32 1516.55   7
  -2  14  16 5596.46 1504.40   6
   2 -14 -16 5272.03 1678.21   3
   2  14 -14 343.320 308.328   1
  -2 -14  14 135.704 387.595   7
  -2  14  14 31.6268 370.170   6
   2 -14 -14 102.599 735.511   3
   2  14 -14 58.6029 418.069   4
   2  14 -12 31.1644 273.515   1
   2  14 -12 59.9330 281.301   4
  -2 -14  12-1.04611 387.904   7
   2 -14 -12 491.574 599.298   3
   2  14 -10 3367.99 962.270   4
   2 -14 -10 2807.18 1034.08   3
   2  14 -10 3227.87 790.184   1
  -2 -14  10 2648.80 823.021   7
   2 -14  -8 13899.8 2083.41   3
  -2 -14   8 13383.6 1744.15   7
   2  14  -8 13844.5 1616.33   1
   2  14  -8 15030.8 1792.87   4
  -2  14   6 5266.29 810.941   8
   2  14  -6 6721.53 1080.49   4
  -2 -14   6 5277.95 1068.69   7
  -2  14   6 5335.27 882.891   2
   2 -14  -6 6584.74 1420.62   3
   2  14  -6 5941.35 1061.97   1
  -2 -14   4 16770.7 1719.29   7
   2  14  -4 16665.5 1515.29   4
  -2  14   4 17384.2 1435.20   8
  -2  14   4 15961.4 1571.99   2
   2  14  -4 17070.7 1701.95   1
   2 -14  -4 15317.7 2043.34   3
  -2 -14   2 2882.85 716.329   7
  -2  14   2 2952.85 580.882   8
   2 -14  -2 2751.16 641.519   7
  -2  14   2 3039.40 694.046   2
  -2 -14   2 3353.66 954.176   3
   2  14  -2 3436.24 770.858   1
   2 -14  -2 2467.05 795.923   3
   2 -14   0-53.9530 209.021   7
  -2  14   0 256.683 287.481   2
  -2 -14   0 134.931 100.075   7
   2  14   0 271.233 349.737   1
   2  14   0 102.993 164.478   8
  -2 -14   0 421.451 375.162   3
   2 -14   0 243.298 438.695   3
   2  14   2 1105.10 522.558   1
  -2  14  -2 741.783 541.039   2
   2 -14   2 1381.81 733.050   3
   2  14   2 654.388 374.191   8
   2 -14   2 967.400 491.360   7
  -2 -14  -2 888.767 506.508   3
   2  14   4 2130.60 676.455   8
   2  14   4 2034.42 581.448   1
  -2 -14  -4 2496.89 768.808   3
  -2  14  -4 2270.80 726.581   2
   2 -14   4 1537.54 661.534   3
   2 -14   4 1301.03 515.024   7
   2  14   6 5215.89 993.220   8
   2  14   6 5070.48 903.974   1
  -2 -14  -6 5429.49 1100.91   3
   2 -14   6 5518.12 1109.91   7
   2  14   6 4644.10 1080.55   6
   2  14   8 2416.27 820.114   8
  -2  14  -8 453.196 317.285   4
  -2 -14  -8 2492.75 978.153   3
   2  14   8 1428.53 769.564   6
   2 -14   8 513.112 382.012   7
   2 -14  10 8962.60 1615.35   7
   2  14  10 7700.40 1372.48   8
  -2  14 -10 8195.74 1455.24   4
  -2 -14 -10 9207.38 1753.39   3
   2  14  10 7911.13 1646.32   6
  -2  14 -12 15266.4 2153.24   4
  -2 -14 -12 17249.1 2685.05   3
   2  14  12 16946.4 2670.50   6
   2 -14  12 14959.4 2221.15   7
   2  14  14 1506.40 884.405   6
  -2  14 -14 590.553 516.862   4
   2 -14  14 1209.13 639.604   7
   2 -14  16 1963.47 1001.28   7
   2  14  16 1647.05 1009.51   6
   2 -14  18 220.584 199.962  12
   2  14  18 124.675 142.247  20
   2  14  18 191.675 222.449  11
   2 -14  18 232.902 222.779  14
   2  14  18 534.402 297.422  13
   2 -14  20 126.406 187.889  14
   2  14  20-59.1052 160.625  20
   2 -14  20 227.990 217.701  12
   2  14  20-369.569 350.188  11
   2  14  20 58.3142 285.339  13
   2 -14  22 3803.29 715.809  12
   2  14  22 3097.47 568.159  11
   2  14  22 4014.96 683.819  20
   2  14  22 3731.41 688.788  13
   2 -14  22 3740.24 675.962  14
   2  14  24 1670.96 431.502  20
   2  14  24 1701.23 439.201  11
   2 -14  24 1396.03 408.836  12
   2  14  24 1267.16 398.409  13
   2 -14  24 2220.83 518.398  14
   2 -14  26-21.4039 170.105  14
   2  14  26 239.018 268.409  13
   2  14  26 128.628 164.275  20
   2 -14  28 878.364 317.641  14
   2  14  28 665.775 263.078  13
   2  14  30-88.0357 97.5558  13
   2  14  30-126.442 149.597  18
   2 -14  30 153.837 128.533  14
  -2  15  31 1.33952 67.9234  20
  -2  15  31 139.859 138.924  13
  -2 -15  31 188.296 119.315  14
  -2  15  29 389.418 169.537  20
  -2 -15  29 490.652 204.298  14
  -2  15  29 490.927 211.424  13
  -2 -15  29 583.845 222.472  12
  -2  15  27-45.5573 140.122  13
  -2  15  27 221.424 138.678  20
  -2 -15  27 325.646 197.598  12
  -2 -15  27 114.349 172.712  14
  -2  15  25 171.642 340.951  11
  -2  15  25-105.205 243.298  13
  -2 -15  25 150.394 201.991  12
  -2 -15  25 105.883 185.899  14
  -2  15  25 110.053 122.302  20
  -2  15  23 84.6507 218.034  13
  -2 -15  23 252.596 227.408  14
  -2  15  23 143.048 180.956  11
  -2  15  23 16.8082 206.103  20
  -2 -15  23 38.6149 177.157  12
  -2  15  21 621.121 286.997  13
  -2 -15  21 819.969 360.736  12
  -2  15  21 564.205 215.009  11
  -2 -15  21 739.302 311.175  14
  -2 -15  19 190.389 213.424  12
  -2  15  19 135.669 265.601  13
  -2 -15  19 225.741 233.374  14
  -2  15  19 88.0466 164.223  11
   2 -15 -17 127.631 507.435   3
  -2  15  17-179.403 276.333   6
  -2 -15  17 190.493 315.624   7
  -2  15  17 3.27849 173.955  13
  -2 -15  17 132.539 174.447  12
   2  15 -15 949.035 511.176   1
   2 -15 -15 741.746 806.812   3
  -2  15  15 872.670 506.861   6
  -2 -15  15 1641.42 828.703   7
   2  15 -15 1145.88 768.864   4
  -2  15  13-621.998 559.572   6
   2  15 -13-295.217 431.678   4
   2  15 -13-6.16716 164.587   1
   2 -15 -13-187.004 445.194   3
  -2 -15  13-20.9508 327.821   7
   2  15 -11 3760.43 899.608   1
   2 -15 -11 3972.54 1327.76   3
   2  15 -11 3863.87 1106.85   4
  -2 -15  11 3128.29 992.321   7
  -2 -15   9 446.146 465.574   7
   2  15  -9 267.502 217.474   1
   2 -15  -9 950.747 872.854   3
   2  15  -9 311.195 378.013   4
   2 -15  -7 15.5271 296.511   3
  -2 -15   7-87.0014 314.320   7
   2  15  -7 312.015 307.710   1
   2  15  -7-74.0570 198.555   4
   2  15  -5 20859.9 1884.27   4
  -2 -15   5 20079.0 2031.65   7
  -2  15   5 16322.6 1445.25   8
   2 -15  -5 16683.6 2210.74   3
  -2  15   5 16909.5 1653.06   2
   2  15  -5 20611.5 2004.15   1
  -2 -15   3 727.072 357.768   7
   2 -15  -3 1305.44 490.147   7
   2 -15  -3 819.231 674.917   3
  -2  15   3 1224.65 531.539   2
   2  15  -3 1084.12 500.099   1
  -2 -15   3 499.657 349.639   3
  -2  15   3 665.743 331.489   8
   2  15  -1 13437.1 1485.69   1
   2 -15  -1 13848.8 1571.95   7
  -2 -15   1 14356.4 1795.70   3
  -2  15   1 13312.5 1535.93   2
   2 -15  -1 12211.4 1850.63   3
  -2 -15   1 13456.6 1405.71   7
  -2  15   1 12730.4 1294.15   8
   2  15  -1 16094.6 1891.45   8
   2 -15   1 10886.7 1789.32   3
   2  15   1 6793.74 1244.81   8
   2 -15   1 7867.57 1260.32   7
  -2 -15  -1 6231.20 922.910   7
   2  15   1 5759.61 1124.65   1
  -2 -15  -1 7378.49 1416.09   3
  -2  15  -1 5873.53 1097.19   2
   2  15   3 54.5628 277.909   1
   2  15   3-61.9412 248.871   8
  -2 -15  -3-380.314 339.922   3
   2 -15   3 284.523 351.625   7
   2 -15   3 109.719 321.996   3
   2  15   5 1577.33 526.214   1
   2 -15   5 2145.67 684.140   7
  -2 -15  -5 1580.26 596.646   3
   2  15   5 1613.04 551.075   8
   2  15   7 1285.43 507.245   8
  -2  15  -7 1543.96 593.731   4
  -2 -15  -7 1021.59 523.169   3
   2  15   7 899.860 508.598   6
   2 -15   7 1320.91 716.027   7
   2  15   9 8367.10 1668.15   6
  -2  15  -9 7818.98 1380.34   4
   2  15   9 7459.01 1368.40   8
   2 -15   9 7356.72 1429.80   7
  -2 -15  -9 7374.70 1566.58   3
  -2  15 -11-243.977 351.343   4
   2  15  11 339.401 414.621   6
   2  15  11 15.7416 253.856   8
   2 -15  11 349.096 574.109   7
  -2 -15 -11 87.8072 426.779   3
  -2  15 -13 2016.79 876.721   4
   2  15  13 2007.88 945.263   6
   2 -15  13 1807.11 822.135   7
   2 -15  15 389.850 617.820   7
   2  15  15 512.056 691.052   6
  -2  15 -15 838.491 642.484   4
   2 -15  17 641.967 333.771  12
   2 -15  17 422.272 174.167  14
   2  15  17 427.654 234.822  11
   2  15  17 535.059 256.543  13
   2  15  17 755.212 268.790  20
   2  15  19 4956.69 621.149  11
   2 -15  19 5798.60 830.555  14
   2  15  19 5283.33 814.279  13
   2  15  19 6945.53 851.474  20
   2 -15  19 6104.11 862.555  12
   2  15  21 4625.52 740.019  13
   2  15  21 5094.91 769.450  20
   2  15  21 4266.38 626.066  11
   2 -15  21 4951.54 796.011  14
   2 -15  21 4165.66 721.429  12
   2  15  23 418.291 283.578  11
   2 -15  23 435.536 288.668  14
   2  15  23 396.915 288.042  20
   2  15  23-66.3325 196.778  13
   2 -15  23 418.062 312.873  12
   2 -15  25 1285.95 392.247  12
   2  15  25 887.868 384.765  13
   2  15  25 1753.10 543.609  11
   2  15  25 1617.13 413.201  20
   2 -15  25 1458.06 438.559  14
   2 -15  27-1.52623 113.625  14
   2  15  27-142.583 188.554  13
   2 -15  29 128.286 136.667  14
   2  15  29 238.201 130.883  13
   2  15  31-237.225 116.237  18
   2 -15  31 71.1397 89.5759  14
  -2  16  32 137.424 116.169  13
  -2  16  30 271.860 183.524  13
  -2 -16  30 56.4372 135.577  14
  -2  16  30-103.726 140.932  20
  -2  16  28 957.322 349.849  13
  -2 -16  28 909.295 297.291  14
  -2 -16  28 956.565 290.326  12
  -2  16  28 601.966 194.976  20
  -2 -16  26-192.964 172.401  14
  -2 -16  26 218.267 237.018  12
  -2  16  26 199.304 224.484  13
  -2  16  26 103.804 117.119  20
  -2 -16  24 1150.53 406.262  12
  -2 -16  24 986.510 360.319  14
  -2  16  24 534.874 257.094  13
  -2  16  24 891.226 375.113  11
  -2  16  24 735.979 241.483  20
  -2  16  22 484.651 157.950  11
  -2 -16  22 625.387 222.514  12
  -2 -16  22 691.452 331.680  14
  -2  16  22 505.919 248.319  13
  -2  16  20 1502.72 348.867  11
  -2  16  20 1716.16 455.657  13
  -2 -16  20 1649.20 431.027  14
  -2 -16  20 1924.50 493.281  12
  -2  16  18 1205.00 361.712  13
  -2 -16  18 1216.73 390.117  14
  -2  16  18 1608.21 437.893  11
  -2 -16  18 1464.70 424.880  12
   2 -16 -16 431.789 536.937   3
  -2 -16  16 541.286 568.761   7
   2  16 -16 660.698 710.940   4
  -2 -16  16 681.910 342.080  12
  -2  16  16 870.939 566.451   6
   2  16 -16 128.498 292.667   1
  -2  16  16 420.859 243.960  13
  -2 -16  14 474.384 456.066   7
   2  16 -14 221.136 271.574   4
   2 -16 -14 596.906 688.744   3
   2  16 -14-36.0168 253.196   1
  -2  16  14 317.879 400.587   6
   2  16 -12 3712.45 970.322   1
  -2 -16  12 3395.21 1108.53   7
   2 -16 -12 3747.08 1285.57   3
   2  16 -12 3634.86 1105.87   4
   2  16 -10 3852.19 1023.02   4
   2 -16 -10 4015.53 1454.24   3
  -2 -16  10 4121.11 1129.90   7
   2  16 -10 3800.16 913.922   1
   2  16  -8 3091.40 926.990   4
   2  16  -8 2508.01 780.224   1
  -2 -16   8 2458.22 838.998   7
   2 -16  -8 2984.33 1146.72   3
  -2 -16   6 3037.47 831.632   7
   2  16  -6 2531.26 695.118   4
   2 -16  -6 3408.40 1246.90   3
   2  16  -6 3597.21 876.640   1
   2  16  -4 137.695 161.626   1
   2 -16  -4 24.1352 395.718   3
  -2 -16   4 188.888 217.634   7
  -2 -16   2 609.775 388.512   3
   2 -16  -2 601.192 628.664   3
   2 -16  -2 832.939 399.125   7
  -2 -16   2 880.609 444.614   7
  -2  16   2 350.764 153.610   8
   2  16  -2 866.114 478.871   1
  -2 -16   0 10806.1 1640.84   3
  -2  16   0 16917.7 1645.45   8
   2 -16   0 16319.8 1828.39   7
  -2 -16   0 12691.1 1333.86   7
   2  16   0 12907.2 1515.30   1
   2 -16   0 17802.3 2444.34   3
   2  16   0 12040.4 1626.99   8
   2 -16   2 2952.40 830.169   7
   2  16   2 2431.80 690.947   1
   2  16   2 2533.12 753.846   8
   2 -16   2 2380.34 767.124   3
  -2 -16  -2 3117.07 886.850   3
   2  16   4 384.627 449.862   8
   2 -16   4 676.679 488.668   7
  -2 -16  -4-145.670 339.187   3
   2 -16   4 142.300 317.943   3
   2  16   4 390.250 314.958   1
  -2  16  -6 43.2650 243.966   4
   2 -16   6 168.006 376.366   7
   2  16   6-11.7281 274.849   8
  -2 -16  -6 455.815 471.017   3
   2  16   6 308.285 475.062   6
  -2  16  -8 4744.58 1061.14   4
   2  16   8 5004.87 1285.44   6
  -2 -16  -8 3829.85 1113.12   3
   2  16   8 4200.24 1042.47   8
   2 -16   8 3946.33 1046.79   7
   2  16  10 1149.70 717.899   6
  -2  16 -10 641.883 400.815   4
  -2 -16 -10 789.204 608.160   3
   2 -16  10 818.104 583.071   7
   2  16  10 944.443 564.247   8
  -2  16 -12 344.491 354.207   4
   2  16  12 1574.57 992.422   6
   2 -16  12 760.564 580.317   7
   2  16  14 978.767 854.240   6
  -2  16 -14 2342.19 1036.96   4
   2 -16  14 1913.56 865.940   7
   2  16  16 5199.51 762.075  13
   2  16  16 5815.34 727.050  11
   2  16  16 5360.01 695.089  20
   2 -16  16 5473.33 761.205  12
   2 -16  16 5783.23 806.468  14
   2 -16  18 1944.88 448.445  14
   2  16  18 1979.89 419.913  11
   2 -16  18 1803.97 462.803  12
   2  16  18 2149.71 496.003  20
   2  16  18 1662.03 463.194  13
   2  16  20 822.971 223.370  11
   2  16  20 1782.60 497.346  13
   2 -16  20 1868.12 496.279  12
   2 -16  20 1545.69 427.606  14
   2  16  20 1902.06 448.885  20
   2 -16  22 5102.64 791.521  14
   2  16  22 4126.59 674.712  20
   2 -16  22 5444.62 822.239  12
   2  16  22 5185.28 781.924  13
   2  16  22 4632.35 631.923  11
   2 -16  24 378.585 231.532  14
   2  16  24 364.039 221.928  13
   2  16  24 364.381 162.775  11
   2  16  24 311.069 217.501  20
   2 -16  24 533.778 288.241  12
   2  16  26-255.710 223.056  13
   2 -16  26-180.297 164.487  12
   2 -16  26 200.700 198.000  14
   2  16  26 66.3205 95.5817  20
   2  16  28-155.814 166.400  13
   2 -16  28 279.812 174.124  14
   2  16  30 179.067 114.481  13
   2 -16  30 372.997 166.176  14
  -2  17  31-79.6536 106.334  13
  -2  17  29 18.8158 78.3291  20
  -2 -17  29 20.1890 82.0491  14
  -2  17  29 190.335 255.224  13
  -2 -17  29 57.0049 77.4123  12
  -2  17  27 276.604 144.350  20
  -2 -17  27-149.860 103.523  14
  -2  17  27-54.3421 137.397  13
  -2 -17  27 83.6406 126.851  12
  -2  17  25-122.717 180.074  20
  -2 -17  25 198.676 217.242  12
  -2  17  25 20.2176 192.430  11
  -2 -17  25-0.89665 172.585  14
  -2  17  25 38.8788 143.281  13
  -2 -17  23 86.3120 128.447  12
  -2 -17  23 268.959 239.908  14
  -2  17  23 127.589 118.888  20
  -2  17  23 141.611 178.117  13
  -2  17  23-4.41036 237.626  11
  -2 -17  21 534.210 260.129  12
  -2  17  21 379.593 215.710  11
  -2  17  21 563.786 278.459  13
  -2 -17  21 657.883 259.807  14
  -2  17  19 177.087 210.965  11
  -2  17  19-223.332 247.192  13
  -2 -17  19 43.7499 171.636  12
  -2  17  17 40.6932 172.722  13
  -2  17  17 121.180 227.682  11
  -2  17  17 85.3941 188.578  22
  -2 -17  17-30.3415 187.160  12
   2  17 -15-555.158 427.523   4
  -2 -17  15 299.031 340.159   7
  -2  17  15-192.058 447.633   6
   2 -17 -15 348.255 859.869   3
   2  17 -15 101.804 183.396   1
  -2 -17  15 164.768 286.458  12
   2  17 -13 653.727 581.821   4
  -2  17  13 562.697 540.903   6
   2  17 -13 793.517 501.545   1
   2 -17 -13 330.516 539.287   3
  -2 -17  13 413.290 365.614   7
   2  17 -11 170.017 425.848   4
  -2 -17  11 429.040 332.335   7
   2 -17 -11 1002.99 825.140   3
   2  17 -11 259.101 298.122   1
   2 -17  -9 3285.33 1137.41   3
  -2 -17   9 4467.11 1166.38   7
   2  17  -9 3714.39 987.185   4
   2  17  -9 4057.45 975.441   1
  -2 -17   7 85.9590 163.405   7
   2 -17  -7 365.735 360.902   3
   2  17  -7 151.099 298.512   1
  -2 -17   5 7317.09 1275.97   7
   2 -17  -5 6711.28 1603.02   3
   2  17  -5 6119.96 1145.66   1
  -2 -17   3 8876.69 1329.45   7
  -2 -17   3 9252.49 1633.21   3
   2 -17  -3 8424.63 1671.71   3
   2  17  -3 8317.01 1292.26   1
   2 -17  -1 6803.37 1590.01   3
   2 -17  -1 5924.47 1115.88   7
   2  17  -1 5660.08 1064.18   1
   2  17  -1 6103.41 1222.81   8
  -2 -17   1 5179.46 1161.33   3
  -2 -17   1 5219.33 921.653   7
   2 -17   1 8476.17 1682.36   3
   2  17   1 8645.79 1388.80   8
   2 -17   1 9311.01 1459.05   7
  -2 -17  -1 8705.10 1552.35   3
   2  17   1 9583.46 1361.93   1
   2 -17   3 17321.6 2370.68   3
   2  17   3 17582.8 1852.21   1
  -2 -17  -3 16519.7 2155.71   3
   2  17   3 15749.7 1821.43   8
   2 -17   3 18167.0 2091.75   7
  -2 -17  -5 2088.67 753.367   3
   2  17   5 1988.80 641.871   1
   2 -17   5 2210.73 747.580   7
   2  17   5 2442.84 736.839   8
  -2  17  -7 1512.28 585.829   4
   2 -17   7 1575.76 661.093   7
  -2 -17  -7 748.807 462.787   3
   2  17   7 1317.17 615.131   8
   2  17   7 1383.41 705.375   6
  -2  17  -9 31238.3 2949.81   4
   2 -17   9 29678.0 3098.10   7
   2  17   9 28034.0 3189.03   6
   2  17   9 27230.5 2699.14   8
  -2 -17  -9 28731.6 3256.77   3
   2  17  11 1310.01 842.098   6
   2 -17  11 94.1033 309.847   7
   2  17  11 678.286 604.408   8
  -2  17 -11 9.68931 311.565   4
   2 -17  13-37.4434 337.012   7
  -2  17 -13 743.097 606.892   4
   2  17  13 27.7958 474.953   6
   2 -17  15 28.3657 179.758  14
   2  17  15-149.205 258.581  13
   2  17  15 36.8263 157.669  11
   2  17  15-8.75960 161.568  20
   2 -17  15-9.72027 139.747  12
   2 -17  17 1112.52 378.180  14
   2  17  17 1598.38 401.908  20
   2  17  17 942.161 337.512  11
   2  17  17 1505.31 416.290  13
   2 -17  17 1556.49 448.813  12
   2 -17  19 189.319 146.546  12
   2  17  19 102.569 253.096  20
   2  17  19-20.6753 370.232  11
   2 -17  19 138.434 172.756  14
   2  17  19 188.114 185.457  13
   2  17  21 1045.94 291.339  11
   2  17  21 1841.34 451.175  20
   2  17  21 1187.81 320.598  13
   2 -17  21 1582.72 433.660  14
   2 -17  21 1324.48 407.740  12
   2  17  23 1047.46 377.970  11
   2  17  23 1129.30 351.748  13
   2  17  23 1115.00 348.970  20
   2 -17  23 1234.54 380.959  14
   2 -17  23 1545.72 448.658  12
   2  17  25 514.164 233.803  20
   2  17  25 501.092 322.050  11
   2 -17  25 248.775 183.694  14
   2 -17  25 211.740 150.226  12
   2  17  25 431.638 275.990  13
   2 -17  27 40.7652 106.161  14
   2 -17  27 205.364 126.229  12
   2  17  27-175.944 180.766  13
   2 -17  29 73.0043 104.818  14
   2  17  29 161.907 105.571  13
  -2  18  30 210.356 90.9938  20
  -2  18  30 201.371 150.124  13
  -2 -18  30 55.1270 79.1910  12
  -2 -18  30 231.533 125.949  14
  -2  18  28 340.221 156.353  20
  -2 -18  28 335.166 166.829  14
  -2  18  28 217.887 198.612  13
  -2 -18  28 239.659 135.020  12
  -2 -18  26 458.549 226.715  12
  -2  18  26 106.672 88.3764  20
  -2  18  26 510.680 250.044  13
  -2 -18  26 339.320 203.520  14
  -2 -18  24 673.478 299.293  14
  -2  18  24 192.762 144.638  13
  -2 -18  24 700.302 339.952  12
  -2  18  24 565.541 237.629  20
  -2  18  24 363.361 256.814  11
  -2 -18  22 446.382 261.326  14
  -2 -18  22 307.668 199.819  12
  -2  18  22 456.340 226.696  11
  -2  18  22 421.278 166.116  20
  -2  18  22 330.481 152.798  13
  -2  18  20 508.484 280.436  13
  -2 -18  20 355.676 226.745  12
  -2  18  20 242.215 148.268  11
  -2  18  18 56.2505 210.663  11
  -2  18  18 113.732 198.989  22
  -2  18  18 61.9216 162.067  13
  -2 -18  18 248.781 222.350  12
  -2  18  16 104.336 143.413  22
  -2  18  16-133.284 136.248  11
  -2 -18  16 24.8619 126.684  12
  -2  18  16-196.448 242.723  13
  -2 -18  14 1894.14 871.978   7
   2  18 -14 2266.87 920.549   4
  -2 -18  14 2297.78 488.326  12
  -2  18  14 2162.88 926.844   6
   2  18 -14 1895.50 704.802   1
   2 -18 -14 1589.67 1033.54   3
   2 -18 -12 901.078 927.817   3
   2  18 -12 758.955 582.739   4
  -2 -18  12 158.334 348.607   7
   2  18 -12 271.658 390.973   1
  -2 -18  10 7902.62 1609.41   7
   2  18 -10 7768.14 1417.20   1
   2 -18 -10 6110.20 1648.36   3
  -2 -18   8 678.729 393.113   7
   2 -18  -8 245.433 473.186   3
   2  18  -8 689.105 450.875   1
   2 -18  -6 8004.31 1791.79   3
  -2 -18   6 9114.64 1536.25   7
   2  18  -6 8554.72 1431.26   1
  -2 -18   4 343.574 289.979   7
   2 -18  -4-178.755 474.314   3
   2  18  -4 64.1616 192.095   1
   2 -18  -2 333.596 301.208   3
   2  18  -2 239.623 230.455   1
  -2 -18   2 775.322 430.877   7
  -2 -18   2 283.278 316.074   3
   2 -18  -2 1167.61 536.414   7
   2  18  -2 782.119 639.577   8
  -2 -18   0 30457.8 2946.05   3
   2  18   0 29918.6 2489.56   1
   2  18   0 29807.2 2727.74   8
   2 -18   0 33325.5 2740.37   7
   2 -18   0 30038.7 3217.85   3
  -2 -18  -2 1921.59 887.626   3
   2  18   2 1929.27 791.559   8
   2  18   2 1757.38 667.666   1
  -2 -18  -4 1033.28 635.177   3
   2 -18   4 607.615 365.998   7
   2  18   4 641.000 330.416   1
   2 -18   4 742.608 356.395   3
   2  18   4 753.773 520.660   8
   2  18   6 726.135 381.516   8
   2  18   6 792.922 544.767   6
   2 -18   6 381.960 212.345   7
  -2 -18  -6 490.350 463.532   3
  -2  18  -6 584.196 299.272   4
   2  18   8 716.725 439.321   8
   2 -18   8 1394.10 686.839   7
   2  18   8 1444.95 703.352   6
  -2  18  -8 1382.59 626.103   4
   2 -18  10 154.779 196.795   7
   2  18  10 50.0923 224.139   8
   2  18  10-66.1464 557.738   6
  -2  18 -10 67.8443 333.542   4
  -2  18 -12 8645.19 1828.38   4
   2 -18  12 7686.81 1919.42   7
   2  18  12 5897.59 1641.77   6
   2  18  14 4824.24 740.640  19
   2  18  14 4384.36 636.158  11
   2 -18  14 4114.65 671.660  12
   2  18  14 3940.65 687.816  13
   2 -18  14 4575.57 721.239  14
   2  18  16 546.687 402.596  13
   2  18  16 938.652 488.551  11
   2 -18  16 817.337 406.459  12
   2  18  16 860.077 403.952  20
   2 -18  16 834.977 411.235  14
   2  18  18 1991.05 527.110  13
   2  18  18 2062.88 487.366  11
   2 -18  18 2178.62 524.507  12
   2  18  18 1954.80 403.073  20
   2 -18  18 2237.38 522.998  14
   2 -18  20 340.224 232.324  14
   2  18  20 336.262 248.215  13
   2  18  20 208.116 254.126  20
   2 -18  20 627.069 346.667  12
   2  18  20 29.5590 167.864  11
   2 -18  22 88.1164 142.556  14
   2  18  22 63.2969 121.736  20
   2  18  22-111.616 211.291  13
   2 -18  22 86.9331 124.792  12
   2  18  22-241.203 274.837  11
   2  18  24-19.6485 114.293  20
   2  18  24-26.7003 170.905  13
   2  18  24 221.733 256.102  11
   2 -18  24 7.26042 156.431  14
   2 -18  24-20.1698 130.114  12
   2 -18  26 1080.60 340.785  14
   2 -18  26 756.777 241.125  12
   2  18  26 1152.41 289.874  13
   2 -18  28 334.621 189.084  14
   2  18  28-69.1137 174.441  13
  -2 -19  29-9.55520 72.7184  12
  -2  19  29-87.9522 127.639  20
  -2  19  29-160.170 137.133  13
  -2 -19  27 315.593 171.012  14
  -2  19  27 523.928 206.020  13
  -2 -19  27 398.714 208.258  12
  -2  19  27 362.207 208.270  20
  -2 -19  25 234.832 196.199  14
  -2  19  25 545.067 261.631  11
  -2 -19  25 430.698 225.909  12
  -2  19  25 171.503 159.628  13
  -2  19  25 16.3471 170.595  20
  -2  19  23 17.0404 122.101  20
  -2 -19  23-38.7951 137.540  12
  -2  19  23-64.8536 141.000  11
  -2  19  23 30.7940 151.903  13
  -2  19  21-142.149 204.982  13
  -2  19  21 68.2206 129.091  20
  -2 -19  21 10.6396 128.808  12
  -2  19  21-81.6485 241.039  11
  -2  19  19 448.339 286.558  22
  -2  19  19 573.286 250.890  13
  -2  19  19 257.594 187.838  11
  -2 -19  19 380.212 179.131  12
  -2 -19  17 220.449 187.355  12
  -2  19  17 450.720 295.173  11
  -2  19  17 340.476 329.779  22
  -2  19  17 536.211 359.246  13
  -2 -19  15-2.04797 125.852  12
  -2  19  15 189.244 199.462  11
  -2  19  15 297.596 192.937  22
  -2  19  13 1433.44 744.386   6
   2 -19 -13 809.556 732.023   3
  -2 -19  13 411.824 282.062   7
  -2 -19  13 1095.00 385.889  12
   2 -19 -11 1266.34 824.953   3
   2  19 -11 1945.72 722.060   1
  -2 -19  11 1823.87 788.475   7
   2 -19  -9 3088.58 1273.34   3
   2  19  -9 3411.10 1003.90   1
  -2 -19   9 2961.75 1018.89   7
   2  19  -7 3015.73 875.033   1
   2 -19  -7 3329.26 1258.12   3
  -2 -19   7 2992.77 949.557   7
   2  19  -5 353.625 322.770   1
  -2  19   5 173.801 213.367   1
   2 -19  -5 57.6825 532.593   3
  -2 -19   5 330.830 357.886   7
   2  19  -3 191.653 278.254   1
   2  19  -3 122.417 557.833   8
   2 -19  -3 517.623 622.661   3
  -2 -19   3 212.063 139.034   7
   2 -19  -1 9578.95 1483.28   7
   2  19  -1 10125.5 1522.64   1
   2  19  -1 11425.0 1774.86   8
   2 -19  -1 9587.15 1896.23   3
  -2 -19   1 10695.4 1801.48   3
   2 -19   1 879.267 719.607   3
   2 -19   1 485.414 404.008   7
   2  19   1 97.2843 408.141   1
  -2 -19  -1 417.152 476.456   3
   2  19   1 645.806 476.673   8
  -2 -19  -3 4338.19 1221.10   3
   2 -19   3 4328.51 1100.46   7
   2 -19   3 3875.94 1225.78   3
   2  19   3 3831.92 917.979   8
   2  19   3 4179.61 927.508   1
   2  19   5 944.092 471.034   6
  -2  19  -5 1374.38 535.806   4
  -2 -19  -5 1305.96 738.851   3
   2 -19   5 1263.26 700.767   7
   2  19   5 1040.40 478.106   8
  -2  19  -7 1122.77 483.254   4
   2  19   7 1206.46 607.197   6
   2 -19   7 373.304 365.527   7
   2  19   7 1926.55 741.691   8
  -2  19  -9 13746.4 2001.80   4
   2 -19   9 12262.1 2031.75   7
   2  19   9 12674.4 2190.97   6
   2  19   9 11927.2 1841.08   8
   2  19  11 27.7239 301.156   6
  -2  19 -11 451.534 482.670   4
   2 -19  11 217.850 444.297   7
   2  19  13 440.828 305.231  19
   2 -19  13 184.527 260.757  12
   2  19  13 276.206 196.549  11
   2 -19  13 237.394 249.344  14
   2 -19  15 289.185 274.213  14
   2  19  15-117.419 171.810  13
   2 -19  15 28.6151 130.593  12
   2  19  15 50.5232 228.657  11
   2  19  17 2454.20 488.384  20
   2  19  17 2075.21 477.973  13
   2 -19  17 2753.52 575.189  14
   2  19  17 2224.30 459.270  11
   2 -19  17 2311.57 506.715  12
   2 -19  19 604.695 264.095  12
   2 -19  19 473.477 309.809  14
   2  19  19 299.542 270.502  13
   2  19  19 134.399 185.855  11
   2  19  19 385.162 249.327  20
   2  19  21 117.354 118.177  20
   2 -19  21 332.599 252.106  14
   2  19  21-10.8447 280.734  11
   2 -19  21 374.101 216.173  12
   2  19  21-48.8492 244.920  13
   2 -19  23 28.8220 135.022  12
   2  19  23 3.14491 148.473  13
   2 -19  23 351.617 230.290  14
   2  19  23 219.148 179.756  20
   2  19  23 38.5466 212.824  11
   2  19  25-13.5670 139.026  13
   2 -19  25-253.307 189.796  12
   2 -19  25 57.4678 119.021  14
   2  19  25-32.7941 185.062  11
   2  19  27-32.4956 157.933  13
   2 -19  27 314.155 164.146  12
  -2  20  30 77.4524 122.349  13
  -2 -20  28-111.338 129.264  12
  -2  20  28 52.5477 113.553  13
  -2  20  28 24.4249 87.7137  20
  -2  20  26 2039.45 369.507  20
  -2 -20  26 2241.82 433.603  12
  -2  20  26 2319.88 487.522  13
  -2  20  24 302.934 176.323  11
  -2  20  24-10.2667 156.648  13
  -2  20  24 71.2775 100.089  20
  -2 -20  24 265.211 216.933  12
  -2  20  22-43.5160 104.866  20
  -2 -20  22 361.777 218.428  12
  -2  20  22 0.65251 201.654  11
  -2  20  22 176.087 141.354  13
  -2  20  20 390.198 271.449  13
  -2 -20  20 344.192 167.911  12
  -2  20  20 422.378 160.154  20
  -2  20  20 657.516 253.658  11
  -2  20  18 80.8113 131.019  11
  -2 -20  18 404.591 245.033  12
  -2  20  18 360.312 257.679  22
  -2  20  18 240.911 212.365  13
  -2  20  16 216.010 272.952  22
  -2  20  16-68.9622 159.909  11
  -2 -20  16-227.903 216.326  12
  -2  20  16 187.394 251.101  13
  -2  20  14 317.159 179.384  11
  -2  20  14 243.199 223.378  22
  -2 -20  14 372.407 134.880  12
  -2 -20  12 1628.40 361.671  12
   2 -20 -12 1678.96 1061.92   3
  -2 -20  12 1595.72 824.758   7
  -2  20  12 1890.82 902.083   6
  -2  20  12 1796.46 506.086  22
   2  20 -10 85.6250 268.205   1
   2 -20 -10-314.712 670.636   3
  -2 -20  10 184.716 369.146   7
   2 -20  -8 4697.05 1481.06   3
  -2 -20   8 6291.10 1406.31   7
   2  20  -8 6038.79 1299.38   1
   2  20  -6 2311.58 776.707   1
   2 -20  -6 2256.92 1015.81   3
  -2 -20   6 2701.17 865.984   7
  -2  20   4 43.1183 186.879   1
   2  20  -4 476.296 511.052   1
   2 -20  -4 1109.69 894.515   3
  -2 -20   4 438.053 436.542   7
   2 -20  -2 1271.42 783.383   3
   2  20  -2 1368.51 596.493   1
   2  20  -2 2413.10 945.785   8
  -2 -20   0 8533.25 1680.02   3
   2  20   0 8382.61 1428.33   1
   2  20   0 9571.20 1623.45   8
   2 -20   0 9181.35 1961.58   3
   2 -20   0 8859.98 1482.11   7
   2  20   2 718.271 491.076   1
  -2 -20  -2 998.834 593.162   3
   2  20   2 830.219 616.048   8
   2 -20   2 592.138 469.583   7
   2 -20   2 775.568 592.501   3
  -2 -20  -4 393.202 435.591   3
   2  20   4 370.045 381.229   8
   2 -20   4 613.845 440.515   7
   2  20   6 1733.75 677.513   8
   2 -20   6 1059.70 519.665   7
   2  20   6 1497.07 733.160   6
   2 -20   8 4121.91 1166.52   7
   2  20   8 4743.27 1356.18   6
   2 -20  10 5060.28 707.747  12
   2 -20  10 3939.11 1283.97   7
   2  20  10 4288.61 630.013  19
  -2  20 -10 5016.98 1308.00   4
   2  20  10 3559.24 1302.59   6
   2  20  12 5875.28 778.128  19
   2 -20  12 6163.44 792.720  12
   2  20  12 5711.07 754.163  22
   2  20  12 5410.97 688.595  11
   2 -20  14 4328.74 712.554  14
   2  20  14 3592.52 671.922  13
   2 -20  14 3827.80 675.265  12
   2  20  14 4019.02 628.316  11
   2 -20  16 2162.87 511.724  14
   2  20  16 1662.21 449.730  11
   2 -20  16 1764.40 453.164  12
   2  20  16 1190.95 439.204  13
   2 -20  18 315.766 197.727  14
   2  20  18 33.2079 172.030  11
   2 -20  18 72.5503 120.618  12
   2  20  18-176.150 203.377  13
   2  20  20 1138.07 360.347  13
   2  20  20 973.946 301.476  20
   2  20  20 1075.34 330.480  11
   2 -20  20 1241.28 412.762  12
   2 -20  20 1103.67 395.342  14
   2 -20  22 79.0565 169.244  14
   2 -20  22 77.8938 109.288  12
   2  20  22 7.05051 161.248  20
   2  20  22 48.4023 167.747  11
   2  20  22 97.5942 147.980  13
   2 -20  24 249.158 201.995  14
   2  20  24 236.822 236.330  11
   2 -20  24-138.735 222.271  12
   2  20  24 402.338 185.997  13
   2 -20  26 297.565 201.739  14
   2  20  26 87.5479 103.143  13
   2 -20  26 183.941 179.717  12
   2 -20  28 451.190 143.627  14
   2  20  28 736.772 207.238  13
  -2 -21  29-64.2149 107.390  12
  -2  21  29 10.0191 86.2498  13
  -2  21  27 548.532 233.830  13
  -2  21  27 476.816 159.809  20
  -2 -21  27 450.474 194.319  12
  -2  21  25 122.853 134.057  13
  -2  21  25 266.787 204.875  11
  -2 -21  25 74.4003 118.029  12
  -2  21  25 191.415 146.732  20
  -2  21  23 49.5813 98.2199  20
  -2  21  23 255.118 182.145  11
  -2  21  23-185.243 266.227  13
  -2 -21  23-155.172 207.021  12
  -2  21  21 606.098 195.761  11
  -2  21  21 702.388 249.057  20
  -2 -21  21 629.036 264.861  12
  -2  21  21 376.571 196.660  13
  -2 -21  19 57.5596 182.530  12
  -2  21  19 19.0279 199.920  22
  -2  21  19 306.482 171.336  20
  -2  21  19 16.0012 256.017  11
  -2  21  19-72.5291 203.865  13
  -2  21  17 278.486 240.264  13
  -2  21  17 106.838 145.524  11
  -2 -21  17 247.938 171.557  12
  -2  21  17 580.919 335.792  22
  -2  21  15 671.073 307.198  22
  -2 -21  15 787.462 290.280  12
  -2  21  15 682.568 264.921  11
  -2  21  13 45.7754 209.032  22
  -2  21  13-81.7508 165.492  21
  -2  21  13 61.3086 146.623  11
  -2 -21  13 97.8195 145.638  12
   2  21 -11 383.730 258.814  21
  -2 -21  11 491.518 231.626  12
  -2  21  11 583.831 338.676  22
  -2  21  11 376.399 171.893  21
  -2 -21  11 403.332 454.909   7
   2 -21  -9 799.867 992.772   3
   2  21  -9 173.658 231.177   1
  -2 -21   9 372.552 352.475   7
   2  21  -7 222.193 405.859   1
  -2 -21   7 410.278 389.631   7
   2 -21  -7 78.6122 354.108   3
   2  21  -5 1521.30 668.094   1
   2 -21  -5 2479.27 1045.71   3
   2  21  -3 8472.19 1866.53   8
   2 -21  -3 6423.72 1697.88   3
  -2  21   3 8545.43 1440.86   1
   2  21  -3 7866.63 1441.34   1
   2 -21  -1 6895.59 1748.74   3
   2  21  -1 5314.07 1152.53   1
   2  21  -1 5849.61 1332.50   8
  -2 -21   1 4468.94 1269.76   3
   2 -21   1 34196.7 3066.87   7
   2 -21   1 30559.6 3533.16   3
   2  21   1 33083.8 2934.35   1
  -2 -21  -1 34395.6 3475.44   3
   2  21   1 33432.3 3011.36   8
   2 -21   3 843.041 565.075   3
   2 -21   3 496.440 432.428   7
   2  21   3 890.810 508.743   1
  -2 -21  -3 429.759 450.155   3
   2  21   3 567.570 468.174   8
   2 -21   5 3633.79 1099.11   7
   2  21   5 4042.53 1164.88   6
   2  21   7 128.124 490.968   6
   2 -21   7 23.4653 247.547   7
   2  21   9 120.773 184.119  22
   2 -21   9 298.398 230.667  12
   2 -21   9 291.078 256.838   7
   2  21   9 319.369 235.134  19
   2  21   9 303.834 390.136   6
   2  21  11 3119.73 585.692  22
   2 -21  11 3168.37 577.061  12
   2  21  11 3304.65 597.330  19
   2  21  13 3274.05 539.162  11
   2  21  13 3731.04 631.810  22
   2 -21  13 4431.25 694.803  12
   2  21  15 4448.79 672.001  11
   2  21  15 4545.47 733.450  13
   2 -21  15 4584.37 733.123  12
   2 -21  15 5433.25 790.068  14
   2 -21  17 202.873 218.791  14
   2 -21  17 302.211 253.374  12
   2  21  17 287.064 223.090  11
   2  21  17 86.2396 139.788  13
   2 -21  19 917.424 325.980  14
   2  21  19 194.000 226.411  11
   2  21  19 339.155 193.364  13
   2 -21  19 777.603 326.587  12
   2  21  21-0.76849 115.243  20
   2 -21  21-63.9857 184.611  14
   2  21  21 65.8744 177.233  13
   2 -21  21 271.472 188.233  12
   2  21  21 109.193 248.742  11
   2  21  23 156.877 155.772  11
   2  21  23 213.945 153.137  13
   2 -21  23 559.796 247.351  14
   2 -21  23 102.652 177.672  12
   2 -21  25 1546.51 345.706  14
   2 -21  25 1372.95 317.550  12
   2  21  25 1571.29 357.217  11
   2  21  25 1425.98 335.289  13
   2 -21  27 228.880 92.8543  14
   2  21  27 28.2456 83.4819  18
   2 -21  27 225.463 118.889  12
   2  21  27 200.932 119.988  13
  -2 -22  28-181.835 126.329  12
  -2  22  28-6.53547 106.238  13
  -2  22  26 791.233 252.131  13
  -2  22  26 754.273 208.126  20
  -2 -22  26 930.668 261.783  12
  -2  22  24-103.962 103.778  11
  -2  22  24 9.84503 132.334  13
  -2  22  24-7.01504 108.611  20
  -2 -22  24 166.875 165.658  12
  -2  22  22-19.6212 173.549  13
  -2 -22  22 231.272 212.321  12
  -2  22  22 13.8646 159.002  11
  -2  22  22 88.6746 86.9424  20
  -2  22  20 439.669 204.144  13
  -2 -22  20 421.546 248.061  12
  -2  22  20 750.134 270.678  20
  -2  22  20 233.566 177.738  11
  -2  22  18 2970.41 621.902  13
  -2 -22  18 3159.04 592.526  12
  -2  22  18 3061.77 524.533  11
  -2  22  18 2818.02 596.176  22
  -2  22  16 466.339 291.714  22
  -2 -22  16 171.659 120.460  12
  -2  22  16 359.173 231.405  11
  -2  22  16 579.017 339.367  13
  -2 -22  14 3321.95 593.808  12
  -2  22  14 3663.38 673.831  22
  -2  22  14 2716.18 494.640  11
  -2  22  12 2645.11 576.360  21
  -2 -22  12 2674.53 517.574  12
  -2  22  12 2898.16 610.050  22
   2  22 -12 2308.21 474.307  21
  -2  22  12 2483.15 479.161  11
  -2 -22  10 624.494 604.900   7
   2  22 -10 106.529 124.161  21
  -2 -22  10 185.631 213.118  12
  -2  22  10 785.612 311.510  21
  -2  22  10 347.503 265.551  15
  -2  22  10 189.647 259.914  22
  -2  22   8 603.128 350.232  21
   2 -22  -8 533.140 286.227   3
  -2 -22   8 1059.38 750.540   7
  -2  22   8 666.892 314.502  22
   2 -22  -6 909.862 733.681   3
   2  22  -6 1097.51 551.474   1
   2 -22  -4 105.106 332.698   3
   2  22  -4 1424.74 938.934   8
   2  22  -4 1020.93 643.373   1
   2  22  -2 2010.09 990.409   8
   2  22  -2 1510.02 756.546   1
  -2  22   2 1181.00 589.326   1
   2 -22  -2 1051.10 828.962   3
  -2 -22   0 4444.07 1284.41   3
   2  22   0 5587.98 1239.22   1
   2 -22   0 5434.18 1514.82   3
   2  22   0 4314.27 1124.85   8
   2 -22   2 6846.95 1722.56   3
   2 -22   2 7615.20 1536.97   7
   2  22   2 7745.18 1495.05   1
   2 -22   4 430.155 629.964   7
   2  22   6 1.16536 352.733   6
   2 -22   6 223.559 382.633   7
   2 -22   8 1119.84 322.385  12
   2  22   8 989.867 323.506  19
   2  22   8 1102.90 358.119  21
   2  22   8 934.426 618.531   6
   2 -22   8 837.918 531.770   7
   2  22   8 1204.77 379.624  22
  -2  22  -8 810.626 282.426  21
   2  22  10 1388.34 439.101  19
   2  22  10 1073.29 363.812  22
   2 -22  10 726.811 321.684  12
   2  22  12 6475.84 849.175  22
   2  22  12 4468.32 602.057  11
   2 -22  12 6349.63 829.131  12
   2  22  14 3085.05 640.867  11
   2 -22  14 2701.35 605.310  12
   2  22  14 2663.10 594.030  13
   2  22  16 2307.34 494.032  11
   2 -22  16 2191.89 492.137  12
   2  22  16 2164.67 539.852  13
   2  22  18 3971.94 670.249  13
   2 -22  18 5233.17 745.465  14
   2 -22  18 4812.80 730.609  12
   2  22  18 4165.46 616.653  11
   2  22  20 1075.33 298.493  11
   2 -22  20 1365.56 393.495  12
   2 -22  20 1558.99 403.906  14
   2  22  20 1266.88 348.013  13
   2 -22  22 1093.96 327.807  12
   2 -22  22 1090.15 329.582  14
   2  22  22 1260.66 363.196  13
   2  22  22 750.753 264.159  11
   2 -22  24-140.682 171.584  12
   2  22  24 575.609 258.167  11
   2  22  24 654.368 221.203  13
   2 -22  24 503.043 228.854  14
   2  22  26 126.562 105.870  13
   2 -22  26 140.828 138.837  14
   2 -22  26 28.5198 68.7952  12
  -2 -23  27 559.013 176.699  12
  -2  23  27 458.321 185.067  13
  -2  23  25-96.2973 109.291  13
  -2  23  25 118.406 91.5866  20
  -2 -23  25-34.3737 116.637  12
  -2  23  23 87.0530 127.952  11
  -2  23  23 17.0750 94.7399  20
  -2 -23  23 122.207 96.9636  12
  -2  23  23-92.0202 132.256  13
  -2  23  21 16.6647 178.887  13
  -2  23  21-172.855 235.379  11
  -2 -23  21 284.551 211.722  12
  -2  23  19 1974.19 433.067  22
  -2  23  19 2147.15 487.629  13
  -2 -23  19 2228.96 488.360  12
  -2  23  19 2305.01 451.524  11
  -2  23  17 3410.70 630.962  22
  -2  23  17 3298.98 655.808  13
  -2 -23  17 3636.87 617.867  12
  -2  23  17 3225.90 514.794  11
  -2 -23  15 6100.49 825.445  12
  -2  23  15 6823.44 908.012  22
  -2  23  15 5775.28 715.252  11
  -2  23  13 1321.12 468.758  22
  -2  23  13 1406.95 395.085  11
  -2 -23  13 1102.15 359.065  12
  -2  23  13 1186.23 378.515  21
  -2  23  11 331.483 285.433  22
  -2 -23  11 60.1636 119.441  12
   2  23 -11 275.370 244.298  21
  -2  23  11 431.274 300.574  21
  -2  23   9 5922.03 820.731  21
  -2 -23   9 6115.66 740.441  12
  -2  23   9 6492.80 904.336  15
   2  23  -9 6032.11 797.334  21
  -2  23   9 5956.69 829.551  22
  -2  23   7 6723.82 931.479  22
  -2  23   7 7336.86 938.977  21
   2  23  -7 6490.07 837.827  21
  -2  23   7 5216.62 905.730  10
  -2  23   5 546.185 412.140  10
   2  23  -5 1374.74 746.948   8
  -2  23   5 935.095 374.361  21
  -2  23   5 723.329 305.151  22
   2  23  -5 894.244 288.133  21
   2 -23  -3 456.213 395.910   3
   2  23  -3 685.963 510.630   1
  -2  23   3 1015.74 364.615  21
   2  23  -3 1148.78 380.300  21
  -2  23   1 1496.07 677.612   1
   2 -23  -1 1434.53 838.818   3
   2  23  -1 1929.93 819.263   1
   2  23   1 699.244 401.977   1
  -2  23  -1 1533.49 722.391   1
   2 -23   1 283.099 380.737   3
   2 -23   3 986.650 563.882   7
   2  23   3 1273.54 437.447  21
  -2  23  -3 1067.58 358.806  21
   2  23   5 3599.92 615.555  21
   2  23   5 3184.81 508.981  19
   2  23   5 3480.66 653.875  22
   2 -23   5 2442.05 925.485   7
   2 -23   5 2608.00 485.075  12
  -2  23  -5 2674.81 488.924  21
   2  23   7 3981.90 672.345  22
   2 -23   7 3355.23 549.943  12
   2  23   7 3740.37 581.666  19
  -2  23  -7 3335.12 551.380  21
   2  23   7 4394.55 673.770  21
   2 -23   9 412.441 211.286  12
   2  23   9 413.557 269.282  19
   2  23   9 699.130 364.594  21
   2  23   9 454.614 242.121  22
   2 -23  11 1548.98 408.638  12
   2  23  11 1232.85 366.858  22
   2  23  11 1480.02 385.282  11
   2 -23  13 917.061 323.382  12
   2  23  13 983.580 335.264  22
   2  23  13 556.950 226.255  11
   2  23  15 560.456 213.115  11
   2 -23  15 1143.04 398.250  12
   2  23  15 934.129 345.759  13
   2 -23  17 11.0887 104.717  12
   2  23  17-70.7743 167.481  13
   2  23  17 91.5684 205.514  11
   2  23  19 330.279 139.881  13
   2 -23  19 286.540 200.983  12
   2  23  19 171.410 183.085  11
   2 -23  21-18.4194 143.774  12
   2  23  21 165.017 153.265  11
   2 -23  21 400.462 171.178  14
   2  23  21 150.031 141.198  13
   2 -23  23 319.544 157.070  12
   2  23  23 317.812 183.915  11
   2  23  23 432.849 218.497  13
   2 -23  23 239.049 162.959  14
   2 -23  25 219.076 125.111  12
   2  23  25 60.8906 97.4850  13
  -2  24  26 900.684 278.731  13
  -2 -24  26 565.396 193.153  12
  -2 -24  24 1298.60 316.238  12
  -2  24  24 1419.03 347.162  13
  -2  24  22 64.8287 160.264  11
  -2  24  22 104.355 147.573  13
  -2 -24  22 330.345 219.569  12
  -2  24  20-0.96394 212.345  13
  -2  24  20-10.5843 204.635  11
  -2 -24  20-67.9831 149.319  12
  -2  24  18 459.964 246.528  22
  -2  24  18 391.147 197.181  11
  -2 -24  18 432.084 223.250  12
  -2  24  18 366.398 226.129  13
  -2  24  16 479.192 249.834  22
  -2  24  16 366.657 327.074  13
  -2 -24  16 155.296 158.778  12
  -2  24  16 173.662 221.972  11
  -2  24  14 83.0824 213.950  22
  -2  24  14 375.713 272.558  11
  -2 -24  14 507.025 296.037  12
  -2  24  12 662.834 297.750  11
  -2 -24  12 715.086 312.355  12
  -2  24  12 454.153 333.551  21
   2  24 -12 230.586 264.053  21
  -2  24  12 669.333 363.500  22
  -2  24  10 2496.67 576.745  15
  -2  24  10 2632.57 586.660  21
  -2  24  10 2490.18 584.752  22
   2  24 -10 2776.64 553.380  21
  -2 -24  10 2571.32 535.944  12
  -2  24   8 608.235 263.567  15
  -2 -24   8 1166.64 381.705  12
  -2  24   8 1312.93 437.538  21
   2  24  -8 1077.55 379.971  21
  -2  24   8 960.924 372.486  22
   2  24  -6 1023.40 361.434  21
  -2  24   6 1608.48 601.844  10
  -2  24   6 1084.74 380.229  22
  -2  24   6 1328.06 399.207  21
  -2  24   4 428.505 226.078  22
  -2  24   4 480.662 364.119  10
   2  24  -4 388.848 265.999  21
  -2  24   4 651.870 295.512  21
  -2  24   2 3489.32 626.359  22
   2  24  -2 3604.13 622.655  21
  -2  24   2 4136.52 921.115  10
  -2  24   2 3827.38 665.032  21
   2  24   0 6067.54 871.064  21
  -2  24   0 4762.71 716.505  22
  -2  24   0 4695.81 703.651  21
  -2  24   0 6494.60 1220.04  10
   2  24   2 1628.59 442.871  21
  -2  24  -2 1584.04 427.771  21
  -2  24  -2 1804.49 451.831  22
   2  24   4 98.5032 160.775  21
   2  24   4-261.897 220.605  22
  -2  24  -4-75.6100 179.813  21
   2  24   4-65.3564 164.190  19
   2  24   6 1953.60 464.066  21
   2  24   6 2528.22 566.521  22
   2  24   6 2318.13 491.261  19
   2 -24   6 1705.10 392.825  12
  -2  24  -6 2142.94 448.639  21
   2 -24   8 11429.7 1052.31  12
  -2  24  -8 11841.8 1083.55  21
   2  24   8 12257.8 1180.07  22
   2  24   8 12609.5 1198.19  21
   2  24  10 8300.86 970.089  22
   2  24  10 7810.04 936.640  21
   2 -24  10 7293.64 868.915  12
   2  24  12 4809.49 715.165  22
   2  24  12 4133.83 617.417  11
   2 -24  12 5055.51 760.847  12
   2  24  14 1481.57 353.497  11
   2  24  14 2073.43 533.910  13
   2  24  14 1914.08 489.165  22
   2 -24  14 1389.08 402.476  12
   2  24  16 1487.26 304.896  11
   2 -24  16 1735.55 452.152  12
   2  24  16 1458.14 401.539  13
   2 -24  18 438.610 215.804  12
   2  24  18 178.525 143.821  13
   2  24  18 326.935 192.134  11
   2  24  20-40.3590 210.294  11
   2 -24  20-206.527 178.370  12
   2  24  20-262.607 178.879  13
   2 -24  22 751.489 229.283  12
   2  24  22 845.775 244.572  11
   2  24  22 876.002 296.342  13
   2  24  24 451.558 181.958  11
   2 -24  24 352.861 161.304  12
   2  24  24 651.247 229.103  13
  -2  25  25 493.149 198.126  13
  -2 -25  25 598.603 195.975  12
  -2  25  23 1898.81 432.633  13
  -2 -25  23 1899.88 388.364  12
  -2 -25  21 162.738 127.320  12
  -2  25  21 279.982 142.536  13
  -2  25  19 2076.78 372.607  11
  -2 -25  19 2468.51 484.510  12
  -2  25  19 1995.42 441.771  22
  -2  25  19 2526.53 534.355  13
  -2  25  17 1914.02 483.961  13
  -2  25  17 1805.20 399.272  11
  -2 -25  17 1929.45 452.450  12
  -2  25  17 1520.57 403.821  22
  -2  25  15 217.578 251.559  22
  -2  25  15 499.883 248.901  11
  -2 -25  15 30.0522 137.199  12
  -2  25  13 293.491 264.892  11
  -2  25  13 284.189 244.982  21
  -2 -25  13 465.913 257.698  12
  -2  25  13 383.979 332.256  22
   2  25 -11 2458.33 504.828  21
  -2  25  11 2421.10 574.992  21
  -2 -25  11 2264.91 500.387  12
  -2  25  11 2638.21 502.240  11
  -2  25  11 2771.85 623.191  22
  -2  25   9 85.6165 138.166  21
  -2 -25   9 203.722 223.461  12
  -2  25   9-33.9984 180.356  22
   2  25  -9-116.872 185.575  21
  -2  25   9-68.2107 229.335  15
  -2  25   7 945.907 384.213  21
  -2  25   7 811.567 377.543  22
  -2  25   7 411.562 338.821  10
   2  25  -7 713.146 298.327  21
  -2  25   5 10742.4 1160.16  22
  -2  25   5 10857.6 1163.86  21
  -2  25   5 8421.70 1317.81  10
   2  25  -5 9407.65 1030.29  21
   2  25  -3 2620.30 556.040  21
  -2  25   3 2589.35 541.895  21
  -2  25   3 2505.27 715.370  10
  -2  25   3 2607.54 561.004  22
  -2  25   1 2344.68 534.031  21
   2  25  -1 2261.28 533.298  21
  -2  25   1 3142.98 960.638  10
   2  25  -1 3065.60 944.116  10
  -2  25   1 1765.35 453.014  22
   2  25   1 448.482 303.166  21
  -2  25  -1 346.358 203.470  21
  -2  25  -1 329.125 259.610  22
  -2  25  -1 999.257 567.579  10
  -2  25  -3 1009.55 315.768  22
   2  25   3 983.674 305.859  21
  -2  25  -3 1315.65 372.784  21
  -2  25  -5 669.464 325.331  22
  -2  25  -5 729.067 275.419  21
   2  25   5 885.756 379.832  22
   2 -25   5 792.608 238.504  12
   2  25   5 376.409 232.151  21
   2  25   7 1455.53 404.360  22
   2 -25   7 1417.60 329.982  12
   2  25   7 1431.02 407.145  21
  -2  25  -7 1208.38 379.153  21
   2  25   9 3654.07 638.073  21
   2  25   9 3499.15 641.829  22
   2 -25   9 3511.19 594.909  12
   2 -25  11 3761.01 622.821  12
   2  25  11 4033.10 693.662  22
   2  25  11 3802.55 611.057  11
   2 -25  13 2216.92 501.477  12
   2  25  13 2158.16 513.460  13
   2  25  13 1742.01 426.631  22
   2  25  13 1890.85 448.757  11
   2  25  15 786.593 309.428  13
   2 -25  15 954.644 353.737  12
   2  25  15 620.342 249.572  11
   2 -25  17-264.952 245.082  12
   2  25  17-181.408 272.789  11
   2  25  17 134.133 215.410  13
   2 -25  19 1311.20 363.296  12
   2  25  19 1073.14 303.819  13
   2  25  19 1022.37 278.565  11
   2  25  21 85.1421 162.137  13
   2 -25  21-263.290 212.673  12
   2  25  21 68.3735 132.746  11
   2 -25  23-74.2266 118.502  12
   2  25  23 217.543 166.391  13
   2  25  23 253.773 136.937  11
   2 -25  25 350.747 123.374  12
  -2 -26  26 1320.02 243.469  12
  -2  26  26 1569.48 297.449  13
  -2 -26  24 402.157 158.578  12
  -2  26  24 166.007 163.838  13
  -2 -26  22 5439.08 643.165  12
  -2  26  22 5029.75 644.432  13
  -2  26  20 3082.94 533.645  13
  -2 -26  20 3329.62 538.498  12
  -2  26  18 1589.87 335.693  11
  -2 -26  18 2290.80 480.947  12
  -2  26  18 1764.44 423.798  13
  -2  26  18 1407.21 384.366  22
  -2  26  16 429.351 264.829  22
  -2  26  16 657.816 311.725  13
  -2 -26  16 612.349 261.989  12
  -2  26  16 597.208 275.986  11
  -2  26  14 466.529 268.780  22
  -2  26  14 645.874 265.234  11
  -2 -26  14 461.192 263.895  12
   2  26 -12 205.276 166.913  21
  -2  26  12 733.820 264.362  11
  -2  26  12 703.569 347.648  21
  -2 -26  12 763.330 285.261  12
  -2  26  12 967.086 405.984  22
  -2  26  10 8100.86 1038.37  21
   2  26 -10 8331.85 961.290  21
  -2 -26  10 8279.18 913.627  12
  -2  26  10 9716.04 1115.96  22
  -2  26   8 21.4055 230.665  21
  -2  26   8 622.907 384.389  15
  -2  26   8 149.646 291.759  22
   2  26  -8 483.632 315.891  21
  -2  26   6 927.520 420.768  21
  -2  26   6 978.293 473.589  22
   2  26  -6 107.739 140.423  21
  -2  26   6-19.2341 275.624  10
  -2  26   4 456.825 353.168  10
  -2  26   4 495.922 294.260  21
   2  26  -4 371.627 238.899  21
  -2  26   4 600.645 310.789  22
  -2  26   2 53.7292 227.920  21
  -2  26   2-95.7968 251.688  22
  -2  26   2 146.832 450.175  10
   2  26  -2-52.2025 198.649  21
  -2  26   0-57.5876 184.258  21
  -2  26   0-131.936 221.553  22
  -2  26   0 147.769 502.344  10
   2  26   0 48.9981 227.912  21
  -2  26  -2 247.549 177.496  21
  -2  26  -2 460.107 254.860  22
   2  26   2 106.562 166.003  21
  -2  26  -4 4755.82 704.883  22
   2  26   4 4809.59 784.431  21
  -2  26  -4 4556.21 686.918  21
   2  26   4 4867.81 761.768  22
  -2  26  -6 8385.72 951.981  21
   2  26   6 9498.59 1064.50  21
  -2  26  -6 9294.64 966.110  22
   2 -26   6 8708.35 895.464  12
   2  26   6 9556.82 1063.33  22
  -2  26  -8 3746.55 628.040  21
   2  26   8 3558.28 654.071  22
   2 -26   8 3364.56 566.552  12
   2  26   8 3189.35 588.732  21
   2  26  10-22.6684 148.282  21
   2 -26  10-125.667 182.089  12
   2  26  10 121.155 166.432  22
   2  26  12 743.378 406.515  11
   2  26  12 880.214 408.532  22
   2 -26  12 350.793 264.415  12
   2  26  14 964.421 390.644  13
   2  26  14 1070.68 342.249  22
   2 -26  14 857.306 332.575  12
   2  26  14 253.715 236.570  11
   2  26  16 1785.87 455.114  13
   2 -26  16 2179.65 470.695  12
   2  26  16 2353.84 471.400  11
   2  26  18-150.714 195.436  13
   2 -26  18-44.1132 129.399  12
   2  26  18-135.562 211.908  11
   2 -26  20-334.744 199.732  12
   2  26  20-170.278 206.408  11
   2  26  20 39.4404 136.559  13
   2  26  22-123.993 133.866  11
   2 -26  22 79.8916 74.7994  12
   2  26  22 229.894 182.821  13
   2 -26  24 1036.15 240.878  12
   2  26  24 2172.32 313.839  11
  -2  27  25 171.135 151.173  13
  -2 -27  25 102.441 65.8382  12
  -2  27  23-119.934 140.876  13
  -2 -27  23 40.7695 71.1773  12
  -2  27  21 209.063 121.337  13
  -2 -27  21 269.281 160.080  12
  -2 -27  19 351.984 209.996  12
  -2  27  19 415.351 225.453  13
  -2  27  17 2728.22 504.822  22
  -2 -27  17 3289.02 558.432  12
  -2  27  17 2965.10 462.319  11
  -2  27  17 3164.47 587.792  13
  -2 -27  15 5158.16 709.210  12
  -2  27  15 4866.80 763.431  13
  -2  27  15 5324.70 652.484  11
  -2  27  15 4339.81 697.303  22
  -2 -27  13 2340.86 488.582  12
  -2  27  13 2008.66 420.445  11
  -2  27  13 1366.49 415.651  22
  -2 -27  11 5469.25 749.342  12
  -2  27  11 5069.70 807.168  21
  -2  27  11 6291.25 902.681  22
   2  27 -11 5306.37 762.713  21
  -2  27  11 5386.66 669.077  11
  -2  27   9 417.068 432.996  15
  -2  27   9 792.556 388.943  21
   2  27  -9 357.484 234.856  21
  -2  27   9 729.277 387.459  22
  -2  27   7 13306.3 1342.59  22
  -2  27   7 13131.1 1327.80  15
  -2  27   7 13673.9 1345.74  21
   2  27  -7 12789.4 1208.64  21
  -2  27   5 592.357 213.403  21
   2  27  -5 317.656 183.139  21
  -2  27   5 266.647 197.171  22
  -2  27   5 95.3336 391.259  10
  -2  27   3 817.473 345.539  22
   2  27  -3 2236.66 948.081  10
  -2  27   3 810.889 395.894  21
   2  27  -3 668.178 285.205  21
  -2  27   3 1136.53 504.444  10
  -2  27   1 1371.64 428.054  22
   2  27  -1 2795.24 837.501  10
  -2  27   1 1026.60 545.912  10
   2  27  -1 1355.83 397.953  21
  -2  27   1 1380.44 424.277  21
  -2  27  -1 132.846 503.093  10
   2  27   1-21.7129 235.984  21
  -2  27  -1 275.716 242.751  21
  -2  27  -1-20.4834 173.306  22
   2  27   1-76.0413 255.640  22
  -2  27  -3 104.404 188.235  22
  -2  27  -3-72.4812 184.526  21
   2  27   3-113.848 212.888  21
   2  27   3-227.018 258.060  22
  -2  27  -3 507.457 539.657  10
  -2  27  -5 220.184 203.938  21
   2  27   5 94.1326 140.892  22
   2  27   5 109.907 197.971  21
  -2  27  -5 183.227 126.489  22
   2  27   7 479.224 224.217  21
   2  27   7 509.276 272.602  22
  -2  27  -7 512.277 259.161  21
   2 -27   7 600.875 200.266  12
   2  27   9 7996.36 941.767  22
   2 -27   9 7547.67 850.809  12
  -2  27  -9 6843.57 828.131  21
   2  27   9 7506.48 894.692  21
   2  27  11 11426.5 1014.78  11
   2 -27  11 12349.4 1124.40  12
   2  27  11 12792.2 1160.77  22
   2 -27  13 431.816 214.793  12
   2  27  13 362.745 268.106  11
   2  27  13 439.288 243.843  13
   2  27  13 335.867 226.966  22
   2 -27  15-70.4470 152.214  12
   2  27  15 342.401 223.206  22
   2  27  15 151.556 202.400  11
   2  27  15 323.951 242.625  13
   2  27  17-52.4545 169.916  13
   2  27  17 37.6933 152.263  11
   2 -27  17 88.2575 167.758  12
   2 -27  19 263.682 177.445  12
   2  27  19-122.245 189.078  11
   2  27  19-119.416 226.176  13
   2  27  21 2565.70 364.117  11
   2 -27  21 3287.29 464.428  12
   2  27  21 3787.81 490.048  13
   2  27  23 2260.91 313.276  11
   2 -27  23 2967.01 379.240  12
  -2  28  24 241.764 152.160  13
  -2 -28  24 155.483 102.436  12
  -2 -28  22 520.406 189.488  12
  -2  28  22 662.263 218.852  13
  -2  28  20 753.982 237.915  13
  -2 -28  20 557.329 210.042  12
  -2 -28  18-119.176 127.686  12
  -2  28  18-57.4952 126.498  22
  -2  28  18 113.613 189.073  13
  -2  28  16 139.793 173.598  11
  -2  28  16 129.732 189.265  22
  -2  28  16 84.6057 199.266  13
  -2 -28  16 62.3808 95.4250  12
  -2 -28  14-0.21272 117.346  12
  -2  28  14-201.420 244.190  22
  -2  28  14-4.15045 176.353  11
  -2 -28  12 990.047 330.271  12
  -2  28  12 311.061 176.608  11
  -2  28  12 459.456 241.465  22
   2  28 -12 1023.74 345.690  21
  -2  28  10 1911.24 485.531  21
  -2  28  10 2602.69 598.101  22
  -2 -28  10 2609.66 496.944  12
  -2  28  10 1837.80 358.455  11
   2  28 -10 2585.90 551.363  21
  -2  28   8 4347.34 746.792  21
   2  28  -8 4570.69 702.862  21
  -2  28   8 5167.61 832.455  15
  -2  28   8 4695.60 750.813  22
  -2  28   6 624.542 288.699  21
  -2  28   6 687.429 302.621  22
   2  28  -6 307.998 237.051  21
  -2  28   6 600.227 369.442  10
  -2  28   4 193.717 311.253  21
   2  28  -4 147.761 168.303  21
  -2  28   4-137.575 361.906  10
   2  28  -4 310.318 608.093  10
  -2  28   4 413.668 285.947  22
  -2  28   2 2010.41 512.227  21
   2  28  -2 1655.04 438.235  21
  -2  28   2 1544.47 483.360  22
  -2  28   2 2017.49 697.166  10
   2  28  -2 2793.03 769.255  10
  -2  28   0 4340.33 715.238  22
  -2  28   0 4501.30 741.750  21
   2  28   0 4649.50 754.224  21
   2  28   0 4463.36 745.450  22
  -2  28   0 5025.38 1136.79  10
  -2  28  -2-95.6142 180.422  22
   2  28   2-9.16549 151.553  22
   2  28   2 166.285 138.369  21
  -2  28  -2 55.9409 160.006  21
  -2  28  -2 503.488 601.694  10
   2  28   4 1207.65 398.736  22
   2  28   4 1389.93 429.249  21
  -2  28  -4 1167.87 369.568  21
  -2  28  -4 1012.13 349.436  22
  -2  28  -4 1487.17 715.122  10
  -2  28  -6 12073.1 1099.94  22
  -2  28  -6 12268.5 1139.40  21
   2  28   6 14043.1 1275.15  21
   2  28   6 13556.1 1251.35  22
  -2  28  -8 1928.68 464.436  21
   2  28   8 1677.43 457.568  21
   2  28   8 1768.72 443.889  22
   2 -28   8 1785.80 391.756  12
   2  28  10 96.4694 157.539  11
   2 -28  10-126.723 193.465  12
   2  28  10 44.9970 228.220  22
   2  28  10 218.754 207.594  21
   2 -28  12 215.482 175.997  12
   2  28  12 420.759 286.917  13
   2  28  12 100.792 138.131  11
   2  28  12 23.1703 126.048  22
   2  28  14 1719.01 403.613  11
   2  28  14 1615.32 401.718  22
   2  28  14 1819.04 460.911  13
   2 -28  14 1798.27 415.208  12
   2  28  16 88.9055 120.083  13
   2 -28  16-27.4001 113.060  12
   2  28  16 42.4433 134.116  11
   2  28  18 1.95168 157.520  11
   2  28  18 39.9750 122.726  13
   2 -28  20-63.9301 137.902  12
   2  28  20 24.5328 119.703  13
   2  28  20-99.7180 108.835  11
   2 -28  22 701.775 191.329  12
   2  28  22 484.502 156.888  11
  -2 -29  23 6.68473 58.5263  12
  -2  29  23 225.538 135.617  13
  -2  29  21-24.3233 128.779  13
  -2 -29  21 181.956 95.3757  12
  -2 -29  19-92.0341 127.796  12
  -2  29  19 226.100 153.728  13
  -2  29  17 603.722 260.023  22
  -2 -29  17 782.268 283.573  12
  -2  29  17 965.433 322.490  13
  -2 -29  15 1021.12 313.076  12
  -2  29  15 949.938 340.638  13
  -2  29  15 719.833 308.563  22
  -2  29  15 731.412 214.799  11
  -2 -29  13 141.193 126.607  12
  -2  29  13 381.815 145.382  11
  -2  29  13 297.939 218.891  22
  -2  29  11-88.8305 140.350  11
  -2  29  11 87.8605 195.994  22
  -2 -29  11 156.082 203.024  12
   2  29 -11 292.506 255.900  21
  -2  29  11-39.6095 138.265  21
  -2  29   9 3793.76 730.496  15
  -2  29   9 2992.25 590.090  21
   2  29  -9 3606.94 625.087  21
  -2  29   9 3380.69 649.520  22
  -2  29   7 2225.40 579.430  15
   2  29  -7 2168.58 529.336  21
  -2  29   7 2501.59 579.549  21
  -2  29   7 2501.05 579.138  22
  -2  29   5 960.320 471.727  10
  -2  29   5 894.089 387.047  21
   2  29  -5 1633.94 819.683  10
   2  29  -5 838.197 332.650  21
  -2  29   5 1134.36 364.068  22
   2  29  -3 1084.60 612.914  10
  -2  29   3 456.377 281.737  22
   2  29  -3 7.36405 169.543  21
  -2  29   3 137.663 205.410  21
  -2  29   3-722.637 542.313  10
   2  29  -1 65.1657 217.556  21
  -2  29   1 361.554 290.361  22
  -2  29   1 190.928 228.413  21
  -2  29   1 567.305 476.203  10
   2  29  -1 163.846 206.064  22
  -2  29  -1 122.753 174.623  22
   2  29   1-169.834 230.297  22
   2  29   1-18.9150 174.513  21
  -2  29  -1 23.3432 126.451  21
  -2  29  -1 308.041 462.870  10
  -2  29  -3 1506.70 423.439  22
  -2  29  -3 1215.64 394.532  21
   2  29   3 1961.30 487.752  21
  -2  29  -3 2182.19 792.401  10
   2  29   3 1359.76 397.546  22
  -2  29  -5 1177.18 751.879  10
  -2  29  -5 723.815 298.704  22
   2  29   5 641.687 309.084  21
  -2  29  -5 522.080 241.798  21
   2  29   5 489.401 276.406  22
   2  29   7 468.600 252.884  21
   2  29   7 537.368 284.063  22
  -2  29  -7 419.771 202.471  21
   2  29   9 2628.94 550.722  22
  -2  29  -9 2627.41 513.353  21
   2  29   9 2743.77 508.738  11
   2 -29   9 2737.92 479.104  12
   2  29   9 2652.25 516.323  21
   2  29  11 353.866 266.498  11
   2 -29  11 143.103 142.197  12
   2  29  11 103.483 149.221  22
   2 -29  13 406.629 236.029  12
   2  29  13 527.893 266.830  22
   2  29  13 342.868 238.112  13
   2  29  13 563.277 277.062  11
   2  29  15-6.28699 112.771  22
   2 -29  15 95.2039 155.700  12
   2  29  15-203.423 183.287  11
   2  29  15-152.740 108.577  13
   2  29  17-182.762 164.620  13
   2 -29  17-65.4337 130.637  12
   2  29  17-111.554 146.105  11
   2 -29  19 218.511 114.334  12
   2  29  19 389.403 199.379  13
   2  29  19 113.455 103.567  11
   2 -29  21-40.9243 59.3074  12
   2  29  21 20.1443 84.7620  11
  -2 -30  22 27.3324 63.6835  12
  -2  30  22 351.591 157.592  13
  -2  30  20 1247.17 307.310  13
  -2 -30  20 1181.23 255.749  12
  -2 -30  18 886.970 254.416  12
  -2  30  18 439.860 211.914  13
  -2  30  16 17.1369 155.293  22
  -2  30  16 125.303 143.671  13
[truncated: 2,256,100 more chars]
