# Supplementary material for: Aromatic-bridged and meso-meso-linked BF2-smaragdyrin dimers exhibit fast decays in polar solvents by symmetry-breaking charge transfer
Source: Commun Chem. 2023 Feb 9;6:25. doi: 10.1038/s42004-023-00822-8 (PMC9911704; doi:10.1038/s42004-023-00822-8)
Supplement: Supplementary file 6 — Supplementary Data 3 [file 42004_2023_822_MOESM6_ESM.cif]

data_exp_1629_sq
_audit_creation_date               2021-06-23
_audit_creation_method
;
Olex2 1.2
(compiled 2018.05.29 svn.r3508 for OlexSys, GUI svn.r5506)
;
_shelx_SHELXL_version_number       '2016/6'
_audit_contact_author_address      ?
_audit_contact_author_email        ?
_audit_contact_author_name         ''
_audit_contact_author_phone        ?
_publ_contact_author_id_orcid      ?
_publ_section_references
;
Dolomanov, O.V., Bourhis, L.J., Gildea, R.J, Howard, J.A.K. & Puschmann, H.
 (2009), J. Appl. Cryst. 42, 339-341.

Sheldrick, G.M. (2015). Acta Cryst. C71, 3-8.
;
_chemical_name_common              ?
_chemical_name_systematic          ?
_chemical_formula_moiety           'C94 H78 B2 F4 N10'
_chemical_formula_sum              'C94 H78 B2 F4 N10'
_chemical_formula_weight           1445.28
_chemical_melting_point            ?
_chemical_oxdiff_formula           'C100 N10 B2 F4 H150 '
loop_
  _atom_type_symbol
  _atom_type_description
  _atom_type_scat_dispersion_real
  _atom_type_scat_dispersion_imag
  _atom_type_scat_source
 'C' 'C' 0.0181 0.0091 'International Tables Vol C Tables 4.2.6.8 and 6.1.1.4'
 'H' 'H' 0.0000 0.0000 'International Tables Vol C Tables 4.2.6.8 and 6.1.1.4'
 'B' 'B' 0.0090 0.0039 'International Tables Vol C Tables 4.2.6.8 and 6.1.1.4'
 'F' 'F' 0.0727 0.0534 'International Tables Vol C Tables 4.2.6.8 and 6.1.1.4'
 'N' 'N' 0.0311 0.0180 'International Tables Vol C Tables 4.2.6.8 and 6.1.1.4'

_shelx_space_group_comment
;
The symmetry employed for this shelxl refinement is uniquely defined
by the following loop, which should always be used as a source of
symmetry information in preference to the above space-group names.
They are only intended as comments.
;
_space_group_crystal_system        'monoclinic'
_space_group_IT_number             15
_space_group_name_H-M_alt          'I 1 2/a 1'
_space_group_name_Hall             '-I 2ya'
loop_
  _space_group_symop_operation_xyz
 'x, y, z'
 '-x+1/2, y, -z'
 'x+1/2, y+1/2, z+1/2'
 '-x+1, y+1/2, -z+1/2'
 '-x, -y, -z'
 'x-1/2, -y, z'
 '-x+1/2, -y+1/2, -z+1/2'
 'x, -y+1/2, z+1/2'

_cell_length_a                     11.3281(7)
_cell_length_b                     30.8697(15)
_cell_length_c                     32.0384(9)
_cell_angle_alpha                  90
_cell_angle_beta                   93.070(4)
_cell_angle_gamma                  90
_cell_volume                       11187.6(9)
_cell_formula_units_Z              4
_cell_measurement_reflns_used      4030
_cell_measurement_temperature      99.98(11)
_cell_measurement_theta_max        70.4350
_cell_measurement_theta_min        2.8590
_shelx_estimated_absorpt_T_max     0.991
_shelx_estimated_absorpt_T_min     0.879
_exptl_absorpt_coefficient_mu      0.440
_exptl_absorpt_correction_T_max    1.00000
_exptl_absorpt_correction_T_min    0.37938
_exptl_absorpt_correction_type     multi-scan
_exptl_absorpt_process_details
;
CrysAlisPro 1.171.38.46 (Rigaku Oxford Diffraction, 2015)
Empirical absorption correction using spherical harmonics,
 implemented in SCALE3 ABSPACK scaling algorithm.
;
_exptl_absorpt_special_details     ?
_exptl_crystal_colour              green
_exptl_crystal_colour_primary      green
_exptl_crystal_density_diffrn      0.858
_exptl_crystal_density_meas        ?
_exptl_crystal_density_method      ?
_exptl_crystal_description         needle
_exptl_crystal_F_000               3032
_exptl_crystal_size_max            0.3
_exptl_crystal_size_mid            0.02
_exptl_crystal_size_min            0.02
_exptl_transmission_factor_max     ?
_exptl_transmission_factor_min     ?
_diffrn_reflns_av_R_equivalents    0.0839
_diffrn_reflns_av_unetI/netI       0.0851
_diffrn_reflns_Laue_measured_fraction_full  0.999
_diffrn_reflns_Laue_measured_fraction_max  0.999
_diffrn_reflns_limit_h_max         13
_diffrn_reflns_limit_h_min         -8
_diffrn_reflns_limit_k_max         36
_diffrn_reflns_limit_k_min         -36
_diffrn_reflns_limit_l_max         38
_diffrn_reflns_limit_l_min         -37
_diffrn_reflns_number              35573
_diffrn_reflns_point_group_measured_fraction_full  0.999
_diffrn_reflns_point_group_measured_fraction_max  0.999
_diffrn_reflns_theta_full          66.600
_diffrn_reflns_theta_max           66.600
_diffrn_reflns_theta_min           2.762
_diffrn_ambient_environment        N~2~
_diffrn_ambient_temperature        99.98(11)
_diffrn_detector                   'CCD plate'
_diffrn_detector_area_resol_mean   16.1395
_diffrn_detector_type              EosS2
_diffrn_measured_fraction_theta_full  0.999
_diffrn_measured_fraction_theta_max  0.999
_diffrn_measurement_details
;
List of Runs (angles in degrees, time in seconds):

  # Type    Start    End  Width  t~exp~   \w     \q     \k     \f   Frames
--------------------------------------------------------------------------
  1  \w    -60.00 -11.00   1.00    7.50    --  -34.48 -19.00 120.00   49
  2  \w     18.00  99.00   1.00    7.50    --   34.48  57.00  90.00   81
  3  \w     11.00  87.00   1.00    7.50    --   34.48  19.00  60.00   76
  4  \w     37.00  86.00   1.00    7.50    --   34.48-125.00  30.00   49
  5  \w     39.00 102.00   1.00    7.50    --   34.48  57.00 -60.00   63
  6  \w     34.00  87.00   1.00    7.50    --   34.48-125.00-180.00   53
  7  \w     18.00  98.00   1.00    7.50    --   34.48  57.00-120.00   80
  8  \w     41.00  68.00   1.00    7.50    --   34.48 -99.00-120.00   27
  9  \w     39.00  95.00   1.00    7.50    --   34.48  57.00 150.00   56
 10  \w     97.00 173.00   1.00   42.50    --  105.88  61.00 -60.00   76
 11  \w     40.00 122.00   1.00   42.50    --  105.88 -45.00   0.00   82
 12  \w     78.00 105.00   1.00   42.50    --  105.88 -61.00 150.00   27
 13  \w     37.00 113.00   1.00   42.50    --  105.88-111.00 -60.00   76
 14  \w     39.00 175.00   1.00   42.50    --  105.88   0.00 -90.00  136
 15  \w    108.00 134.00   1.00   42.50    --  105.88 111.00-120.00   26
 16  \w     38.00 123.00   1.00   42.50    --  105.88 -45.00-120.00   85
 17  \w     39.00  68.00   1.00   42.50    --  105.88 -61.00 150.00   29
 18  \w     43.00 120.00   1.00   42.50    --  105.88 -45.00 150.00   77
 19  \w     76.00 103.00   1.00   42.50    --  105.88 -94.00  30.00   27
 20  \w     67.00 103.00   1.00   42.50    --  105.88 -94.00-180.00   36
 21  \w    117.00 172.00   1.00   42.50    --  105.88 111.00 -90.00   55
 22  \w     59.00 120.00   1.00   42.50    --  105.88 -77.00 -60.00   61
 23  \w    120.00 155.00   1.00   42.50    --  105.88 111.00 150.00   35
 24  \w    127.00 154.00   1.00   42.50    --  105.88 111.00   0.00   27
 25  \w     57.00 110.00   1.00   42.50    --  105.88-111.00 150.00   53
;
_diffrn_measurement_device         'four-circle diffractometer'
_diffrn_measurement_device_type    'SuperNova, Dual, Cu at zero, EosS2'
_diffrn_measurement_method         '\w scans'
_diffrn_orient_matrix_type        
 'CrysAlisPro convention (1999,Acta A55,543-557)'
_diffrn_orient_matrix_UB_11        0.0072963000
_diffrn_orient_matrix_UB_12        -0.0489839000
_diffrn_orient_matrix_UB_13        -0.0088632000
_diffrn_orient_matrix_UB_21        0.0577947000
_diffrn_orient_matrix_UB_22        0.0095381000
_diffrn_orient_matrix_UB_23        -0.0414341000
_diffrn_orient_matrix_UB_31        0.1230248000
_diffrn_orient_matrix_UB_32        -0.0015764000
_diffrn_orient_matrix_UB_33        0.0228889000
_diffrn_radiation_monochromator    mirror
_diffrn_radiation_probe            x-ray
_diffrn_radiation_type             CuK\a
_diffrn_radiation_wavelength       1.54184
_diffrn_source                     'micro-focus sealed X-ray tube'
_diffrn_source_type                'SuperNova (Cu) X-ray Source'
_reflns_Friedel_coverage           0.000
_reflns_Friedel_fraction_full      .
_reflns_Friedel_fraction_max       .
_reflns_number_gt                  5604
_reflns_number_total               9884
_reflns_odcompleteness_completeness  99.98
_reflns_odcompleteness_iscentric   1
_reflns_odcompleteness_theta       66.49
_reflns_special_details
;
 Reflections were merged by SHELXL according to the crystal
 class for the calculation of statistics and refinement.
 
 Structure factors included contributions from the .fab file.
 
 _reflns_Friedel_fraction is defined as the number of unique
 Friedel pairs measured divided by the number that would be
 possible theoretically, ignoring centric projections and
 systematic absences.
;
_reflns_threshold_expression       'I > 2\s(I)'
_computing_cell_refinement         'CrysAlisPro 1.171.38.46 (Rigaku OD, 2015)'
_computing_data_collection         'CrysAlisPro 1.171.38.46 (Rigaku OD, 2015)'
_computing_data_reduction          'CrysAlisPro 1.171.38.46 (Rigaku OD, 2015)'
_computing_molecular_graphics      'Olex2 (Dolomanov et al., 2009)'
_computing_publication_material    'Olex2 (Dolomanov et al., 2009)'
_computing_structure_refinement    'ShelXL (Sheldrick, 2015)'
_computing_structure_solution      'SHELXT 2014/5 (Sheldrick, 2014)'
_refine_diff_density_max           0.477
_refine_diff_density_min           -0.354
_refine_diff_density_rms           0.059
_refine_ls_extinction_coef         .
_refine_ls_extinction_method       none
_refine_ls_goodness_of_fit_ref     1.041
_refine_ls_hydrogen_treatment      constr
_refine_ls_matrix_type             full
_refine_ls_number_parameters       502
_refine_ls_number_reflns           9884
_refine_ls_number_restraints       36
_refine_ls_R_factor_all            0.1239
_refine_ls_R_factor_gt             0.0820
_refine_ls_restrained_S_all        1.054
_refine_ls_shift/su_max            0.000
_refine_ls_shift/su_mean           0.000
_refine_ls_structure_factor_coef   Fsqd
_refine_ls_weighting_details      
 'w=1/[\s^2^(Fo^2^)+(0.1453P)^2^] where P=(Fo^2^+2Fc^2^)/3'
_refine_ls_weighting_scheme        calc
_refine_ls_wR_factor_gt            0.2386
_refine_ls_wR_factor_ref           0.2697
_refine_special_details            ?
_olex2_refinement_description
;
1. Fixed Uiso
 At 1.2 times of:
  All C(H) groups, All N(H) groups
 At 1.5 times of:
  All C(H,H,H) groups
2. Uiso/Uaniso restraints and constraints
Uanis(C6) \\sim Ueq, Uanis(C5) \\sim Ueq, Uanis(C3) \\sim Ueq, Uanis(C2) \\sim
Ueq, Uanis(C1) \\sim Ueq, Uanis(C4) \\sim Ueq: with sigma of 0.005 and sigma
for terminal atoms of 0.01
3.a Aromatic/amide H refined with riding coordinates:
 N4(H4), N3(H3), N5(H5), C18(H18), C14(H14), C19(H19), C43(H43), C41(H41),
 C13(H13), C34(H34), C23(H23), C32(H32), C24(H24), C28(H28), C27(H27), C10(H10),
  C9(H9), C6(H6), C5(H5A), C3(H3A), C2(H2)
3.b Idealised Me refined as rotating group:
 C45(H45A,H45B,H45C), C46(H46A,H46B,H46C), C36(H36A,H36B,H36C), C47(H47A,H47B,
 H47C), C38(H38A,H38B,H38C), C37(H37A,H37B,H37C)
;
_atom_sites_solution_hydrogens     geom
_atom_sites_solution_primary       ?
_atom_sites_solution_secondary     ?
loop_
  _atom_site_label
  _atom_site_type_symbol
  _atom_site_fract_x
  _atom_site_fract_y
  _atom_site_fract_z
  _atom_site_U_iso_or_equiv
  _atom_site_adp_type
  _atom_site_occupancy
  _atom_site_site_symmetry_order
  _atom_site_calc_flag
  _atom_site_refinement_flags_posn
  _atom_site_refinement_flags_adp
  _atom_site_refinement_flags_occupancy
  _atom_site_disorder_assembly
  _atom_site_disorder_group
 F1 F 0.6016(2) 0.61609(7) 0.27386(6) 0.0499(6) Uani 1 1 d . . . . .
 F2 F 0.4332(2) 0.58812(7) 0.24237(6) 0.0502(6) Uani 1 1 d . . . . .
 N4 N 0.4157(3) 0.59003(10) 0.34765(8) 0.0393(7) Uani 1 1 d . . . . .
 H4 H 0.451422 0.595093 0.325131 0.047 Uiso 1 1 calc R . . . .
 N3 N 0.5595(3) 0.53158(11) 0.29422(9) 0.0462(8) Uani 1 1 d . . . . .
 H3 H 0.515231 0.553925 0.289882 0.055 Uiso 1 1 calc R . . . .
 N5 N 0.3976(3) 0.66354(11) 0.28599(9) 0.0480(8) Uani 1 1 d . . . . .
 H5 H 0.413498 0.636373 0.284357 0.058 Uiso 1 1 calc R . . . .
 N1 N 0.5325(4) 0.64659(12) 0.20823(9) 0.0515(9) Uani 1 1 d . . . . .
 N2 N 0.6182(4) 0.57334(12) 0.21185(10) 0.0558(9) Uani 1 1 d . . . . .
 C39 C 0.5075(4) 0.48278(13) 0.39934(10) 0.0410(8) Uani 1 1 d . . . . .
 C17 C 0.4279(4) 0.55234(12) 0.37194(10) 0.0398(8) Uani 1 1 d . . . . .
 C20 C 0.3367(4) 0.61791(13) 0.36577(10) 0.0413(8) Uani 1 1 d . . . . .
 C21 C 0.3028(4) 0.66003(13) 0.35347(10) 0.0435(9) Uani 1 1 d . . . . .
 C22 C 0.3414(4) 0.68250(13) 0.31818(11) 0.0462(9) Uani 1 1 d . . . . .
 C16 C 0.4995(4) 0.51652(12) 0.36561(10) 0.0404(8) Uani 1 1 d . . . . .
 C30 C 0.2224(4) 0.68395(13) 0.38047(10) 0.0438(9) Uani 1 1 d . . . . .
 C18 C 0.3509(4) 0.55732(12) 0.40512(10) 0.0412(8) Uani 1 1 d . . . . .
 H18 H 0.340865 0.537175 0.426225 0.049 Uiso 1 1 calc R . . . .
 C40 C 0.4446(4) 0.44273(13) 0.39293(10) 0.0449(9) Uani 1 1 d . . . . .
 C14 C 0.6467(4) 0.47345(13) 0.32400(11) 0.0437(9) Uani 1 1 d . . . . .
 H14 H 0.667503 0.451514 0.342891 0.052 Uiso 1 1 calc R . . . .
 C19 C 0.2939(4) 0.59605(13) 0.40140(10) 0.0434(9) Uani 1 1 d . . . . .
 H19 H 0.237268 0.606454 0.418841 0.052 Uiso 1 1 calc R . . . .
 C43 C 0.5847(4) 0.45654(14) 0.46586(10) 0.0468(9) Uani 1 1 d . . . . .
 H43 H 0.628807 0.461607 0.490697 0.056 Uiso 1 1 calc R . . . .
 C44 C 0.5748(4) 0.48944(13) 0.43574(11) 0.0430(9) Uani 1 1 d . . . . .
 C42 C 0.5299(4) 0.41628(14) 0.45958(11) 0.0499(10) Uani 1 1 d . . . . .
 C35 C 0.0985(4) 0.68372(13) 0.37035(11) 0.0466(9) Uani 1 1 d . . . . .
 C31 C 0.2651(4) 0.70599(14) 0.41562(11) 0.0481(10) Uani 1 1 d . . . . .
 C15 C 0.5652(4) 0.50747(13) 0.33039(10) 0.0412(8) Uani 1 1 d . . . . .
 C41 C 0.4577(4) 0.41080(13) 0.42295(11) 0.0482(9) Uani 1 1 d . . . . .
 H41 H 0.417469 0.384778 0.418787 0.058 Uiso 1 1 calc R . . . .
 C13 C 0.6891(4) 0.47867(13) 0.28512(11) 0.0465(9) Uani 1 1 d . . . . .
 H13 H 0.744961 0.461034 0.273317 0.056 Uiso 1 1 calc R . . . .
 C45 C 0.6405(4) 0.53093(14) 0.44369(11) 0.0495(10) Uani 1 1 d . . . . .
 H45A H 0.685188 0.537822 0.419940 0.074 Uiso 1 1 calc GR . . . .
 H45B H 0.693213 0.527784 0.467974 0.074 Uiso 1 1 calc GR . . . .
 H45C H 0.585257 0.553809 0.448248 0.074 Uiso 1 1 calc GR . . . .
 C34 C 0.0240(4) 0.70563(14) 0.39657(12) 0.0506(10) Uani 1 1 d . . . . .
 H34 H -0.057043 0.705172 0.390267 0.061 Uiso 1 1 calc R . . . .
 C12 C 0.6348(4) 0.51494(13) 0.26595(11) 0.0481(10) Uani 1 1 d . . . . .
 C25 C 0.4248(4) 0.69391(15) 0.25675(11) 0.0542(11) Uani 1 1 d . . . . .
 C46 C 0.3659(4) 0.43590(14) 0.35406(12) 0.0485(9) Uani 1 1 d . . . . .
 H46A H 0.307264 0.458364 0.351963 0.073 Uiso 1 1 calc GR . . . .
 H46B H 0.327627 0.408238 0.355504 0.073 Uiso 1 1 calc GR . . . .
 H46C H 0.412676 0.436761 0.329962 0.073 Uiso 1 1 calc GR . . . .
 C23 C 0.3308(4) 0.72703(14) 0.30863(12) 0.0543(11) Uani 1 1 d . . . . .
 H23 H 0.294503 0.747906 0.324497 0.065 Uiso 1 1 calc R . . . .
 C36 C 0.0509(4) 0.65973(14) 0.33221(12) 0.0522(10) Uani 1 1 d . . . . .
 H36A H 0.083640 0.671871 0.307770 0.078 Uiso 1 1 calc GR . . . .
 H36B H -0.033610 0.662302 0.329952 0.078 Uiso 1 1 calc GR . . . .
 H36C H 0.072428 0.629715 0.334553 0.078 Uiso 1 1 calc GR . . . .
 C32 C 0.1860(5) 0.72776(14) 0.44030(12) 0.0557(11) Uani 1 1 d . . . . .
 H32 H 0.215755 0.742781 0.463723 0.067 Uiso 1 1 calc R . . . .
 C33 C 0.0666(5) 0.72784(14) 0.43135(12) 0.0548(11) Uani 1 1 d . . . . .
 C11 C 0.6566(5) 0.53292(14) 0.22655(12) 0.0537(11) Uani 1 1 d . . . . .
 C26 C 0.4830(5) 0.68563(15) 0.21909(12) 0.0565(11) Uani 1 1 d . . . . .
 C24 C 0.3847(4) 0.73399(14) 0.27095(12) 0.0532(11) Uani 1 1 d . . . . .
 H24 H 0.392596 0.760529 0.257655 0.064 Uiso 1 1 calc R . . . .
 C8 C 0.6570(5) 0.57928(15) 0.17188(12) 0.0583(12) Uani 1 1 d . . . . .
 C29 C 0.5756(5) 0.65142(15) 0.16839(12) 0.0586(12) Uani 1 1 d . . . . .
 C7 C 0.6369(5) 0.61772(16) 0.15000(13) 0.0622(12) Uani 1 1 d . . . . .
 C28 C 0.5540(5) 0.69461(16) 0.15547(13) 0.0633(13) Uani 1 1 d . . . . .
 H28 H 0.575181 0.706822 0.130406 0.076 Uiso 1 1 calc R . . . .
 C47 C 0.5480(5) 0.38025(16) 0.49045(13) 0.0677(14) Uani 1 1 d . . . . .
 H47A H 0.598061 0.358568 0.479200 0.102 Uiso 1 1 calc GR . . . .
 H47B H 0.473000 0.367631 0.496023 0.102 Uiso 1 1 calc GR . . . .
 H47C H 0.584556 0.391426 0.515948 0.102 Uiso 1 1 calc GR . . . .
 C38 C 0.3949(4) 0.70764(17) 0.42690(13) 0.0613(12) Uani 1 1 d . . . . .
 H38A H 0.421995 0.679379 0.435474 0.092 Uiso 1 1 calc GR . . . .
 H38B H 0.409714 0.727781 0.449401 0.092 Uiso 1 1 calc GR . . . .
 H38C H 0.436277 0.716806 0.403058 0.092 Uiso 1 1 calc GR . . . .
 C27 C 0.4961(5) 0.71550(16) 0.18641(13) 0.0641(13) Uani 1 1 d . . . . .
 H27 H 0.470416 0.744113 0.185833 0.077 Uiso 1 1 calc R . . . .
 C10 C 0.7212(5) 0.51364(17) 0.19528(13) 0.0677(14) Uani 1 1 d . . . . .
 H10 H 0.758996 0.486907 0.197100 0.081 Uiso 1 1 calc R . . . .
 C9 C 0.7190(5) 0.54100(17) 0.16170(14) 0.0705(15) Uani 1 1 d . . . . .
 H9 H 0.752530 0.535483 0.136367 0.085 Uiso 1 1 calc R . . . .
 B1 B 0.5484(5) 0.60613(16) 0.23464(13) 0.0501(12) Uani 1 1 d . . . . .
 C37 C -0.0168(5) 0.74993(17) 0.45952(13) 0.0665(13) Uani 1 1 d . . . . .
 H37A H -0.070004 0.768151 0.443116 0.100 Uiso 1 1 calc GR . . . .
 H37B H 0.027546 0.767232 0.479708 0.100 Uiso 1 1 calc GR . . . .
 H37C H -0.061230 0.728496 0.473692 0.100 Uiso 1 1 calc GR . . . .
 C6 C 0.6211(5) 0.63567(18) 0.03310(15) 0.0714(13) Uani 1 1 d . U . . .
 H6 H 0.564351 0.643697 0.012479 0.086 Uiso 1 1 calc R . . . .
 C5 C 0.5908(5) 0.63370(18) 0.07496(14) 0.0679(13) Uani 1 1 d . U . . .
 H5A H 0.514139 0.640564 0.081588 0.082 Uiso 1 1 calc R . . . .
 C4 C 0.6713(5) 0.62195(15) 0.10625(13) 0.0572(11) Uani 1 1 d . U . . .
 C3 C 0.7864(5) 0.6128(2) 0.09621(16) 0.0754(15) Uani 1 1 d . U . . .
 H3A H 0.842291 0.605257 0.117297 0.090 Uiso 1 1 calc R . . . .
 C2 C 0.8197(6) 0.6147(2) 0.05447(16) 0.0752(14) Uani 1 1 d . U . . .
 H2 H 0.897087 0.608678 0.048033 0.090 Uiso 1 1 calc R . . . .
 C1 C 0.7338(5) 0.62585(16) 0.02232(12) 0.0595(11) Uani 1 1 d . U . . .

loop_
  _atom_site_aniso_label
  _atom_site_aniso_U_11
  _atom_site_aniso_U_22
  _atom_site_aniso_U_33
  _atom_site_aniso_U_23
  _atom_site_aniso_U_13
  _atom_site_aniso_U_12
 F1 0.0767(16) 0.0439(13) 0.0303(9) 0.0037(9) 0.0155(9) 0.0012(11)
 F2 0.0788(16) 0.0434(13) 0.0293(9) 0.0038(9) 0.0113(9) 0.0029(11)
 N4 0.0610(19) 0.0349(17) 0.0231(12) 0.0004(11) 0.0116(12) 0.0019(14)
 N3 0.071(2) 0.0369(18) 0.0324(14) 0.0041(13) 0.0149(14) 0.0036(16)
 N5 0.078(2) 0.0383(18) 0.0291(14) 0.0054(13) 0.0169(14) 0.0073(16)
 N1 0.084(3) 0.046(2) 0.0263(14) 0.0039(13) 0.0180(15) 0.0049(17)
 N2 0.093(3) 0.045(2) 0.0313(15) 0.0047(14) 0.0241(16) 0.0041(19)
 C39 0.060(2) 0.041(2) 0.0227(14) 0.0012(14) 0.0114(14) 0.0077(17)
 C17 0.058(2) 0.037(2) 0.0244(14) -0.0001(14) 0.0078(14) -0.0026(17)
 C20 0.060(2) 0.038(2) 0.0252(14) -0.0021(14) 0.0036(15) 0.0006(17)
 C21 0.070(3) 0.037(2) 0.0246(15) 0.0016(14) 0.0122(15) 0.0028(18)
 C22 0.071(3) 0.040(2) 0.0291(16) 0.0024(15) 0.0087(16) 0.0056(19)
 C16 0.059(2) 0.0355(19) 0.0276(15) 0.0016(14) 0.0100(15) -0.0003(16)
 C30 0.064(3) 0.041(2) 0.0281(15) 0.0045(15) 0.0107(15) 0.0040(18)
 C18 0.061(2) 0.038(2) 0.0256(14) 0.0023(14) 0.0105(15) -0.0034(17)
 C40 0.066(3) 0.042(2) 0.0282(15) 0.0012(15) 0.0120(16) 0.0042(18)
 C14 0.062(2) 0.038(2) 0.0322(16) 0.0005(15) 0.0090(15) 0.0032(18)
 C19 0.062(2) 0.042(2) 0.0271(15) -0.0025(15) 0.0122(15) -0.0008(18)
 C43 0.067(3) 0.049(2) 0.0247(15) 0.0004(15) 0.0087(15) 0.0102(19)
 C44 0.060(2) 0.041(2) 0.0290(16) -0.0027(15) 0.0129(15) 0.0057(17)
 C42 0.081(3) 0.040(2) 0.0293(16) 0.0022(16) 0.0152(17) 0.012(2)
 C35 0.069(3) 0.036(2) 0.0358(17) 0.0090(16) 0.0132(17) 0.0015(18)
 C31 0.067(3) 0.048(2) 0.0296(16) 0.0000(16) 0.0058(17) 0.005(2)
 C15 0.058(2) 0.040(2) 0.0256(15) 0.0038(14) 0.0077(14) 0.0002(17)
 C41 0.077(3) 0.034(2) 0.0348(17) 0.0014(15) 0.0161(17) -0.0001(19)
 C13 0.065(3) 0.041(2) 0.0341(17) 0.0003(16) 0.0133(16) 0.0070(18)
 C45 0.073(3) 0.045(2) 0.0316(16) -0.0030(16) 0.0061(17) 0.000(2)
 C34 0.063(3) 0.045(2) 0.045(2) 0.0091(18) 0.0130(18) 0.0070(19)
 C12 0.073(3) 0.041(2) 0.0321(16) 0.0005(15) 0.0175(17) 0.0006(19)
 C25 0.083(3) 0.050(3) 0.0306(17) 0.0054(17) 0.0160(18) 0.005(2)
 C46 0.064(3) 0.044(2) 0.0382(18) -0.0002(16) 0.0101(17) -0.0026(19)
 C23 0.089(3) 0.040(2) 0.0354(18) 0.0041(16) 0.0186(19) 0.010(2)
 C36 0.062(3) 0.047(2) 0.048(2) 0.0029(18) 0.0053(18) -0.002(2)
 C32 0.089(4) 0.046(2) 0.0318(17) -0.0010(17) 0.0079(19) 0.006(2)
 C33 0.087(3) 0.042(2) 0.0369(18) 0.0057(17) 0.016(2) 0.008(2)
 C11 0.087(3) 0.040(2) 0.0356(18) 0.0039(17) 0.0201(19) 0.009(2)
 C26 0.095(3) 0.044(2) 0.0331(18) 0.0042(17) 0.024(2) 0.006(2)
 C24 0.083(3) 0.044(2) 0.0339(18) 0.0083(16) 0.0160(18) 0.007(2)
 C8 0.095(3) 0.049(3) 0.0337(18) 0.0031(18) 0.028(2) 0.004(2)
 C29 0.096(4) 0.050(3) 0.0315(18) 0.0054(17) 0.020(2) 0.004(2)
 C7 0.095(4) 0.057(3) 0.037(2) 0.0037(19) 0.023(2) -0.002(2)
 C28 0.101(4) 0.053(3) 0.0383(19) 0.0114(19) 0.025(2) 0.006(2)
 C47 0.114(4) 0.054(3) 0.0357(19) 0.0083(19) 0.012(2) 0.013(3)
 C38 0.078(3) 0.067(3) 0.039(2) -0.011(2) 0.001(2) 0.007(2)
 C27 0.107(4) 0.050(3) 0.0370(19) 0.0065(19) 0.023(2) 0.014(3)
 C10 0.108(4) 0.054(3) 0.044(2) 0.002(2) 0.033(2) 0.015(3)
 C9 0.114(4) 0.059(3) 0.043(2) 0.003(2) 0.038(2) 0.011(3)
 B1 0.081(3) 0.043(3) 0.0282(18) 0.0010(18) 0.0186(19) 0.001(2)
 C37 0.099(4) 0.060(3) 0.043(2) -0.001(2) 0.018(2) 0.011(3)
 C6 0.097(3) 0.072(3) 0.046(2) 0.001(2) 0.012(2) 0.001(3)
 C5 0.087(3) 0.069(3) 0.050(2) 0.002(2) 0.021(2) 0.005(2)
 C4 0.085(3) 0.052(2) 0.0369(18) 0.0047(17) 0.0176(18) 0.004(2)
 C3 0.092(3) 0.082(3) 0.053(2) 0.004(2) 0.011(2) 0.002(3)
 C2 0.093(3) 0.079(3) 0.055(2) 0.009(2) 0.023(2) 0.003(3)
 C1 0.082(3) 0.058(3) 0.040(2) 0.0008(18) 0.0228(19) 0.002(2)

_geom_special_details
;
 All esds (except the esd in the dihedral angle between two l.s. planes)
 are estimated using the full covariance matrix.  The cell esds are taken
 into account individually in the estimation of esds in distances, angles
 and torsion angles; correlations between esds in cell parameters are only
 used when they are defined by crystal symmetry.  An approximate (isotropic)
 treatment of cell esds is used for estimating esds involving l.s. planes.
;
loop_
  _geom_bond_atom_site_label_1
  _geom_bond_atom_site_label_2
  _geom_bond_distance
  _geom_bond_site_symmetry_2
  _geom_bond_publ_flag
 F1 B1 1.399(5) . ?
 F2 B1 1.452(6) . ?
 N4 H4 0.8600 . ?
 N4 C17 1.403(5) . ?
 N4 C20 1.391(5) . ?
 N3 H3 0.8600 . ?
 N3 C15 1.376(4) . ?
 N3 C12 1.376(5) . ?
 N5 H5 0.8600 . ?
 N5 C22 1.372(5) . ?
 N5 C25 1.372(5) . ?
 N1 C26 1.382(6) . ?
 N1 C29 1.399(5) . ?
 N1 B1 1.514(6) . ?
 N2 C11 1.395(6) . ?
 N2 C8 1.389(5) . ?
 N2 B1 1.498(6) . ?
 C39 C16 1.500(5) . ?
 C39 C40 1.436(6) . ?
 C39 C44 1.375(5) . ?
 C17 C16 1.393(6) . ?
 C17 C18 1.419(5) . ?
 C20 C21 1.406(5) . ?
 C20 C19 1.433(5) . ?
 C21 C22 1.415(5) . ?
 C21 C30 1.486(5) . ?
 C22 C23 1.412(6) . ?
 C16 C15 1.412(5) . ?
 C30 C35 1.423(6) . ?
 C30 C31 1.381(5) . ?
 C18 H18 0.9300 . ?
 C18 C19 1.361(6) . ?
 C40 C41 1.380(5) . ?
 C40 C46 1.507(5) . ?
 C14 H14 0.9300 . ?
 C14 C15 1.421(6) . ?
 C14 C13 1.369(5) . ?
 C19 H19 0.9300 . ?
 C43 H43 0.9300 . ?
 C43 C44 1.401(5) . ?
 C43 C42 1.399(6) . ?
 C44 C45 1.496(6) . ?
 C42 C41 1.404(6) . ?
 C42 C47 1.495(6) . ?
 C35 C34 1.397(6) . ?
 C35 C36 1.504(6) . ?
 C31 C32 1.398(6) . ?
 C31 C38 1.496(7) . ?
 C41 H41 0.9300 . ?
 C13 H13 0.9300 . ?
 C13 C12 1.403(6) . ?
 C45 H45A 0.9600 . ?
 C45 H45B 0.9600 . ?
 C45 H45C 0.9600 . ?
 C34 H34 0.9300 . ?
 C34 C33 1.374(6) . ?
 C12 C11 1.413(5) . ?
 C25 C26 1.429(6) . ?
 C25 C24 1.402(6) . ?
 C46 H46A 0.9600 . ?
 C46 H46B 0.9600 . ?
 C46 H46C 0.9600 . ?
 C23 H23 0.9300 . ?
 C23 C24 1.399(6) . ?
 C36 H36A 0.9600 . ?
 C36 H36B 0.9600 . ?
 C36 H36C 0.9600 . ?
 C32 H32 0.9300 . ?
 C32 C33 1.367(7) . ?
 C33 C37 1.505(6) . ?
 C11 C10 1.405(6) . ?
 C26 C27 1.409(6) . ?
 C24 H24 0.9300 . ?
 C8 C7 1.391(7) . ?
 C8 C9 1.421(7) . ?
 C29 C7 1.398(7) . ?
 C29 C28 1.414(6) . ?
 C7 C4 1.481(5) . ?
 C28 H28 0.9300 . ?
 C28 C27 1.377(6) . ?
 C47 H47A 0.9600 . ?
 C47 H47B 0.9600 . ?
 C47 H47C 0.9600 . ?
 C38 H38A 0.9600 . ?
 C38 H38B 0.9600 . ?
 C38 H38C 0.9600 . ?
 C27 H27 0.9300 . ?
 C10 H10 0.9300 . ?
 C10 C9 1.367(6) . ?
 C9 H9 0.9300 . ?
 C37 H37A 0.9600 . ?
 C37 H37B 0.9600 . ?
 C37 H37C 0.9600 . ?
 C6 H6 0.9300 . ?
 C6 C5 1.403(7) . ?
 C6 C1 1.374(8) . ?
 C5 H5A 0.9300 . ?
 C5 C4 1.367(7) . ?
 C4 C3 1.389(8) . ?
 C3 H3A 0.9300 . ?
 C3 C2 1.410(7) . ?
 C2 H2 0.9300 . ?
 C2 C1 1.421(8) . ?
 C1 C1 1.496(8) 2_655 ?

loop_
  _geom_angle_atom_site_label_1
  _geom_angle_atom_site_label_2
  _geom_angle_atom_site_label_3
  _geom_angle
  _geom_angle_site_symmetry_1
  _geom_angle_site_symmetry_3
  _geom_angle_publ_flag
 C17 N4 H4 125.4 . . ?
 C20 N4 H4 125.4 . . ?
 C20 N4 C17 109.1(3) . . ?
 C15 N3 H3 124.8 . . ?
 C15 N3 C12 110.5(3) . . ?
 C12 N3 H3 124.8 . . ?
 C22 N5 H5 124.7 . . ?
 C22 N5 C25 110.6(3) . . ?
 C25 N5 H5 124.7 . . ?
 C26 N1 C29 107.6(3) . . ?
 C26 N1 B1 128.1(3) . . ?
 C29 N1 B1 124.1(4) . . ?
 C11 N2 B1 127.1(3) . . ?
 C8 N2 C11 108.7(4) . . ?
 C8 N2 B1 124.2(4) . . ?
 C40 C39 C16 119.0(3) . . ?
 C44 C39 C16 121.1(4) . . ?
 C44 C39 C40 119.9(3) . . ?
 N4 C17 C18 106.2(3) . . ?
 C16 C17 N4 128.2(3) . . ?
 C16 C17 C18 125.5(3) . . ?
 N4 C20 C21 128.9(3) . . ?
 N4 C20 C19 107.1(3) . . ?
 C21 C20 C19 124.0(4) . . ?
 C20 C21 C22 125.8(4) . . ?
 C20 C21 C30 117.6(3) . . ?
 C22 C21 C30 116.5(3) . . ?
 N5 C22 C21 124.5(4) . . ?
 N5 C22 C23 106.9(3) . . ?
 C23 C22 C21 128.6(4) . . ?
 C17 C16 C39 117.4(3) . . ?
 C17 C16 C15 127.5(3) . . ?
 C15 C16 C39 115.1(3) . . ?
 C35 C30 C21 119.5(3) . . ?
 C31 C30 C21 121.4(4) . . ?
 C31 C30 C35 119.1(4) . . ?
 C17 C18 H18 125.1 . . ?
 C19 C18 C17 109.7(3) . . ?
 C19 C18 H18 125.1 . . ?
 C39 C40 C46 120.4(3) . . ?
 C41 C40 C39 118.8(4) . . ?
 C41 C40 C46 120.9(4) . . ?
 C15 C14 H14 126.1 . . ?
 C13 C14 H14 126.1 . . ?
 C13 C14 C15 107.9(3) . . ?
 C20 C19 H19 126.1 . . ?
 C18 C19 C20 107.7(3) . . ?
 C18 C19 H19 126.1 . . ?
 C44 C43 H43 119.1 . . ?
 C42 C43 H43 119.1 . . ?
 C42 C43 C44 121.8(4) . . ?
 C39 C44 C43 119.7(4) . . ?
 C39 C44 C45 121.4(3) . . ?
 C43 C44 C45 118.9(3) . . ?
 C43 C42 C41 117.5(4) . . ?
 C43 C42 C47 121.4(4) . . ?
 C41 C42 C47 121.1(4) . . ?
 C30 C35 C36 119.6(4) . . ?
 C34 C35 C30 118.7(4) . . ?
 C34 C35 C36 121.7(4) . . ?
 C30 C31 C32 119.4(4) . . ?
 C30 C31 C38 120.7(4) . . ?
 C32 C31 C38 119.9(4) . . ?
 N3 C15 C16 124.3(4) . . ?
 N3 C15 C14 106.2(3) . . ?
 C16 C15 C14 129.5(3) . . ?
 C40 C41 C42 122.2(4) . . ?
 C40 C41 H41 118.9 . . ?
 C42 C41 H41 118.9 . . ?
 C14 C13 H13 125.5 . . ?
 C14 C13 C12 109.0(4) . . ?
 C12 C13 H13 125.5 . . ?
 C44 C45 H45A 109.5 . . ?
 C44 C45 H45B 109.5 . . ?
 C44 C45 H45C 109.5 . . ?
 H45A C45 H45B 109.5 . . ?
 H45A C45 H45C 109.5 . . ?
 H45B C45 H45C 109.5 . . ?
 C35 C34 H34 118.9 . . ?
 C33 C34 C35 122.2(4) . . ?
 C33 C34 H34 118.9 . . ?
 N3 C12 C13 106.4(3) . . ?
 N3 C12 C11 125.8(4) . . ?
 C13 C12 C11 127.7(4) . . ?
 N5 C25 C26 125.8(4) . . ?
 N5 C25 C24 107.0(3) . . ?
 C24 C25 C26 127.2(4) . . ?
 C40 C46 H46A 109.5 . . ?
 C40 C46 H46B 109.5 . . ?
 C40 C46 H46C 109.5 . . ?
 H46A C46 H46B 109.5 . . ?
 H46A C46 H46C 109.5 . . ?
 H46B C46 H46C 109.5 . . ?
 C22 C23 H23 126.3 . . ?
 C24 C23 C22 107.5(4) . . ?
 C24 C23 H23 126.3 . . ?
 C35 C36 H36A 109.5 . . ?
 C35 C36 H36B 109.5 . . ?
 C35 C36 H36C 109.5 . . ?
 H36A C36 H36B 109.5 . . ?
 H36A C36 H36C 109.5 . . ?
 H36B C36 H36C 109.5 . . ?
 C31 C32 H32 118.7 . . ?
 C33 C32 C31 122.6(4) . . ?
 C33 C32 H32 118.7 . . ?
 C34 C33 C37 120.5(5) . . ?
 C32 C33 C34 118.0(4) . . ?
 C32 C33 C37 121.4(4) . . ?
 N2 C11 C12 125.9(4) . . ?
 N2 C11 C10 107.7(4) . . ?
 C10 C11 C12 126.4(4) . . ?
 N1 C26 C25 125.5(4) . . ?
 N1 C26 C27 108.9(4) . . ?
 C27 C26 C25 125.6(4) . . ?
 C25 C24 H24 126.0 . . ?
 C23 C24 C25 108.0(4) . . ?
 C23 C24 H24 126.0 . . ?
 N2 C8 C7 121.7(4) . . ?
 N2 C8 C9 106.7(4) . . ?
 C7 C8 C9 131.6(4) . . ?
 N1 C29 C28 107.7(4) . . ?
 C7 C29 N1 120.7(4) . . ?
 C7 C29 C28 131.3(4) . . ?
 C8 C7 C29 119.6(4) . . ?
 C8 C7 C4 120.5(4) . . ?
 C29 C7 C4 119.7(4) . . ?
 C29 C28 H28 125.9 . . ?
 C27 C28 C29 108.2(4) . . ?
 C27 C28 H28 125.9 . . ?
 C42 C47 H47A 109.5 . . ?
 C42 C47 H47B 109.5 . . ?
 C42 C47 H47C 109.5 . . ?
 H47A C47 H47B 109.5 . . ?
 H47A C47 H47C 109.5 . . ?
 H47B C47 H47C 109.5 . . ?
 C31 C38 H38A 109.5 . . ?
 C31 C38 H38B 109.5 . . ?
 C31 C38 H38C 109.5 . . ?
 H38A C38 H38B 109.5 . . ?
 H38A C38 H38C 109.5 . . ?
 H38B C38 H38C 109.5 . . ?
 C26 C27 H27 126.2 . . ?
 C28 C27 C26 107.6(4) . . ?
 C28 C27 H27 126.2 . . ?
 C11 C10 H10 125.9 . . ?
 C9 C10 C11 108.1(4) . . ?
 C9 C10 H10 125.9 . . ?
 C8 C9 H9 125.6 . . ?
 C10 C9 C8 108.8(4) . . ?
 C10 C9 H9 125.6 . . ?
 F1 B1 F2 106.2(3) . . ?
 F1 B1 N1 110.7(4) . . ?
 F1 B1 N2 111.9(4) . . ?
 F2 B1 N1 109.3(4) . . ?
 F2 B1 N2 109.1(4) . . ?
 N2 B1 N1 109.6(3) . . ?
 C33 C37 H37A 109.5 . . ?
 C33 C37 H37B 109.5 . . ?
 C33 C37 H37C 109.5 . . ?
 H37A C37 H37B 109.5 . . ?
 H37A C37 H37C 109.5 . . ?
 H37B C37 H37C 109.5 . . ?
 C5 C6 H6 119.7 . . ?
 C1 C6 H6 119.7 . . ?
 C1 C6 C5 120.5(5) . . ?
 C6 C5 H5A 119.2 . . ?
 C4 C5 C6 121.7(5) . . ?
 C4 C5 H5A 119.2 . . ?
 C5 C4 C7 121.2(5) . . ?
 C5 C4 C3 118.8(4) . . ?
 C3 C4 C7 119.9(5) . . ?
 C4 C3 H3A 119.6 . . ?
 C4 C3 C2 120.9(5) . . ?
 C2 C3 H3A 119.6 . . ?
 C3 C2 H2 120.3 . . ?
 C3 C2 C1 119.4(5) . . ?
 C1 C2 H2 120.3 . . ?
 C6 C1 C2 118.7(4) . . ?
 C6 C1 C1 121.3(6) . 2_655 ?
 C2 C1 C1 119.9(6) . 2_655 ?

_shelx_res_file
;
TITL exp_1629_a.res in I2/a
    exp_1629_sq.res
    created by SHELXL-2016/6 at 15:00:28 on 23-Jun-2021
REM Old TITL exp_1629 in I2/a
REM SHELXT solution in I2/a
REM R1 0.317, Rweak 0.132, Alpha 0.051, Orientation as input
REM Formula found by SHELXT: C56 B N14 F3
CELL 1.54184 11.3281 30.8697 32.0384 90 93.07 90
ZERR 4 0.0007 0.0015 0.0009 0 0.004 0
LATT 2
SYMM 0.5-X,+Y,-Z
SFAC C H B F N
UNIT 376 312 8 16 40
ISOR 0.005 0.01 C6 C5 C3 C2 C1 C4

L.S. 5 0 204
PLAN  1
SIZE 0.3 0.02 0.02
BOND $H
ABIN
fmap 2
acta
SHEL 999 0.84
OMIT 1 1 6
OMIT -2 3 1
OMIT -5 1 2
OMIT 3 7 6
OMIT 2 0 10
OMIT -2 4 2
OMIT -4 7 5
OMIT -4 1 3
REM <olex2.extras>
REM <HklSrc "%.\\exp_1629_sq.hkl">
REM </olex2.extras>

WGHT    0.145300
FVAR       0.14058
F1    4    0.601617    0.616090    0.273863    11.00000    0.07667    0.04392 =
         0.03033    0.00368    0.01549    0.00117
F2    4    0.433177    0.588123    0.242371    11.00000    0.07884    0.04341 =
         0.02929    0.00383    0.01127    0.00289
N4    5    0.415715    0.590031    0.347645    11.00000    0.06104    0.03487 =
         0.02308    0.00043    0.01162    0.00191
AFIX  43
H4    2    0.451422    0.595093    0.325131    11.00000   -1.20000
AFIX   0
N3    5    0.559549    0.531581    0.294217    11.00000    0.07052    0.03691 =
         0.03241    0.00409    0.01488    0.00355
AFIX  43
H3    2    0.515231    0.553925    0.289882    11.00000   -1.20000
AFIX   0
N5    5    0.397576    0.663540    0.285991    11.00000    0.07800    0.03834 =
         0.02906    0.00540    0.01691    0.00729
AFIX  43
H5    2    0.413498    0.636373    0.284357    11.00000   -1.20000
AFIX   0
N1    5    0.532528    0.646588    0.208231    11.00000    0.08413    0.04581 =
         0.02627    0.00390    0.01796    0.00487
N2    5    0.618150    0.573342    0.211851    11.00000    0.09292    0.04530 =
         0.03129    0.00471    0.02414    0.00407
C39   1    0.507473    0.482776    0.399336    11.00000    0.06041    0.04080 =
         0.02270    0.00120    0.01135    0.00774
C17   1    0.427864    0.552336    0.371943    11.00000    0.05834    0.03735 =
         0.02439   -0.00008    0.00783   -0.00256
C20   1    0.336725    0.617914    0.365765    11.00000    0.06043    0.03843 =
         0.02517   -0.00214    0.00363    0.00063
C21   1    0.302825    0.660028    0.353466    11.00000    0.07043    0.03652 =
         0.02465    0.00164    0.01223    0.00282
C22   1    0.341443    0.682502    0.318184    11.00000    0.07057    0.03966 =
         0.02905    0.00244    0.00871    0.00562
C16   1    0.499463    0.516518    0.365613    11.00000    0.05903    0.03553 =
         0.02758    0.00164    0.00998   -0.00031
C30   1    0.222390    0.683955    0.380472    11.00000    0.06355    0.04062 =
         0.02813    0.00454    0.01073    0.00398
C18   1    0.350862    0.557324    0.405125    11.00000    0.06134    0.03761 =
         0.02556    0.00229    0.01054   -0.00335
AFIX  43
H18   2    0.340865    0.537175    0.426225    11.00000   -1.20000
AFIX   0
C40   1    0.444571    0.442730    0.392931    11.00000    0.06585    0.04172 =
         0.02817    0.00119    0.01205    0.00419
C14   1    0.646677    0.473446    0.324003    11.00000    0.06156    0.03809 =
         0.03215    0.00051    0.00900    0.00321
AFIX  43
H14   2    0.667503    0.451514    0.342891    11.00000   -1.20000
AFIX   0
C19   1    0.293864    0.596048    0.401399    11.00000    0.06220    0.04202 =
         0.02715   -0.00246    0.01216   -0.00082
AFIX  43
H19   2    0.237268    0.606454    0.418841    11.00000   -1.20000
AFIX   0
C43   1    0.584663    0.456542    0.465864    11.00000    0.06691    0.04941 =
         0.02468    0.00042    0.00872    0.01020
AFIX  43
H43   2    0.628807    0.461607    0.490697    11.00000   -1.20000
AFIX   0
C44   1    0.574822    0.489441    0.435741    11.00000    0.05955    0.04146 =
         0.02897   -0.00270    0.01293    0.00573
C42   1    0.529860    0.416282    0.459580    11.00000    0.08134    0.04036 =
         0.02933    0.00225    0.01524    0.01152
C35   1    0.098535    0.683719    0.370345    11.00000    0.06881    0.03641 =
         0.03581    0.00903    0.01323    0.00150
C31   1    0.265075    0.705993    0.415622    11.00000    0.06700    0.04813 =
         0.02961    0.00002    0.00580    0.00485
C15   1    0.565153    0.507471    0.330392    11.00000    0.05832    0.04016 =
         0.02561    0.00377    0.00767    0.00025
C41   1    0.457736    0.410805    0.422955    11.00000    0.07749    0.03375 =
         0.03478    0.00138    0.01611   -0.00011
AFIX  43
H41   2    0.417469    0.384778    0.418787    11.00000   -1.20000
AFIX   0
C13   1    0.689133    0.478667    0.285122    11.00000    0.06525    0.04119 =
         0.03411    0.00028    0.01332    0.00698
AFIX  43
H13   2    0.744961    0.461034    0.273317    11.00000   -1.20000
AFIX   0
C45   1    0.640505    0.530931    0.443688    11.00000    0.07253    0.04473 =
         0.03163   -0.00301    0.00606   -0.00018
AFIX 137
H45A  2    0.685188    0.537822    0.419940    11.00000   -1.50000
H45B  2    0.693213    0.527784    0.467974    11.00000   -1.50000
H45C  2    0.585257    0.553809    0.448248    11.00000   -1.50000
AFIX   0
C34   1    0.024047    0.705632    0.396568    11.00000    0.06309    0.04477 =
         0.04498    0.00913    0.01295    0.00702
AFIX  43
H34   2   -0.057043    0.705172    0.390267    11.00000   -1.20000
AFIX   0
C12   1    0.634780    0.514936    0.265954    11.00000    0.07305    0.04061 =
         0.03212    0.00054    0.01750    0.00059
C25   1    0.424812    0.693907    0.256754    11.00000    0.08334    0.05024 =
         0.03056    0.00543    0.01605    0.00458
C46   1    0.365897    0.435904    0.354064    11.00000    0.06405    0.04416 =
         0.03816   -0.00024    0.01012   -0.00259
AFIX 137
H46A  2    0.307264    0.458364    0.351963    11.00000   -1.50000
H46B  2    0.327627    0.408238    0.355504    11.00000   -1.50000
H46C  2    0.412676    0.436761    0.329962    11.00000   -1.50000
AFIX   0
C23   1    0.330769    0.727026    0.308634    11.00000    0.08928    0.03996 =
         0.03538    0.00407    0.01860    0.01042
AFIX  43
H23   2    0.294503    0.747906    0.324497    11.00000   -1.20000
AFIX   0
C36   1    0.050946    0.659734    0.332207    11.00000    0.06227    0.04700 =
         0.04757    0.00286    0.00525   -0.00200
AFIX 137
H36A  2    0.083640    0.671871    0.307770    11.00000   -1.50000
H36B  2   -0.033610    0.662302    0.329952    11.00000   -1.50000
H36C  2    0.072428    0.629715    0.334553    11.00000   -1.50000
AFIX   0
C32   1    0.185983    0.727760    0.440297    11.00000    0.08917    0.04646 =
         0.03184   -0.00103    0.00792    0.00558
AFIX  43
H32   2    0.215755    0.742781    0.463723    11.00000   -1.20000
AFIX   0
C33   1    0.066619    0.727836    0.431351    11.00000    0.08668    0.04221 =
         0.03690    0.00569    0.01558    0.00817
C11   1    0.656554    0.532919    0.226548    11.00000    0.08732    0.03983 =
         0.03562    0.00393    0.02015    0.00860
C26   1    0.483000    0.685625    0.219087    11.00000    0.09502    0.04366 =
         0.03308    0.00419    0.02397    0.00636
C24   1    0.384710    0.733987    0.270954    11.00000    0.08270    0.04429 =
         0.03386    0.00835    0.01599    0.00729
AFIX  43
H24   2    0.392596    0.760529    0.257655    11.00000   -1.20000
AFIX   0
C8    1    0.657046    0.579275    0.171881    11.00000    0.09502    0.04890 =
         0.03366    0.00309    0.02785    0.00426
C29   1    0.575584    0.651423    0.168388    11.00000    0.09575    0.05032 =
         0.03147    0.00540    0.01985    0.00433
C7    1    0.636872    0.617716    0.150002    11.00000    0.09495    0.05655 =
         0.03717    0.00367    0.02330   -0.00163
C28   1    0.553990    0.694615    0.155466    11.00000    0.10083    0.05310 =
         0.03828    0.01145    0.02464    0.00569
AFIX  43
H28   2    0.575181    0.706822    0.130406    11.00000   -1.20000
AFIX   0
C47   1    0.547992    0.380253    0.490450    11.00000    0.11430    0.05401 =
         0.03568    0.00830    0.01167    0.01317
AFIX 137
H47A  2    0.598061    0.358568    0.479200    11.00000   -1.50000
H47B  2    0.473000    0.367631    0.496023    11.00000   -1.50000
H47C  2    0.584556    0.391426    0.515948    11.00000   -1.50000
AFIX   0
C38   1    0.394899    0.707637    0.426899    11.00000    0.07778    0.06653 =
         0.03947   -0.01148    0.00067    0.00683
AFIX 137
H38A  2    0.421995    0.679379    0.435474    11.00000   -1.50000
H38B  2    0.409714    0.727781    0.449401    11.00000   -1.50000
H38C  2    0.436277    0.716806    0.403058    11.00000   -1.50000
AFIX   0
C27   1    0.496134    0.715498    0.186408    11.00000    0.10704    0.05039 =
         0.03704    0.00649    0.02288    0.01427
AFIX  43
H27   2    0.470416    0.744113    0.185833    11.00000   -1.20000
AFIX   0
C10   1    0.721229    0.513642    0.195276    11.00000    0.10794    0.05392 =
         0.04427    0.00175    0.03280    0.01473
AFIX  43
H10   2    0.758996    0.486907    0.197100    11.00000   -1.20000
AFIX   0
C9    1    0.719012    0.541003    0.161699    11.00000    0.11396    0.05871 =
         0.04256    0.00293    0.03780    0.01088
AFIX  43
H9    2    0.752530    0.535483    0.136367    11.00000   -1.20000
AFIX   0
B1    3    0.548388    0.606133    0.234636    11.00000    0.08054    0.04331 =
         0.02821    0.00102    0.01863    0.00075
C37   1   -0.016818    0.749928    0.459515    11.00000    0.09869    0.05964 =
         0.04260   -0.00095    0.01804    0.01086
AFIX 137
H37A  2   -0.070004    0.768151    0.443116    11.00000   -1.50000
H37B  2    0.027546    0.767232    0.479708    11.00000   -1.50000
H37C  2   -0.061230    0.728496    0.473692    11.00000   -1.50000
AFIX   0
C6    1    0.621058    0.635673    0.033097    11.00000    0.09673    0.07228 =
         0.04610    0.00075    0.01208    0.00144
AFIX  43
H6    2    0.564351    0.643697    0.012479    11.00000   -1.20000
AFIX   0
C5    1    0.590848    0.633700    0.074957    11.00000    0.08661    0.06934 =
         0.04973    0.00215    0.02107    0.00488
AFIX  43
H5A   2    0.514139    0.640564    0.081588    11.00000   -1.20000
AFIX   0
C4    1    0.671276    0.621946    0.106246    11.00000    0.08463    0.05156 =
         0.03694    0.00467    0.01760    0.00434
C3    1    0.786424    0.612762    0.096209    11.00000    0.09234    0.08187 =
         0.05273    0.00432    0.01091    0.00183
AFIX  43
H3A   2    0.842291    0.605257    0.117297    11.00000   -1.20000
AFIX   0
C2    1    0.819684    0.614672    0.054466    11.00000    0.09324    0.07939 =
         0.05491    0.00858    0.02271    0.00313
AFIX  43
H2    2    0.897087    0.608678    0.048033    11.00000   -1.20000
AFIX   0
C1    1    0.733763    0.625846    0.022316    11.00000    0.08234    0.05794 =
         0.04043    0.00083    0.02283    0.00214
HKLF 4


REM  exp_1629_a.res in I2/a
REM R1 =  0.0820 for    5604 Fo > 4sig(Fo)  and  0.1239 for all    9884 data
REM    502 parameters refined using     36 restraints

END

WGHT      0.1453      0.0000

REM Highest difference peak  0.477,  deepest hole -0.354,  1-sigma level  0.059
Q1    1   0.7594  0.6573  0.0483  11.00000  0.05    0.48
;
_shelx_res_checksum                94463
_shelx_hkl_file
;
   0   0   2 1311.69   13.29
   0   0   4  348.62    9.90
   0   0   4  346.01    9.28
   0   0  -4  364.16   12.25
   0   0  -6 2601.32   40.36
   0   0   6 2603.39   30.92
   0   0   6 2626.40   31.92
   0   0   8  111.10    7.99
   0   0  -8  106.43    9.93
   0   0   8   99.20    7.08
   0   0  10  555.75   19.32
   0   0 -10  576.78   25.32
   0   0  10  602.77   18.17
   0   0  12  133.90    9.26
   0   0  12  128.47   10.37
   0   0 -12  122.83   13.05
   0   0  14   29.70    6.28
   0   0 -14   30.61    8.26
   0   0 -16  290.83   25.05
   0   0 -18   48.54   11.75
   0   0 -20    7.58    7.51
   0   0 -22   14.71    8.83
   0   0 -24   20.50   10.46
   0   0 -24   41.76   14.06
   0   0  26   55.38    7.07
   0   0  26   59.02    6.85
   0   0  28   73.72    7.22
   0   0  28   80.30    8.16
   0   0  28   69.60    8.00
   0   0  30   49.46    6.92
   0   0  30   58.49    7.28
   0   0  30   54.06    6.01
   0   0  32    0.55    2.64
   0   0  34    3.07    2.51
   0   0  36   12.12    3.08
   0   0  36   12.04    3.00
   0   0  38    2.80    1.76
   0   0  38    3.73    1.83
   0   1   3  257.06    7.28
   0  -1   3  259.95    7.58
   0   1  -3  245.21    8.70
   0   1   5 1060.27   16.52
   0   1   5 1032.77   18.41
   0   1  -5 1026.69   22.66
   0  -1   5 1051.73   19.11
   0  -1  -5 1032.89   23.73
   0   1   7  456.66   13.02
   0  -1   7  476.92   15.26
   0  -1  -7  486.81   19.82
   0   1   7  455.90   14.87
   0   1  -7  454.95   18.01
   0  -1   9    2.34    2.10
   0  -1  -9    1.66    3.36
   0   1  -9    0.43    3.97
   0  -1   9    5.46    2.92
   0   1   9    0.70    1.87
   0   1   9    2.18    2.20
   0   1 -11   23.47    5.96
   0  -1  11   15.84    3.55
   0  -1 -11   17.27    5.53
   0  -1  11   11.38    1.90
   0  -1  11   24.56    5.12
   0   1  11   18.66    4.69
   0  -1  13   24.81    5.17
   0   1 -13   28.23    7.28
   0  -1 -13   31.29    7.96
   0   1  13   23.51    5.06
   0  -1  13   29.25    4.91
   0   1  15   41.04    6.67
   0  -1 -15   33.76    9.42
   0   1 -15   45.33   10.19
   0  -1 -17    4.24    4.98
   0   1 -17    8.14    5.54
   0   1 -19   14.32    7.89
   0  -1 -19   10.87    6.16
   0  -1 -21   11.06    9.90
   0   1 -21    2.43    5.41
   0   1 -23   89.42   19.13
   0   1 -23   95.54   20.77
   0  -1 -23   94.19   20.93
   0  -1 -25   99.33   22.83
   0   1  25  116.43    9.47
   0  -1  25  109.32    8.78
   0   1 -25   97.74   21.12
   0  -1  25   99.40    9.06
   0   1  25  105.34    9.61
   0   1  27   24.34    5.16
   0  -1  27   27.45    5.33
   0  -1  27   23.82    4.73
   0  -1  27   22.25    4.05
   0   1  27   24.33    4.79
   0  -1  29   17.57    4.57
   0   1  29   16.68    4.36
   0  -1  29   17.66    4.51
   0   1  29   11.71    3.80
   0   1  29   19.91    4.88
   0   1  31   12.35    3.25
   0   1  31   12.74    3.93
   0   1  31   11.33    3.91
   0  -1  31    9.06    3.82
   0   1  33    1.63    1.84
   0   1  33    2.80    2.77
   0  -1  33    1.31    2.52
   0   1  35    0.66    2.06
   0  -1  35   -3.45    2.51
   0   1  35   -0.59    2.17
   0  -1  35    4.17    2.59
   0   1  37   11.74    2.67
   0   1  37   14.12    3.02
   0  -1  37   16.64    2.96
   0  -1  37   15.18    3.07
   0  -1  39    4.47    1.67
   0  -1  39    2.88    1.50
   0   1  39    3.23    1.53
   0  -1  39    1.00    1.07
   0   1  39    1.74    1.20
   0  -2   0  108.88    5.69
   0   2   2    4.35    1.75
   0  -2   2    3.73    1.01
   0  -2   2    5.08    0.90
   0   2   4    4.21    2.53
   0   2   4    3.19    1.42
   0   2  -4    3.66    2.34
   0   2   4    4.43    1.92
   0  -2   4    3.09    1.40
   0  -2   4    3.98    1.22
   0   2   6  129.38    7.57
   0   2  -6  123.23    9.35
   0  -2   6  114.28    4.65
   0  -2   6  129.76    7.96
   0  -2   8   25.28    2.47
   0  -2   8   31.58    4.80
   0   2   8   23.24    3.82
   0   2  -8   21.61    4.97
   0  -2  10   53.49    6.16
   0  -2  10   57.14    6.57
   0   2  10   53.69    6.19
   0  -2 -10   55.21    8.87
   0   2 -10   57.22    7.81
   0  -2  10   41.58    3.12
   0   2  12  187.43   12.35
   0  -2  12  175.93   11.89
   0   2 -12  179.46   16.11
   0  -2 -12  207.69   18.30
   0   2  14    4.50    2.96
   0  -2 -14    4.76    4.98
   0  -2  14    6.26    2.93
   0   2 -14    5.70    4.92
   0   2 -16  252.39   22.98
   0  -2 -16  250.64   24.60
   0   2  16  259.20   16.78
   0  -2 -18  113.05   17.88
   0   2 -18  112.99   17.07
   0  -2 -20   18.70    9.60
   0   2 -20   31.78   11.06
   0   2 -20   17.52    8.70
   0   2 -22   32.34   12.00
   0   2 -22   29.62   11.26
   0  -2 -22   29.14   11.24
   0  -2  24    8.50    3.68
   0   2  24    6.72    3.18
   0  -2  24    8.88    3.56
   0  -2 -24   -3.03    9.30
   0   2 -24    2.96    6.53
   0   2 -24    2.63    6.31
   0   2  26   84.45    8.41
   0   2  26   85.49    8.84
   0  -2  26   76.21    8.27
   0  -2  26   90.41    8.24
   0  -2  28   12.63    3.99
   0   2  28   14.68    4.55
   0   2  28   17.17    4.42
   0   2  28   12.13    3.90
   0  -2  28    9.19    3.27
   0  -2  30  111.97   10.00
   0   2  30  110.71   10.01
   0   2  30  116.68    8.91
   0   2  30  117.56    9.95
   0   2  32   13.74    3.35
   0   2  32   13.14    3.99
   0  -2  32   14.62    3.93
   0   2  32   12.00    3.71
   0   2  34    8.19    3.26
   0   2  34    7.55    2.43
   0  -2  34    9.33    3.09
   0   2  36    2.15    1.87
   0   2  36    0.81    1.93
   0  -2  36    1.24    1.86
   0  -2  36    4.96    2.38
   0   2  38    0.48    1.46
   0  -2  38    1.51    1.48
   0  -2  38   -2.23    1.67
   0   2  38    0.09    1.51
   0  -3  -1   51.77    3.95
   0  -3   1   39.09    5.19
   0   3  -1   40.04    3.97
   0  -3  -1   36.07    4.32
   0   3   1   34.67    3.83
   0   3   3   81.78    6.68
   0  -3   3   97.72    5.45
   0  -3   3   94.00    4.33
   0   3   3   91.06    4.38
   0  -3   5  501.64    9.99
   0   3   5  508.08   18.64
   0   3   5  505.64   13.52
   0   3  -5  473.67   17.35
   0  -3   5  491.88   14.68
   0   3   7  434.11   14.62
   0   3  -7  458.78   19.42
   0  -3   7  398.03    9.53
   0   3   9   28.92    4.81
   0  -3   9   22.93    2.81
   0  -3  -9   28.74    6.53
   0   3  -9   25.82    5.85
   0   3  11   51.47    6.50
   0   3 -11   53.51    8.49
   0  -3  11   40.62    3.36
   0  -3 -11   51.77    9.49
   0  -3 -13   67.43   11.73
   0  -3  13   53.92    7.37
   0   3 -13   64.78   10.28
   0   3  13   55.29    6.88
   0   3  15  159.15   12.55
   0  -3 -15  161.99   19.46
   0   3 -15  154.23   17.71
   0  -3 -17   17.64    8.92
   0   3 -17   16.23    7.23
   0   3 -17   16.34    7.71
   0  -3  19   65.30   10.91
   0  -3 -19   73.24   16.84
   0   3 -19   89.18   16.74
   0   3 -19   84.14   15.33
   0  -3 -21    1.43    5.40
   0   3 -21   -1.01    6.71
   0   3 -21    1.06    5.71
   0  -3 -23    9.80    8.64
   0   3 -23    4.51    6.57
   0   3 -23   10.32    5.31
   0   3  25    6.74    3.42
   0  -3  25    5.77    3.67
   0   3  25    0.54    2.53
   0  -3  25    2.79    2.51
   0  -3  27   46.23    6.33
   0   3  27   44.67    6.82
   0  -3  27   39.63    5.93
   0   3  27   50.79    6.65
   0   3  29  114.73    9.93
   0  -3  29   98.68    9.32
   0   3  29  122.64    9.61
   0   3  29  101.51    9.86
   0  -3  31    0.96    2.58
   0   3  31   -2.37    2.53
   0   3  31   -0.51    2.78
   0   3  31   -0.25    2.35
   0   3  33    2.56    2.24
   0  -3  33    4.12    2.84
   0   3  33    5.52    3.47
   0   3  35    0.52    2.02
   0   3  35   -0.64    1.93
   0  -3  35    2.46    2.23
   0   3  35    0.26    1.59
   0  -3  35   -0.93    1.80
   0   3  37    0.00    1.85
   0  -3  37   -0.36    1.67
   0  -3  37    0.80    1.71
   0   3  37   -2.59    1.94
   0  -3  39    3.36    1.65
   0  -3  39    1.95    1.32
   0  -3  39    2.18    1.28
   0   3  39    1.17    1.17
   0  -4   0  622.31   19.29
   0   4   0  591.89   17.50
   0   4   2   93.39    7.65
   0  -4   2  111.51    5.04
   0   4  -2  103.75    7.44
   0  -4  -2   91.13    6.10
   0  -4  -2   95.34    8.28
   0   4   4   41.81    5.70
   0  -4   4   45.53    3.56
   0  -4  -4   42.06    6.12
   0   4   4   37.63    3.45
   0   4   6  257.94   15.26
   0  -4   6  264.59    8.32
   0   4   6  214.48    8.46
   0   4  -6  221.06   13.39
   0  -4   6  234.78   11.36
   0   4   6  250.95   10.92
   0  -4   8 1331.93   31.06
   0  -4   8 1248.68   18.70
   0   4  -8 1379.19   36.62
   0   4   8 1298.20   26.70
   0   4  10    9.31    3.38
   0  -4  10   10.58    3.96
   0  -4  10    9.23    2.01
   0   4 -10   12.55    4.98
   0  -4 -10    9.69    5.41
   0   4 -10    7.70    4.59
   0  -4  12   48.23    7.67
   0  -4  12   46.12    3.67
   0   4 -12   47.33    8.81
   0  -4 -12   33.91    8.60
   0   4 -12   53.38    9.72
   0   4  12   44.29    6.23
   0   4  14   28.55    5.42
   0  -4  14   31.82    6.45
   0  -4  14   32.46    7.18
   0   4 -14   36.35    8.64
   0  -4 -14   28.76    8.64
   0   4 -14   31.72    8.45
   0   4 -16  382.87   29.55
   0  -4  16  381.35   23.93
   0  -4 -16  354.19   30.51
   0   4 -16  422.78   32.22
   0   4 -18   24.69    9.94
   0  -4  18   16.36    5.40
   0   4 -18   13.10    6.80
   0  -4 -18   18.04    9.68
   0   4 -20    0.00    5.12
   0   4 -20    1.58    6.16
   0  -4 -20    7.67    7.94
   0  -4 -22    5.77    5.78
   0   4 -22   -0.11    6.82
   0   4 -22    9.85    7.23
   0  -4  24    0.90    2.38
   0   4  24    1.42    2.88
   0  -4 -24   -7.96    7.35
   0  -4  24    2.42    2.28
   0   4 -24    7.77    5.69
   0   4  24    4.91    3.47
   0  -4  26   -1.32    2.59
   0  -4  26   -3.84    2.81
   0   4  26    3.15    2.45
   0   4  26   -1.07    2.63
   0   4  28    6.88    3.86
   0   4  28    9.69    3.64
   0  -4  28    7.30    3.20
   0   4  30   34.88    5.58
   0   4  30   33.09    5.86
   0  -4  30   35.04    5.77
   0   4  32   12.28    3.46
   0  -4  32   14.11    3.80
   0   4  32   11.45    3.08
   0   4  32   14.75    4.08
   0   4  34   -1.32    1.84
   0  -4  34   -1.32    2.66
   0   4  34    1.27    2.22
   0  -4  34    0.51    2.08
   0   4  36    3.12    2.25
   0  -4  36   -0.70    1.84
   0  -4  36    1.99    1.96
   0   4  36    2.13    2.01
   0   4  36    1.50    2.03
   0   4  38    3.55    1.63
   0  -4  38    5.88    2.00
   0   4  38    1.65    1.53
   0  -4  38    2.39    1.43
   0  -4  38    2.61    1.50
   0   5  -1 2139.70   37.24
   0  -5   1 2176.21   43.87
   0   5   1 2018.74   35.10
   0  -5   1 2281.32   26.89
   0  -5  -1 2109.00   39.39
   0  -5   3 1232.17   19.00
   0  -5  -3 1094.82   23.89
   0   5  -3 1210.32   29.34
   0   5   3 1125.93   30.52
   0   5   5  138.06   11.81
   0  -5  -5  132.26   11.88
   0   5   5  145.34    7.30
   0  -5   5  109.16    5.80
   0   5   7  713.38   27.20
   0  -5   7  641.28   14.56
   0   5   7  578.94   13.88
   0   5   7  680.93   18.78
   0  -5   7  667.65   21.13
   0  -5  -7  606.57   26.02
   0   5   9   10.78    5.54
   0   5   9    7.42    3.12
   0   5  -9    5.82    4.62
   0  -5  -9    6.82    5.41
   0  -5   9    7.77    3.59
   0   5  -9   12.25    4.63
   0  -5   9    3.67    1.98
   0  -5  11   25.57    5.52
   0   5 -11   28.97    6.43
   0   5 -11   36.09    8.75
   0  -5  11   35.88    3.71
   0  -5 -11   33.18    8.65
   0   5  11   29.86    4.94
   0   5 -13    2.27    4.03
   0   5  13    2.81    2.40
   0   5 -13    4.49    4.05
   0  -5 -13    0.16    4.73
   0  -5  13    7.37    3.96
   0   5 -15   17.41    7.17
   0   5 -15   23.12    8.04
   0  -5 -15   18.56    8.22
   0  -5  15   19.75    5.82
   0   5 -17  248.62   25.04
   0   5 -17  260.07   26.76
   0  -5 -17  221.70   25.86
   0  -5  17  211.10   18.09
   0   5 -19   39.35   11.79
   0   5 -19   29.64   10.33
   0  -5 -19   32.49   11.65
   0   5 -21   51.84   14.31
   0  -5 -21   50.68   14.46
   0   5 -23   44.67   13.84
   0  -5 -23   51.46   17.31
   0   5  25   26.97    5.74
   0  -5  25   23.95    4.69
   0   5  25   24.36    4.68
   0  -5  25   29.08    5.29
   0  -5  27  116.50    9.91
   0   5  27  128.74   10.17
   0   5  27  119.64   10.82
   0  -5  29  198.48   12.74
   0   5  29  207.32   14.12
   0   5  29  209.38   13.02
   0  -5  31   47.52    6.61
   0   5  31   45.04    6.08
   0   5  31   59.33    6.43
   0   5  31   55.55    7.25
   0   5  33   26.76    5.07
   0   5  33   23.80    4.19
   0  -5  33   22.49    4.24
   0   5  33   24.86    3.82
   0   5  35    4.77    2.55
   0   5  35   -0.10    1.90
   0  -5  35    0.19    1.84
   0   5  35   -0.77    1.73
   0  -5  35    2.56    2.36
   0   5  37    2.25    1.56
   0   5  37    2.87    1.56
   0  -5  37    3.28    1.84
   0  -5  37   -3.45    1.85
   0   5  37    4.44    2.42
   0  -5  39   -0.64    1.17
   0   5  39    0.62    1.12
   0  -6   0  891.20   29.08
   0   6   0  918.34   27.02
   0   6   2   78.86    8.66
   0  -6  -2   90.30   10.04
   0   6  -2   87.08    8.74
   0  -6   2  109.50    6.58
   0  -6   2   93.15   11.56
   0  -6  -2   89.27    7.36
   0   6   4   14.33    6.77
   0  -6  -4   12.78    5.11
   0  -6   4   24.09    3.68
   0   6  -4    7.20    4.46
   0   6   6  869.28   21.85
   0   6   6  870.54   17.92
   0  -6  -6  929.95   31.72
   0   6   6  900.97   30.59
   0   6  -8   72.11    9.78
   0   6   8   67.20    6.18
   0   6   8   74.97    9.81
   0  -6   8   79.46    5.56
   0   6   8   54.44    4.26
   0  -6  -8   65.43    9.90
   0   6  10  359.06   24.44
   0   6 -10  307.63   21.90
   0   6  10  295.76   13.93
   0  -6 -10  279.97   21.25
   0  -6  10  304.10   17.52
   0  -6  10  296.65   10.98
   0  -6 -12   54.38   10.97
   0   6 -12   58.90   10.51
   0  -6  12   54.54    8.43
   0   6  12   51.38    6.25
   0  -6  12   51.72    4.70
   0  -6 -14   45.08   11.80
   0   6 -14   49.68   10.48
   0   6 -14   44.55   10.14
   0  -6  14   42.33    8.15
   0   6 -16    6.33    7.00
   0  -6  16    3.99    3.54
   0  -6 -16   -0.39    5.93
   0   6 -16   10.67    7.34
   0   6 -18   10.01    6.08
   0  -6 -18   17.05    9.45
   0   6 -20  141.83   21.88
   0  -6 -20  136.51   24.34
   0   6 -22   47.24   13.73
   0  -6 -22   40.74   14.07
   0   6  24    7.44    3.55
   0  -6  24    6.50    2.97
   0  -6  24    7.82    3.14
   0   6  24    8.36    3.69
   0   6  26   73.72    8.04
   0  -6  26   81.75    8.10
   0   6  26   83.88    9.37
   0  -6  28    5.06    3.43
   0   6  28    1.25    3.35
   0   6  28    2.65    2.70
   0   6  30    0.03    2.37
   0   6  30    2.30    2.80
   0  -6  30   -0.68    2.16
   0   6  32    1.53    2.38
   0   6  32    1.79    2.04
   0  -6  32    3.04    2.71
   0   6  32   -2.31    2.67
   0  -6  34    4.01    2.40
   0   6  34    2.94    2.27
   0   6  34    4.18    2.80
   0  -6  34    7.00    2.96
   0   6  34    7.45    2.57
   0   6  36   23.41    3.35
   0  -6  36   26.43    3.88
   0   6  36   20.60    3.12
   0   6  36   22.98    3.94
   0  -6  36   26.22    3.68
   0  -6  38    1.22    1.64
   0   6  38    1.50    1.60
   0  -6  38    0.28    1.16
   0   7  -1 2723.60   51.10
   0  -7  -1 2689.22   54.27
   0  -7   1 2658.88   57.86
   0   7   1 2579.89   48.08
   0  -7   3  267.38   10.95
   0   7   3  262.32   17.31
   0  -7  -3  243.12   13.19
   0   7  -3  277.93   16.61
   0  -7  -3  291.94   18.73
   0  -7   5 1023.99   21.07
   0   7   5 1061.76   34.88
   0   7  -5 1067.71   33.39
   0  -7  -5 1072.62   34.23
   0   7  -7  136.34   12.99
   0  -7   7  139.49    7.86
   0   7   7  127.21    7.00
   0   7   7  144.24    9.19
   0  -7  -7  134.35   13.40
   0   7   7  137.78   13.16
   0  -7  -9  155.65   15.64
   0   7   9  128.87    6.94
   0   7  -9  167.75   15.96
   0   7   9  173.18   10.62
   0  -7   9  158.63    8.85
   0   7   9  180.75   16.36
   0   7 -11  297.24   22.85
   0  -7  11  306.58   18.58
   0  -7 -11  280.69   23.38
   0  -7  11  290.29   12.50
   0   7  11  261.72   13.57
   0  -7 -13   79.06   13.82
   0   7 -13   97.15   14.70
   0  -7  13   92.18   11.12
   0   7 -15   61.71   12.58
   0  -7  15   55.52    9.22
   0  -7 -15   51.19   13.37
   0  -7 -17  269.60   30.42
   0   7 -17  282.76   28.23
   0   7 -19    5.28    6.07
   0  -7 -19    2.66    6.29
   0  -7 -21    0.78    6.26
   0   7 -21    0.81    4.32
   0   7 -23   61.59   15.75
   0   7  23   61.54    8.10
   0  -7 -23   66.89   18.08
   0  -7  23   64.52    7.29
   0   7  25   16.85    4.27
   0  -7  25   20.72    4.63
   0   7  25   24.14    5.43
   0  -7  27  115.86    9.63
   0   7  27  107.58    9.70
   0   7  27  112.88   10.65
   0   7  29   11.05    3.36
   0  -7  29   11.09    3.58
   0   7  29   13.93    4.45
   0  -7  31   14.62    3.65
   0   7  31   17.71    4.27
   0   7  31   13.66    4.03
   0   7  31   17.86    4.21
   0   7  33    9.60    3.10
   0  -7  33    8.13    3.06
   0   7  33    9.25    3.23
   0   7  33    8.64    2.67
   0  -7  33   10.03    2.98
   0   7  35   -3.35    2.20
   0   7  35   -2.03    2.21
   0   7  35    0.92    1.78
   0  -7  35    0.90    1.74
   0  -7  35    2.53    2.39
   0  -7  37   11.18    2.39
   0   7  37    9.31    2.20
   0   7  37   10.40    2.16
   0   7  37    8.80    2.56
   0  -7  37    8.39    2.02
   0  -8   0  110.83   12.43
   0   8   0  123.39   12.22
   0   8   2  786.44   29.36
   0  -8  -2  717.81   22.74
   0  -8  -2  782.45   32.21
   0  -8   2  711.10   19.73
   0   8  -2  810.93   30.36
   0  -8   2  859.97   36.92
   0   8  -4  583.55   26.22
   0  -8  -4  592.06   28.61
   0   8   4  554.88   27.16
   0  -8  -4  695.36   27.31
   0  -8   4  763.02   19.77
   0  -8   6    5.03    2.06
   0   8  -6    8.53    3.83
   0  -8  -6    5.70    3.84
   0   8   6    3.86    2.84
   0   8   6   11.34    4.41
   0  -8   8  403.35   14.79
   0   8   8  430.97   24.91
   0   8  -8  422.44   24.46
   0  -8  -8  427.28   25.57
   0   8   8  442.58   17.74
   0   8   8  376.90   12.67
   0  -8  10   19.74    3.73
   0   8 -10   22.41    6.55
   0   8  10   25.98    7.36
   0   8  10   19.23    4.31
   0  -8 -10   21.39    6.94
   0  -8 -12   -1.48    6.38
   0  -8  12   -0.72    1.89
   0   8 -12   -0.97    3.57
   0   8 -14   65.18   12.01
   0  -8 -14   69.15   13.92
   0   8 -16    0.34    4.01
   0  -8 -16    3.73    5.72
   0  -8 -18   46.47   13.06
   0   8 -18   40.11   11.73
   0  -8 -20   17.63   10.24
   0   8 -20   38.43   12.09
   0   8 -22   89.66   19.59
   0  -8 -22   68.45   19.28
   0  -8  24  118.96    9.84
   0   8  24  116.65   10.66
   0   8  26    5.33    2.94
   0  -8  26    3.34    2.39
   0   8  26    6.25    3.88
   0  -8  28   28.00    5.20
   0   8  28   31.27    6.01
   0   8  28   22.54    4.80
   0  -8  30   66.46    7.38
   0   8  30   66.16    8.19
   0   8  30   67.09    7.24
   0  -8  32   23.31    4.39
   0   8  32   16.52    3.74
   0   8  32   19.05    4.14
   0   8  32   23.71    4.81
   0   8  34    1.97    2.54
   0  -8  34   -2.14    2.26
   0   8  34    0.83    2.03
   0  -8  34   -1.84    2.07
   0   8  34    0.48    2.04
   0   8  34    1.71    1.93
   0   8  36    8.46    2.10
   0  -8  36    7.43    2.27
   0   8  36    7.59    2.54
   0  -8  36    9.96    2.54
   0  -8  36   11.77    2.54
   0   8  36    6.48    2.16
   0  -8  38    3.05    1.36
   0   8  38    0.49    1.32
   0  -8  38    2.30    1.36
   0  -9  -1   32.25    5.81
   0   9  -1   38.24    8.43
   0   9   1   40.43    7.89
   0  -9   1   47.25   10.66
   0   9  -1   44.85    9.00
   0  -9  -1   34.56    8.88
   0  -9   1   31.14    5.07
   0  -9  -3   20.24    5.30
   0   9  -3   15.19    5.84
   0   9   3   19.65    7.74
   0  -9  -3   14.84    6.03
   0  -9   3   24.82    4.45
   0   9  -5   74.06   10.26
   0   9   5   73.31   11.18
   0  -9  -5   80.42   12.08
   0  -9   5   60.25    6.34
   0  -9  -5   72.03   10.29
   0   9   7  673.44   31.66
   0   9  -7  643.28   30.39
   0  -9  -7  590.73   32.52
   0   9   7  622.08   18.17
   0  -9  -7  716.49   32.22
   0  -9   7  725.28   20.97
   0   9   9    7.77    3.80
   0   9  -9    8.85    5.59
   0  -9  -9    6.66    5.89
   0   9   9   10.62    5.16
   0  -9   9    6.14    2.76
   0  -9  11   26.22    4.89
   0   9 -11   11.53    5.05
   0  -9 -11   18.64    7.48
   0   9  11   15.89    7.17
   0   9 -13  644.86   38.05
   0  -9 -13  664.80   40.84
   0  -9  13  707.65   23.21
   0  -9 -15    6.15    6.00
   0   9 -15    5.91    5.26
   0  -9 -17   85.55   17.69
   0   9 -17   96.89   17.32
   0   9 -19    9.58    5.37
   0  -9 -19   -1.00    6.64
   0   9 -21   80.07   17.51
   0  -9 -21   68.97   19.76
   0   9  23   31.12    6.10
   0  -9  23   38.96    6.01
   0  -9  25    3.06    2.89
   0   9  25    4.06    3.27
   0   9  27    2.21    2.78
   0   9  27   -0.17    2.38
   0  -9  27    4.35    2.82
   0   9  29    0.79    2.58
   0  -9  29   -1.35    2.74
   0   9  29    0.02    2.41
   0   9  31   50.51    6.06
   0   9  31   60.01    6.39
   0  -9  31   62.32    6.81
   0   9  31   58.53    7.47
   0   9  33   77.34    7.61
   0  -9  33   78.00    6.89
   0   9  33   78.03    7.03
   0   9  33   76.06    6.65
   0   9  33   69.78    5.83
   0  -9  33   86.54    7.09
   0  -9  35    7.18    2.54
   0  -9  35    2.14    1.75
   0   9  35    3.42    2.14
   0  -9  35    5.16    1.87
   0   9  35    6.23    2.17
   0   9  37    0.13    1.30
   0  -9  37    0.90    1.42
   0  -9  37    1.35    1.63
   0   9  37    2.14    1.61
   0 -10   0  340.90   16.47
   0  10   0  377.55   23.62
   0 -10   0  399.33   27.10
   0  10   2  414.52   24.94
   0 -10   2  419.21   29.24
   0 -10  -2  401.89   19.38
   0 -10  -2  441.02   27.63
   0 -10   2  424.81   17.66
   0  10  -2  420.10   25.58
   0 -10   4   27.69    4.85
   0 -10  -4   36.98    8.91
   0  10  -4   32.95    7.22
   0 -10  -4   31.23    6.65
   0  10   4   36.82    8.72
   0  10  -6 1371.83   45.45
   0 -10   6 1357.59   30.79
   0 -10  -6 1420.61   45.41
   0  10   6 1378.10   47.75
   0 -10  -6 1306.55   48.62
   0  10  -8  251.14   20.74
   0  10   8  268.22   21.43
   0  10   8  256.25   14.51
   0 -10   8  292.61   14.56
   0 -10  -8  220.81   22.04
   0 -10  -8  258.91   21.30
   0 -10  10  219.88   13.38
   0 -10 -10  226.80   21.15
   0  10  10  251.99   21.89
   0  10 -10  234.58   21.17
   0 -10 -12  891.67   46.21
   0  10  12  963.03   47.18
   0 -10  12  873.56   27.30
   0  10 -12  854.11   43.37
   0  10 -14   18.89    8.08
   0 -10 -14   20.47    9.40
   0 -10 -16  357.28   35.26
   0  10 -16  346.76   31.63
   0  10 -18   48.68   14.01
   0 -10 -18   31.22   12.54
   0 -10 -20   61.55   17.46
   0  10 -20   45.92   14.01
   0 -10 -22   -2.75   10.65
   0  10 -22   -1.72    5.43
   0 -10  22    1.22    2.81
   0  10  22   -0.18    2.98
   0  10  24   16.65    4.71
   0 -10  24   27.61    5.15
   0  10  26   -1.79    3.01
   0  10  26    3.58    2.39
   0 -10  28    1.35    2.49
   0  10  28    2.33    2.88
   0  10  28    0.31    2.96
   0  10  30   17.81    4.44
   0  10  30   13.60    3.85
   0 -10  30   13.12    3.68
   0  10  32   -2.99    2.70
   0 -10  32    2.87    2.56
   0  10  32    1.44    2.34
   0  10  32    0.50    2.35
   0 -10  32    1.50    2.28
   0 -10  34   12.15    3.02
   0 -10  34   13.85    3.37
   0 -10  34   14.31    2.82
   0  10  34   12.63    3.42
   0  10  34   13.10    2.91
   0  10  34   10.29    2.74
   0 -10  36    8.66    2.31
   0  10  36    5.74    2.58
   0 -10  36    6.71    2.17
   0  10  36    4.27    1.70
   0 -10  38    0.42    1.11
   0  11   1   32.68    8.00
   0 -11   1   38.26    6.34
   0 -11  -1   34.11    6.55
   0  11  -1   36.95    9.09
   0 -11   1   21.51    7.68
   0 -11  -1   28.02    8.49
   0 -11   3  136.28   10.67
   0  11   3  151.45   16.59
   0 -11  -3  156.56   17.67
   0  11  -3  143.05   15.93
   0 -11  -5   88.01   13.80
   0 -11   5   76.01    7.73
   0  11   5   81.93   13.14
   0  11  -5   81.90   11.92
   0 -11  -5   88.81   11.74
   0 -11  -7  381.62   29.21
   0 -11   7  491.06   19.64
   0 -11  -7  470.38   28.14
   0  11   7  476.06   29.21
   0  11   7  413.67   16.94
   0  11  -7  469.80   28.59
   0 -11  -9  176.79   18.89
   0 -11   9  199.70   13.37
   0  11  -9  188.88   19.02
   0  11   9  185.66   19.06
   0 -11  -9  169.66   19.98
   0 -11 -11   56.98   11.99
   0 -11  11   70.22    8.48
   0  11 -11   53.24   10.92
   0  11  11   49.33   10.93
   0  11 -13    8.24    5.95
   0  11  13   18.83    9.67
   0 -11  13    8.83    3.91
   0 -11 -13    8.97    6.96
   0  11 -15   -3.31    7.34
   0 -11 -15   -0.34    5.66
   0 -11 -17   -3.48    7.04
   0  11 -17    5.57    5.97
   0 -11 -19    0.34    6.63
   0  11 -19    3.14    4.61
   0  11 -21   47.90   13.58
   0 -11 -21   55.97   18.81
   0 -11 -23   11.14    6.24
   0 -11  23   10.10    3.76
   0  11  23   12.50    4.45
   0  11  25   -2.09    3.11
   0 -11  25    1.15    3.20
   0  11  27   15.47    3.92
   0 -11  27   23.64    5.17
   0  11  27   17.67    4.93
   0 -11  29    2.05    2.99
   0  11  29    3.03    2.35
   0  11  29    0.04    2.51
   0 -11  31    0.88    2.34
   0  11  31    2.69    2.84
   0  11  31   -0.08    1.96
   0 -11  31   -2.00    2.60
   0  11  33    2.00    2.26
   0 -11  33   -1.23    1.99
   0 -11  33    2.70    2.11
   0  11  33   -0.15    1.78
   0 -11  33    0.64    1.97
   0  11  33    2.05    2.48
   0 -11  35    9.39    2.44
   0  11  35    5.11    2.27
   0 -11  35   10.03    2.51
   0  11  35    2.46    1.94
   0 -11  37    1.55    1.24
   0  11  37    5.60    1.98
   0  11  37    1.65    1.27
   0 -11  37    2.54    1.58
   0 -12   0   18.91    7.37
   0  12   0   14.85    5.93
   0 -12   0   11.89    4.56
   0  12  -2  192.17   19.02
   0 -12  -2  157.64   18.95
   0  12   2  159.06   17.47
   0 -12   2  162.34   20.23
   0 -12   2  180.80   13.17
   0 -12  -4    3.80    5.04
   0 -12  -4    6.50    5.53
   0  12  -4   -1.47    4.58
   0  12   4    1.97    5.37
   0 -12   4    2.33    2.91
   0  12  -6  326.14   24.81
   0 -12   6  293.27   16.60
   0 -12  -6  282.16   25.38
   0  12   6  314.00   25.63
   0 -12  -6  309.89   23.05
   0 -12   8   60.21    8.06
   0 -12  -8   66.20   11.79
   0  12   8   72.14   12.29
   0  12  -8   61.91   11.34
   0 -12  -8   57.16   13.25
   0 -12 -10   37.90   12.01
   0 -12  10   82.22   10.23
   0 -12 -10   62.13   12.40
   0  12  10   50.27   11.87
   0  12 -10   48.05   11.14
   0 -12  12   71.09    9.07
   0 -12 -12   59.83   13.13
   0  12  12   71.99   13.58
   0 -12 -12   61.68   14.20
   0  12 -12   61.23   12.67
   0  12 -14   13.91    7.43
   0 -12 -14    9.99    8.35
   0 -12 -14   19.26    9.53
   0 -12 -16   43.12   13.00
   0  12 -16   49.27   13.12
   0 -12 -18   -2.39    6.30
   0  12 -18    1.85    4.30
   0  12 -20    2.81    5.30
   0 -12 -20    1.20    7.42
   0  12  22   -0.13    2.82
   0 -12  22    1.39    2.89
   0 -12 -22    1.65    4.84
   0 -12 -24   19.87    6.42
   0  12  24   21.23    5.52
   0 -12  24   28.59    5.62
   0 -12  26    1.35    2.55
   0  12  26    6.65    3.16
   0  12  26    3.85    3.05
   0  12  28    6.43    3.36
   0 -12  28    6.08    2.99
   0  12  28    8.09    2.70
   0  12  30    2.57    2.19
   0  12  30    0.70    2.78
   0 -12  30    0.59    2.52
   0 -12  30    3.87    2.32
   0  12  32    9.33    3.15
   0 -12  32   12.89    3.13
   0 -12  32   16.68    3.57
   0  12  32   11.94    3.30
   0  12  32   12.01    2.86
   0  12  34    9.36    2.91
   0 -12  34   13.87    2.67
   0 -12  34    9.82    2.30
   0  12  34    5.51    2.07
   0 -12  36    5.56    1.71
   0  12  36    5.16    2.13
   0  12  36    1.87    1.42
   0 -12  36    5.20    1.63
   0  13   1    3.17    5.30
   0 -13  -1    6.05    7.86
   0  13  -1   -3.51    5.44
   0 -13   1    6.93    3.92
   0 -13  -1    6.14    4.33
   0 -13   1   -3.46    6.19
   0  13  -3    0.52    5.82
   0 -13   3    0.41    3.39
   0  13  -3    5.19    5.98
   0 -13  -3   -0.73    5.98
   0  13   3    5.23    6.42
   0  13   5  198.76   21.40
   0  13  -5  210.87   21.04
   0 -13   5  213.66   15.23
   0 -13  -5  220.44   19.64
   0 -13  -5  194.20   22.21
   0 -13  -7   51.58   12.23
   0  13  -7   61.40   12.03
   0 -13   7   43.41    7.54
   0  13   7   70.65   13.32
   0 -13  -7   61.46   11.43
   0 -13   9  418.20   21.72
   0 -13  -9  442.00   30.48
   0  13   9  440.74   31.49
   0  13  -9  416.31   30.61
   0 -13  -9  382.08   32.76
   0 -13  11   28.86    6.54
   0  13 -11   26.77    8.64
   0 -13 -11   41.56   11.26
   0 -13 -11   28.76   11.52
   0  13  11   36.67   10.65
   0  13  13  223.08   25.89
   0 -13 -13  201.54   27.10
   0  13 -13  202.11   24.07
   0 -13 -13  187.27   23.62
   0  13 -15  117.61   19.96
   0 -13 -15   93.73   19.20
   0 -13 -15  102.74   20.75
   0  13 -17   19.76    8.63
   0 -13 -17   23.35   12.15
   0 -13 -17   15.20   11.06
   0  13 -19   65.46   16.54
   0 -13 -19   59.59   20.25
   0 -13 -19   51.98   15.15
   0 -13  21   21.24    4.88
   0  13  21   14.26    4.60
   0  13 -21   10.82    3.71
   0 -13 -21   11.28    6.37
   0  13  21    9.17    3.29
   0 -13  23  169.47   12.26
   0 -13 -23  155.49   16.27
   0  13  23  146.79   12.62
   0 -13  25   29.39    5.57
   0 -13 -25   18.47    6.05
   0  13  25   18.72    5.10
   0 -13  27   38.38    4.99
   0  13  27   25.52    5.88
   0  13  27   24.67    4.72
   0 -13  27   28.11    5.22
   0 -13  29   20.52    4.30
   0 -13  29   21.49    4.21
   0 -13  29   25.83    4.52
   0  13  29   19.11    4.07
   0  13  29   17.49    4.23
   0  13  31    7.07    3.14
   0 -13  31    9.04    2.79
   0  13  31    9.04    2.94
   0 -13  31   11.93    3.26
   0 -13  33   -1.31    2.01
   0  13  33    1.44    1.94
   0 -13  33    2.83    2.00
   0  13  33    1.51    2.01
   0 -13  35   -1.59    1.58
   0 -13  35   -0.28    1.42
   0  13  35    3.21    2.11
   0  13  35   -1.27    1.84
   0 -13  37   -0.87    1.10
   0 -14   0   67.34   10.03
   0 -14   0   71.45   15.06
   0  14   0   73.44   13.56
   0  14  -2   24.89    9.19
   0 -14   2   29.24    6.80
   0  14   2   26.41    8.40
   0 -14  -2   32.96   10.42
   0 -14  -4    6.53    4.40
   0  14  -4   13.84    8.00
   0 -14   4   15.69    5.47
   0  14   4    7.84    6.89
   0  14  -4   16.15    8.32
   0 -14  -4   13.07    6.81
   0 -14   6    2.20    3.72
   0 -14  -6    4.19    5.01
   0  14  -6    2.16    3.90
   0 -14  -6    4.16    7.25
   0  14   6    1.55    5.52
   0 -14  -8  386.41   33.85
   0 -14   8  431.26   23.37
   0 -14  -8  423.83   30.02
   0  14   8  475.17   33.86
   0  14  -8  424.27   32.08
   0 -14 -10   44.58   12.64
   0  14 -10   54.26   12.45
   0 -14 -10   59.61   12.49
   0 -14  10   60.91    9.42
   0  14  10   59.09   12.38
   0 -14 -12  133.68   20.22
   0 -14 -12  108.69   20.44
   0  14 -12  129.45   19.14
   0 -14  12  126.12   14.27
   0  14  12  144.77   19.57
   0  14  14    9.93    8.40
   0 -14 -14    6.82    6.53
   0  14 -14   -1.52    4.85
   0 -14 -14    8.42    7.82
   0 -14 -16    8.67    9.30
   0 -14 -16    7.95    7.42
   0  14 -16    3.52    6.14
   0 -14 -18   95.09   24.33
   0  14 -18   68.61   17.14
   0 -14 -18   62.91   18.46
   0 -14  20    1.43    3.54
   0  14  20    0.60    2.78
   0 -14 -20    2.43    5.15
   0 -14 -20    3.05   13.79
   0  14 -20   -3.61    6.91
   0  14 -20   -2.23    3.40
   0  14  22   46.22    5.34
   0  14  22   48.58    7.67
   0 -14  22   67.92    7.97
   0  14 -22   47.02    6.50
   0 -14 -22   48.82    9.32
   0 -14  24   17.23    4.38
   0 -14 -24   24.59    8.04
   0  14  24   17.08    5.15
   0 -14  26   -0.54    2.63
   0  14  26    0.01    2.96
   0 -14  26   -0.07    2.38
   0 -14  26    3.26    2.81
   0 -14  28   13.66    3.53
   0  14  28   10.99    3.88
   0 -14  28   14.76    3.83
   0  14  28    8.12    2.99
   0 -14  30    5.48    2.79
   0  14  30    8.14    2.82
   0  14  30    2.15    2.61
   0 -14  30    1.06    2.57
   0  14  32   14.92    3.44
   0  14  32    9.83    2.95
   0 -14  32   17.66    3.46
   0 -14  32   14.15    2.89
   0 -14  34    0.47    1.54
   0  14  34    1.20    1.82
   0  14  34   -0.64    1.85
   0 -14  36    2.29    1.32
   0  14  36   -0.28    1.34
   0  14  36    1.80    1.52
   0  15   1  203.64   22.42
   0 -15   1  173.47   24.62
   0 -15  -1  187.60   24.94
   0  15  -1  188.38   21.35
   0 -15  -3  105.18   19.16
   0 -15   3  113.69   12.76
   0 -15  -3  121.50   14.79
   0  15  -3  123.91   17.93
   0  15   3  113.75   17.97
   0 -15  -5  378.66   26.79
   0  15   5  383.20   32.70
   0  15  -5  377.23   31.07
   0 -15  -5  390.09   35.36
   0 -15   5  358.19   22.10
   0 -15   7   74.59   10.32
   0  15  -7   69.24   13.73
   0 -15  -7   59.62   13.64
   0 -15  -7   73.53   12.83
   0  15   7   90.48   15.98
   0  15  -9   28.18    9.29
   0 -15  -9   39.00   11.85
   0 -15  -9   25.02    7.75
   0  15   9   37.15   10.91
   0 -15   9   26.59    6.90
   0 -15  11   28.08    6.48
   0  15 -11   34.07   10.78
   0 -15 -11   30.14    9.64
   0 -15 -11   23.62   10.46
   0  15  11   34.08   10.82
   0 -15 -13   17.52    8.39
   0  15  13   16.86    8.30
   0  15 -13    2.40    4.71
   0 -15 -13   12.84    9.40
   0 -15 -15   40.18   14.60
   0  15 -15   41.62   12.61
   0 -15 -15   45.73   13.72
   0 -15 -17   82.78   23.77
   0 -15 -17   79.06   19.37
   0  15 -17   76.05   18.31
   0 -15 -19    5.41    4.50
   0 -15  19    7.87    3.69
   0  15 -19    7.05    5.33
   0 -15 -19    4.14    6.60
   0 -15  19   14.56    3.89
   0 -15  21   44.09    6.75
   0 -15  21   42.72    5.60
   0  15  21   30.40    4.88
   0  15 -21   40.19    6.06
   0  15  21   31.17    6.06
   0 -15 -21   27.04    7.57
   0 -15  23    3.03    2.72
   0  15  23    3.99    3.44
   0 -15 -23    0.85    4.48
   0  15 -23    2.44    3.39
   0 -15  23    5.61    3.37
   0 -15 -25    8.96    5.90
   0  15  25    7.13    4.16
   0 -15  25    9.56    3.43
   0 -15  27    1.98    2.32
   0  15  27    3.54    2.48
   0  15  27    3.54    3.22
   0 -15  29    3.06    2.40
   0  15  29    1.97    2.73
   0  15  31   -1.83    2.53
   0  15  31    2.99    2.84
   0 -15  31    1.36    2.13
   0  15  33    9.89    2.90
   0 -15  33   16.08    2.93
   0  15  33   14.46    3.13
   0  15  35    1.41    1.68
   0  15  35    1.47    1.64
   0 -15  35   -1.10    1.40
   0 -16   0  115.40   21.48
   0  16   0  146.63   20.09
   0  16  -2   60.86   13.97
   0  16   2   56.68   14.10
   0 -16  -2   54.30   15.33
   0 -16  -2   50.25    9.31
   0 -16  -4  100.53   18.92
   0  16   4   93.86   17.37
   0 -16   4   87.38   11.83
   0  16  -4  128.92   19.35
   0 -16  -4   99.07   14.20
   0 -16  -6    4.79    7.38
   0  16   6   -2.72    5.28
   0 -16  -6    3.22    4.49
   0  16  -6    6.32    6.16
   0 -16   6    0.39    3.18
   0  16  -6    0.66    5.01
   0  16  -8  615.70   42.37
   0 -16  -8  543.60   44.29
   0 -16   8  614.90   31.40
   0  16   8  694.53   44.24
   0 -16  -8  646.30   38.84
   0 -16 -10   -4.16    6.93
   0 -16 -10    0.87    5.79
   0  16 -10   -3.02    3.91
   0  16  10    0.92    5.10
   0 -16 -12   40.31   11.72
   0  16 -12   34.07   10.94
   0  16  12   37.37   12.05
   0 -16 -12   37.10   12.95
   0  16  14   43.40   15.24
   0 -16 -14   29.97   11.33
   0  16 -14   46.30   14.08
   0 -16 -14   51.77   14.97
   0 -16 -16   28.66   13.06
   0  16 -16   14.64    6.88
   0 -16 -16    9.45   10.20
   0 -16 -18   -1.12    4.26
   0  16 -18   -0.80    5.69
   0 -16 -18    4.90    6.18
   0 -16  18    4.33    3.17
   0  16 -20    2.85    3.16
   0 -16 -20   11.12    6.19
   0  16  20    4.83    3.34
   0 -16  20    4.06    2.54
   0 -16 -22    6.17    4.97
   0  16  22   10.66    4.43
   0 -16  22    9.58    3.51
   0  16 -22    7.76    3.81
   0 -16 -24   -2.17    5.66
   0 -16  24    1.52    2.44
   0  16  24    1.51    3.54
   0  16  26    2.95    3.73
   0 -16  26   -3.49    2.65
   0 -16 -26    8.72    4.80
   0 -16  28    3.04    2.44
   0  16  28   -1.94    2.91
   0 -16  30    5.18    2.58
   0  16  30    2.86    2.47
   0 -16  32    6.56    2.21
   0  16  32    2.59    1.96
   0  16  32    7.46    2.55
   0  16  34   10.16    2.53
   0  16  34    6.08    2.19
   0 -16  34    8.71    1.97
   0 -17  -1    8.60    4.48
   0 -17  -1   12.47    9.87
   0  17  -1   12.15    7.72
   0  17   1   14.86    7.74
   0 -17  -3  269.91   23.02
   0  17  -3  357.00   33.04
   0 -17  -3  303.39   34.01
   0  17   3  312.60   31.79
   0  17  -5  233.89   28.18
   0  17   5  179.21   25.25
   0 -17  -5  166.94   18.91
   0 -17  -5  171.51   25.70
   0  17  -7    6.79    5.97
   0 -17  -7    6.12    7.23
   0 -17  -7    0.85    3.98
   0  17  -7    5.74    6.27
   0  17   7    4.32    5.57
   0 -17  -9  106.70   20.44
   0  17  -9  116.94   19.38
   0 -17  -9  118.00   18.22
   0  17   9  141.65   21.88
   0 -17 -11   64.67   18.21
   0 -17 -11   72.50   15.68
   0  17  11   69.97   15.43
   0  17 -11   60.63   15.18
   0 -17 -13   92.93   19.20
   0  17 -13  100.61   20.28
   0  17  13  105.70   20.01
   0 -17 -13   92.05   20.81
   0  17 -15   11.58    9.79
   0 -17 -15   16.67   12.11
   0  17  15   -0.88    8.97
   0 -17 -15    8.50    8.91
   0 -17  17  265.28   13.55
   0 -17 -17  245.48   17.78
   0  17 -17  262.03   34.80
   0 -17 -17  286.58   36.93
   0 -17 -19  153.22   15.19
   0  17 -19  150.01   11.16
   0 -17  19  172.58   11.32
   0  17  21    2.60    3.83
   0 -17  21    3.04    2.72
   0  17 -21   -1.44    3.09
   0 -17 -21    4.82    5.50
   0 -17  23    2.66    3.30
   0  17 -23    2.59    2.81
   0 -17 -23    4.31    5.00
   0  17  23    8.68    4.39
   0 -17  25   -1.87    2.51
   0  17  25    5.74    3.18
   0 -17 -25   -1.86    4.76
   0  17  27   14.83    4.25
   0 -17  27   13.02    3.49
   0 -17  29    1.42    2.16
   0  17  29   -3.70    2.95
   0  17  31   11.69    3.44
   0  17  31   16.32    3.54
   0 -17  31   20.96    3.38
   0  17  33   -1.62    1.76
   0 -17  33    1.43    1.36
   0  17  35    0.15    1.32
   0  17 -35    3.94    2.24
   0 -17  35    3.30    1.41
   0 -18   0   22.49   13.18
   0  18   0   24.23   10.10
   0  18   2  127.63   21.61
   0  18  -2  140.57   21.93
   0 -18  -2  119.07   22.96
   0 -18  -2  104.84   14.07
   0  18  -4  257.30   30.53
   0  18   4  229.31   28.80
   0 -18  -4  195.30   20.14
   0 -18  -4  221.15   30.98
   0  18  -6   44.08   13.39
   0 -18  -6   18.97    9.50
   0 -18  -6   22.09    7.66
   0  18   6   31.38   11.72
   0 -18  -8   -5.62    8.25
   0  18   8   -1.20    5.30
   0 -18  -8    9.81    7.90
   0  18  -8   -2.70    7.25
   0  18  -8    4.91    7.44
   0 -18 -10   54.67   17.89
   0 -18 -10   41.38   11.70
   0  18  10   48.29   14.59
   0  18 -10   38.83   12.59
   0  18 -10   58.13   15.91
   0  18 -12   21.23   10.04
   0 -18 -12    9.07    7.40
   0 -18 -12   16.66    9.13
   0  18  12   14.07    8.98
   0 -18 -14    0.74    8.90
   0  18  14   29.20   12.29
   0 -18 -14   12.72    6.62
   0  18 -14   24.73   11.79
   0  18 -16   -1.77    3.41
   0  18 -16    7.33    8.20
   0 -18  16    1.66    3.27
   0 -18 -16    4.81    4.94
   0 -18 -16    1.63    8.00
   0 -18 -18   13.00    5.91
   0  18 -18   18.93    4.67
   0 -18  18   20.26    4.55
   0 -18 -20   -0.92    4.22
   0  18  20    1.64    2.87
   0 -18  20    2.36    2.96
   0  18 -20    4.35    3.58
   0 -18 -22   52.89   10.72
   0  18  22   39.90    7.01
   0 -18  22   47.64    6.22
   0  18 -22   47.20    6.76
   0  18 -24  171.06   11.57
   0 -18 -24  166.51   16.48
   0  18  24  142.18   12.23
   0 -18  24  168.56   10.77
   0 -18  26    3.06    2.62
   0  18  26    2.66    3.12
   0 -18 -26    4.19    4.25
   0  18  28   16.05    4.16
   0 -18  28   22.67    3.87
   0  18  30    8.13    2.93
   0 -18  30   11.71    2.83
   0  18  32    2.92    2.00
   0 -18  32    3.43    1.75
   0  18  32    1.64    2.12
   0  18  34   -4.01    1.86
   0 -18  34    1.07    1.33
   0  18 -34    0.84    1.98
   0  18  34    1.30    1.41
   0  19  -1   -2.41    6.20
   0 -19  -1    2.44    7.86
   0  19   1   -4.89    8.00
   0  19   3   10.43    8.73
   0 -19  -3   -3.59    7.14
   0  19  -3    0.86    6.35
   0 -19  -5   18.69   10.13
   0 -19  -5    5.80    5.34
   0  19  -5   32.41   13.49
   0  19   5   21.47   12.25
   0  19   7   19.79   11.28
   0 -19  -7    7.54    5.26
   0  19  -7   13.97   10.85
   0 -19  -7   11.03    8.26
   0  19  -9   96.35   22.16
   0  19  -9   50.87   15.39
   0 -19  -9   49.94   17.50
   0  19   9   68.21   16.56
   0 -19  -9   63.90   14.35
   0  19  11    0.64    5.73
   0 -19 -11    1.48    4.82
   0 -19 -11    9.04    8.61
   0  19 -11   -0.80    5.06
   0  19 -11   -1.87    7.40
   0 -19 -13    5.01    5.75
   0 -19 -13    6.40    7.52
   0  19 -13    9.54    7.32
   0  19  13    6.50    7.54
   0 -19  15   92.22    8.21
   0  19 -15   74.52   19.32
   0 -19 -15   85.27   19.66
   0 -19 -15   82.44   10.44
   0  19  15   58.23   17.81
   0  19 -15   90.84    9.49
   0 -19 -17   73.18   10.39
   0  19 -17   84.64    8.66
   0 -19  17   86.86    8.12
   0  19 -19   15.97    4.51
   0 -19 -19   15.60    6.25
   0 -19  19   16.20    4.17
   0  19  21   35.80    6.31
   0  19 -21   32.64    5.79
   0 -19  21   48.18    6.47
   0 -19 -21   44.05    9.72
   0 -19 -23   -2.62    5.86
   0  19  23    0.42    2.86
   0 -19  23    0.06    2.72
   0  19  25    0.67    2.82
   0 -19 -25    7.64    4.66
   0 -19  25    6.49    3.21
   0 -19  27    8.52    3.02
   0  19  27   -0.30    2.95
   0  19  29    9.11    3.26
   0 -19  29   11.84    2.89
   0 -19  31    0.99    1.56
   0  19  31   -0.52    1.77
   0 -19  33    1.64    1.31
   0  19 -33    1.30    2.35
   0  19  33   -0.23    1.35
   0  19  33    1.55    1.74
   0  20   0   52.12   15.02
   0 -20  -2    3.30    8.29
   0  20  -2    2.92    8.70
   0  20   2   -7.61    8.18
   0 -20  -4    8.78    9.49
   0  20  -4   22.27   11.70
   0  20   4   20.86   12.11
   0  20   6   40.92   14.01
   0 -20  -6   30.53   12.41
   0  20  -6   46.94   14.98
   0 -20  -8   68.31   20.61
   0  20   8   68.35   16.79
   0  20  -8  105.01   23.07
   0  20  10   34.12   15.34
   0  20 -10   35.24   13.62
   0 -20 -10   27.43    8.64
   0 -20 -10   43.57   17.08
   0  20 -10   46.97   15.66
   0 -20 -12  147.55   23.75
   0  20 -12  125.86   24.98
   0  20  12  139.09   24.96
   0  20 -12  209.88   33.46
   0 -20 -14  144.24   26.86
   0  20  14  100.87   24.71
   0 -20  14  118.89    9.51
   0 -20 -14  115.32   12.68
   0 -20 -16   13.60    5.49
   0 -20  16   13.20    4.21
   0 -20  18   16.96    4.27
   0 -20 -18   12.35    6.31
   0  20  20   13.36    4.28
   0 -20  20   23.21    4.44
   0 -20 -20   21.07    7.19
   0  20  22   15.21    4.44
   0 -20 -22   17.25    7.15
   0 -20  22   23.23    4.72
   0  20  24   49.95    7.53
   0 -20 -24   60.12   11.06
   0 -20  24   63.11    6.99
   0 -20 -26   10.44    5.68
   0 -20  26    5.35    2.60
   0  20  26    9.77    3.61
   0 -20  28    2.17    1.98
   0  20  28    5.64    3.12
   0 -20  30    5.68    2.13
   0  20  30    6.41    2.72
   0  20  30    0.69    1.79
   0 -20  32    1.11    1.52
   0  20 -32    0.42    2.46
   0  20  32    0.63    1.65
   0  20  32    0.84    1.44
   0  21  -1   30.97   13.75
   0  21   1   13.59    9.86
   0  21  -3   19.13   11.81
   0 -21  -3   20.89   13.86
   0  21   3   13.17    9.97
   0 -21  -5  107.90   25.42
   0  21  -5  136.30   25.20
   0  21   5  102.75   21.96
   0 -21  -7    4.83   10.10
   0  21   7    3.79    7.34
   0  21  -7    4.05    7.54
   0 -21  -9   35.65   15.53
   0  21  -9   37.99   15.61
   0  21   9   19.22   10.89
   0  21 -11   40.93    6.01
   0 -21 -11   33.47    6.86
   0  21  11   28.53   12.19
   0 -21 -13   77.52   11.14
   0 -21  13   99.20    8.74
   0 -21  15    5.84    3.18
   0 -21 -15    9.02    5.76
   0 -21 -17    4.97    5.46
   0 -21  17    5.70    3.04
   0 -21  19    6.03    3.86
   0 -21 -19    6.29    5.85
   0  21  21    0.80    2.61
   0 -21 -21   -4.05    5.65
   0 -21  21   -1.25    2.73
   0  21  23   17.89    4.82
   0 -21 -23   28.66    7.81
   0 -21  23   21.98    4.52
   0 -21  25    1.67    2.19
   0 -21 -25   -0.20    3.90
   0  21  25   -0.89    2.98
   0  21  27    3.49    2.78
   0 -21  27    3.41    2.23
   0 -21  29    6.37    2.26
   0  21  29    1.82    1.94
   0  21 -29    3.12    2.70
   0  21  29    1.27    2.22
   0  21  31    4.45    1.95
   0  21  31    2.20    1.44
   0 -21  31    8.02    1.99
   0  22   0   77.87   20.30
   0  22  -2  124.31   24.75
   0  22   2  109.63   24.64
   0 -22  -4    2.52   10.28
   0  22   4   23.49   15.29
   0  22  -4    1.00    9.69
   0 -22  -6   -8.19   13.22
   0  22   6   -5.02    7.73
   0  22  -6  -14.99   13.33
   0  22  -8   67.16   18.87
   0 -22  -8   38.43    7.91
   0  22   8   42.38   15.39
   0 -22  10   26.74    5.05
   0  22  10   14.43    4.23
   0  22  10   34.07   14.63
   0  22 -10   29.76    5.65
   0 -22 -10   18.30    6.04
   0  22 -12   -6.30    4.24
   0 -22  12    0.42    2.82
   0 -22 -12   -0.47    3.94
   0 -22 -14    4.22    4.61
   0 -22  14    3.14    2.92
   0  22 -14   -0.92    4.24
   0 -22  16   64.17    7.54
   0 -22 -16   60.17   10.39
   0 -22  18   39.73    6.16
   0 -22 -18   33.82    8.36
   0 -22  20   29.46    5.51
   0 -22 -20   27.21    8.56
   0 -22 -22   27.61    8.69
   0 -22  22   16.23    4.24
   0  22  22   14.77    4.88
   0 -22 -24    7.80    5.47
   0 -22  24    4.71    2.99
   0  22  24   -0.18    2.65
   0  22 -26   57.82    7.19
   0  22  26   35.96    5.76
   0 -22 -26   51.57    8.25
   0 -22  26   43.73    5.03
   0  22  28   -0.34    2.00
   0  22  28    2.28    2.06
   0  22  30    0.55    1.63
   0 -22  30    1.39    1.52
   0  22 -30   -2.99    2.83
   0  22  30   -4.02    2.11
   0  22 -32   21.61    3.36
   0  23  -1    2.05    9.84
   0  23   1   -6.98    8.36
   0  23   3    3.04   11.77
   0  23  -3   -8.95   11.47
   0  23  -5   -0.49    6.42
   0  23   5    3.48    8.77
   0  23   7    7.19    7.84
   0 -23   7    0.66    2.82
   0 -23  -7    3.13    4.14
   0  23  -7    2.35    3.25
   0  23   7   -3.95    4.22
   0  23   9   22.78    4.95
   0  23  -9   42.17    6.85
   0 -23  -9   24.41    6.04
   0 -23   9   27.98    5.10
   0  23 -11    0.56    3.50
   0 -23  11    0.37    3.15
   0 -23 -11    1.59    3.94
   0 -23  13   -0.92    2.80
   0 -23 -13    5.35    5.45
   0  23 -13   -7.93    4.23
   0  23 -15   18.39    5.56
   0 -23 -15   13.68    6.45
   0 -23  15   14.16    4.47
   0 -23 -17   16.18    6.50
   0 -23  17   12.55    4.12
   0  23 -17   21.83    5.82
   0 -23 -19   14.27    6.42
   0  23 -19   13.89    4.69
   0 -23  21    0.31    2.39
   0  23  21    0.88    2.88
   0  23 -21   -4.37    3.25
   0 -23 -21    5.94    4.71
   0  23  23   10.74    4.43
   0 -23 -23    3.42    4.98
   0 -23  23    5.22    2.72
   0 -23  25   29.28    4.35
   0  23  25   22.53    4.72
   0  23 -25   34.48    5.68
   0 -23 -25   35.77    7.18
   0 -23  27    2.15    1.96
   0  23 -27   -0.91    3.03
   0  23  27   -2.04    2.25
   0  23 -29    5.37    3.01
   0  23  29    1.19    1.73
   0  23  29   -2.47    1.95
   0 -23  29    7.48    2.17
   0  23 -31   -2.37    2.15
   0  24   0    0.54    3.45
   0  24  -2   49.69    7.13
   0  24   2   32.22    6.08
   0  24  -4   24.44    5.64
   0 -24   4   13.30    4.25
   0  24   4   21.89    5.73
   0  24  -6   13.30    4.65
   0  24   6   14.69    4.96
   0 -24   6   11.34    4.14
   0 -24   8   -1.59    2.96
   0 -24  -8    1.03    4.66
   0  24   8   -5.29    4.08
   0  24  -8    1.19    3.56
   0 -24 -10   12.21    5.96
   0 -24  10    4.72    3.62
   0  24 -10    9.64    4.68
   0  24 -12   24.36    5.90
   0 -24  12   19.22    4.75
   0 -24 -12   22.37    7.33
   0 -24  14   25.24    5.02
   0 -24 -14   23.71    7.31
   0  24 -14   28.94    6.41
   0 -24  16   36.92    5.91
   0 -24 -16   44.88    8.50
   0  24 -16   42.83    7.18
   0  24 -18    5.87    4.25
   0 -24  18    7.61    3.33
   0 -24 -18    4.10    5.32
   0 -24 -20    2.31    5.10
   0  24  20    2.14    2.62
   0 -24  20    0.70    2.50
   0  24 -20    0.48    3.55
   0  24  22   11.42    4.26
   0  24 -22   21.73    5.48
   0 -24  22   10.79    3.32
   0 -24 -22   15.18    6.89
   0  24 -24   21.31    5.08
   0 -24 -24   16.00    6.20
   0  24  24   12.29    3.88
   0 -24  24   16.93    3.63
   0  24 -26   13.23    4.27
   0 -24  26    7.16    2.44
   0  24 -28    4.63    3.15
   0  24  28    2.01    1.81
   0 -24  28    2.60    1.86
   0  24  28   -0.32    1.64
   0  24 -30   -1.27    2.16
   0  25   1    6.74    3.40
   0  25  -1    6.75    4.39
   0  25  -3   95.25    9.33
   0 -25   3   81.62    8.92
   0  25   3   83.35    8.91
   0  25   5   45.37    6.81
   0  25  -5   53.02    7.32
   0 -25   5   43.10    6.51
   0  25  -7    9.62    3.82
   0 -25  -7    9.87    4.94
   0 -25   7   16.53    4.38
   0  25   7    8.23    3.73
   0 -25  -9    8.32    5.37
   0  25  -9    4.06    3.97
   0 -25   9    5.08    3.35
   0 -25 -11   22.88    6.98
   0 -25  11   16.54    4.65
   0  25 -11   19.84    5.92
   0 -25 -13    1.76    4.47
   0  25 -13    2.14    3.91
   0 -25  13    7.63    4.23
   0  25 -15   26.10    5.78
   0 -25  15   18.14    4.59
   0 -25 -15   19.93    7.11
   0  25 -17   22.42    5.73
   0 -25 -17   21.87    7.56
   0 -25  17   15.66    4.31
   0  25  19    0.40    2.72
   0 -25 -19    6.40    5.46
   0  25 -19    6.74    4.12
   0 -25  19    2.06    3.05
   0  25 -21   10.75    4.16
   0  25  21    4.89    3.38
   0 -25 -21    4.76    4.75
   0 -25  21   12.68    3.58
   0  25  23    2.94    2.73
   0  25 -23   18.90    4.89
   0 -25  23   14.48    3.34
   0 -25 -23   15.37    6.07
   0 -25  25    8.03    2.79
   0  25 -25    8.77    3.75
   0  25  25    2.86    2.43
   0 -25 -25    5.65    3.97
   0  25  27   13.65    3.03
   0  25  27   13.34    2.52
   0 -25  27   15.88    2.82
   0  25 -29    0.86    2.53
   0  26   0   29.72    5.44
   0  26  -2   96.29    9.77
   0  26   2   84.70    8.95
   0 -26   4   75.65    8.33
   0  26   4   79.48    8.88
   0  26  -4   86.85    9.20
   0  26  -6   21.45    5.20
   0 -26   6   10.08    3.78
   0 -26  -6   22.39    6.48
   0  26   6   22.60    5.32
   0 -26  -8    0.43    4.66
   0 -26   8   -1.24    3.20
   0  26  -8   -1.12    3.87
   0  26 -10   94.19    9.93
   0 -26 -10   75.92   10.78
   0 -26  10   70.97    7.95
   0 -26  12    1.78    2.97
   0  26 -12   -3.48    3.71
   0 -26 -12    2.33    5.06
   0 -26  14    7.14    3.44
   0 -26 -14   -0.82    4.90
   0  26 -14    9.08    4.35
   0 -26  16   -1.06    3.15
   0  26 -16    4.77    4.22
   0 -26 -16    5.09    5.86
   0  26 -18   59.69    8.12
   0 -26 -18   68.81   11.10
   0 -26  18   45.35    6.26
   0 -26 -20    6.06    5.92
   0  26 -20    1.10    3.25
   0  26  20    0.61    2.39
   0 -26  20   -0.39    2.45
   0 -26 -22   -3.19    4.38
   0 -26  22    2.56    2.49
   0  26  22    0.37    2.47
   0  26 -22    1.85    3.46
   0 -26 -24   -0.96    4.05
   0 -26  24   -0.85    1.91
   0  26 -24   -7.09    3.84
   0  26  24   -1.44    2.48
   0  26  26   -0.59    1.70
   0  26 -26    0.92    2.51
   0 -26  26   -3.95    1.87
   0  26 -28    9.09    2.67
   0  27  -1   25.08    6.09
   0  27   1   32.54    6.32
   0  27  -3   99.26    9.75
   0  27   3   97.00    9.31
   0 -27   5   10.03    4.07
   0  27   5   15.19    4.96
   0 -27  -5   14.30    6.21
   0  27  -5    5.46    3.74
   0  27   7   21.66    4.89
   0 -27  -7   29.24    7.09
   0 -27   7   14.76    4.45
   0  27  -7   21.90    5.68
   0  27  -9   26.97    6.10
   0 -27   9   21.55    5.38
   0 -27  -9   16.11    6.12
   0 -27 -11    3.86    5.11
   0  27 -11    0.30    4.03
   0 -27  11   -1.16    3.24
   0 -27 -13   57.30    9.95
   0 -27  13   52.69    7.12
   0  27 -13   63.23    8.26
   0 -27  15   28.90    5.32
   0 -27 -15   22.21    7.89
   0  27 -15   33.64    6.76
   0 -27 -17   21.37    7.31
   0  27 -17   26.44    6.30
   0 -27  17   27.64    5.24
   0  27 -19   85.16    8.83
   0 -27  19   72.38    7.28
   0  27  19   60.92    7.64
   0 -27 -19   89.25   12.38
   0  27 -21    0.40    3.35
   0 -27 -21    1.24    4.61
   0  27  21   -0.05    2.33
   0 -27  21   -0.20    2.17
   0 -27  23   16.10    3.31
   0  27  23   12.15    3.42
   0  27 -23   22.27    4.73
   0 -27 -23    5.70    4.21
   0  27 -25   18.92    3.86
   0 -27  25   13.27    2.38
   0  27 -27    0.70    2.25
   0  28   0  165.26   12.04
   0  28  -2    7.59    4.16
   0  28   2    2.00    4.18
   0  28   4    2.72    4.36
   0  28  -4   -0.05    3.54
   0 -28  -4    1.81    4.24
   0  28   6   13.19    4.66
   0 -28  -6   22.23    6.77
   0  28  -6   11.24    4.18
   0 -28   8   68.12    8.10
   0  28  -8   75.11    8.77
   0 -28  -8   63.68   10.01
   0 -28  10   10.96    4.51
   0 -28 -10   19.69    6.60
   0  28 -10   18.16    5.24
   0 -28  12   37.14    5.92
   0  28 -12   39.05    6.89
   0 -28 -12   30.44    7.64
   0 -28 -14    1.57    4.21
   0  28 -14    6.39    4.14
   0 -28  14    7.29    3.42
   0 -28  16    2.44    3.11
   0 -28 -16   -4.10    5.26
   0  28 -16    7.45    4.85
   0 -28 -18    2.53    4.54
   0 -28  18    1.59    2.38
   0  28 -18    5.40    4.17
   0  28  18    1.64    2.55
   0 -28 -20   16.98    5.87
   0  28 -20   19.69    4.71
   0 -28  20   14.53    3.53
   0  28  20    8.12    3.34
   0  28 -22   11.61    3.87
   0 -28 -22    9.91    5.15
   0 -28  22    6.65    2.20
   0  28  22    2.27    2.05
   0  28  24    6.55    2.41
   0  28 -24   17.17    3.76
   0 -28  24   12.69    2.42
   0  28 -26    1.10    2.31
   0  29   1   27.47    5.61
   0  29  -1   25.49    5.26
   0  29   3    1.76    3.23
   0  29  -3    4.51    3.88
   0 -29  -3    1.31    4.34
   0 -29  -5    6.74    5.01
   0  29  -5    4.08    4.06
   0 -29  -7   14.99    6.02
   0  29  -7    0.14    3.58
   0 -29  -9   11.57    6.37
   0 -29   9    4.12    3.41
   0  29  -9   10.34    4.27
   0 -29  11   30.06    5.72
   0  29 -11   31.23    6.46
   0 -29 -11   30.61    7.17
   0 -29  13    3.41    3.02
   0 -29 -13    3.32    4.03
   0  29 -13   10.24    4.59
   0 -29  15   -2.33    2.67
   0  29 -15   -1.34    3.55
   0 -29 -15    6.22    5.32
   0 -29  17   -1.52    2.69
   0 -29 -17   -2.19    5.85
   0  29  17   -1.27    2.71
   0  29 -17   -0.21    3.53
   0  29  19    8.74    3.20
   0 -29  19   14.09    3.55
   0  29 -19   17.31    4.28
   0  29  21   -0.76    1.92
   0  29 -21   -5.83    3.72
   0 -29  21   -0.99    1.92
   0 -29 -23   -3.97    3.63
   0 -29  23    3.00    1.55
   0  29 -23   -1.15    3.01
   0  29 -25    0.89    2.31
   0  30   0   69.68    7.74
   0  30   2   -2.94    3.32
   0  30  -2    2.89    3.39
   0 -30  -2   -2.81    4.11
   0  30  -4    6.95    3.87
   0 -30  -4   12.04    5.77
   0 -30  -6   10.03    4.82
   0  30  -6    7.18    3.88
   0  30  -8   13.37    4.71
   0 -30  -8   19.61    6.58
   0  30 -10   -2.07    3.54
   0 -30 -10    0.84    4.22
   0  30 -12   26.88    5.78
   0 -30 -12   22.74    6.49
   0  30 -14   -1.58    3.71
   0 -30  14    4.59    2.64
   0 -30 -14    8.31    5.12
   0 -30  16    7.71    3.28
   0  30  16    1.50    3.02
   0 -30 -16   12.78    4.74
   0  30 -16   12.70    4.54
   0 -30 -18    3.78    4.56
   0  30  18    3.73    2.15
   0 -30  18    0.99    2.08
   0  30 -18    3.25    2.96
   0  30  20    0.94    1.86
   0  30 -20    6.34    3.15
   0 -30 -20    3.81    3.62
   0 -30 -22   28.48    5.44
   0  30 -22   33.18    4.79
   0  31  -1    1.93    3.81
   0 -31  -1    4.06    4.31
   0  31   1    7.49    3.91
   0  31  -3   14.71    3.72
   0 -31  -3   16.69    5.84
   0  31  -5    4.29    3.60
   0 -31  -5    7.24    5.00
   0 -31  -7    5.67    5.05
   0  31  -7   11.87    4.43
   0  31  -9   24.95    5.42
   0 -31  -9   27.01    6.67
   0 -31 -11   13.16    5.58
   0  31 -11   15.10    4.50
   0  31 -13   -1.84    3.88
   0 -31 -13    2.44    4.54
   0  31 -15    4.46    3.26
   0 -31 -15   10.57    5.56
   0  31  15    1.43    2.36
   0  31  17    3.91    2.48
   0 -31 -17    1.86    4.55
   0  31 -17    5.47    3.25
   0 -31 -19   25.18    6.11
   0  31 -19   32.00    4.62
   0  31 -21    2.66    2.81
   0 -31 -21   -2.42    3.19
   0 -32   0    1.81    3.56
   0  32   0    2.87    2.75
   0  32  -2    0.84    2.93
   0 -32  -2    0.48    3.99
   0 -32  -4   14.11    5.42
   0  32  -4   11.85    4.09
   0  32  -6   16.40    4.39
   0 -32  -6   20.25    5.44
   0 -32  -8    2.70    4.11
   0  32  -8   -0.44    3.01
   0  32 -10    1.79    3.15
   0 -32 -10    1.89    3.97
   0  32 -12   -4.02    3.62
   0 -32 -12    2.87    3.68
   0  32 -14   -0.53    2.87
   0 -32 -14   -0.05    3.86
   0  32 -16   -1.58    2.94
   0 -32 -16   -1.88    4.10
   0 -32 -18    4.50    3.98
   0  32 -18    1.65    2.58
   0  32 -20    1.21    2.06
   0 -33   1    5.47    5.16
   0 -33  -1    3.50    4.57
   0 -33   3    3.54    3.70
   0  33  -3    2.99    2.99
   0  33  -5    3.00    3.27
   0 -33  -5    0.70    3.28
   0 -33  -7    8.82    4.42
   0  33  -7   14.59    4.30
   0 -33  -9   -1.03    3.32
   0  33  -9    3.58    3.22
   0 -33 -11    2.85    4.18
   0  33 -11    4.48    3.35
   0  33 -13   -2.49    3.09
   0 -33 -13   -3.61    4.78
   0 -33 -15   -1.16    3.56
   0  33 -15   -2.81    2.58
   0  33 -17   -5.04    2.62
   0 -33 -17    2.00    3.06
   0 -34   0   11.09    5.04
   0 -34  -2    4.09    4.09
   0 -34   2   -1.01    3.43
   0 -34  -4    1.48    3.25
   0 -34   4    1.74    3.49
   0  34  -6    3.70    2.65
   0 -34   6    5.62    3.89
   0 -34  -6   -1.41    3.55
   0 -34  -8    4.79    3.79
   0  34  -8    0.44    2.70
   0 -34 -10    1.31    3.26
   0  34 -10   -1.60    2.41
   0 -34 -12   -2.23    3.67
   0  34 -12   -3.02    2.78
   0 -34 -14    6.56    3.89
   0  34 -14    1.61    2.41
   0 -34 -16   -3.89    3.47
   0 -35  -1    5.59    3.46
   0 -35   1    4.98    4.20
   0 -35   3    4.27    3.20
   0 -35  -3    0.57    3.02
   0 -35  -5   11.31    3.95
   0 -35   5    5.34    3.27
   0 -35  -7   23.85    5.42
   0 -35   7   15.48    4.67
   0 -35   9    2.96    3.09
   0 -35  -9    5.75    3.50
   0 -35 -11    7.88    3.99
   0 -35  11    3.13    2.87
   0 -35  13    2.04    2.49
   0 -35 -13    1.85    3.34
   0 -36   0    0.14    2.98
   0 -36  -2   -2.78    2.79
   0 -36   2   -8.57    3.56
   0 -36  -4   11.82    3.94
   0 -36   4    7.23    3.82
   0 -36   6   -0.04    2.72
   0 -36  -6   -0.18    2.75
   0 -36  -8   -9.92    4.05
   0 -36   8   -1.68    2.56
   0 -36  10   10.86    3.01
   0 -36 -10    3.65    3.09
   0 -37  -1    4.96    3.17
   0 -37   1   -1.81    2.68
   0 -37  -3    7.35    3.42
   0 -37   3    4.21    2.89
   0 -37  -5   -1.07    2.47
   0 -37   5   -0.19    2.47
   0 -37  -7    6.20    3.11
   0 -37   7    2.97    2.52
   0 -38   0    3.10    2.29
  -1   0  39    1.06    1.21
  -1   0  39    1.28    1.33
  -1   0  37   -4.13    2.25
  -1   0  37    1.70    1.75
  -1   0  35    0.50    2.11
  -1   0  33   -0.43    2.33
  -1   0  31    0.17    2.68
  -1   0  29    3.37    3.07
  -1   0  29    4.33    3.40
   1   0 -29    0.08    4.28
  -1   0  27   -1.90    2.93
  -1   0  27   -0.73    2.37
   1   0 -27    1.32    4.62
  -1   0  25    0.54    2.60
   1   0 -25    9.01   10.01
   1   0 -25    0.42    3.38
  -1   0  25    2.68    2.52
   1   0 -23    6.29    7.75
   1   0 -23    4.39    7.63
   1   0 -21    2.74    6.47
   1   0 -21    0.51    5.39
   1   0 -19   -1.84    6.17
  -1   0  19    4.81    3.70
   1   0 -17    4.65    4.67
  -1   0  17   -0.82    3.77
  -1   0  15   -0.21    3.38
   1   0 -15    4.65    4.65
   1   0 -13    1.98    4.41
  -1   0  13   -3.10    3.45
   1   0 -11    1.18    3.79
  -1   0  11   -0.51    2.80
   1   0  -9    1.30    3.98
  -1   0   9   -1.07    3.02
  -1   0   7    1.97    3.96
  -1   0   5   -0.16    2.70
   1   0  -1    0.12    0.60
   1   0  -1   -0.93    1.14
   1   0   1    0.92    0.97
   1   0   3   -0.36    1.63
   1   0   5    1.79    2.68
  -1   0  -5    0.50    2.03
   1   0   5    0.52    2.23
   1   0   7   -0.12    3.44
  -1   0  -7    4.97    3.73
  -1   0  -9    3.52    4.05
   1   0   9    4.60    3.98
  -1   0 -11   -3.01    4.07
   1   0  11   -2.03    2.46
  -1   0 -13    0.27    4.34
   1   0  13    1.63    3.56
   1   0  15   -1.31    3.98
  -1   0 -15    4.66    5.00
  -1   0 -17   -1.14    5.07
  -1   0 -19    1.42    5.73
  -1   0 -21   -4.33    4.97
  -1   0 -23   -2.61    7.49
   1   0  23    0.40    4.28
   1   0  25    0.26    2.64
   1   0  25   -0.66    2.31
   1   0  25    0.49    2.48
  -1   0 -25   -5.09    8.24
   1   0  27    0.08    3.23
   1   0  27   -1.58    2.84
   1   0  27   -1.07    2.46
   1   0  29    2.27    2.94
   1   0  29    1.10    2.47
   1   0  29    2.48    2.91
   1   0  31    1.61    2.13
   1   0  31    2.63    2.69
   1   0  31    5.73    3.11
   1   0  33   -4.46    2.78
   1   0  33   -0.22    1.82
   1   0  33    2.87    2.94
   1   0  35   -1.09    2.18
   1   0  35   -2.92    2.44
   1   0  37    4.21    1.88
   1   0  37   -2.00    1.90
   1   0  39    1.17    1.36
   1   0  39    2.31    1.60
  -1  -1  38    0.31    1.45
  -1   1  38   -2.92    1.74
  -1  -1  38   -3.65    1.92
  -1   1  36    9.98    2.99
  -1  -1  36   10.73    2.90
  -1  -1  34   16.70    3.86
  -1   1  34   12.83    3.60
  -1  -1  32   48.45    6.75
  -1   1  32   51.04    6.69
   1  -1 -30   30.46    7.27
   1   1 -30   29.41    7.06
  -1   1  30   32.05    5.63
  -1  -1  30   23.30    4.97
  -1   1  30   34.25    5.77
  -1  -1  28    5.47    3.12
   1  -1 -28   -2.29    3.94
  -1   1  28    4.18    3.13
   1   1 -28   12.83    6.17
  -1   1  28    3.17    2.78
  -1  -1  28    5.24    3.51
  -1  -1  26    5.21    3.05
  -1   1  26    3.09    2.81
   1  -1 -26    5.77    4.72
  -1  -1  26    0.82    2.59
  -1   1  26    2.48    2.38
   1   1 -26    0.02    4.50
   1  -1 -24   -4.73    7.50
   1   1 -24   -2.14    6.15
   1   1 -24   -0.54    7.40
   1  -1 -24    5.66    5.87
   1   1 -22   -1.30    5.83
   1   1 -22   -0.03    6.02
   1  -1 -22    1.13    4.77
   1  -1 -22   -5.05    9.06
   1   1 -20   46.44   12.46
   1   1 -20   43.95   13.51
   1  -1 -20   47.77   13.27
   1  -1 -18   19.34    7.22
  -1   1  18   21.00    5.93
  -1  -1  18   23.99    6.55
   1   1 -18   20.89    7.85
  -1  -1  16  113.72   12.59
   1  -1 -16   81.51   14.43
   1   1 -16   81.85   14.16
  -1   1  16   99.96   11.89
  -1  -1  14   13.14    4.36
  -1   1  14   15.56    5.67
   1  -1 -14   15.63    6.78
   1   1 -14   15.20    7.24
   1   1 -12   13.70    6.20
   1  -1 -12    7.76    5.23
  -1   1  12   15.67    5.29
  -1  -1  12   13.12    5.24
  -1   1  10  162.96   12.31
   1   1 -10  130.04   13.34
  -1  -1  10  162.75   12.48
   1  -1 -10  148.81   14.09
   1   1  -8  149.72   12.95
  -1   1   8  166.81   11.59
  -1  -1   8  164.76   11.59
  -1   1   6    9.94    3.99
  -1  -1   6    7.95    3.55
   1   1  -6   12.05    4.83
   1   1  -4   49.98    5.22
  -1   1   4   47.39    5.69
   1  -1  -4   44.71    5.43
  -1   1   2  188.97    9.63
   1   1  -2  215.46    8.07
   1  -1  -2  218.41    7.60
   1  -1  -2  216.11    9.40
   1  -1   0   39.35    4.02
  -1  -1   0   32.09    3.21
   1   1   0   36.16    3.95
   1  -1   0   34.22    3.23
  -1   1   0   32.32    3.30
   1   1   2    9.45    2.74
   1   1   4  832.75   19.16
  -1  -1  -4  880.52   21.99
   1  -1   4  865.88   23.64
  -1   1  -4  885.18   17.61
  -1  -1  -4  857.70   10.98
   1  -1   6  189.96   12.00
   1   1   6  168.97   11.38
  -1  -1  -6  151.75   10.71
  -1   1  -6  170.50    9.83
   1   1   6  175.50    9.92
   1   1   8 1137.48   29.86
  -1   1  -8 1206.48   30.64
  -1  -1  -8 1134.00   31.83
   1  -1   8 1169.53   31.79
   1   1  10  378.68   19.05
  -1   1 -10  389.40   20.26
   1  -1  10  373.68   19.38
  -1  -1 -10  381.70   21.11
  -1   1 -12  498.51   25.55
   1   1  12  443.62   21.98
   1  -1  12  438.33   21.73
  -1  -1 -12  503.32   27.19
   1  -1  14   56.22    8.67
  -1   1 -14   56.88    9.98
  -1  -1 -14   54.77   10.53
  -1   1 -16  292.18   24.64
  -1  -1 -16  297.95   25.99
  -1  -1 -18   39.23   11.40
  -1   1 -18   39.74    9.91
  -1   1 -20  206.71   25.23
  -1  -1 -20  180.60   24.29
  -1  -1 -22  141.36   23.17
   1  -1  22  120.94   18.00
  -1   1 -22  155.91   24.25
   1   1  24    6.06    2.98
   1   1  24    6.64    3.20
   1   1  24    9.08    8.50
  -1   1 -24   10.69    7.45
   1  -1  24    5.78    2.95
   1  -1  24    4.02    2.94
  -1   1 -24    6.60    8.06
  -1  -1 -24   -0.12    6.24
   1  -1  26   -0.71    2.89
   1   1  26   -0.08    2.69
   1   1  26    1.52    2.48
   1  -1  26    3.94    2.69
   1   1  26   -2.64    2.90
   1  -1  26    3.01    2.78
   1   1  28    0.03    2.76
   1  -1  28    3.26    2.98
   1  -1  28    0.70    2.55
   1   1  28    1.33    2.61
   1   1  28    1.21    2.75
   1  -1  28   -3.04    2.88
   1  -1  30   27.53    5.20
   1   1  30   28.03    5.13
   1  -1  30   24.80    4.32
   1   1  30   23.37    4.24
   1  -1  30   24.23    5.21
   1   1  30   33.08    5.66
   1  -1  32    0.28    1.93
   1   1  32    3.62    2.90
   1   1  32    0.23    2.14
   1  -1  32    5.23    2.79
   1   1  32    0.47    2.13
   1   1  34    1.49    1.78
   1  -1  34    2.86    2.13
   1   1  34    3.77    2.34
   1  -1  34    4.53    2.65
   1   1  34    5.22    2.59
   1  -1  36    1.91    1.85
   1  -1  36    1.29    1.72
   1   1  36    5.15    2.71
   1   1  36    2.63    2.03
   1  -1  38    2.82    1.63
   1   1  38   -0.42    1.41
   1  -1  38    1.81    1.20
   1  -1  38    2.64    1.55
   1   1  38   -0.84    1.40
  -1  -2  39    0.77    1.23
  -1  -2  39    1.03    1.42
  -1   2  39   -0.23    1.34
  -1   2  39    1.46    1.42
  -1   2  37    5.30    2.18
  -1  -2  37   11.25    2.74
  -1  -2  37   10.36    2.61
  -1   2  37    8.98    2.42
  -1   2  35   28.41    4.49
  -1  -2  35   29.29    4.44
  -1  -2  33   33.65    5.51
  -1   2  33   33.88    5.46
  -1   2  31   22.79    5.23
  -1   2  31   21.06    3.98
  -1  -2  31   25.96    5.08
   1  -2 -29    4.01    4.72
   1   2 -29    4.65    4.33
  -1   2  29    2.22    3.36
  -1  -2  29    5.52    3.15
  -1   2  29    3.77    2.76
  -1  -2  27   -0.51    3.10
   1  -2 -27    3.47    4.57
  -1  -2  27    4.11    3.65
  -1   2  27    2.22    2.87
  -1   2  27    3.53    2.69
   1   2 -27    1.27    4.50
   1  -2 -25   -2.97    3.70
  -1  -2  25    1.85    2.43
  -1   2  25    1.29    2.68
   1   2 -25   -3.48    3.81
  -1   2  25    3.04    2.73
  -1  -2  25    0.39    2.47
   1   2 -23   30.49   11.54
   1  -2 -23   43.77   15.29
   1   2 -23   32.17   13.66
   1   2 -21   22.53   11.10
   1   2 -21   19.92    9.16
   1  -2 -21   33.67   14.11
   1   2 -19   22.35    8.90
  -1   2  19   17.39    5.95
   1  -2 -19    9.21    7.37
   1   2 -19   14.57    6.98
  -1   2  17   67.65   10.00
   1   2 -17   62.09   13.26
  -1  -2  17   69.80   10.53
   1  -2 -17   66.13   14.43
   1   2 -17   57.97   12.55
  -1  -2  15 1048.94   37.72
   1   2 -15  892.77   44.05
   1   2 -15  919.75   43.10
  -1   2  15 1079.50   36.08
   1  -2 -15  930.95   45.76
   1   2 -13  252.64   21.49
  -1   2  13  292.90   18.45
  -1  -2  13  288.81   18.29
   1  -2 -13  247.38   21.63
  -1   2  11   98.10   10.36
   1  -2 -11   95.71   12.20
   1   2 -11  103.18   12.59
  -1  -2  11  122.08   11.28
   1  -2  -9   38.59    7.61
  -1  -2   9   41.46    6.94
   1   2  -9   29.93    6.70
  -1   2   9   33.47    6.34
  -1  -2   7  102.73    8.95
   1   2  -7  104.43   10.28
  -1   2   7  103.64    9.51
   1   2  -7   86.02   10.32
   1  -2  -5  441.82   17.02
  -1   2   5  429.31   17.03
   1   2  -5  464.09   17.43
   1   2  -5  447.90   20.03
  -1   2   3   59.06    6.13
  -1   2   3   62.22    6.31
   1  -2  -3   57.35    5.30
   1   2  -3   68.70    5.93
  -1  -2   1  291.72    9.77
   1  -2  -1  284.48    7.32
   1   2  -1  288.70   10.31
   1  -2  -1  286.48    8.65
  -1   2   1  280.37   11.66
  -1  -2  -1 2777.54   22.33
   1   2   1 2775.42   21.71
   1  -2   1 2776.77   27.60
  -1  -2  -1 2796.85   33.24
  -1   2  -1 2828.85   21.49
  -1   2  -1 2801.63   25.52
  -1   2  -1 2770.32   29.61
   1  -2   3 2165.52   32.08
  -1  -2  -3 2178.99   22.08
  -1   2  -3 2202.06   20.18
   1   2   3 2234.72   24.33
  -1   2  -5    2.11    1.90
   1  -2   5    4.08    2.78
   1   2   5    4.56    2.90
  -1  -2  -5    3.82    3.47
  -1  -2  -5    6.46    1.45
   1   2   5    5.54    3.15
  -1  -2  -7  176.10   13.23
   1   2   7  202.54   12.65
   1   2   7  192.96   11.29
   1  -2   7  224.67   13.80
  -1   2  -7  212.88   11.63
   1   2   9  103.69    9.95
   1  -2   9  116.81   11.01
  -1  -2  -9  106.79   10.94
  -1   2  -9  115.05   10.23
  -1   2 -11   32.04    6.24
   1  -2  11   25.62    6.19
  -1  -2 -11   23.73    6.60
  -1  -2 -13  201.64   18.82
  -1   2 -13  199.62   17.41
   1  -2  13  193.95   15.40
  -1  -2 -15   85.52   14.02
   1  -2  15  103.21   11.74
  -1   2 -15  106.02   13.81
  -1   2 -17   50.76   11.46
  -1  -2 -17   41.19   11.17
   1  -2  19   26.10    8.15
  -1   2 -19   18.88    7.17
  -1  -2 -19   23.34    8.65
  -1   2 -21    5.22    5.57
   1  -2  21   -2.22    3.83
  -1  -2 -21    8.94    8.94
  -1   2 -23   -5.29    9.01
  -1  -2 -23    0.57    7.22
  -1   2 -23   -2.48    6.73
   1  -2  25   -0.87    2.71
   1  -2  25   -3.14    2.79
   1  -2  25    2.04    2.58
   1   2  25    3.94    3.54
   1   2  25   -0.97    2.46
   1   2  27   60.93    7.63
   1   2  27   62.63    7.41
   1  -2  27   60.74    7.12
   1   2  27   73.74    7.45
   1  -2  27   70.43    6.86
   1  -2  27   67.73    7.48
   1  -2  29    2.62    2.66
   1   2  29    2.41    2.85
   1  -2  29    3.42    3.41
   1  -2  29    3.64    2.64
   1   2  29    2.06    2.78
   1   2  29    3.28    3.13
   1   2  31   14.41    4.40
   1   2  31   10.37    3.76
   1  -2  31   13.78    4.46
   1   2  31   20.76    4.44
   1  -2  33    7.74    2.85
   1   2  33    5.94    2.99
   1  -2  33    7.27    3.13
   1   2  33    3.61    2.56
   1   2  33    5.25    2.73
   1   2  33   10.94    3.05
   1   2  35    1.68    1.83
   1  -2  35    6.68    2.30
   1   2  35    4.49    2.23
   1  -2  35    4.41    2.06
   1   2  35    1.15    2.08
   1  -2  37   15.45    2.78
   1   2  37   20.92    3.09
   1   2  37   21.74    3.40
   1  -2  37   19.85    3.06
   1   2  39    2.19    1.32
   1  -2  39    0.28    1.16
   1  -2  39    0.03    1.15
  -1   3  38    4.77    1.87
  -1  -3  38    4.80    1.75
  -1   3  38    2.67    1.54
  -1  -3  38    8.12    2.32
  -1   3  36   26.85    4.23
  -1  -3  36   17.58    3.26
  -1  -3  36   29.93    4.40
  -1   3  34    6.35    2.28
  -1  -3  34   14.27    3.76
  -1   3  34   14.40    3.71
  -1  -3  32    0.83    2.22
  -1   3  32    4.76    2.35
  -1   3  32    3.71    2.94
  -1   3  30  236.05   14.66
  -1   3  30  235.47   13.75
  -1  -3  30  205.97   13.55
   1  -3 -30  233.95   18.59
   1   3 -30  236.93   18.00
  -1   3  28    7.60    3.49
   1   3 -28   14.15    5.50
  -1  -3  28    2.99    2.54
  -1   3  28    8.14    3.39
   1  -3 -28    7.56    4.73
  -1   3  26   12.70    3.83
   1   3 -26    7.03    3.80
  -1  -3  26   11.44    3.74
  -1  -3  26   10.28    3.70
  -1   3  26   18.32    4.75
   1  -3 -26   11.87    5.62
  -1   3  24   11.08    3.90
   1  -3 -24    0.64   10.77
  -1  -3  24    6.87    2.75
  -1  -3  24    7.84    3.28
   1   3 -24    1.83    7.51
   1   3 -22    3.95    6.34
   1   3 -22    0.17    5.39
   1  -3 -22   -0.21    8.40
   1  -3 -20   20.80   10.46
   1   3 -20   15.34    6.29
   1   3 -20   18.43    7.92
   1   3 -18   45.63   10.84
   1   3 -18   41.82   11.39
  -1   3  18   43.45    8.29
   1  -3 -18   36.40   10.08
   1   3 -16    9.69    6.58
  -1   3  16    6.36    3.09
  -1  -3  16   14.56    5.69
   1   3 -16   12.42    6.15
   1  -3 -16    8.69    6.19
   1   3 -14  184.84   19.20
   1   3 -14  208.86   20.00
   1  -3 -14  195.25   20.69
  -1   3  14  211.06   15.79
  -1  -3  14  227.37   16.61
  -1  -3  14  170.15   10.38
   1  -3 -12   -4.00    5.41
   1   3 -12    1.14    3.39
  -1  -3  12   -1.21    3.97
   1   3 -12    4.14    4.50
  -1   3  12    0.84    3.32
   1   3 -10   35.60    7.93
   1   3 -10   39.85    7.97
  -1   3  10   41.20    6.69
   1  -3 -10   38.94    7.97
  -1  -3  10   42.89    7.01
   1   3  -8  485.08   24.34
  -1   3   8  527.69   20.41
   1  -3  -8  508.68   23.36
   1   3  -8  513.00   23.38
  -1  -3   8  573.25   21.41
   1  -3  -6    5.87    3.93
   1   3  -6    5.88    3.96
  -1   3   6    1.58    3.67
   1  -3  -4  135.32    9.01
  -1   3   4  135.00    9.57
   1   3  -4  129.85    9.09
  -1  -3   2  280.30   10.73
  -1   3   2  252.25   13.04
   1   3  -2  272.82   11.95
   1  -3  -2  264.57    9.57
  -1  -3   0   52.82    4.00
  -1   3   0   70.17    6.04
   1  -3   0   68.07    4.96
  -1   3   0   71.93    4.28
  -1  -3   0   68.69    7.30
   1  -3   0   58.48    2.90
   1   3   2   88.53    5.41
  -1  -3  -2   74.94    4.83
  -1  -3  -2   88.82    7.26
  -1   3  -2   89.40    6.09
  -1   3  -4  811.38   15.39
   1  -3   4  820.61   21.69
   1   3   4  837.56   18.80
  -1  -3  -4  768.42   13.23
   1   3   4  787.96   20.26
  -1  -3  -6    2.11    1.73
   1  -3   6   -0.09    2.56
  -1   3  -6    1.34    2.37
  -1  -3  -6    1.00    4.19
   1   3   6   -0.71    3.37
   1  -3   8  366.70   19.02
  -1  -3  -8  321.69   18.92
   1   3   8  344.69   15.09
  -1   3  -8  352.52   16.08
   1  -3  10    2.21    3.16
  -1   3 -10    2.20    2.84
   1  -3  10   -0.89    3.56
  -1  -3 -10   -2.51    3.97
  -1  -3 -12   14.37    5.18
   1  -3  12   20.54    6.00
   1  -3  12   20.36    6.15
  -1   3 -12   17.44    5.89
  -1   3 -14  284.47   21.42
  -1  -3 -14  238.41   22.08
   1  -3  14  256.39   20.11
   1  -3  14  224.00   17.48
   1  -3  16   46.09    9.31
  -1  -3 -16   46.60   11.03
  -1   3 -16   54.73   11.10
  -1   3 -18  190.42   21.54
   1  -3  18  158.98   17.72
  -1  -3 -18  142.06   20.65
  -1   3 -20   98.83   17.44
  -1   3 -20   99.59   19.26
  -1  -3 -20   94.79   18.35
   1  -3  20   66.25   12.03
  -1  -3 -22   -5.17    6.88
  -1   3 -22   10.56    7.95
   1  -3  22    9.37    5.71
  -1   3 -22   20.55    9.02
   1   3  24  180.95   12.50
   1  -3  24  175.92   11.54
  -1   3 -24  198.31   30.34
  -1  -3 -24  140.56   25.30
   1  -3  24  194.26   11.62
   1   3  24  186.78   11.97
   1   3  26   42.12    6.53
   1  -3  26   45.92    6.42
   1  -3  26   52.10    6.51
   1   3  26   41.49    6.02
   1  -3  28   13.70    3.84
   1  -3  28   12.01    3.81
   1   3  28   11.81    3.65
   1   3  28   17.59    4.75
   1   3  28   16.40    4.00
   1   3  30  102.42    9.89
   1  -3  30  109.02    9.62
   1   3  30  116.15    9.82
   1  -3  32   20.84    5.10
   1   3  32   17.30    4.24
   1   3  32   18.04    3.59
   1   3  32   19.89    4.31
   1  -3  32   18.96    4.32
   1   3  34    8.13    2.71
   1  -3  34    6.79    2.74
   1  -3  34   12.20    3.24
   1   3  34    8.30    2.71
   1   3  34    6.61    2.87
   1  -3  36    9.54    2.70
   1   3  36    9.69    2.83
   1  -3  36   11.36    2.85
   1   3  36    8.33    2.20
   1   3  36   14.83    2.90
   1  -3  38   12.15    2.47
   1   3  38   13.42    2.35
   1   3  38   10.79    2.43
   1  -3  38   15.20    2.48
   1  -3  38   12.11    2.22
  -1  -4  39    2.34    1.19
  -1  -4  39    5.67    1.64
  -1   4  39    3.90    1.49
  -1   4  37    1.48    1.77
  -1  -4  37    4.68    2.20
  -1  -4  37    3.83    2.06
  -1   4  37    2.15    2.13
  -1  -4  35    2.10    2.10
  -1   4  35    1.77    2.08
  -1   4  35    1.19    1.57
  -1  -4  33    4.37    2.54
  -1   4  33    3.13    2.15
  -1   4  33    3.12    2.49
  -1   4  31   39.08    5.19
  -1  -4  31   36.33    5.74
  -1   4  31   33.04    5.87
   1  -4 -31   31.18    7.86
  -1   4  31   35.44    5.49
  -1   4  29  196.47   13.43
  -1   4  29  207.94   12.70
  -1  -4  29  178.28   12.11
   1  -4 -29  180.00   16.59
   1   4 -29  213.74   16.57
   1  -4 -27    3.58    4.38
  -1   4  27   -1.74    3.24
  -1   4  27    1.34    2.36
   1   4 -27    3.51    3.68
  -1  -4  27   -1.12    3.13
  -1   4  25  272.33   15.29
   1  -4 -25  211.56   17.17
  -1  -4  25  252.81   14.04
   1   4 -25  255.93   16.44
  -1   4  25  233.16   13.28
   1   4 -23   21.23    9.14
   1  -4 -23   28.71   13.83
   1  -4 -21   68.11   16.11
   1   4 -21   72.11   15.61
   1   4 -19   41.33   11.94
   1  -4 -19   26.73   11.40
   1   4 -19   32.54   11.01
   1   4 -17  376.35   31.83
   1  -4 -17  362.87   33.41
  -1   4  17  380.92   22.00
   1   4 -17  389.67   31.33
  -1  -4  15   19.79    5.47
  -1  -4  15   27.64    7.29
   1  -4 -15   16.20    8.07
   1   4 -15   27.49    9.27
   1   4 -15   22.32    7.45
  -1   4  15   14.33    4.67
  -1   4  13    7.17    3.53
   1   4 -13   12.39    6.51
   1  -4 -13   10.52    7.00
  -1  -4  13    9.91    3.02
  -1  -4  13   16.08    5.48
   1   4 -13    5.02    5.22
   1   4 -11  160.20   15.62
   1  -4 -11  176.81   17.24
  -1   4  11  172.18   13.54
   1   4 -11  159.55   16.44
  -1  -4  11  195.50   14.33
  -1   4   9  108.11    9.97
   1   4  -9  106.94   11.65
   1   4  -9  109.18   12.44
  -1  -4   9  125.50   10.46
  -1  -4   9  118.33    8.64
   1  -4  -9  116.06   12.36
   1   4  -7 1212.41   35.04
   1  -4  -7 1193.41   34.55
  -1   4   7 1139.11   29.95
  -1  -4   7 1154.76   21.82
   1  -4  -5  321.68   15.64
   1   4  -5  289.56   15.40
  -1   4   5  273.59   14.48
  -1  -4   3  152.42    8.76
   1  -4  -3  133.35    8.39
   1   4  -3  145.33   10.07
  -1   4   1   27.06    4.90
   1  -4  -1   23.67    4.12
   1   4  -1   25.89    4.43
  -1  -4   1   19.73    2.93
   1  -4  -1   24.22    2.80
  -1  -4   1   21.90    5.79
  -1   4  -1   14.34    3.33
  -1  -4  -1   11.17    2.52
  -1   4  -1   11.79    2.76
   1  -4   1   11.99    3.04
   1   4   1   11.20    2.67
  -1  -4  -1   10.34    3.60
   1   4   3    7.69    2.93
  -1  -4  -3    6.94    2.13
  -1   4  -3    6.31    2.42
  -1  -4  -3    6.77    3.15
   1   4   5    2.35    2.85
  -1  -4  -5    7.46    2.50
  -1   4  -5   -0.24    2.57
  -1   4  -5    2.49    2.62
   1   4   5    2.63    3.96
   1  -4   5    3.37    2.96
   1  -4   7   38.80    6.40
  -1   4  -7   41.39    5.50
   1   4   7   44.06    5.92
  -1  -4  -9  103.23   11.84
  -1   4  -9  113.71   10.37
   1  -4   9  108.24   11.13
   1   4   9  103.53    8.72
   1  -4  11  107.21   11.78
   1  -4  11   97.93   12.11
  -1   4 -11  110.38   11.25
  -1  -4 -11   96.42   12.30
   1  -4  13   49.99    9.00
  -1  -4 -13   33.20    8.70
   1  -4  13   44.48    8.55
  -1   4 -13   40.49    7.82
   1  -4  15  460.43   26.28
   1  -4  15  419.37   26.36
  -1  -4 -15  382.99   30.07
  -1   4 -15  461.51   28.99
  -1   4 -17   45.38   10.90
  -1  -4 -17   45.66   11.39
  -1   4 -17   50.35   12.15
   1  -4  17   53.96   10.16
  -1   4 -19  140.26   21.31
  -1   4 -19  155.21   20.94
   1  -4  19  111.99   15.25
  -1  -4 -19  132.10   20.93
  -1  -4 -21   11.47    5.99
   1  -4  21   13.11    6.23
  -1   4 -21    9.12    7.43
  -1  -4 -23   20.48   11.70
  -1   4 -23   10.46    9.15
   1  -4  25    7.69    3.10
   1   4  25    6.99    3.01
   1   4  25    7.34    3.55
   1  -4  25    8.53    3.30
   1  -4  27    8.96    3.29
   1  -4  27    5.89    2.88
   1   4  27    8.61    3.48
   1   4  27    7.60    3.68
   1   4  27   10.29    3.95
   1   4  29   95.09    8.92
   1  -4  29   96.27    8.81
   1   4  29   89.78    9.40
   1   4  29  108.02    9.19
   1   4  31   38.97    5.24
   1   4  31   38.30    5.73
   1  -4  31   36.23    5.63
   1   4  31   33.10    5.70
   1   4  33    8.75    3.29
   1  -4  33    7.81    3.08
   1  -4  33    4.99    2.98
   1   4  33    7.03    2.68
   1   4  33    8.16    3.34
   1   4  33    5.37    2.63
   1   4  35    0.74    1.89
   1   4  35    2.83    2.16
   1  -4  35   -1.87    2.20
   1   4  35    0.03    1.64
   1  -4  35    2.76    2.38
   1  -4  37    6.16    1.96
   1  -4  37   10.41    2.49
   1   4  37    6.90    2.03
   1  -4  37    8.79    2.38
   1   4  37    8.72    2.56
  -1  -5  38    5.54    1.83
  -1   5  38    6.52    1.98
  -1  -5  38    2.89    1.41
  -1   5  38    4.09    1.78
  -1  -5  36    2.05    2.14
  -1   5  36   -0.09    1.95
  -1  -5  36   -0.80    1.75
  -1   5  36    0.48    1.48
  -1   5  36   -0.01    1.75
  -1  -5  34   -0.24    2.04
  -1   5  34    1.76    2.17
  -1  -5  32   10.10    3.32
  -1   5  32   14.51    3.73
  -1   5  32   14.47    3.73
  -1   5  32    9.35    3.44
   1  -5 -30   23.02    7.35
  -1  -5  30   30.27    5.49
  -1   5  30   24.97    5.11
   1   5 -30   33.05    7.55
  -1   5  30   31.28    5.32
  -1  -5  28   10.24    3.44
  -1   5  28   11.73    4.13
   1   5 -28   11.69    4.41
   1  -5 -28   13.93    6.39
  -1   5  28    9.91    3.75
  -1  -5  26  187.15   12.31
  -1   5  26  192.76   12.24
   1   5 -26  193.30   14.71
  -1   5  26  202.29   13.80
   1  -5 -26  159.81   15.61
  -1  -5  24   21.76    4.69
  -1   5  24   25.51    4.71
  -1   5  24   23.91    5.06
   1   5 -24    9.76    6.76
   1   5 -24   30.09    6.23
   1  -5 -24   25.40   12.06
   1  -5 -24   25.78    6.58
   1  -5 -22    6.35    6.02
   1   5 -22    7.42    7.50
   1   5 -20   98.79   18.30
   1  -5 -20   83.80   18.73
   1   5 -18   46.47   11.51
   1  -5 -18   39.35   11.86
   1  -5 -16  183.48   23.01
  -1   5  16  204.70   16.26
   1   5 -16  204.12   22.01
   1   5 -14  248.01   22.39
  -1  -5  14  222.29   11.50
  -1  -5  14  239.20   15.91
  -1   5  14  251.94   17.15
  -1  -5  14  291.47   19.98
   1  -5 -14  233.04   23.86
  -1   5  12   17.25    5.60
  -1  -5  12   18.81    4.50
   1  -5 -12   19.81    7.18
  -1  -5  12   14.03    3.27
  -1  -5  12   22.70    5.50
   1   5 -12   20.07    6.82
   1  -5 -10  124.44   14.02
  -1   5  10  134.10   11.28
   1   5 -10  127.23   13.73
  -1  -5  10  139.19    9.72
  -1  -5  10  152.70   12.36
  -1  -5  10  111.94    8.56
  -1   5   8   13.42    5.84
  -1  -5   8    4.38    3.08
   1   5  -8    7.20    4.36
  -1  -5   8    5.51    2.28
   1  -5  -8    7.81    5.09
  -1   5   8    8.53    4.13
  -1  -5   8    5.93    2.70
  -1  -5   6   35.94    5.10
   1  -5  -6   45.22    7.56
  -1   5   6   38.46    6.35
   1   5  -6   34.12    6.56
  -1  -5   4  660.63   18.56
   1  -5  -4  687.21   21.97
   1   5  -4  723.43   24.91
  -1  -5   4  748.59   21.06
   1   5  -2  620.56   22.29
  -1  -5   2  596.08   16.60
  -1  -5   2  635.44   17.56
   1  -5  -2  631.79   16.73
  -1   5   0    3.24    2.69
  -1  -5   0    6.61    2.81
  -1  -5   0   -0.60    3.30
   1  -5   0    2.50    1.54
   1  -5   0    1.09    2.62
  -1   5   0    0.18    2.20
   1   5   2  147.25    9.45
  -1  -5  -2  150.83    7.68
  -1  -5  -2  150.04   11.55
  -1   5  -2  147.32    9.12
   1  -5   2  164.02   12.26
  -1  -5  -4   11.45    2.95
  -1   5  -4    8.28    3.73
  -1  -5  -4   14.13    5.84
   1   5   4    8.14    3.69
  -1  -5  -6 1474.82   25.37
   1  -5   6 1364.13   33.69
   1   5   6 1466.84   33.82
  -1   5  -6 1464.90   28.41
   1   5   6 1413.45   30.04
  -1   5  -6 1474.30   38.32
   1   5   8    5.04    3.27
   1  -5   8    3.71    3.24
  -1   5  -8    4.16    2.96
   1   5   8    4.50    4.42
  -1   5  -8    7.65    3.20
  -1  -5  -8    4.96    3.90
   1   5  10    4.21    3.40
  -1   5 -10    6.08    4.14
  -1  -5 -10    2.33    3.88
   1  -5  10    4.74    3.68
  -1   5 -10    8.32    4.66
  -1   5 -12    6.06    5.64
   1  -5  12    0.74    3.25
  -1  -5 -12    2.27    5.12
  -1   5 -12    3.31    3.26
  -1   5 -14  134.76   15.28
  -1   5 -14  123.46   17.20
   1  -5  14  120.58   13.50
  -1  -5 -14  112.51   16.13
   1  -5  14  121.47   14.27
   1  -5  16   24.32    6.99
  -1  -5 -16   23.51    8.05
  -1   5 -16   25.35    8.73
  -1   5 -16   28.44    7.76
   1  -5  16   26.82    7.67
   1  -5  18    8.95    4.79
  -1  -5 -18   15.97    8.73
  -1   5 -18   13.29    6.42
  -1   5 -18    9.42    5.99
  -1   5 -20    9.91    6.41
  -1  -5 -20    4.78    6.93
   1  -5  20    2.29    3.10
  -1  -5 -22   -2.36   10.38
  -1   5 -22   -0.53    5.58
   1   5  24   12.66    4.13
   1  -5  24   11.40    3.52
   1  -5  24   14.37    3.44
  -1  -5 -24    0.51    6.90
   1   5  26  128.51   10.33
   1  -5  26  127.47    9.91
   1  -5  26  135.58   10.36
   1   5  26  143.32   11.65
   1   5  28   50.17    6.53
   1   5  28   46.54    7.46
   1   5  28   37.52    5.92
   1  -5  28   42.21    6.39
   1   5  30   -1.11    2.91
   1   5  30   -1.99    2.84
   1  -5  30   -0.95    2.27
   1   5  30    1.89    2.95
   1  -5  32   18.45    4.31
   1  -5  32   19.24    4.25
   1   5  32   16.83    4.09
   1   5  32   15.25    3.54
   1   5  32   28.23    6.72
   1   5  32   14.64    3.50
   1   5  34    3.48    2.46
   1   5  34    4.82    2.30
   1   5  34    6.27    2.87
   1   5  34    6.15    2.81
   1  -5  34    2.68    2.07
   1  -5  34    7.58    2.71
   1  -5  36    1.33    1.75
   1   5  36    4.40    2.34
   1   5  36    0.48    1.52
   1  -5  36   -2.33    1.88
   1  -5  36   -1.00    1.97
   1   5  36    2.87    1.94
   1   5  38    3.52    1.62
   1  -5  38    4.31    1.72
   1  -5  38    4.43    1.55
   1  -5  38    3.81    1.66
  -1  -6  37    1.62    1.64
  -1   6  37    2.28    1.55
  -1   6  37    4.12    1.72
  -1  -6  37    0.04    1.65
  -1   6  37    2.42    1.70
  -1  -6  35   -3.32    2.29
  -1   6  35    1.65    1.99
  -1  -6  35   -1.99    1.85
  -1   6  35    2.40    2.17
  -1   6  33   -0.10    2.14
  -1   6  33    3.21    2.22
  -1  -6  33   -0.98    2.29
  -1   6  31   67.62    7.14
   1  -6 -31   78.65   10.96
  -1   6  31   73.11    8.13
  -1  -6  31   71.76    7.71
   1   6 -29   13.05    4.47
  -1  -6  29    9.82    3.68
  -1   6  29   10.15    3.93
  -1   6  29   11.43    3.90
   1  -6 -29   17.51    6.27
  -1   6  27   38.55    5.91
   1   6 -27   48.98    7.86
   1  -6 -27   50.11    9.62
  -1   6  27   37.07    6.47
  -1  -6  27   41.37    5.83
   1   6 -25    0.08    3.94
  -1  -6  25    7.23    3.23
   1  -6 -25   -3.26    5.03
  -1   6  25   -0.81    2.59
  -1   6  25    1.86    2.76
   1   6 -23   13.71    8.73
   1  -6 -23   18.27   11.25
   1  -6 -21    6.44    8.36
   1   6 -21    5.97    6.28
   1   6 -19  193.03   24.21
   1  -6 -19  189.86   28.00
   1  -6 -17    5.92    5.15
   1   6 -17    6.88    5.22
  -1   6  15   -1.08    3.47
   1  -6 -15    3.21    5.73
   1   6 -15   -2.18    4.19
   1   6 -13  259.50   22.27
  -1  -6  13  235.25   12.17
  -1  -6  13  267.02   15.75
  -1   6  13  274.97   17.06
   1  -6 -13  248.10   23.65
  -1  -6  11   61.50    8.45
  -1  -6  11   57.97    6.79
   1   6 -11   51.37    9.52
  -1  -6  11   44.83    5.80
   1  -6 -11   56.94   10.94
  -1   6  11   58.85    7.96
   1  -6  -9  209.29   18.16
  -1  -6   9  195.55   11.03
  -1  -6   9  221.10   14.86
   1   6  -9  196.92   16.74
  -1   6   9  216.56   18.82
  -1   6   9  212.72   14.02
  -1   6   7 1916.60   42.99
   1  -6  -7 2043.77   49.02
  -1   6   7 2024.02   51.50
   1   6  -7 2034.01   48.84
  -1  -6   5  411.44   15.25
   1  -6  -5  447.50   20.07
  -1  -6   5  476.77   18.39
   1  -6  -3   34.81    5.27
  -1  -6   3   34.15    4.97
   1  -6  -1  110.09   10.11
   1  -6  -1   98.51    6.85
  -1  -6   1  103.94   13.05
  -1  -6  -1  119.19    7.43
   1   6   1   96.08    9.04
   1  -6   1  119.31   10.83
  -1   6  -1  108.86    9.04
  -1  -6  -1  112.99   11.76
  -1   6  -1  112.03    9.83
   1   6   3 1184.74   30.05
  -1  -6  -3 1230.93   36.36
  -1   6  -3 1177.07   29.30
   1   6   5   53.84    7.07
   1   6   5   46.45    2.86
   1   6   5   48.48    6.62
  -1  -6  -5   45.21    7.94
  -1   6  -5   50.50    7.02
  -1  -6  -7   47.25    5.89
  -1  -6  -7   47.37    8.39
   1   6   7   45.17    6.25
  -1   6  -7   53.63    8.26
   1   6   7   47.60    7.08
   1   6   9   19.04    4.29
  -1   6  -9   24.88    6.53
   1  -6   9   19.11    5.10
  -1   6  -9   23.83    5.63
   1   6   9   26.84    7.03
  -1  -6  -9   19.98    6.64
  -1   6 -11   14.89    5.50
  -1  -6 -11   11.77    5.71
  -1   6 -11   13.30    6.02
   1   6  11   11.91    4.09
   1  -6  11   12.14    4.81
  -1   6 -13   -2.85    4.60
  -1   6 -13    0.92    4.20
  -1  -6 -13    0.03    4.40
   1  -6  13    1.32    3.54
  -1  -6 -15    9.42    5.85
  -1   6 -15    9.01    4.99
   1  -6  15   10.41    5.74
  -1   6 -15   10.83    5.08
   1  -6  15   10.31    4.42
  -1   6 -17  560.68   36.26
   1  -6  17  470.02   29.90
  -1   6 -17  573.56   40.89
  -1  -6 -17  515.63   40.00
   1  -6  19   81.89   12.60
  -1  -6 -19   90.90   18.37
  -1   6 -19  100.49   18.15
  -1  -6 -21   15.72    8.43
  -1   6 -21   24.17    8.65
   1  -6  23   76.74    7.22
  -1   6 -23   79.53   17.77
  -1  -6 -23   70.07   19.17
   1   6  23   78.34    8.78
   1  -6  25  226.64   12.96
   1   6  25  219.60   14.39
   1  -6  25  226.76   13.14
   1   6  25  213.47   13.24
   1   6  27   58.96    7.33
   1  -6  27   62.71    7.20
   1   6  27   50.58    7.56
   1   6  29    8.08    3.62
   1  -6  29    9.80    3.58
   1   6  29   11.89    3.98
   1   6  29   15.30    3.90
   1  -6  31    1.77    2.36
   1  -6  31    4.81    2.93
   1   6  31    2.53    2.57
   1   6  31    0.21    2.49
   1   6  31   -0.62    2.37
   1   6  33   11.70    3.39
   1   6  33   15.22    3.48
   1  -6  33   17.92    3.85
   1  -6  33   14.56    3.78
   1   6  33   10.47    3.22
   1   6  33   17.56    3.76
   1   6  35    4.25    2.08
   1   6  35   -0.72    2.03
   1  -6  35    3.14    2.28
   1   6  35    6.82    2.68
   1  -6  35    0.61    1.78
   1  -6  37    0.82    1.46
   1   6  37    0.34    1.39
   1  -6  37    2.44    1.45
   1   6  37   -0.23    1.52
   1   6  37    2.67    2.12
   1  -6  37    0.21    1.48
  -1   7  38    1.17    1.28
  -1  -7  38    2.87    1.57
  -1  -7  38    1.04    1.39
  -1   7  36    2.31    1.78
  -1   7  36    2.64    2.18
  -1  -7  36   -1.56    2.00
  -1   7  36   -0.36    1.78
  -1  -7  36    4.19    2.35
  -1   7  34   -5.15    3.07
  -1   7  34   -2.19    2.14
  -1  -7  34   -1.16    1.96
  -1  -7  32   39.83    5.94
  -1   7  32   37.09    4.89
  -1   7  32   34.14    5.65
  -1   7  32   32.51    4.67
  -1   7  30  220.64   14.21
  -1  -7  30  218.09   13.20
   1   7 -30  255.94   17.56
   1  -7 -30  227.11   18.44
  -1   7  30  214.83   12.27
  -1  -7  28   77.67    8.06
   1   7 -28   93.96   10.63
  -1   7  28   84.28    9.28
  -1   7  28   78.75    7.77
   1  -7 -28   83.81   11.93
  -1   7  26   94.77    9.76
  -1  -7  26   90.65    8.87
   1   7 -26   83.99    9.67
  -1   7  26   76.68    8.00
   1  -7 -26   78.51   11.55
   1  -7 -24   68.65   10.67
   1   7 -24   88.58    9.46
  -1   7  24   81.87    8.82
  -1   7  24   73.18    7.44
  -1  -7  24   82.56    8.36
   1   7 -22   -2.93    6.40
   1  -7 -22   -0.37    7.45
   1  -7 -20    3.77    5.66
   1   7 -20   -2.22    3.89
   1  -7 -18   12.54    8.66
   1   7 -18    6.37    4.85
   1  -7 -16  266.33   28.90
   1   7 -16  285.29   26.48
  -1   7  14    2.45    3.03
   1  -7 -14    8.94    7.30
   1   7 -14    4.92    5.47
  -1  -7  14    2.55    2.37
   1  -7 -12   19.04    7.06
  -1  -7  12   24.97    4.40
   1   7 -12   36.76    8.73
  -1   7  12   31.96    6.16
   1  -7 -10  300.32   23.35
  -1   7  10  334.54   25.23
   1   7 -10  289.03   21.38
  -1  -7  10  279.32   13.19
  -1   7  10  300.16   17.22
  -1   7   8    5.13    3.07
   1   7  -8    2.39    3.01
   1  -7  -8    3.72    3.49
  -1   7   8    6.53    4.94
  -1  -7   8    5.66    2.68
  -1  -7   6  440.54   16.18
   1   7  -6  440.86   23.44
  -1   7   6  495.40   26.03
   1  -7  -6  440.48   22.20
  -1  -7   4 1468.83   28.21
   1  -7  -4 1424.14   33.90
   1  -7  -2  194.99   14.79
   1  -7  -2  180.83   10.85
   1  -7   0  192.04   14.32
  -1   7   0  197.79   13.15
  -1  -7   0  177.88   16.37
   1  -7   0  196.47    9.56
  -1   7  -2   51.27    6.89
   1   7   2   45.23    6.79
  -1   7  -2   57.30    8.25
  -1  -7  -2   55.65    9.15
  -1  -7  -2   52.81    5.54
   1  -7   2   56.02    9.19
  -1   7  -4   79.54    8.52
   1   7   4   89.02   10.19
  -1  -7  -4   84.67   11.47
  -1  -7  -6   78.61    7.28
  -1   7  -6   81.75    9.51
  -1  -7  -6   80.37   11.24
   1   7   6   88.19    9.25
   1   7   6   86.49    8.44
   1   7   6   68.55    3.86
  -1   7  -8    0.74    3.18
  -1  -7  -8   -0.91    4.03
   1   7   8   -1.58    3.99
   1   7   8    1.75    2.93
  -1  -7 -10   90.88   13.18
  -1   7 -10  107.69   13.85
   1   7  10  118.72   14.01
   1   7  10   92.78    8.87
  -1  -7 -12   38.89    9.70
  -1   7 -12   60.31   11.37
   1  -7  12   61.77    9.97
  -1   7 -14  178.37   20.41
   1  -7  14  156.64   16.41
  -1  -7 -14  150.74   19.35
  -1   7 -16   42.91   11.09
   1  -7  16   31.95    7.95
   1  -7  16   42.86    9.52
  -1  -7 -16   20.97    8.72
   1  -7  18   67.61   11.53
  -1  -7 -18   55.62   14.54
  -1   7 -18   62.57   14.40
  -1   7 -20  275.06   31.47
  -1  -7 -20  250.72   31.61
  -1   7 -22   61.08   16.17
  -1  -7 -22   63.09   18.31
   1  -7  24    9.30    3.99
   1   7  24    3.42    3.25
   1  -7  24    5.37    3.12
   1   7  26   48.12    6.78
   1   7  26   41.23    6.86
   1  -7  26   46.83    6.25
   1  -7  28    0.39    2.55
   1   7  28    2.92    3.48
   1   7  28   -2.49    2.57
   1   7  30   10.35    3.60
   1  -7  30    9.62    3.18
   1  -7  30   14.84    3.87
   1   7  30   16.96    4.09
   1   7  30    6.44    3.13
   1  -7  32    8.61    2.91
   1   7  32    6.99    3.40
   1   7  32    6.54    2.50
   1   7  32    4.53    3.31
   1   7  32    6.34    2.99
   1  -7  32    8.70    3.13
   1   7  34   30.49    3.92
   1  -7  34   33.80    4.66
   1   7  34   27.04    4.01
   1   7  34   31.88    4.20
   1   7  34   34.79    5.11
   1  -7  34   36.10    4.76
   1  -7  36    9.08    2.47
   1   7  36    4.35    1.91
   1  -7  36    6.76    2.04
   1   7  36    8.55    2.84
   1   7  36    7.55    2.13
   1  -7  36    3.95    2.05
   1  -7  38    1.36    1.51
   1  -7  38    2.99    1.53
   1   7  38    3.63    1.81
  -1   8  37    1.91    1.55
  -1  -8  37    3.54    1.88
  -1   8  37    0.44    1.42
  -1  -8  37    1.20    1.31
  -1   8  37   -2.94    1.67
  -1   8  35    1.12    1.63
  -1  -8  35    0.79    1.96
  -1   8  35    2.35    2.06
  -1  -8  35    2.99    1.91
  -1   8  35   -0.79    1.87
  -1   8  33    2.75    2.45
  -1   8  33    4.55    2.57
  -1  -8  33    4.06    2.73
  -1  -8  31   11.34    3.53
   1  -8 -31    6.34    3.93
  -1   8  31   12.17    4.23
  -1   8  31    7.97    2.86
   1   8 -29    3.28    3.94
  -1  -8  29    2.98    2.68
  -1   8  29    1.40    2.17
  -1   8  29    6.09    3.55
   1  -8 -29    4.81    5.09
  -1   8  27   68.64    8.73
  -1  -8  27   76.95    8.25
   1   8 -27   77.54    9.70
  -1   8  27   70.17    7.63
   1  -8 -27   78.65   11.72
  -1   8  25   62.46    6.89
   1  -8 -25   69.65   11.05
   1   8 -25   81.81    9.23
  -1  -8  25   73.29    8.04
  -1   8  25   68.50    8.30
   1  -8 -23  213.14   17.96
   1   8 -23  209.24   28.82
  -1  -8  23  221.40   13.46
   1  -8 -23  222.09   35.71
  -1   8  23  230.49   14.62
   1  -8 -21   80.27   20.95
   1   8 -21   79.34   16.91
   1   8 -19    0.46    4.53
   1  -8 -19    1.62    5.48
   1   8 -17   -1.09    4.29
   1  -8 -17    7.75    7.20
   1  -8 -15   49.52   14.01
   1   8 -15   37.12    9.30
   1  -8 -13  706.16   42.11
   1   8 -13  677.84   37.58
  -1  -8  13  694.29   22.15
  -1   8  13  690.33   27.84
   1  -8 -11  350.72   27.50
  -1   8  11  374.14   28.52
  -1  -8  11  349.58   15.46
   1   8 -11  324.62   24.33
  -1   8  11  328.56   18.37
  -1  -8   9   74.79    7.30
   1  -8  -9   70.90   11.49
   1   8  -9   78.66   11.10
  -1   8   9   79.35    9.71
  -1   8   9   79.85   12.07
   1   8  -7  159.85   15.11
  -1  -8   7  174.59   10.75
  -1   8   7  172.63   16.62
   1  -8  -7  173.35   15.24
  -1   8   5   63.61    9.46
  -1  -8   5   74.70    7.03
   1   8  -5   61.23    9.07
   1  -8  -5   58.77    8.32
  -1  -8   3  793.76   21.33
   1  -8  -3  769.29   24.65
   1  -8  -3  787.29   31.23
   1  -8  -1  424.98   16.10
   1  -8  -1  441.54   22.59
  -1  -8   1  462.10   27.84
   1   8   1  891.50   30.25
  -1  -8  -1  878.49   35.90
  -1   8  -1  918.87   30.04
   1  -8   1  878.56   33.27
  -1   8  -3   31.00    6.23
   1   8   3   31.22    6.61
  -1  -8  -3   49.31    5.78
  -1  -8  -3   28.00    7.52
  -1  -8  -5 1443.10   30.53
  -1   8  -5 1333.35   37.87
   1   8   5 1277.49   38.38
  -1  -8  -5 1328.47   45.93
  -1  -8  -7  111.36   14.15
  -1   8  -7  113.28   12.13
   1   8   7  126.28   12.58
   1   8   7  107.69    9.74
  -1  -8  -7  119.44   13.76
  -1  -8  -7  118.09    9.85
   1   8   9    8.87    3.51
   1   8   9    8.62    4.20
  -1  -8  -9    9.91    5.47
  -1   8  -9   10.13    5.07
  -1   8 -11    5.58    4.25
   1   8  11    1.45    2.77
  -1  -8 -11    3.56    5.02
  -1  -8 -13  333.47   28.54
  -1   8 -13  363.24   28.77
  -1   8 -15   50.04   11.96
  -1  -8 -15   44.85   12.13
  -1   8 -17   -1.55    5.81
  -1  -8 -17   11.03    7.43
  -1   8 -19    5.61    5.69
  -1  -8 -19    8.98    6.61
  -1  -8 -21   19.22    9.71
  -1   8 -21   25.52   10.98
   1  -8  23   -0.26    2.77
   1   8  23   -0.85    2.74
  -1  -8 -23   -7.46    8.51
   1  -8  25   91.54    8.91
   1   8  25   77.91    9.15
   1  -8  27    7.78    3.86
   1   8  27    3.74    3.15
   1   8  27    7.59    3.49
   1   8  29    0.58    2.83
   1  -8  29    3.73    2.83
   1   8  29   -1.48    2.84
   1   8  29    2.94    2.75
   1   8  31   13.76    3.29
   1   8  31    9.93    3.83
   1   8  31    8.67    3.10
   1  -8  31    9.27    3.35
   1  -8  31   12.77    3.71
   1   8  31   10.69    3.53
   1   8  33   12.99    3.72
   1   8  33   10.20    3.20
   1  -8  33   16.04    3.64
   1  -8  33   10.49    2.79
   1   8  33   11.09    3.27
   1   8  33   13.52    3.10
   1   8  35    2.26    2.50
   1   8  35    5.11    2.35
   1  -8  35    2.44    2.01
   1   8  35    2.53    1.84
   1  -8  35    2.42    1.91
   1   8  35   -0.59    1.85
   1  -8  35    3.07    2.03
   1  -8  37    4.35    1.74
   1  -8  37    3.34    1.50
   1   8  37    2.48    1.51
   1   8  37    4.49    2.15
  -1  -9  38   12.99    2.15
  -1  -9  36    6.82    2.06
  -1   9  36    1.44    1.48
  -1   9  36    5.92    2.16
  -1  -9  36    7.56    2.17
  -1  -9  34    8.61    2.68
  -1   9  34    8.31    2.71
  -1  -9  34    7.65    2.77
  -1   9  34    6.91    2.63
  -1  -9  32   -1.08    2.57
  -1   9  32    2.71    2.36
   1  -9 -30    2.00    4.23
   1   9 -30   -7.79    4.50
  -1   9  30   -3.22    3.15
  -1  -9  30    2.68    2.41
  -1   9  30    2.89    2.75
  -1   9  28   44.32    5.93
   1  -9 -28   43.37    8.92
  -1   9  28   38.98    6.51
   1   9 -28   44.07    7.48
  -1  -9  28   48.15    6.43
  -1  -9  26   67.21    7.51
  -1   9  26   64.03    7.32
   1  -9 -26   56.57   10.37
   1   9 -26   70.76    8.85
  -1   9  26   64.23    7.97
  -1   9  24   10.72    4.22
   1  -9 -24    9.15    5.02
  -1  -9  24   18.99    4.63
   1   9 -24   14.24    3.91
  -1   9  24   10.40    3.18
   1   9 -22    0.90    5.21
   1  -9 -22    7.61    7.06
   1   9 -20   27.56   10.62
   1  -9 -20   31.04   13.79
   1   9 -18   -0.68    4.74
   1  -9 -18    1.89    5.52
   1  -9 -16   43.01   13.80
   1   9 -16   47.65   12.11
  -1  -9  14  257.98   14.53
   1   9 -14  281.59   25.49
   1  -9 -14  260.37   27.47
   1   9 -12  195.08   20.35
  -1  -9  12  198.40   12.10
  -1   9  12  216.94   23.71
   1  -9 -12  201.93   22.17
  -1   9  12  186.55   14.43
  -1  -9  10  399.48   16.92
  -1   9  10  445.65   22.17
   1   9 -10  415.98   27.80
  -1   9  10  450.84   30.10
   1  -9 -10  419.56   29.02
  -1   9   8   88.15   12.52
   1  -9  -8   83.63   11.72
   1   9  -8   87.41   12.06
  -1  -9   8   73.20    7.44
  -1   9   8   91.12   10.68
  -1  -9   6  435.84   16.91
   1   9  -6  417.61   25.23
  -1   9   6  421.92   26.47
   1  -9  -6  387.57   22.22
   1   9  -4  522.45   27.76
  -1  -9   4  508.53   18.12
  -1   9   4  459.70   27.28
   1  -9  -4  483.21   22.12
   1  -9  -4  484.28   26.43
  -1  -9   2  470.40   16.96
   1   9  -2  522.53   27.85
   1  -9  -2  473.70   19.17
   1  -9  -2  515.50   26.43
  -1   9   2  495.10   26.62
  -1   9   0  467.74   24.74
  -1  -9   0  468.51   29.80
   1  -9   0  484.95   26.47
   1   9   0  491.55   24.80
  -1  -9   0  409.62   15.77
   1  -9   0  448.11   16.42
   1  -9   2  144.13   16.86
  -1  -9  -2  131.56   15.91
  -1   9  -2  131.76   13.08
  -1   9  -2  123.95   13.81
  -1  -9  -2  117.61    9.24
   1   9   2  113.68   12.89
   1   9   4    0.44    3.62
  -1   9  -4    2.89    3.04
  -1  -9  -4    2.01    2.44
  -1  -9  -4    5.09    5.61
   1   9   6   15.61    6.00
  -1  -9  -6   24.70    5.58
  -1  -9  -6    3.14    4.52
   1   9   6   14.02    4.90
  -1   9  -6   13.61    5.44
   1   9   8  266.50   15.38
  -1  -9  -8  263.42   22.26
  -1  -9  -8  243.29   22.41
  -1   9  -8  265.08   19.89
   1   9   8  287.36   20.25
  -1   9 -10   20.18    6.66
   1   9  10   18.89    5.05
  -1  -9 -10   24.92    8.71
   1   9  10   18.22    6.46
  -1   9 -12   18.58    7.30
  -1  -9 -12   14.87    7.13
  -1   9 -14    5.56    4.16
  -1  -9 -14    5.23    5.51
  -1   9 -16   38.01   11.52
  -1  -9 -16   27.06   10.81
  -1  -9 -18   11.25    9.33
  -1   9 -18   13.70    7.89
  -1  -9 -20   25.46   11.45
  -1   9 -20   13.93    6.83
  -1   9 -22   -3.36    5.26
  -1  -9 -22   12.53    8.55
   1   9  22    5.22    2.70
   1  -9  24   50.49    6.64
   1   9  24   44.29    7.31
   1   9  26    2.61    3.41
   1  -9  26    1.02    2.88
   1  -9  28   70.94    7.54
   1   9  28   63.91    7.46
   1   9  28   72.05    8.71
   1   9  30    9.64    4.02
   1   9  30    6.57    3.33
   1   9  30   10.58    3.02
   1  -9  30   11.41    3.32
   1  -9  30   12.47    3.63
   1   9  30    9.83    3.16
   1   9  32    0.27    2.51
   1   9  32   -0.41    2.21
   1   9  32   -1.65    2.52
   1  -9  32    3.51    2.96
   1  -9  32    2.40    2.28
   1   9  34    8.40    2.70
   1  -9  34    7.15    2.61
   1  -9  34    9.03    2.44
   1  -9  34   15.06    3.37
   1   9  34    8.67    3.10
   1   9  34    7.15    2.26
   1  -9  36    8.64    2.11
   1   9  36    8.41    2.14
   1  -9  36   11.32    2.46
   1   9  36   12.31    2.92
   1   9  38    3.28    1.64
  -1  10  37   10.86    2.25
  -1 -10  37   10.87    1.93
  -1 -10  37   13.10    2.28
  -1  10  37   11.03    2.42
  -1 -10  35   21.39    3.12
  -1  10  35   19.85    3.59
  -1  10  35   16.86    3.07
  -1 -10  35   18.61    2.92
  -1  10  33    2.47    2.52
  -1 -10  33    2.33    2.11
  -1 -10  33    1.56    2.20
  -1  10  33   -2.29    2.41
  -1  10  31   20.32    4.38
  -1 -10  31   32.82    5.71
   1 -10 -31   18.41    5.77
   1  10 -29   64.87    8.67
   1 -10 -29   51.61    9.36
  -1  10  29   52.94    7.30
  -1 -10  29   57.33    7.17
  -1 -10  27   86.36    8.67
   1  10 -27   89.69   10.16
  -1  10  27   62.59    6.82
   1 -10 -27   91.70   12.32
  -1  10  27   86.20    9.63
  -1 -10  25   13.28    4.48
  -1  10  25    8.07    3.57
   1 -10 -25    9.86    5.87
   1  10 -25    9.48    3.83
   1  10 -23   79.17    8.95
  -1  10  23   77.87    9.03
   1 -10 -23   81.97   11.41
  -1 -10  23   89.68    8.82
   1  10 -21  206.92   27.85
   1 -10 -21  195.15   32.46
   1  10 -19   -1.15    5.16
   1 -10 -19   -7.01    9.02
   1  10 -17   57.41   13.27
   1 -10 -17   60.59   15.47
   1 -10 -15    3.05    6.11
   1  10 -15    7.65    5.77
  -1 -10  13  107.00    9.71
   1 -10 -13  136.77   21.94
   1  10 -13  107.54   16.28
  -1  10  13  117.79   19.21
  -1  10  11   59.29    8.46
   1 -10 -11   55.01   12.21
  -1  10  11   63.87   12.79
  -1 -10  11   61.33    7.21
   1  10 -11   57.36   11.13
  -1  10   9   40.76    7.65
   1 -10  -9   38.65    9.07
  -1  10   9   41.02    9.97
  -1 -10   9   31.49    5.29
   1  10  -9   38.22    9.11
   1 -10  -7   12.66    5.47
   1  10  -7   20.07    7.17
  -1  10   7   17.28    6.77
   1 -10  -7    7.93    4.95
  -1 -10   7   11.27    3.62
   1 -10  -5   10.41    4.81
  -1 -10   5    6.42    3.20
   1 -10  -5    7.71    5.48
  -1  10   5    9.76    6.62
   1  10  -5    7.93    5.36
  -1 -10   3  100.72    8.47
   1 -10  -3   97.21   12.97
  -1  10   3  100.12   13.57
   1  10  -3  117.29   14.52
   1 -10  -3   94.76    9.66
  -1 -10   1  420.06   30.14
  -1 -10   1  418.15   16.89
   1 -10  -1  408.14   17.48
  -1  10   1  407.88   25.10
   1 -10  -1  398.16   25.31
  -1 -10  -1 1824.53   35.80
   1  10   1 1974.58   50.87
  -1  10  -1 1918.27   52.48
   1 -10   1 1951.38   57.06
  -1  10  -1 1958.27   50.74
  -1 -10  -1 1866.59   60.78
   1  10   3  111.49   13.19
  -1 -10  -3  101.80    9.14
  -1  10  -3  129.68   14.73
  -1 -10  -3  109.21   15.57
  -1  10  -3  116.09   12.83
  -1 -10  -5   32.94    8.84
   1  10   5   28.22    7.58
  -1 -10  -5   41.05    6.73
  -1  10  -5   23.70    5.74
  -1  10  -7   26.57    6.87
   1  10   7   27.46    7.19
  -1 -10  -7   32.42    8.89
  -1 -10  -7   30.54    6.43
  -1 -10  -7   28.80    9.75
   1  10   7   27.99    6.69
  -1 -10  -9   24.81    8.48
  -1  10  -9   22.93    7.41
   1  10   9   25.49    7.41
  -1 -10  -9   29.95    9.04
   1  10   9   23.99    5.16
  -1  10 -11   75.94   12.86
   1  10  11   83.88   12.66
  -1 -10 -11   70.24   14.70
  -1 -10 -11   75.30   13.47
  -1 -10 -13  122.21   17.97
  -1  10 -13  149.97   19.02
  -1 -10 -15    1.81    5.14
  -1  10 -15    6.72    5.43
  -1  10 -17    7.42    6.16
  -1 -10 -17   -6.04    8.59
  -1  10 -19   41.45   12.47
  -1 -10 -19   30.97   11.81
  -1 -10 -21  107.50   22.59
  -1  10 -21  126.47   22.81
   1  10  23   88.93    9.92
   1 -10  23  104.67    9.32
   1 -10  25  152.79   11.19
   1  10  25  136.10   12.16
   1  10  27  113.56    9.66
   1 -10  27  138.08   10.37
   1  10  27  131.25   11.59
   1  10  29   14.10    4.48
   1 -10  29   16.47    4.02
   1  10  29   13.86    3.96
   1  10  29   16.21    4.16
   1 -10  29   25.03    4.69
   1 -10  31   80.76    7.26
   1  10  31   83.44    8.37
   1  10  31   79.21    7.22
   1  10  31   66.28    6.85
   1 -10  31   84.45    7.66
   1 -10  33   48.74    5.44
   1  10  33   42.08    5.70
   1 -10  33   53.85    5.46
   1  10  33   40.88    4.83
   1 -10  33   45.63    5.07
   1  10  33   37.41    4.85
   1  10  35    7.32    2.26
   1 -10  35   14.73    2.93
   1  10  35    9.70    2.88
   1 -10  35   12.91    2.68
   1  10  35   12.29    2.74
   1  10  37    9.62    2.05
   1 -10  37    7.72    1.78
   1  10  37    6.76    2.14
  -1  11  36   -2.47    1.84
  -1 -11  36   -0.70    1.56
  -1 -11  36    1.73    1.54
  -1  11  36   -3.91    1.98
  -1  11  34   11.53    3.09
  -1 -11  34   18.05    3.24
  -1  11  34   10.55    2.76
  -1 -11  34   19.51    3.26
  -1 -11  32    4.52    2.79
  -1  11  32    5.56    2.74
  -1 -11  32   -0.92    2.48
  -1  11  30   34.88    5.77
   1 -11 -30   37.45    7.87
  -1 -11  30   34.09    5.51
   1  11 -30   47.10    7.93
   1 -11 -28  117.58   13.70
  -1 -11  28  116.44    9.78
   1  11 -28  124.06   11.44
  -1  11  28  112.64   10.54
  -1 -11  26  122.45   10.32
  -1  11  26  100.17    9.70
   1  11 -26  116.36   10.83
   1 -11 -26  128.00   15.17
   1 -11 -24   32.04    8.29
   1  11 -24   43.01    7.28
  -1 -11  24   38.23    5.94
  -1  11  24   36.27    6.16
  -1  11  22   83.70    8.93
   1  11 -22   87.32    8.67
  -1 -11  22   97.90    9.28
   1 -11 -22   95.77   12.91
   1  11 -20   45.21   13.11
   1 -11 -20   57.93   17.52
   1  11 -18    6.50    4.73
   1 -11 -18   10.96    8.32
   1 -11 -16   20.26   10.01
   1  11 -16   18.25    9.30
   1  11 -14   65.02   13.69
  -1 -11  14   60.29    7.99
   1 -11 -14   77.50   16.37
  -1  11  12   78.14   14.84
  -1 -11  12   84.24    8.98
   1  11 -12   80.80   14.41
   1 -11 -12   85.14   15.48
  -1  11  10  258.64   24.39
  -1 -11  10  232.54   14.19
   1 -11 -10  257.43   24.14
  -1  11  10  281.45   19.25
   1  11 -10  254.46   23.62
   1 -11  -8  237.04   23.07
   1  11  -8  279.49   23.61
  -1  11   8  294.88   25.13
  -1 -11   8  265.01   14.60
   1 -11  -8  282.57   22.80
  -1  11   6   17.06    7.93
   1 -11  -6   18.51    7.73
  -1 -11   6   28.42    5.82
   1 -11  -6   16.48    6.23
   1  11  -6   20.85    7.48
  -1  11   4   96.35   14.42
   1 -11  -4  105.31   14.21
   1 -11  -4  112.63   11.54
  -1 -11   4  116.47    9.57
   1  11  -4  114.99   15.13
  -1  11   2   29.37    8.61
   1 -11  -2   24.96    5.43
   1 -11  -2   28.09    7.84
  -1 -11   2   30.42    5.26
  -1  11   0  620.06   32.20
  -1 -11   0  681.70   23.03
  -1 -11   0  656.74   38.83
   1  11   0  647.14   32.25
   1 -11   0  654.42   34.87
   1 -11   0  634.10   21.47
  -1 -11  -2  165.81   12.05
  -1  11  -2  169.44   17.09
  -1  11  -2  157.37   15.75
   1  11   2  167.60   16.19
   1 -11   2  155.94   17.84
  -1 -11  -2  168.30   19.46
  -1  11  -4  363.86   26.81
  -1 -11  -4  332.03   26.96
   1  11   4  322.17   23.06
  -1 -11  -4  367.88   19.06
  -1  11  -4  311.92   21.67
  -1 -11  -6  424.18   22.12
  -1  11  -6  422.45   25.63
   1  11   6  429.36   26.67
  -1 -11  -6  394.18   30.26
  -1 -11  -8   -0.79    4.62
  -1  11  -8    8.23    5.02
   1  11   8    2.83    4.00
   1  11   8    9.62    4.92
  -1 -11  -8   -2.56    6.32
   1  11  10  112.34   14.89
  -1  11 -10  104.00   14.40
  -1 -11 -10   89.00   15.79
  -1 -11 -10   95.45   14.95
  -1 -11 -12  221.65   25.30
  -1 -11 -12  230.77   24.03
  -1  11 -12  250.18   24.19
   1  11  12  269.34   25.16
  -1  11 -14    1.10    3.92
  -1 -11 -14   -1.46    5.00
  -1 -11 -14    1.18    7.73
  -1 -11 -16   -4.37    6.57
  -1 -11 -16    1.47    8.54
  -1  11 -16    4.91    4.81
  -1  11 -18    0.36    4.32
  -1 -11 -18    6.86    9.62
  -1 -11 -18    9.66    8.86
  -1 -11 -20  142.54   28.64
  -1  11 -20  151.41   24.78
  -1 -11 -20  130.04   24.40
   1  11  22   29.42    5.13
   1 -11  22   39.38    5.85
   1  11  22   33.13    6.43
   1  11  24   45.11    7.40
   1 -11  24   48.18    6.63
   1 -11  26   19.22    4.63
   1 -11  26   18.63    3.94
   1  11  26   17.28    4.76
   1  11  28   -4.99    3.31
   1 -11  28    0.99    2.19
   1  11  28    4.12    2.94
   1 -11  30   36.93    5.03
   1 -11  30   49.21    6.09
   1  11  30   33.05    5.27
   1  11  30   36.51    5.79
   1  11  30   37.35    5.41
   1 -11  32   10.21    2.93
   1 -11  32   12.76    3.32
   1  11  32    5.73    2.85
   1  11  32    8.79    2.82
   1  11  32    6.76    2.84
   1 -11  32    9.07    3.02
   1  11  34    6.53    2.45
   1  11  34    9.05    2.67
   1 -11  34   11.76    2.95
   1 -11  34    9.21    2.59
   1  11  34    3.40    2.11
   1 -11  36   -0.64    1.55
   1 -11  36    0.44    1.33
   1  11  36   -2.65    1.74
   1  11  36    1.20    1.59
  -1  12  37   -0.06    1.29
  -1 -12  37    1.09    1.43
  -1  12  35    2.64    1.88
  -1 -12  35    5.50    2.29
  -1 -12  35    4.58    1.75
  -1  12  35    4.37    2.10
  -1 -12  33   22.37    3.37
  -1 -12  33   26.56    3.78
  -1  12  33   23.48    4.35
  -1  12  33   23.49    4.07
   1 -12 -31    7.69    4.49
  -1 -12  31   11.22    3.14
  -1  12  31   13.41    3.83
  -1 -12  29    0.73    2.40
   1 -12 -29    7.15    5.40
  -1  12  29   -1.23    3.33
   1  12 -29   -0.41    3.09
  -1 -12  27    2.70    2.74
   1 -12 -27   -0.93    5.03
  -1  12  27    2.16    2.71
   1  12 -27    2.43    3.52
  -1 -12  25  110.53    9.88
   1 -12 -25  100.04   13.40
  -1  12  25   96.86   10.22
   1  12 -25  108.72   10.44
  -1  12  23   14.09    4.35
   1 -12 -23   15.35    6.25
  -1 -12  23   17.19    4.87
   1  12 -23   17.07    4.85
  -1  12  21   -1.56    2.90
   1 -12 -21   -3.15    5.61
  -1 -12  21    3.83    3.52
   1  12 -21   -0.81    4.34
   1  12 -21   -0.70    2.84
   1 -12 -21   -8.84   11.46
   1  12 -19   13.55    9.00
   1 -12 -19    5.29    6.45
   1  12 -17    4.91    6.24
   1 -12 -17    0.06    6.36
   1  12 -15   15.46    7.55
   1 -12 -15   16.22    9.17
  -1  12  13   11.46    5.58
  -1 -12  13    8.30    3.83
   1  12 -13   11.22    6.78
   1 -12 -13    3.77    6.58
   1 -12 -11  476.99   34.49
   1  12 -11  443.42   33.03
  -1 -12  11  491.25   21.62
  -1  12  11  470.85   34.55
   1 -12 -11  439.94   35.36
  -1 -12   9  128.22   11.05
  -1  12   9  128.77   13.47
  -1  12   9  133.62   17.56
   1 -12  -9  130.00   16.35
   1  12  -9  123.42   16.70
   1 -12  -9  110.06   16.98
   1 -12  -7  211.71   22.22
  -1  12   7  274.94   24.17
   1  12  -7  241.06   23.02
  -1 -12   7  249.50   15.03
   1 -12  -7  246.09   20.57
  -1 -12   5   73.69    8.36
   1  12  -5   86.45   14.33
  -1  12   5   62.04   12.43
   1 -12  -5   66.70   12.52
   1 -12  -5   76.33   10.62
  -1  12   3   10.68    6.37
   1 -12  -3    5.59    5.89
   1 -12  -3   11.30    4.74
   1  12  -3    9.90    6.48
  -1 -12   3    8.69    3.99
   1  12  -1    5.78    4.50
  -1  12   1   -1.79    5.19
  -1 -12   1    9.59    9.58
  -1 -12   1    3.52    3.01
   1 -12  -1    1.91    3.12
   1 -12  -1    0.81    4.33
   1  12   1  298.67   22.36
  -1 -12  -1  277.48   27.15
  -1  12  -1  286.98   23.11
  -1 -12  -1  320.86   17.27
   1 -12   1  286.45   25.34
  -1 -12  -3  552.45   23.67
  -1 -12  -3  563.00   37.16
  -1  12  -3  535.18   30.11
   1  12   3  494.16   30.44
  -1  12  -3  589.53   34.28
  -1  12  -5   83.47   11.81
  -1 -12  -5   91.02   16.41
   1  12   5   90.03   13.55
  -1 -12  -5   90.68   10.80
   1  12   7  211.74   15.75
  -1 -12  -7  211.54   20.88
   1  12   7  227.41   20.36
  -1 -12  -7  192.69   22.68
  -1  12  -7  214.96   19.79
  -1 -12  -9  486.07   33.82
  -1  12  -9  468.39   30.49
   1  12   9  534.26   31.31
  -1 -12  -9  448.34   34.57
  -1 -12 -11   58.01   14.52
  -1 -12 -11   53.86   12.12
  -1  12 -11   62.74   11.93
   1  12  11   66.62   12.43
  -1 -12 -13   40.29   11.48
   1  12  13   56.45   12.95
  -1 -12 -13   35.07   12.13
  -1  12 -13   54.38   12.30
  -1 -12 -15   -0.55    5.53
  -1  12 -15    4.46    5.86
  -1 -12 -15    4.32    7.23
  -1  12 -17   13.79    7.54
  -1 -12 -17   12.97    7.56
  -1 -12 -17    4.96    7.70
  -1  12 -19   -3.96    5.35
  -1 -12 -19    3.87   10.11
  -1 -12 -19   11.32    9.32
  -1  12 -21   35.07   12.18
   1 -12  21   44.55    6.20
   1  12  21   28.60    4.67
   1  12  21   31.17    5.98
   1  12  23   27.13    5.83
   1  12  23   25.21    4.93
   1 -12  23   30.98    5.29
   1  12  25   69.51    8.77
   1 -12  25   80.16    7.10
   1 -12  25   78.46    8.32
   1  12  27    7.08    3.85
   1 -12  27    7.70    3.54
   1 -12  27    9.26    3.51
   1 -12  29    3.74    3.00
   1 -12  29    1.89    2.83
   1 -12  29    3.52    2.66
   1  12  29   -2.41    2.75
   1  12  29   -0.21    2.37
   1 -12  31    2.00    2.35
   1 -12  31    4.36    2.49
   1  12  31    0.00    2.30
   1 -12  31    3.02    2.00
   1  12  31   -0.02    2.59
   1  12  31   -0.32    2.24
   1 -12  33    1.32    1.75
   1  12  33   -0.39    1.79
   1 -12  33    1.59    2.33
   1  12  33   -3.43    2.43
   1  12  33    5.64    2.43
   1  12  35   10.03    2.76
   1 -12  35    8.98    2.11
   1 -12  35   12.53    2.47
   1  12  35   11.99    2.47
   1  12  35   10.25    2.61
   1 -12  37    3.70    1.37
   1  12  37   -0.47    1.21
   1  12  37    4.07    1.55
  -1 -13  36    4.60    1.55
  -1  13  36    4.94    1.76
  -1  13  36    2.50    1.50
  -1  13  34    5.57    2.50
  -1  13  34    5.87    2.45
  -1 -13  34    5.30    1.91
  -1 -13  34    9.72    2.57
  -1 -13  32   13.16    3.04
  -1  13  32   11.90    3.59
  -1 -13  32   13.39    2.99
   1 -13 -30   21.54    6.21
  -1 -13  30   27.01    4.02
   1  13 -30   36.89    6.28
  -1  13  30   20.41    4.35
  -1 -13  30   28.31    4.33
   1  13 -28   62.07    8.23
  -1  13  28   52.89    7.32
   1 -13 -28   51.65    9.04
  -1 -13  28   53.15    6.48
  -1 -13  26    2.50    2.87
  -1  13  26    5.09    3.22
   1  13 -26    2.64    3.47
   1 -13 -26    1.26    4.91
   1 -13 -24    2.23    4.99
   1  13 -24    0.84    3.93
  -1 -13  24   -1.62    2.81
  -1  13  24   -1.00    2.86
   1  13 -22  132.51   11.16
  -1  13  22  129.56   11.22
  -1 -13  22  151.84   11.86
   1 -13 -22  132.25   15.37
  -1 -13  20   66.33    7.96
   1  13 -20   52.99   14.46
   1 -13 -20   68.20   19.62
   1 -13 -18  160.71   28.33
   1  13 -18  130.93   22.28
   1 -13 -16   93.40   20.28
   1  13 -16   81.21   17.45
   1  13 -14   -0.35    4.69
  -1  13  14    5.83    5.27
   1 -13 -14    2.59    6.88
   1 -13 -14    8.91    6.73
  -1  13  12   28.52   11.59
   1 -13 -12   29.67    9.88
   1 -13 -12   20.73   10.20
   1  13 -12   21.00    8.81
  -1 -13  12   19.32    5.43
   1 -13 -10   63.95   14.02
  -1  13  10   73.79   14.34
  -1 -13  10   76.88    9.38
   1  13 -10   73.95   13.98
   1 -13 -10   76.44   13.44
   1  13  -8   14.88    6.61
  -1  13   8   21.82    8.76
  -1 -13   8   20.72    5.39
   1 -13  -8   22.98    7.92
   1 -13  -8    3.80    6.23
  -1  13   6   14.54    8.05
   1  13  -6   15.95    7.33
   1 -13  -6   25.97    7.15
   1 -13  -6   22.62    9.51
  -1 -13   6   27.40    5.86
   1  13  -4  187.25   21.38
   1 -13  -4  173.83   14.99
   1 -13  -4  181.93   20.75
  -1 -13   4  231.90   15.08
  -1  13   4  180.13   20.93
   1 -13  -2  262.44   16.90
   1 -13  -2  284.89   25.77
  -1  13   2  280.65   24.91
   1  13  -2  342.41   26.08
  -1 -13   2  311.61   17.46
   1 -13   0  242.57   14.79
  -1  13   0  281.17   24.89
  -1 -13   0  263.40   16.44
   1 -13   0  301.78   27.16
   1  13   0  300.55   24.38
  -1 -13   0  302.10   29.53
   1 -13   2   18.32    7.49
  -1 -13  -2   31.01   12.01
  -1  13  -2   23.35    8.07
   1  13   2   23.79    8.42
  -1 -13  -2   23.71    5.75
  -1 -13  -4  161.75   14.45
  -1  13  -4  182.07   20.68
  -1 -13  -4  139.50   20.35
  -1  13  -4  144.52   16.56
   1  13   4  165.57   18.93
   1  13   6    2.15    5.49
  -1 -13  -6   -5.08    7.33
  -1  13  -6    2.64    4.50
  -1 -13  -6    2.40    5.39
   1  13   8   86.26   13.87
  -1  13  -8   72.30   12.67
  -1 -13  -8   77.47   15.73
  -1 -13  -8   75.43   13.61
   1  13  10   -1.93    3.88
  -1 -13 -10   -5.76    5.83
  -1 -13 -10   -0.62    5.70
  -1  13 -10    2.86    4.96
  -1 -13 -12   29.43   10.71
   1  13  12   30.05    9.08
  -1  13 -12   46.58   11.19
  -1 -13 -12   30.48   10.43
  -1 -13 -14    3.85    5.37
  -1  13 -14    4.80    4.49
  -1 -13 -14   11.10    9.70
  -1 -13 -16   10.67    8.06
  -1  13 -16    9.33    4.97
  -1 -13 -16    6.06    8.16
  -1 -13 -18   31.38   12.35
  -1  13 -18   36.00   12.02
  -1 -13 -18   50.34   17.42
  -1  13 -20   55.91   15.68
   1  13  20   48.65    5.72
   1  13  20   51.37    7.34
   1 -13  20   63.87    7.14
  -1 -13 -20   53.54   17.19
   1 -13  22    8.64    3.23
   1  13  22    7.06    3.93
   1 -13  22    6.91    3.50
   1  13  22    7.52    3.36
   1 -13  24   -1.20    2.36
   1 -13  24   -2.63    3.19
   1  13  24    0.88    2.75
   1 -13  26   54.58    6.50
   1  13  26   46.59    7.14
   1 -13  26   63.48    6.38
   1 -13  26   55.70    6.78
   1 -13  28   65.14    6.75
   1  13  28   53.81    6.34
   1  13  28   60.57    7.71
   1 -13  28   70.73    7.01
   1 -13  28   67.47    7.29
   1  13  30    5.32    2.90
   1 -13  30    8.22    3.17
   1  13  30    5.19    2.71
   1  13  30   12.22    3.79
   1 -13  30    7.48    2.63
   1 -13  32    0.75    1.98
   1  13  32    1.15    2.32
   1 -13  32   -1.25    1.93
   1  13  32    1.51    2.30
   1  13  32    3.42    1.76
   1  13  34    1.82    1.92
   1  13  34    3.65    2.26
   1 -13  34    3.89    1.74
   1 -13  34    5.44    2.00
   1  13  34    3.30    2.00
   1  13  36   -0.15    1.32
   1 -13  36   -0.67    1.26
  -1 -14  35    4.39    1.64
  -1  14  35    3.07    1.58
  -1  14  35    3.79    1.91
  -1 -14  33    7.92    2.33
  -1  14  33    1.46    1.89
  -1  14  33    5.79    2.59
   1 -14 -31    2.55    3.26
  -1  14  31   -1.06    2.28
  -1 -14  31    3.49    1.74
  -1 -14  31    2.98    2.28
   1 -14 -29   23.34    7.35
  -1 -14  29   29.93    4.30
  -1  14  29   25.10    5.00
   1  14 -29   33.55    6.08
   1 -14 -27   88.34   11.89
  -1  14  27   76.79    8.69
   1  14 -27   89.17    9.57
  -1  14  25   82.85    9.21
   1 -14 -25  101.65   13.45
  -1 -14  25   94.17    9.08
   1  14 -25   92.32    9.94
  -1  14  23   13.40    4.41
   1  14 -23   11.69    4.48
   1 -14 -23   17.88    7.52
  -1 -14  23   15.81    4.29
  -1 -14  21   44.09    6.93
  -1  14  21   27.97    5.66
   1  14 -21   34.62    5.94
   1 -14 -21   43.02    9.44
   1 -14 -19  263.66   36.36
   1  14 -19  282.70   34.86
   1 -14 -17    3.55    9.54
   1  14 -17    1.37    5.31
   1 -14 -17   -3.01    6.17
   1 -14 -15  154.68   26.68
   1  14 -15  145.19   23.11
   1 -14 -15  166.30   25.90
  -1 -14  13   35.74    7.61
   1 -14 -13   25.24    9.89
   1  14 -13   38.11   11.41
   1 -14 -13   47.03   15.38
  -1  14  13   35.73   10.74
   1 -14 -11   40.16   12.78
   1 -14 -11   47.27   11.24
   1  14 -11   37.43   11.75
  -1 -14  11   47.57    8.07
  -1  14  11   52.57   12.51
   1  14  -9  363.76   31.42
   1 -14  -9  394.96   28.96
  -1  14   9  418.60   33.30
  -1 -14   9  405.59   21.59
   1 -14  -9  363.63   32.26
  -1  14   7   83.81   14.64
   1 -14  -7   82.80   12.43
  -1 -14   7  100.03   10.64
   1 -14  -7   79.65   15.49
   1  14  -7   95.09   16.19
  -1  14   5  499.76   36.19
   1  14  -5  524.98   36.59
   1 -14  -5  509.43   36.11
  -1 -14   5  528.36   23.78
   1 -14  -5  494.11   27.03
   1 -14  -3    5.17    5.39
   1 -14  -3   22.11    5.86
  -1  14   3   25.20    9.54
   1  14  -3   28.27    9.26
  -1 -14   3   25.87    6.03
  -1 -14   1  226.51   26.95
   1 -14  -1  245.17   25.51
  -1 -14   1  232.87   16.36
   1  14  -1  274.16   24.19
   1 -14  -1  192.64   14.35
  -1  14   1  232.93   23.69
   1  14   1   50.09   11.61
   1 -14   1   39.88    6.22
  -1 -14  -1   42.98    8.03
  -1 -14  -1   52.05   14.14
  -1  14  -1   44.60   10.85
   1 -14   1   51.49   13.06
  -1 -14  -3  965.28   54.26
  -1 -14  -3  946.72   35.64
   1  14   3 1011.69   47.48
  -1  14  -3 1049.03   50.26
  -1  14  -3  902.63   43.03
  -1 -14  -5   29.16   10.07
  -1  14  -5   40.24   11.44
  -1 -14  -5   24.67    7.36
   1  14   5   27.34    9.03
  -1  14  -5   36.04    9.76
  -1  14  -7  225.99   22.08
  -1 -14  -7  240.91   27.56
  -1 -14  -7  256.08   24.69
   1  14   7  275.72   24.84
  -1 -14  -9   50.03   14.11
  -1 -14  -9   51.82   12.50
   1  14   9   50.20   11.51
  -1  14  -9   47.22   11.01
   1  14  11   12.94    6.16
  -1 -14 -11    6.71    6.78
  -1  14 -11   12.96    6.95
  -1 -14 -11    3.91    7.24
  -1  14 -13   57.49   13.74
  -1 -14 -13   33.05   12.26
  -1 -14 -13   40.12   11.56
   1  14  13   54.85   13.32
  -1 -14 -15    8.50    8.83
  -1 -14 -15    0.86    6.96
  -1  14 -15    1.19    3.81
  -1  14 -17   -5.12    8.55
  -1 -14 -17    3.45    8.27
  -1 -14 -17    0.85    6.46
  -1 -14 -19   31.37   14.99
  -1  14 -19   26.60    9.78
   1 -14  21   31.58    4.94
   1 -14  21   36.87    6.03
   1  14  21   22.68    4.91
   1  14  21   22.07    5.86
   1  14  23   26.88    5.79
   1 -14  23   38.32    5.05
   1 -14  23   31.40    5.59
   1  14  23   21.16    4.41
   1 -14  23   29.30    5.09
   1 -14  25    4.96    3.15
   1 -14  25    7.69    2.94
   1  14  25    5.80    3.51
   1 -14  25    7.14    3.10
   1 -14  27   33.70    5.30
   1 -14  27   31.79    4.77
   1  14  27   22.89    5.09
   1 -14  27   37.08    5.63
   1  14  29    1.84    2.54
   1 -14  29    2.93    2.90
   1  14  29    0.50    2.73
   1 -14  29   -1.26    2.38
   1  14  29   -4.26    3.08
   1  14  31    1.70    2.09
   1 -14  31    7.11    3.23
   1  14  31    2.35    2.44
   1  14  31    3.77    2.69
   1 -14  31    1.52    2.22
   1 -14  33   25.09    3.38
   1  14  33   19.03    3.26
   1 -14  33   23.24    3.43
   1  14  33   18.01    3.61
   1  14  33   20.91    3.49
   1 -14  35    7.24    1.89
   1  14  35    2.06    1.62
   1  14  35    5.40    2.12
  -1  15  36    0.21    1.26
  -1 -15  36    1.43    1.01
  -1  15  34    3.73    1.97
  -1 -15  34    1.20    1.45
  -1  15  34    1.08    1.79
  -1  15  32    4.36    2.37
  -1 -15  32    3.05    1.94
  -1  15  30    7.17    2.97
   1 -15 -30    5.96    4.53
  -1 -15  30    9.40    2.71
  -1  15  28   10.64    3.74
  -1 -15  28   17.43    3.69
   1 -15 -28   14.37    5.83
   1  15 -28   14.59    4.32
   1  15 -26    3.15    3.32
  -1  15  26    1.55    2.84
  -1 -15  26   -1.73    2.76
   1 -15 -26    0.61    4.81
   1  15 -24   15.99    5.01
  -1  15  24   14.62    3.86
   1 -15 -24    6.82    5.56
   1 -15 -22   70.38   11.51
  -1  15  22   56.83    7.85
   1  15 -22   68.36    8.22
   1  15 -20   82.43    8.53
   1 -15 -20   87.47   12.19
  -1  15  20   82.20    8.97
   1  15 -18   64.21   16.85
   1 -15 -18   64.27   18.35
   1  15 -16  201.73   27.61
   1 -15 -16  217.34   33.95
   1 -15 -16  232.59   31.83
   1  15 -14   22.04   10.44
  -1  15  14   18.22    8.90
   1 -15 -14   10.85    7.27
   1 -15 -14   17.27    9.76
  -1 -15  12  187.20   16.49
   1 -15 -12  163.66   24.88
  -1  15  12  187.42   24.98
   1 -15 -12  186.35   23.43
   1  15 -12  180.59   24.35
  -1 -15  10  251.08   18.26
   1  15 -10  233.93   26.81
  -1  15  10  258.95   27.80
   1 -15 -10  204.63   26.21
   1 -15 -10  235.23   24.35
  -1 -15   8   59.53    9.20
  -1  15   8   64.41   14.69
   1 -15  -8   54.41   10.79
   1 -15  -8   48.58   13.13
   1  15  -8   55.95   13.60
   1  15  -6    2.00    5.32
  -1  15   6   18.12    9.34
   1 -15  -6    9.39    7.64
  -1 -15   6   12.48    4.95
   1 -15  -6    9.69    4.39
  -1  15   4    1.06    5.87
  -1 -15   4    1.06    3.62
   1 -15  -4   -1.91    5.82
   1  15  -4    3.38    5.95
   1 -15  -4   -1.28    3.28
   1  15  -2   30.82   10.47
   1 -15  -2   31.14    6.68
   1 -15  -2   32.91   11.16
  -1 -15   2   31.07    6.99
  -1  15   2   33.10   10.87
  -1  15   0   45.83   11.79
  -1 -15   0   48.51   14.50
   1 -15   0   46.04   12.94
  -1 -15   0   42.72    8.12
   1  15   0   54.81   11.70
  -1  15  -2   48.56   12.50
  -1 -15  -2   32.39    7.81
  -1 -15  -2   42.93   14.16
   1  15   2   44.48   11.49
  -1  15  -4    1.40    4.21
   1  15   4   10.90    7.58
  -1 -15  -4    6.09    6.70
  -1  15  -4    1.82    5.65
  -1 -15  -4    4.55    4.88
   1  15   6  294.07   27.71
  -1  15  -6  262.96   25.21
  -1 -15  -6  276.53   26.15
  -1 -15  -6  272.18   30.98
  -1  15  -6  360.88   33.20
  -1 -15  -8   76.78   14.16
   1  15   8   85.97   15.28
  -1 -15  -8   62.77   15.61
  -1  15  -8   73.37   13.96
  -1  15  -8  107.15   19.44
   1  15  10   25.07    8.92
  -1 -15 -10   26.36    9.74
  -1  15 -10   20.45    8.34
  -1 -15 -10   17.23    9.45
  -1 -15 -12   23.06   10.09
  -1 -15 -12   28.00   11.18
  -1  15 -12   31.67   10.67
   1  15  12   21.40    9.20
   1  15  14   52.14   14.27
  -1 -15 -14   46.05   13.73
  -1  15 -14   48.02   13.22
  -1 -15 -14   50.03   14.11
  -1  15 -16   -6.45    7.86
  -1 -15 -16   -4.23    8.00
  -1 -15 -16   -7.75   11.37
  -1  15 -18    1.01    6.80
  -1 -15 -18    9.91   12.15
   1  15  20   86.80   10.16
   1 -15  20  105.17    8.67
   1  15  20   80.22    7.47
   1 -15  22    1.47    2.82
   1 -15  22   -1.87    2.99
   1  15  22    1.63    2.49
   1  15  22    2.93    3.27
   1  15  24  125.40   11.58
   1 -15  24  139.63   11.12
   1 -15  24  126.25    9.48
   1 -15  26   -0.68    2.89
   1  15  26    0.32    3.03
   1 -15  28   75.52    6.67
   1  15  28   74.13    8.51
   1  15  28   63.95    6.88
   1 -15  28   70.23    6.93
   1  15  30   23.35    4.41
   1 -15  30   35.01    4.82
   1  15  30   27.64    5.02
   1 -15  30   34.52    4.68
   1  15  30   19.12    3.66
   1  15  32    0.73    2.00
   1  15  32    0.31    1.77
   1  15  32    0.73    2.16
   1 -15  32    2.06    1.92
   1  15  34    4.17    2.30
   1 -15  34    9.56    2.14
   1  15  34    9.97    2.41
   1 -15  36    5.80    1.44
  -1 -16  35    0.92    1.31
  -1  16  35   -2.22    1.74
   1  16 -35    1.83    2.13
  -1 -16  33    3.21    1.69
  -1  16  33    0.14    1.56
  -1  16  33    1.82    2.37
  -1  16  31   15.19    3.43
  -1 -16  31   21.79    3.45
   1 -16 -29    4.12    4.75
  -1 -16  29    2.19    2.15
   1  16 -29    5.82    4.01
  -1  16  29   -1.13    2.43
  -1  16  27   15.52    4.05
   1  16 -27   17.10    4.21
  -1 -16  27   18.35    3.88
   1 -16 -27   15.00    4.85
  -1 -16  25    5.28    2.89
   1  16 -25    4.55    3.16
  -1  16  25    4.92    3.67
   1 -16 -25   -0.20    4.91
  -1 -16  23  133.31    9.43
   1  16 -23  126.47   10.96
  -1  16  23  108.40   10.08
   1 -16 -23  124.54   14.77
   1 -16 -21   59.96   10.91
  -1 -16  21   70.48    7.30
  -1  16  21   59.95    8.21
   1  16 -21   62.15    7.84
  -1 -16  19    4.55    3.08
  -1  16  19   -1.35    2.95
   1 -16 -19    5.81    5.55
   1  16 -19   -0.20    3.28
   1  16 -17  111.52   22.60
   1 -16 -17  116.67   23.67
   1  16 -15   -3.79    7.77
   1 -16 -15   19.04   10.48
  -1  16  15   -6.96    7.11
   1 -16 -15    4.02    6.15
   1 -16 -13   -2.34    7.24
  -1 -16  13   -0.54    3.42
   1 -16 -13   12.39    8.86
   1  16 -13   -8.37    6.48
  -1  16  13    1.55    5.92
  -1  16  11  102.75   18.13
  -1 -16  11  110.24   13.56
   1 -16 -11   78.49   17.02
   1  16 -11   78.15   16.29
   1 -16 -11   92.22   16.89
  -1 -16   9    5.72    3.85
   1 -16  -9    9.26    6.86
  -1  16   9    3.33    5.29
   1 -16  -9   -2.82    8.45
   1  16  -9   -2.72    4.68
   1  16  -7  373.45   34.41
   1 -16  -7  355.04   34.13
   1 -16  -7  368.98   26.88
  -1  16   7  411.88   35.27
  -1 -16   7  420.35   24.01
   1 -16  -5   72.64   15.74
   1  16  -5   84.74   16.46
  -1  16   5   80.63   16.59
  -1 -16   5   63.07    9.79
   1 -16  -5   60.50   10.05
   1 -16  -3    1.83    3.77
   1 -16  -3   -6.28    6.74
  -1  16   3    6.08    7.67
   1  16  -3   -0.73    4.89
  -1 -16   3    2.35    4.00
   1 -16  -1   12.74    8.30
  -1 -16   1    9.77    5.49
   1  16  -1    6.63    5.99
  -1  16   1   11.08    7.51
   1 -16   1    1.81    6.06
   1  16   1   -0.74    5.82
  -1 -16  -1   -0.22    3.85
  -1 -16  -1    0.41    7.87
  -1  16  -1   -2.86    5.64
  -1 -16  -3   45.27   15.31
  -1 -16  -3   22.35    7.04
  -1  16  -3   25.80   10.24
   1  16   3   24.72   10.01
  -1 -16  -5   34.04   12.64
  -1  16  -5   25.91    9.13
  -1 -16  -5   24.07    8.29
  -1  16  -5   32.83   10.35
   1  16   5   30.29   11.39
  -1 -16  -7   18.15   10.06
  -1 -16  -7   21.97    8.81
   1  16   7   31.32   10.20
  -1  16  -7   25.48    8.05
  -1  16  -7   40.43   13.31
   1  16   9   19.93    8.75
  -1  16  -9   23.76    9.59
  -1  16  -9   14.43    6.53
  -1 -16  -9   21.48   10.38
  -1 -16  -9   26.18   10.81
  -1 -16 -11    9.02    7.38
  -1  16 -11   14.26    6.26
  -1 -16 -11    2.90    6.80
   1  16  11    3.28    4.35
  -1 -16 -13    8.19    8.40
  -1  16 -13    7.60    6.54
   1  16  13    6.03    7.20
  -1 -16 -13   16.86    9.17
  -1  16 -15    4.66    5.19
  -1 -16 -15    8.36    8.42
  -1 -16 -15    2.79    8.41
  -1  16 -17    4.09    8.13
  -1 -16 -17    5.97    6.97
   1 -16  19    4.95    3.21
   1  16  19   -0.76    2.68
   1  16  21    9.16    4.08
   1 -16  21   13.06    3.83
   1  16  21    7.24    3.19
   1 -16  23   95.53    8.45
   1  16  23   66.23    7.36
   1  16  23   91.36    9.85
   1 -16  25   29.67    4.93
   1  16  25   22.71    5.43
   1  16  27    3.03    3.31
   1 -16  27   -0.10    2.42
   1 -16  29   11.84    3.09
   1  16  29    3.86    2.27
   1  16  29    9.97    3.37
   1  16  29    8.14    3.41
   1 -16  31    3.32    1.78
   1  16  31    7.31    2.63
   1  16  31    8.58    3.26
   1  16  31    8.26    2.77
   1 -16  33   -0.79    1.70
   1  16  33    4.38    2.25
   1  16  33    2.09    1.76
   1  16  35   -1.31    1.44
   1  16  35    1.07    1.44
   1 -16  35   -1.27    1.27
  -1  17  34    6.51    2.11
   1  17 -34    7.95    2.61
  -1 -17  34    5.32    1.53
  -1  17  34    5.08    1.79
  -1  17  32    2.71    1.89
  -1  17  32    2.05    2.77
  -1 -17  32    1.28    1.64
   1 -17 -30    2.06    4.05
  -1  17  30    5.54    2.76
  -1 -17  30    1.58    1.77
  -1  17  28    1.13    2.52
   1  17 -28   -1.53    2.90
   1 -17 -28    4.79    4.77
  -1 -17  28    2.06    1.86
   1 -17 -26   17.92    7.11
   1  17 -26   17.63    4.66
  -1 -17  26   19.89    3.88
  -1  17  26   15.07    4.18
  -1  17  24    9.66    3.85
   1  17 -24   14.83    4.56
   1 -17 -24   15.19    6.92
  -1 -17  24   15.83    3.80
   1  17 -22    0.73    3.43
   1 -17 -22   -2.36    4.69
  -1 -17  22    0.68    2.67
  -1  17  22   -1.13    2.85
  -1  17  20   10.77    4.06
  -1 -17  20   10.24    3.53
   1 -17 -20   11.20    5.96
   1  17 -20   11.66    4.63
  -1 -17  18   27.68    4.99
   1 -17 -18   23.82    6.68
   1  17 -18   19.72    4.71
   1  17 -16  107.12   22.42
   1 -17 -16  118.09   23.56
   1 -17 -14   45.08   18.59
   1  17 -14   25.94   11.45
  -1  17  14   31.36   12.78
   1 -17 -14   27.58   11.50
   1 -17 -12   18.00    7.77
  -1 -17  12    9.27    5.07
   1  17 -12   18.32    9.12
   1 -17 -12    2.42    7.45
  -1  17  12    7.28    7.66
   1  17 -10   41.26   13.08
   1 -17 -10   55.88   12.90
  -1 -17  10   53.00   10.25
  -1  17  10   53.82   14.80
   1 -17 -10   44.18   12.87
  -1 -17   8   16.29    6.30
  -1  17   8    8.17    5.97
   1 -17  -8   17.26    6.88
   1  17  -8    8.11    6.88
   1 -17  -8   15.70    9.14
   1  17  -6   49.09   13.12
  -1 -17   6   40.01    8.67
   1 -17  -6   33.14   13.16
  -1  17   6   50.08   13.91
   1 -17  -6   28.30    8.29
   1 -17  -4    4.01    6.64
  -1  17   4    5.81    8.88
   1  17  -4    6.11    6.14
  -1 -17   4    0.87    3.66
  -1  17   2  152.47   23.07
   1 -17  -2  149.73   23.96
   1  17  -2  173.93   22.09
  -1 -17   2  147.14   16.59
   1 -17   0  278.57   32.30
  -1  17   0  293.94   31.11
  -1 -17   0  271.20   33.97
  -1 -17   0  219.11   20.30
   1  17   0  286.84   29.10
  -1  17  -2  140.60   21.91
  -1 -17  -2  112.95   15.53
   1  17   2  126.30   20.64
  -1 -17  -2  118.07   23.48
  -1 -17  -4   56.66   12.98
  -1 -17  -4   60.84   16.98
   1  17   4   65.86   15.03
  -1  17  -4   78.03   16.77
  -1  17  -6   31.66   10.40
  -1  17  -6   36.20   12.02
  -1 -17  -6   26.20    9.24
   1  17   6   25.28    9.85
  -1 -17  -6   29.23   11.90
   1  17   8   32.23   11.07
  -1  17  -8   37.33   10.53
  -1  17  -8   56.46   15.89
  -1 -17  -8   33.60   12.24
  -1 -17  -8   37.93   14.78
  -1 -17 -10   52.37   13.05
  -1  17 -10   53.83   13.35
  -1  17 -10   85.61   19.31
   1  17  10   59.97   14.12
  -1 -17 -10   51.20   16.07
  -1  17 -12   12.28    7.85
  -1 -17 -12   16.50   10.41
   1  17  12    6.20    6.04
  -1 -17 -12    3.09    7.54
  -1 -17 -14    6.99    9.53
  -1 -17 -14    9.56   10.58
  -1  17 -14   13.90    9.50
  -1  17 -16   17.15   10.66
  -1 -17 -16    3.20    6.00
  -1 -17 -18  261.83   18.90
   1  17  18  224.49   11.63
   1  17  20   91.00    7.80
   1 -17  20  117.87    9.48
   1 -17  22   29.57    5.23
   1  17  22   18.89    3.95
   1  17  22   27.13    6.13
   1 -17  24    3.07    3.03
   1  17  24   -1.21    3.10
   1  17  26    6.02    3.65
   1 -17  26   10.05    3.20
   1  17  28   26.61    5.05
   1  17  28   23.17    4.11
   1 -17  28   31.82    4.48
   1  17  30   -0.25    2.57
   1  17  30   -2.04    2.12
   1  17  30    0.25    2.11
   1 -17  30   -0.07    1.85
   1 -17  32    1.31    1.72
   1  17  32    2.53    2.17
   1  17  32   -0.31    1.92
   1  17  34    7.08    2.07
   1  17  34    4.71    1.91
   1 -17  34   11.10    2.22
  -1  18  33    6.23    2.15
   1  18 -33    7.57    2.81
  -1  18  33    3.93    1.87
  -1 -18  33    7.88    1.93
  -1 -18  31    5.24    1.97
  -1  18  31    3.32    1.96
  -1 -18  29    0.80    1.77
   1 -18 -29    0.90    4.28
  -1  18  29    1.63    2.39
  -1  18  27    3.39    2.86
   1 -18 -27   10.26    5.37
   1  18 -27   -0.75    3.18
  -1 -18  27    8.01    2.76
  -1  18  25   -0.43    2.70
   1 -18 -25   -2.10    4.77
   1  18 -25    2.12    3.57
  -1 -18  25    5.30    3.20
  -1 -18  23   10.38    3.72
   1 -18 -23    3.41    5.32
  -1  18  23    6.21    3.44
   1  18 -23    9.00    3.61
   1 -18 -21   22.06    7.69
   1  18 -21   22.03    4.89
  -1 -18  21   22.55    4.63
  -1  18  21   15.71    4.52
  -1  18  19    1.37    2.83
   1  18 -19   -0.12    3.04
  -1 -18  19    4.30    3.27
   1 -18 -19    2.90    5.09
  -1 -18  17   77.99    7.51
   1  18 -17   80.76    9.03
   1 -18 -17   67.04   10.14
   1 -18 -15   58.68   16.34
  -1  18  15   40.62   16.02
   1  18 -15   41.52   15.46
   1 -18 -13  201.01   32.16
  -1  18  13  216.01   31.93
   1  18 -13  218.84   30.88
   1 -18 -13  227.73   29.00
  -1 -18  11   -3.25    4.75
   1  18 -11    2.80    5.08
  -1  18  11    6.65    6.37
   1 -18 -11   -2.53    8.09
   1 -18 -11    2.36    5.60
   1 -18  -9   -3.07    5.18
   1 -18  -9   -6.79    7.93
  -1 -18   9    1.42    3.27
   1  18  -9    0.92    4.61
  -1  18   9    5.99    7.60
  -1  18   7   -2.25    5.71
   1  18  -7    3.81    8.12
  -1 -18   7   -2.94    3.93
   1 -18  -7    7.89    6.90
   1 -18  -5   23.31   11.26
  -1  18   5   22.70   11.52
   1  18  -5   24.40    9.94
  -1 -18   5   25.38    6.93
   1  18  -3   87.89   17.43
  -1 -18   3   64.02   11.19
  -1  18   3   56.24   14.83
   1 -18  -3   63.58   16.83
   1 -18  -1    2.69    8.14
   1  18  -1    8.25    5.47
  -1  18   1    5.70    7.65
  -1 -18   1   11.05    5.23
  -1  18  -1   45.40   15.15
  -1 -18  -1   33.73   13.36
  -1 -18  -1   37.27    9.51
   1  18   1   44.84   13.12
  -1 -18  -3    2.44    9.23
   1  18   3    3.79    7.25
  -1  18  -3    0.93    6.44
  -1 -18  -5   45.34   11.92
  -1  18  -5   52.01   15.37
  -1 -18  -5   43.53   14.57
   1  18   5   37.87   12.87
  -1 -18  -7    1.41    6.92
  -1  18  -7   -5.77    6.57
  -1  18  -7    1.09    4.60
  -1 -18  -7   -0.26    5.35
   1  18   7    5.56    5.22
  -1 -18  -9   -8.77    9.33
  -1 -18  -9    6.48    5.87
  -1  18  -9   -0.16    8.71
  -1  18  -9    5.58    5.12
   1  18   9   -5.96    7.31
  -1  18 -11   17.44    9.30
  -1  18 -11   20.55   11.50
  -1 -18 -11    2.08    6.98
   1  18  11   20.88   10.08
  -1 -18 -11   20.50   12.74
  -1 -18 -13  141.39   24.00
  -1 -18 -13  150.51   28.81
  -1  18 -13  147.43   24.77
  -1  18 -13  219.72   32.94
   1 -18  15  143.46    9.97
  -1 -18 -15  130.91   25.86
  -1  18 -15  138.68   25.62
   1  18  17    2.57    2.91
  -1 -18 -17   -3.40    4.26
   1 -18  17    2.92    3.04
   1  18  19    1.08    2.54
   1 -18  19    1.31    2.91
  -1 -18 -19   -0.34    4.84
   1 -18  21  157.76   11.01
   1  18  21  139.29    9.46
   1  18  21  164.75   13.42
   1  18  23   -4.12    3.62
   1 -18  23   -2.53    2.74
   1 -18  25   47.38    6.05
   1  18  25   42.73    6.91
   1  18  27   -1.90    3.15
   1 -18  27   -1.01    2.36
   1  18  29    2.18    2.59
   1  18  29    2.71    2.60
   1  18  29    1.30    2.19
   1 -18  29    3.83    2.33
   1  18  31    2.87    2.17
   1  18  31    2.58    2.30
   1 -18  31    3.62    1.90
   1  18  33    0.49    1.63
   1 -18  33    4.27    2.00
   1  18  33    3.04    1.90
   1  19 -34    7.73    2.99
  -1  19  34    6.27    1.89
  -1  19  32   -0.37    2.04
   1  19 -32   -0.25    2.25
  -1 -19  32    1.35    1.25
  -1  19  32    2.36    2.04
   1 -19 -30    1.36    3.38
  -1  19  30    2.45    2.07
  -1 -19  30    1.52    1.67
  -1 -19  28    1.61    1.96
  -1  19  28    0.11    2.21
   1 -19 -28    0.30    3.91
   1 -19 -26   23.20    6.98
  -1  19  26   20.96    4.56
   1  19 -26   30.39    5.59
  -1 -19  26   24.64    4.27
   1 -19 -24   20.21    7.63
   1  19 -24   12.40    4.59
  -1  19  24    9.85    3.69
  -1 -19  24   15.86    3.92
  -1  19  22   60.08    7.79
   1 -19 -22   81.24   12.48
  -1 -19  22   74.09    7.37
   1  19 -22   64.46    7.57
   1  19 -20   31.72    5.98
  -1  19  20   18.92    4.81
  -1 -19  20   37.32    5.68
   1 -19 -20   32.89    8.19
  -1 -19  18    0.52    2.67
   1  19 -18    0.62    3.64
   1 -19 -18    2.35    5.39
  -1 -19  16  127.56    9.79
   1 -19 -16  104.65   12.35
   1  19 -16  122.19   10.51
   1  19 -14   -0.40    7.36
   1 -19 -14    4.39    4.37
   1  19 -14   10.55    4.32
   1 -19 -14    0.00    5.88
  -1  19  14    0.89    7.96
   1  19 -12   -0.29    5.06
   1 -19 -12   12.47   12.58
  -1 -19  12    5.21    4.28
  -1  19  12   -2.33    7.18
   1  19 -10   82.78   19.78
  -1  19  10  105.75   21.28
   1  19 -10  138.31   25.10
   1 -19 -10  101.08   22.55
  -1 -19  10  103.03   15.05
  -1  19   8   33.71   12.83
   1  19  -8   35.88   13.03
  -1 -19   8   20.79    6.50
   1 -19  -8   26.52   11.10
   1 -19  -6   39.20   13.97
   1  19  -6   48.99   13.98
  -1  19   6   36.06   12.41
  -1 -19   6   50.80   10.46
  -1 -19   4   30.04    8.71
   1  19  -4   38.48   12.83
   1 -19  -4   46.55   15.80
  -1  19   4   35.21   13.34
  -1 -19   2   20.47    8.45
   1 -19  -2   25.12   12.37
  -1  19   2   28.31   13.16
   1  19  -2   40.19   13.46
  -1  19   0    7.20    7.51
   1 -19   0   11.22    9.04
   1  19   0   14.81    9.09
  -1  19  -2    3.06    6.89
  -1 -19  -2   10.62   10.76
   1  19   2   10.22    9.69
  -1 -19  -4    1.80    7.06
  -1 -19  -4    4.06    4.82
   1  19   4   -0.74    6.42
  -1  19  -4    5.43    5.93
   1  19   6   55.10   15.39
  -1 -19  -6   50.86   12.71
  -1 -19  -6   48.42   16.74
  -1  19  -6   70.86   17.38
  -1  19  -8   14.17    8.67
   1  19   8    3.40    5.14
  -1 -19  -8    4.91    5.30
  -1 -19  -8    4.91   10.19
  -1  19  -8   10.63    7.85
  -1  19 -10   26.57   11.44
  -1  19 -10   58.23   16.90
  -1 -19 -10   29.90   14.40
  -1 -19 -10   41.93   13.65
   1  19  10   40.96   14.02
  -1 -19 -12   13.81    8.89
  -1  19 -12   20.24   10.60
  -1 -19 -12   12.38   13.02
  -1  19 -12   21.21    9.57
   1 -19  14   29.57    4.98
  -1  19 -14   16.23    8.56
  -1 -19 -14   14.10    7.95
   1 -19  16    2.55    3.32
  -1 -19 -16   -1.98    3.78
   1  19  16    5.78    3.56
   1  19  16    0.45    2.74
   1  19  18    2.87    2.85
   1 -19  18   -1.48    2.67
  -1 -19 -18    0.35    4.81
   1  19  20   96.01    8.02
   1 -19  20  122.88    9.81
  -1 -19 -20  100.77   12.42
   1  19  22  102.37   10.83
   1  19  22   96.30    7.91
   1 -19  22  114.77    9.64
   1 -19  24   24.59    4.68
   1  19  24   17.33    4.75
   1  19  26   -1.05    2.71
   1 -19  26   -0.11    2.45
   1  19  28    2.63    2.71
   1 -19  28    0.49    2.00
   1  19  28   -0.37    1.71
   1  19  28    0.25    2.56
   1 -19  30    0.82    1.69
   1  19  30    3.80    2.30
   1  19  30    0.85    2.22
   1 -19  32   23.79    3.06
   1  19  32   15.70    3.19
   1  19  32   13.76    2.73
   1  20 -33   -2.68    2.54
  -1  20  33    1.19    1.53
  -1  20  31   16.77    3.09
  -1  20  31   25.86    3.86
  -1 -20  31   27.47    3.11
  -1  20  29    4.94    2.47
   1 -20 -29    6.19    3.76
  -1 -20  29    8.93    2.42
   1 -20 -27   26.13    6.61
  -1  20  27   17.89    3.96
  -1 -20  27   28.94    3.98
  -1 -20  25    1.88    2.22
  -1  20  25    3.00    2.50
   1 -20 -25    8.27    5.59
   1 -20 -23   -0.98    5.17
  -1  20  23   -0.34    2.56
   1  20 -23   -1.89    2.96
  -1 -20  23    2.42    2.64
  -1  20  21  231.93   14.83
   1  20 -21  269.30   15.51
  -1 -20  21  280.25   14.13
   1 -20 -21  267.41   22.08
  -1  20  19    5.74    3.73
   1  20 -19    4.53    3.74
  -1 -20  19    2.58    2.86
   1 -20 -19    0.97    4.67
   1  20 -17  118.25   10.89
  -1 -20  17  125.95    9.69
   1 -20 -17  112.62   13.48
  -1 -20  15  137.99    9.98
   1  20 -15  139.07   11.13
   1 -20 -15  123.73   12.93
   1 -20 -13   77.26   10.39
   1  20 -13   74.79   20.69
  -1  20  13   80.48   20.80
   1 -20 -11   -0.45   10.59
  -1  20  11   -6.39   10.98
   1  20 -11  -11.88   10.94
   1  20 -11    3.91    6.76
  -1  20   9    9.28    7.30
   1  20  -9   13.93    8.05
   1 -20  -9    2.02    8.43
  -1 -20   9   17.58    7.18
   1 -20  -7  103.12   22.82
  -1  20   7  105.29   20.96
  -1 -20   7   95.65   15.85
   1  20  -7  121.80   24.68
  -1 -20   5    8.05    5.72
   1  20  -5    8.77    6.13
   1 -20  -5    7.17    7.26
  -1  20   5   -0.07    8.17
   1 -20  -3   -2.31    8.07
  -1  20   3    5.87    7.54
   1  20  -3   -0.31    5.79
  -1 -20   3    0.50    4.07
   1  20  -1   83.29   18.75
  -1  20   1   64.78   17.90
   1 -20  -1   59.82   17.84
   1  20   1   23.58   11.32
  -1  20  -1    6.83    8.47
  -1  20  -3   12.13    8.69
  -1 -20  -3    8.44   10.14
   1  20   3   16.56   11.82
  -1 -20  -3   14.47    8.80
  -1  20  -5  155.88   26.79
  -1 -20  -5  112.33   26.05
   1  20   5  146.00   25.65
  -1 -20  -5  114.64   19.94
   1  20   7   28.29   12.42
  -1 -20  -7   29.53   15.08
  -1  20  -7   39.24   14.43
  -1 -20  -7   21.09    9.85
  -1 -20  -9   -3.25    6.45
   1  20   9    0.61    5.79
  -1 -20  -9    2.40    8.76
  -1  20  -9   12.54   12.15
  -1 -20 -11   78.24   18.15
  -1  20 -11  126.54   25.65
  -1  20 -11   79.00   19.23
   1  20  13   11.56    3.81
  -1 -20 -13    3.94    6.14
  -1 -20 -13   12.86    4.96
  -1  20 -13    1.23    7.81
   1 -20  13    7.55    2.98
  -1  20 -13    8.67    7.73
   1  20  15   76.15    7.52
   1  20  15   62.97    7.32
  -1 -20 -15   75.41   10.88
   1 -20  15   96.76    8.90
  -1 -20 -17   10.94    5.34
   1 -20  17    9.41    3.51
   1  20  17    3.01    2.64
   1  20  19   19.41    4.78
   1 -20  19   27.83    4.94
  -1 -20 -19   25.59    7.54
   1  20  21   45.37    6.16
   1  20  21   57.51    8.24
   1 -20  21   55.37    6.85
   1  20  23    3.55    2.79
   1 -20  23    0.45    2.81
   1  20  23   -0.30    3.02
   1  20  25    2.02    2.87
   1 -20  25    1.73    2.37
   1 -20  27    1.10    2.07
   1  20  27    0.83    2.26
   1  20  27    0.45    2.52
   1  20  29   -0.27    1.90
   1 -20  29    0.12    1.97
   1  20  29    0.84    2.40
   1 -20  31   -0.15    1.50
   1  20  31   -1.78    1.92
   1  20  31    3.33    2.16
  -1  20 -33    4.12    2.28
   1 -20  33   -0.42    1.07
  -1 -21  32    7.45    1.53
  -1  21  32    6.71    1.93
  -1  21  30    3.10    2.12
  -1 -21  30    0.02    1.38
   1  21 -30   -0.98    2.51
  -1 -21  28    3.53    1.85
   1  21 -28   -3.26    3.25
  -1  21  28    0.10    2.02
  -1  21  26    7.52    3.27
  -1 -21  26   13.61    3.29
   1 -21 -26   17.75    5.83
  -1 -21  24    3.97    2.66
   1 -21 -24    2.02    4.99
  -1  21  24    0.91    2.41
  -1  21  22   40.04    6.64
   1 -21 -22   45.65   10.16
  -1 -21  22   43.87    5.98
   1 -21 -20    9.51    7.31
  -1 -21  20   14.51    3.83
  -1  21  20    7.75    3.85
  -1 -21  18   67.66    7.53
   1 -21 -18   73.45   11.45
  -1 -21  16   74.31    7.42
   1 -21 -16   66.66   10.80
  -1 -21  14   46.06    6.14
   1 -21 -14   43.19    8.41
  -1  21  12   62.48   18.95
   1  21 -12   74.39    8.01
  -1 -21  12   62.50    6.63
   1 -21 -12   62.24    9.29
  -1  21  10    5.37    9.79
   1  21 -10   -5.28   11.26
   1 -21 -10    2.09    3.62
  -1  21   8    4.91    6.79
   1  21  -8   23.64   13.64
   1 -21  -8   11.99   11.18
   1  21  -6   -1.02    6.56
   1 -21  -6    1.92    8.06
  -1  21   6    0.86    7.28
   1 -21  -4  116.33   25.39
  -1  21   4  133.48   25.64
   1  21  -4  162.72   24.67
   1  21  -2  115.58   22.44
  -1  21   2  108.44   24.35
   1 -21  -2  100.99   23.99
   1  21   0   40.64   14.14
  -1  21   0   33.16   14.62
   1  21   2   90.55   20.68
  -1  21  -2  121.56   25.08
  -1  21  -4    0.24    7.27
   1  21   4   26.06   12.56
  -1 -21  -4   18.75   13.65
  -1 -21  -6    2.94    5.78
  -1 -21  -6    6.19    8.04
  -1  21  -6   23.51   13.24
   1  21   6   10.33    9.38
  -1  21  -8   45.93   15.42
   1  21   8   41.77   16.38
  -1 -21  -8   21.75   14.07
  -1 -21  -8   21.64   10.32
  -1  21 -10   99.82   24.13
  -1 -21 -10   48.96   14.88
  -1  21 -12   25.57   12.56
  -1 -21 -12   22.41   11.12
   1  21  12   13.30    4.25
   1 -21  12   20.96    4.82
  -1 -21 -12   19.65    6.16
  -1 -21 -14  140.64   13.73
   1  21  14  108.37    9.93
   1  21  16   30.42    5.91
  -1 -21 -16   38.91    8.65
   1  21  16   33.51    5.31
   1 -21  16   44.93    6.48
  -1 -21 -18   79.49   11.83
   1  21  18   68.61    6.87
   1 -21  18   91.27    8.55
  -1 -21 -20   56.97   10.16
   1 -21  20   77.02    8.18
   1  21  20   51.18    6.04
   1  21  22   42.39    7.13
   1 -21  22   38.69    5.63
   1  21  22   34.95    4.79
   1 -21  24    3.72    2.51
   1  21  24    6.09    3.95
   1 -21  26    3.06    2.26
   1  21  26    2.20    2.69
   1  21  28   -2.74    2.56
   1  21  28   -1.64    2.90
   1 -21  28    1.92    2.14
   1  21  30    1.37    1.98
   1 -21  30   -0.71    1.64
   1  21  30   -1.75    1.99
  -1  21 -30    4.44    2.93
   1  21  32   -0.97    1.29
   1 -21  32   -1.87    1.25
   1  21  32   -4.27    1.70
  -1 -22  31   -2.41    1.49
  -1  22  31    1.29    1.75
   1  22 -31   -2.05    2.67
  -1 -22  29    1.65    1.45
   1 -22 -29   -2.27    3.56
   1  22 -29    5.69    3.02
  -1  22  29   -2.58    1.88
  -1  22  27   32.99    4.89
   1  22 -27   60.56    6.83
  -1 -22  27   51.42    4.87
   1 -22 -27   53.31    9.07
   1 -22 -25   14.80    6.40
  -1  22  25    5.95    2.81
  -1 -22  25    9.05    2.68
   1  22 -25    8.09    4.21
   1  22 -23    1.57    3.57
   1 -22 -23   -0.84    5.73
  -1  22  23    0.08    2.49
  -1 -22  23   -1.34    2.43
  -1 -22  21   76.90    7.68
  -1  22  21   59.18    7.31
  -1 -22  19    8.10    4.13
  -1  22  19    4.44    3.09
   1 -22 -19    5.76    5.57
   1  22 -19    2.43    3.63
   1  22 -17    0.70    4.03
  -1 -22  17   -2.16    3.16
   1 -22 -17   -2.65    4.92
   1 -22 -15   -3.08    4.64
   1  22 -15    5.43    3.38
  -1 -22  15    3.74    3.36
   1 -22 -13   52.00    9.42
   1  22 -13   56.32    7.84
  -1 -22  13   48.92    6.29
   1 -22 -11    6.23    3.68
   1 -22 -11    9.48    5.56
   1  22 -11    8.06    4.21
   1  22  -9   12.35   13.22
   1 -22  -9    4.63    4.24
  -1  22   9    6.92    9.56
   1 -22  -9    3.49    3.31
   1  22  -9    7.35    4.51
  -1  22   7   45.76   15.44
   1  22  -7   61.29   17.58
  -1  22   5   -0.61    8.94
   1 -22  -5    1.28    7.11
   1  22  -5   -1.66    9.23
  -1  22   3   17.54   14.44
   1 -22  -3   13.64   13.92
   1  22  -3   15.87   11.11
   1  22  -1   25.10   11.34
  -1  22   1   22.30   13.68
   1  22   1   -3.72    6.56
  -1  22  -1   -9.14   11.64
   1  22   3    8.57   12.16
  -1  22  -3   -7.77    9.58
  -1 -22  -5   -2.94    9.06
  -1  22  -5   18.93   13.82
   1  22   5   11.46    8.91
   1  22   7   -5.32   10.83
  -1  22  -7   -4.43   10.03
  -1 -22  -9   76.55   10.51
  -1  22  -9   81.95    8.26
   1 -22   9   78.58    7.76
   1  22   9   64.01    7.53
  -1 -22 -11    4.37    3.97
   1  22  11    6.29    3.77
  -1  22 -11    3.64    3.36
   1 -22  11    1.45    3.02
   1 -22  13    2.73    2.94
  -1  22 -13   -1.81    3.31
   1  22  13   -4.47    3.38
  -1 -22 -13    4.55    4.86
   1 -22  15    1.63    2.96
   1  22  15    0.75    2.86
  -1 -22 -15    1.44    3.99
   1  22  15    2.04    3.27
   1 -22  17   -0.35    3.01
   1  22  17   -2.43    2.89
  -1 -22 -17   -2.51    5.31
  -1 -22 -19    2.11    4.60
   1  22  19    2.77    3.29
   1 -22  19   -1.33    3.20
   1  22  21    0.62    2.66
   1  22  21    1.65    2.95
  -1 -22 -21   -2.70    4.12
   1 -22  21    1.86    2.81
   1  22  23    3.42    2.90
   1 -22  23    7.70    3.24
   1  22  25   14.67    4.19
   1 -22  25   14.82    3.28
   1  22  27   -0.39    1.99
   1  22  27   -2.92    2.27
   1 -22  27    0.81    1.97
  -1  22 -27   -0.07    2.78
   1  22  29    9.70    2.55
   1  22  29   12.04    3.12
   1 -22  29   11.46    2.43
  -1  22 -29   15.59    3.39
   1  22  31    8.66    2.41
   1  22  31   10.76    2.11
   1  23 -30    2.03    2.32
  -1  23  30   -1.31    1.69
  -1 -23  30    4.31    1.55
   1 -23 -28   33.35    6.65
   1  23 -28   28.41    4.57
  -1 -23  28   21.65    2.93
   1 -23 -26   43.49    7.29
  -1 -23  26   40.60    4.41
   1  23 -26   45.22    6.13
  -1 -23  24   59.81    5.88
   1 -23 -24   64.49   10.29
   1  23 -24   71.58    8.34
  -1  23  24   42.05    6.11
   1 -23 -22   -4.98    5.78
  -1 -23  22   -3.49    2.25
  -1  23  22   -1.88    2.90
   1  23 -22   -2.23    3.80
   1 -23 -20   31.17    9.34
   1  23 -20   29.95    6.41
  -1 -23  20   28.39    5.01
  -1  23  20   24.99    5.45
  -1 -23  18   43.50    6.09
   1  23 -18   59.53    8.50
   1 -23 -18   46.30   10.24
   1 -23 -16   87.77   12.70
   1  23 -16   89.42    9.74
  -1 -23  16   82.73    8.45
  -1 -23  14   69.16    7.58
   1  23 -14   74.77    8.96
   1 -23 -14   67.57   10.70
   1 -23 -12  110.42   12.86
   1  23 -12  112.56   10.26
   1 -23 -10    8.54    4.38
   1  23 -10    7.94    4.16
   1 -23 -10    5.29    4.46
   1  23  -8   62.23    7.89
   1 -23  -8   49.98    7.57
   1 -23  -8   58.31    9.32
   1 -23  -6   -0.41    4.68
   1  23  -6   -0.89    3.72
  -1  23   6   -4.75   11.10
   1 -23  -6   -0.08    3.62
   1  23  -6   -2.77   10.01
   1  23  -4   23.48    5.54
  -1  23   4   24.52   10.90
   1  23  -4   35.06   13.65
   1  23  -2    5.94    9.63
  -1  23   2   24.43   15.89
  -1  23   0  176.83   31.79
   1  23   0  147.30   28.21
   1  23   2   21.31   13.46
  -1  23  -2   32.09   13.57
   1  23   4   18.83    5.33
   1  23   4    5.65    8.31
  -1  23  -4   23.00   15.04
   1  23   6  172.56   12.53
   1 -23   6  171.34   11.32
   1  23   6  197.93   32.33
  -1  23  -6  186.06   12.12
  -1  23  -8  149.99   11.24
  -1 -23  -8  150.66   14.21
   1 -23   8  136.88   10.38
   1  23   8  120.19   10.18
  -1 -23 -10   10.31    5.43
  -1  23 -10    8.82    3.27
   1 -23  10   11.73    4.10
   1  23  10   21.40    5.20
   1  23  12   21.74    4.92
  -1  23 -12   24.03    5.36
  -1 -23 -12   23.64    7.35
   1 -23  12   32.52    5.71
   1  23  14    4.99    3.72
  -1 -23 -14    6.70    5.21
   1  23  14    1.05    3.31
  -1  23 -14    6.66    4.32
   1 -23  14    6.68    3.44
   1  23  16    6.66    3.51
  -1  23 -16   12.67    4.67
   1 -23  16   12.24    4.19
  -1 -23 -16   18.57    6.54
   1 -23  18   20.58    4.72
  -1 -23 -18   17.96    6.37
  -1 -23 -20    9.73    6.04
   1 -23  20   10.89    4.12
   1  23  20   11.63    4.67
   1 -23  22    3.15    2.86
   1  23  22    2.67    3.46
   1 -23  24   -1.73    2.74
  -1  23 -24    1.27    2.96
   1  23  24    1.49    2.84
  -1  23 -26    1.33    2.81
   1  23  26    0.71    2.28
   1 -23  26    1.19    2.40
   1  23  26    3.00    2.11
   1  23  28   -0.64    1.94
   1 -23  28    2.49    1.85
   1  23  28    0.87    1.93
  -1  23 -28   -1.24    2.51
   1  23  30   -0.76    1.57
  -1  23 -30    0.07    2.34
   1 -23  30    1.07    1.55
   1  23  30    1.35    1.47
  -1  24  29    5.57    1.92
  -1 -24  29    6.70    1.77
   1  24 -29   11.06    3.18
   1  24 -27    0.89    2.86
  -1 -24  27    3.08    1.80
  -1 -24  25    3.84    1.86
   1  24 -25    4.40    3.44
   1 -24 -25    8.74    5.11
  -1  24  25    5.72    2.78
   1 -24 -23    0.94    4.93
  -1 -24  23    7.22    3.16
  -1  24  23    4.85    2.98
   1  24 -23    3.91    3.13
  -1 -24  21    1.30    2.62
   1  24 -21    4.53    4.40
   1 -24 -21    0.73    5.66
  -1  24  21    3.89    3.03
   1 -24 -19   15.10    6.90
  -1  24  19    7.44    3.52
  -1 -24  19   14.89    3.78
   1  24 -19    6.27    4.29
  -1 -24  17   56.03    6.83
   1  24 -17   59.96    8.05
   1 -24 -17   50.78    9.80
   1  24 -15  110.32   10.62
  -1 -24  15  105.21    9.20
   1 -24 -15   99.30   13.11
   1  24 -13  275.31   16.63
   1 -24 -13  258.68   19.70
   1  24 -11   44.68    7.30
   1 -24 -11   50.38    9.11
   1  24  -9   24.26    5.76
   1 -24  -9   22.29    6.91
   1 -24  -9    9.80    4.58
   1 -24  -7    4.09    3.15
   1  24  -7    4.60    3.88
   1 -24  -7    4.80    4.13
   1  24  -5   -1.71    4.43
   1 -24  -5    5.40    3.28
   1 -24  -3   21.65    5.03
   1  24  -3   36.34    6.38
   1 -24  -1    2.22    3.27
   1  24  -1    3.59    4.18
   1  24   1    8.09   11.54
   1 -24   1    4.20    3.40
   1  24   1    5.50    4.10
   1  24   3   13.60    4.62
   1 -24   3   13.05    4.26
   1 -24   5   43.74    6.39
   1  24   5   47.49    7.41
  -1  24  -5   44.15    6.81
  -1 -24  -7    5.03    4.65
  -1  24  -7    2.11    3.48
   1  24   7    0.05    3.64
   1 -24   7    0.60    2.90
   1  24   9   -0.88    3.61
   1 -24   9    4.15    3.31
  -1 -24  -9    3.04    4.37
  -1  24  -9   -7.13    4.23
   1 -24  11    4.04    3.43
  -1  24 -11    6.04    4.14
   1  24  11    2.50    3.43
  -1 -24 -11    7.46    5.19
   1 -24  13    1.84    2.98
   1  24  13   -1.10    3.82
  -1 -24 -13   -1.66    4.15
  -1  24 -13    1.57    3.65
  -1  24 -15    2.79    3.90
  -1 -24 -15    3.35    4.81
   1 -24  15    5.65    3.52
   1  24  15    4.26    3.51
   1 -24  17   10.27    4.15
  -1  24 -17    7.78    3.75
  -1 -24 -17    8.79    5.34
   1 -24  19    3.41    2.80
  -1  24 -19   10.53    3.82
  -1 -24 -19    4.11    4.84
  -1  24 -21   11.32    4.10
   1 -24  21   11.18    3.79
  -1 -24 -21   13.78    5.22
   1  24  21    7.93    3.75
   1 -24  23    0.86    2.43
   1  24  23    0.45    3.39
  -1  24 -23    8.74    3.92
   1  24  25    3.85    3.15
  -1  24 -25    4.99    3.43
   1 -24  25   -0.83    1.92
   1  24  25    3.98    2.36
  -1  24 -27    6.09    3.32
   1  24  27    0.90    1.60
   1 -24  27    4.89    2.04
   1  24  27   -0.17    1.87
   1  24  29    3.70    2.03
  -1  24 -29    4.40    2.69
   1 -24  29    4.17    1.77
  -1  25  28   -0.17    1.44
   1  25 -28    1.19    2.54
   1 -25 -28    3.47    2.88
   1  25 -26   23.07    4.92
  -1 -25  26   13.31    2.52
   1 -25 -26   16.23    5.49
   1 -25 -24    8.33    5.32
  -1 -25  24    6.92    2.37
   1  25 -24   12.27    4.28
  -1 -25  22   31.62    4.68
   1 -25 -22   36.11    7.91
  -1  25  22   19.47    4.31
   1  25 -22   29.38    5.89
   1  25 -20    0.40    3.62
  -1 -25  20    2.37    3.07
   1 -25 -20   -7.93    6.10
  -1  25  20   -4.06    2.93
   1  25 -18    8.88    4.97
  -1 -25  18    9.23    3.76
   1 -25 -18    4.96    5.06
  -1  25  18    4.84    3.88
   1 -25 -16  120.02   15.10
   1  25 -16  140.74   12.12
  -1 -25  16  121.01    9.61
   1  25 -14   -0.14    4.52
   1 -25 -14   -4.92    5.14
   1 -25 -12    8.89    5.23
   1  25 -12   17.67    5.57
   1 -25 -10    2.96    2.84
   1  25 -10   12.12    5.04
   1 -25 -10    9.49    5.33
   1 -25  -8    0.88    3.18
   1  25  -8    0.41    4.12
   1 -25  -8    6.65    5.44
   1  25  -6   -4.62    3.81
   1 -25  -6    2.62    3.07
   1 -25  -6    3.74    5.25
   1  25  -4   85.38    9.46
   1 -25  -4   58.45    8.33
   1  25  -2   17.08    5.15
   1 -25  -2   17.35    5.07
   1  25   0   20.10    5.38
   1 -25   0   16.22    4.90
   1  25   2    3.54    3.54
   1 -25   2    0.95    3.48
   1  25   4   44.44    6.93
  -1  25  -4   57.32    7.46
   1 -25   4   51.33    6.57
  -1  25  -6   90.20    8.97
   1  25   6   71.69    8.31
   1 -25   6   78.66    8.47
  -1  25  -8   27.17    6.26
   1 -25   8   21.16    4.59
  -1 -25  -8   24.19    7.47
   1  25   8   18.05    5.08
  -1 -25 -10    0.66    4.55
   1  25  10   -0.24    3.76
  -1  25 -10    8.28    3.41
   1 -25  10    9.37    4.17
   1 -25  12   17.46    4.99
  -1 -25 -12   17.22    6.26
   1  25  12   12.28    4.64
  -1  25 -12    6.28    4.24
   1 -25  14   29.87    5.69
  -1 -25 -14   22.55    7.14
   1  25  14   22.42    5.46
  -1  25 -14   29.24    5.90
   1 -25  16    5.60    3.47
  -1  25 -16    3.47    3.42
  -1 -25 -16    9.03    5.07
  -1  25 -18   10.34    4.07
  -1 -25 -18   -0.26    5.01
   1 -25  18    6.38    3.73
  -1  25 -20   98.22    9.34
   1 -25  20   75.18    7.54
   1  25  20   86.35    9.52
  -1 -25 -20   99.42   12.51
   1 -25  22   17.25    3.97
  -1  25 -22   21.20    4.90
   1  25  22   12.74    3.98
   1 -25  24   15.71    3.33
   1  25  24   12.45    3.59
  -1  25 -24   16.94    4.12
   1 -25  26    2.61    1.85
   1  25  26   -2.50    2.37
  -1  25 -26    4.84    2.97
  -1  25 -28    2.08    2.39
   1  25  28    0.15    1.60
   1 -25  28    0.64    1.35
  -1  26  27   -1.65    1.51
   1 -26 -27    3.17    3.27
   1  26 -27    2.61    2.71
   1  26 -25    1.70    3.05
   1 -26 -25    6.43    4.79
  -1 -26  23   14.05    3.21
   1  26 -23   15.38    4.45
  -1 -26  21   14.76    3.75
   1  26 -21   12.00    4.86
   1 -26 -21    4.64    5.09
  -1  26  19    0.93    2.54
  -1 -26  19   -0.88    2.77
   1 -26 -19   -1.43    4.95
   1  26 -17   73.20    9.04
   1 -26 -17   59.90   10.80
   1  26 -15   -4.21    4.81
   1 -26 -15    4.74    4.97
   1 -26 -13   23.89    6.74
   1  26 -13   27.53    6.50
   1  26 -11   14.79    5.01
   1 -26 -11   12.79    6.19
   1 -26  -9   61.15    9.89
   1  26  -9   73.46    8.86
   1 -26  -7   43.22    8.74
   1 -26  -7   32.32    6.68
   1  26  -7   37.56    6.90
   1 -26  -5   39.53    8.27
   1  26  -5   34.14    6.49
   1 -26  -5   23.69    5.80
   1 -26  -3    0.51    3.22
   1  26  -3    6.96    5.11
   1 -26  -1    7.46    4.29
   1  26  -1   16.80    5.36
   1 -26   1    3.37    3.21
   1  26   1   -1.20    3.78
   1  26   3    6.58    4.17
   1 -26   3    2.45    3.47
   1  26   5   70.52    8.47
   1 -26   5   68.70    7.81
  -1  26  -5   80.13    8.90
  -1  26  -7    9.87    4.63
   1  26   7   -1.14    4.26
   1 -26   7    6.92    4.19
  -1 -26  -7   11.85    5.92
  -1  26  -9   19.07    4.88
   1  26   9   12.10    4.27
   1 -26   9   18.75    5.03
  -1 -26  -9   23.17    7.02
   1 -26  11   53.90    7.18
   1  26  11   51.84    7.34
  -1 -26 -11   55.83   10.13
  -1  26 -11   67.19    8.42
   1 -26  13    7.49    3.83
  -1  26 -13    2.32    4.42
   1  26  13   11.13    4.37
   1 -26  15   -0.02    3.28
  -1  26 -15    7.58    4.28
  -1 -26 -15    4.15    5.39
  -1 -26 -17   18.82    7.17
   1 -26  17   16.12    4.65
  -1  26 -17   16.63    5.36
  -1  26 -19   17.18    4.77
   1 -26  19   11.94    3.79
   1  26  19    7.21    4.06
  -1 -26 -19   16.51    6.45
  -1 -26 -21    4.78    4.89
   1 -26  21   -4.17    2.96
  -1  26 -21    2.23    3.20
   1  26  21    3.30    3.26
  -1  26 -23    5.04    3.38
   1 -26  23   10.25    3.16
   1  26  23    3.75    2.54
   1 -26  25   -1.22    1.86
   1  26  25   -2.38    2.39
  -1  26 -25    3.52    2.78
   1  26  27    0.51    1.52
   1 -26  27   -1.38    1.67
  -1  26 -27    1.80    2.60
   1 -27 -26    6.22    3.19
   1  27 -26    9.00    3.13
   1 -27 -24    8.16    5.26
   1  27 -24   16.35    3.87
   1 -27 -22   -4.43    4.93
   1  27 -22    0.62    3.00
   1  27 -20   64.86    8.01
   1 -27 -20   58.97   10.26
   1  27 -18    6.54    4.09
   1 -27 -18   18.08    7.42
   1  27 -16   17.12    5.61
   1 -27 -16   11.20    4.94
   1  27 -14   25.42    5.58
   1 -27 -14   14.40    6.73
   1  27 -12   10.87    4.48
   1 -27 -12    9.45    5.81
   1 -27 -10  109.20   12.83
   1  27 -10  118.96   11.22
   1  27  -8    6.92    4.56
   1 -27  -8    5.75    3.73
   1 -27  -8    3.59    4.07
   1 -27  -6   14.44    5.91
   1 -27  -6    3.91    3.44
   1  27  -6    3.94    4.06
   1 -27  -4   56.68    8.32
   1 -27  -4   94.08   11.97
   1  27  -4   76.89    8.90
   1 -27  -2    1.38    2.83
   1  27  -2    1.98    3.70
   1  27   0    7.06    4.18
   1 -27   0   12.77    5.12
   1  27   2    3.38    3.76
   1 -27   2   10.86    4.51
   1  27   4   44.85    6.83
   1 -27   4   47.30    6.98
   1  27   6    3.87    4.09
  -1  27  -6    1.38    3.57
   1 -27   6    3.61    3.98
  -1 -27  -6    3.57    4.34
   1  27   8   10.38    4.53
  -1 -27  -8   14.13    5.62
  -1  27  -8   12.38    4.39
   1 -27   8    7.40    3.73
   1  27  10   11.71    4.70
   1 -27  10   11.72    4.66
  -1  27 -10   18.12    5.27
  -1 -27 -10   13.01    6.05
   1 -27  12   26.96    5.42
  -1 -27 -12   37.24    8.61
  -1  27 -12   44.79    6.75
   1  27  12   25.61    5.53
   1 -27  14   45.77    6.88
  -1  27 -14   53.08    7.43
  -1 -27 -14   42.40    8.47
   1  27  14   34.91    5.71
  -1  27 -16   -2.53    4.05
   1 -27  16   -1.54    2.77
  -1 -27 -16   -4.39    4.89
  -1  27 -18    1.59    3.34
   1 -27  18   -2.81    3.40
  -1 -27 -18   -6.78    4.65
  -1  27 -20   20.80    4.95
   1 -27  20   16.90    3.83
   1  27  20   11.78    4.05
  -1 -27 -20   17.64    6.00
   1  27  22    5.34    2.87
   1 -27  22   -1.29    2.30
  -1  27 -22   -0.64    3.01
  -1  27 -24    3.75    2.69
   1 -27  24   -0.90    1.77
   1  27  24    2.50    2.35
   1  27  26    0.18    1.60
   1 -27  26   -1.71    1.91
  -1  27 -26   -4.65    2.68
   1 -28 -25   -1.50    3.17
   1  28 -25    5.17    3.01
   1 -28 -23   20.97    5.92
   1  28 -23   18.55    4.19
   1  28 -21   -8.23    4.13
   1 -28 -21    7.74    5.05
   1 -28 -19   -9.59    6.10
   1  28 -19    1.21    3.52
   1  28 -17   25.62    5.89
   1 -28 -17   23.40    7.40
   1 -28 -15   29.92    8.38
   1  28 -15   39.77    6.88
   1 -28 -13   56.47   10.38
   1  28 -13   68.39    8.93
   1  28 -11    4.29    4.34
   1 -28 -11    6.70    5.05
   1  28  -9   34.62    6.44
   1 -28  -9   30.27    7.48
   1 -28  -7   24.29    5.76
   1  28  -7   32.84    6.62
   1 -28  -7   22.55    6.51
   1 -28  -5   57.30    9.74
   1  28  -5   53.15    7.85
   1 -28  -5   43.29    7.46
   1 -28  -3   15.28    6.28
   1 -28  -3   10.49    4.34
   1  28  -3   14.61    5.02
   1  28  -1   -2.39    3.86
   1 -28  -1   -0.56    3.24
   1  28   1   77.83    8.56
   1 -28   1   70.47    8.80
   1  28   3   59.91    7.44
   1 -28   3   61.07    8.30
  -1 -28  -5   72.51   10.36
   1  28   5   56.24    7.49
  -1  28  -5   53.53    7.64
   1 -28   5   48.96    7.16
  -1 -28  -7   12.48    6.06
   1 -28   7    3.48    3.35
   1  28   7   12.84    4.56
  -1  28  -7   12.16    4.48
   1  28   9   14.86    4.50
  -1  28  -9   10.38    4.00
   1 -28   9   12.82    4.54
  -1 -28  -9    8.80    4.03
  -1  28 -11    2.82    3.99
  -1 -28 -11    2.12    4.02
   1  28  11    1.56    3.12
   1 -28  11    6.33    3.63
   1  28  13    2.74    3.23
  -1 -28 -13    0.30    4.28
   1 -28  13    3.33    3.29
  -1  28 -13    1.68    3.96
   1 -28  15   23.37    5.19
  -1 -28 -15   25.63    6.50
  -1  28 -15   17.03    4.80
  -1 -28 -17    1.57    4.61
   1 -28  17    5.36    3.31
  -1  28 -17    9.31    4.04
  -1  28 -19   -0.38    3.19
   1 -28  19    9.48    3.24
   1  28  19    5.98    3.27
  -1 -28 -19   12.27    5.54
   1 -28  21    4.19    2.51
  -1  28 -21   -2.28    3.03
   1  28  21    3.53    2.81
   1 -28  23    0.36    1.70
   1  28  23   -2.92    2.61
  -1  28 -23   -0.65    2.95
   1 -28  25    0.37    1.46
  -1  28 -25    2.38    2.45
   1  28  25    1.02    1.48
   1  29 -24   -0.41    2.40
   1 -29 -24    0.35    2.97
   1 -29 -22    0.44    3.90
   1  29 -22    2.61    2.92
   1 -29 -20    9.93    5.36
   1  29 -20    2.03    3.29
   1  29 -18   80.65    8.53
   1 -29 -18   69.94   10.86
   1  29 -16   62.48    8.06
   1 -29 -16   75.13   11.10
   1  29 -14   13.61    5.05
   1 -29 -14   11.90    5.42
   1 -29 -12    5.56    4.58
   1  29 -12    0.41    4.14
   1  29 -10    6.11    4.76
   1 -29 -10    9.43    5.13
   1 -29  -8    5.58    4.33
   1  29  -8   15.73    5.45
   1  29  -6   21.62    5.58
   1 -29  -6   20.65    6.26
   1 -29  -6   12.50    4.40
   1 -29  -4   -0.90    3.06
   1 -29  -4    1.62    3.99
   1  29  -4    3.54    3.34
   1 -29  -2   18.58    4.79
   1 -29  -2   34.57    7.83
   1 -29   0   15.11    4.80
   1  29   0   54.89    8.51
   1 -29   2    3.77    2.93
   1  29   2   11.87    4.33
  -1 -29  -4    4.77    4.92
   1 -29   4    1.38    3.16
   1  29   4    1.45    3.33
   1  29   6   19.86    4.91
   1 -29   6   21.94    5.34
  -1  29  -6   24.05    5.42
  -1 -29  -6   26.96    7.35
  -1 -29  -8   29.31    7.16
  -1  29  -8   27.19    5.52
   1  29   8   30.22    5.77
   1 -29   8   16.69    5.31
   1  29  10   20.82    4.87
  -1  29 -10   29.18    6.38
  -1 -29 -10   30.64    7.43
   1 -29  10   16.31    4.55
   1  29  12    7.50    3.71
  -1  29 -12    7.89    4.40
   1 -29  12    7.73    3.79
  -1 -29 -12    5.55    4.61
  -1  29 -14    5.39    3.60
   1 -29  14   -4.34    3.09
  -1 -29 -14    1.29    5.57
  -1  29 -16    2.87    3.61
  -1 -29 -16    8.43    4.79
   1 -29  16    1.14    2.82
   1 -29  18    5.22    3.12
  -1 -29 -18   -1.17    4.44
  -1  29 -18   -2.52    3.41
   1  29  18   -1.22    2.33
   1 -29  20    2.61    2.25
   1  29  20    0.11    2.15
  -1  29 -20   -3.69    3.12
  -1 -29 -20   -1.24    3.88
  -1  29 -22    2.60    2.84
   1 -29  22    2.31    1.87
   1  29  22   -1.97    2.21
   1  29  24   -0.40    1.64
  -1  29 -24    0.91    2.21
   1 -29  24    0.19    1.42
   1  30 -23    3.45    2.59
   1 -30 -23    2.12    3.16
   1  30 -21   -6.11    3.47
   1 -30 -21    0.73    3.67
   1  30 -19   55.39    6.73
   1 -30 -19   69.25    9.73
   1  30 -17    1.54    3.28
   1 -30 -17   -2.57    4.18
   1  30 -15    2.64    3.93
   1 -30 -15   -2.06    4.77
   1  30 -13   -2.60    3.73
   1 -30 -13   -4.65    5.08
   1  30 -11    0.56    3.56
   1 -30 -11    0.16    4.22
   1  30  -9   11.13    4.41
   1 -30  -9   15.70    6.13
   1 -30  -7   27.68    6.90
   1  30  -7   28.47    5.82
   1 -30  -5    2.85    4.35
   1  30  -5    5.12    3.69
   1 -30  -5   -1.89    2.91
   1 -30  -3    6.39    3.29
   1  30  -3    8.80    4.78
   1 -30  -3    3.14    4.14
   1 -30  -1   -1.79    2.99
   1  30  -1    5.26    3.55
   1 -30  -1    4.57    4.51
   1  30   1    2.96    3.71
   1 -30   1    1.04    2.92
   1  30   3   -0.72    3.45
  -1 -30  -3    2.64    4.10
   1 -30   3   -1.94    3.12
  -1 -30  -5    3.44    3.71
   1  30   5    2.36    3.10
   1 -30   5    3.36    3.35
   1 -30   7    0.59    3.09
   1  30   7    3.17    3.75
  -1 -30  -7    0.19    3.87
  -1 -30  -9   31.23    7.10
   1  30   9   18.08    4.55
   1 -30   9   22.47    5.13
  -1  30  -9   34.54    6.27
   1 -30  11   -6.36    3.89
   1  30  11    2.46    2.88
  -1  30 -11    1.45    3.70
  -1 -30 -11    1.89    4.04
  -1 -30 -13    3.80    4.54
   1 -30  13    0.04    3.03
  -1  30 -13   -1.20    3.33
   1 -30  15    0.15    2.73
  -1 -30 -15   -3.47    4.35
  -1  30 -15    5.47    3.55
   1  30  17   -1.76    2.59
  -1  30 -17   -0.40    2.95
   1 -30  17    1.23    2.32
   1  30  19   10.21    2.84
   1 -30  19   18.48    3.71
  -1  30 -19   18.51    4.36
  -1 -30 -19   22.32    5.92
  -1  30 -21   12.01    3.36
   1  30  21    4.65    2.45
   1 -30  21   10.63    2.74
   1  31 -22    4.79    2.66
   1 -31 -20    8.50    4.28
   1  31 -20    2.36    2.83
   1  31 -18    1.05    2.97
   1 -31 -18    1.35    4.60
   1 -31 -16    7.90    5.02
   1  31 -16    2.43    3.57
   1 -31 -14    4.72    4.94
   1  31 -14    6.44    4.04
   1  31 -12   12.21    4.50
   1 -31 -12    3.69    4.51
   1 -31 -10    2.24    4.12
   1  31 -10   -4.02    3.60
   1 -31  -8    5.06    4.05
   1  31  -8    5.49    3.64
   1 -31  -6   43.24   11.09
   1  31  -6   11.75    4.43
   1 -31  -4    4.22    3.29
   1  31  -4    5.82    3.94
   1 -31  -4    6.58    4.78
   1 -31  -2    7.65    3.86
   1 -31  -2   19.77    5.74
   1  31  -2   16.83    4.78
   1 -31   0    7.92    4.03
   1  31   0    9.92    3.42
   1 -31   0   17.48    5.47
   1  31   2   37.12    5.89
   1 -31   2   30.82    5.83
  -1 -31  -2   42.03    7.95
   1 -31   4   -0.83    2.77
  -1 -31  -4   -0.01    4.20
   1  31   4   -0.32    3.12
  -1 -31  -6    4.62    4.20
   1 -31   6    6.15    3.35
   1  31   6    0.07    2.88
   1 -31   8    6.75    4.02
   1  31   8   13.70    4.32
   1 -31  10   -0.93    3.60
  -1 -31 -10    1.86    3.76
   1  31  10    5.86    3.60
  -1  31 -10   -8.22    3.88
   1 -31  12    2.88    2.70
  -1 -31 -12   -1.12    3.96
  -1  31 -12   -4.39    3.69
   1 -31  14    6.64    2.94
  -1  31 -14   -0.79    3.10
  -1 -31 -14    3.03    3.76
   1  31  16    3.74    2.41
  -1 -31 -16   11.84    4.81
   1 -31  16    5.73    2.53
  -1  31 -16   12.00    3.56
  -1  31 -18    7.71    3.32
   1 -31  18    3.97    2.24
   1  31  18    5.45    2.69
  -1 -31 -18   -0.89    3.65
   1  31  20   -0.46    1.88
   1 -31  20    1.14    1.56
  -1  31 -20   -3.11    2.11
   1 -32 -19    2.34    3.82
   1  32 -19    7.38    3.04
   1 -32 -17    6.90    4.05
   1  32 -17    1.87    3.11
   1 -32 -15    3.51    4.27
   1  32 -15    5.55    3.58
   1 -32 -13    5.64    4.28
   1  32 -13    6.70    4.08
   1 -32 -11   20.40    6.18
   1  32 -11   20.03    4.87
   1 -32  -9   -1.02    3.94
   1  32  -9   -0.02    3.55
   1  32  -7    8.15    4.30
   1 -32  -7   10.37    4.75
   1  32  -5    6.72    4.04
   1 -32  -5    6.02    4.43
   1  32  -3    4.75    3.53
   1 -32  -3   -2.38    4.50
   1  32  -1    4.91    3.16
   1 -32  -1    1.95    3.69
   1 -32   1    5.01    4.16
  -1 -32  -1    7.55    4.79
   1 -32   1    5.25    3.57
   1  32   1    3.40    3.29
  -1 -32  -3   14.18    5.38
   1  32   3    6.19    3.47
   1 -32   3    9.81    3.68
   1 -32   3   11.07    5.42
   1 -32   5   13.40    4.41
   1  32   5   18.90    4.28
  -1 -32  -5   21.55    6.29
  -1 -32  -7    9.41    4.20
   1  32   7    9.49    3.64
   1 -32   7   14.43    4.35
  -1 -32  -9    6.55    4.31
   1  32   9    7.76    3.46
   1 -32   9    8.63    3.40
   1 -32  11   -1.08    2.40
  -1 -32 -11    2.29    3.61
  -1  32 -13    7.49    3.57
   1 -32  13    4.94    3.20
  -1 -32 -13    7.55    4.23
   1  32  15    0.57    2.14
  -1 -32 -15   -1.36    3.69
  -1  32 -15   -0.73    2.51
   1 -32  15    2.79    2.28
   1 -32  17    0.98    1.88
  -1  32 -17   -0.23    2.58
   1  32  17   -2.26    2.22
  -1 -32 -17   -3.32    3.78
   1  32  19   -1.11    1.67
   1 -32  19    0.52    1.60
   1  33 -18    9.57    2.91
   1 -33 -18    9.89    3.94
   1  33 -16    1.41    2.74
   1 -33 -16    4.73    4.16
   1  33 -14   -2.10    2.99
   1 -33 -14    0.79    3.81
   1  33 -12   11.43    3.87
   1 -33 -12    5.79    4.25
   1  33 -10   14.97    4.42
   1 -33 -10    7.51    4.57
   1 -33  -8    4.56    3.66
   1  33  -8    6.79    3.13
   1 -33  -6    1.88    3.59
   1  33  -6   -2.61    2.98
   1 -33  -4    0.52    3.72
   1  33  -4    1.49    2.93
   1 -33  -2    3.80    4.89
  -1 -33   2   -2.27    3.79
   1  33  -2   -5.65    3.56
   1  33   0    8.65    3.58
  -1 -33   0    4.55    4.38
   1 -33   0   -0.10    3.79
  -1 -33  -2    1.13    3.30
   1  33   2   -1.76    2.78
   1 -33   2    3.36    3.52
   1 -33   4    1.32    3.99
   1  33   4    7.34    3.47
  -1 -33  -4    0.18    3.21
   1 -33   6    1.34    2.73
  -1 -33  -6   -4.25    4.24
   1  33   6    1.80    2.75
   1 -33   6    0.03    3.08
  -1 -33  -8   -3.13    3.36
   1 -33   8    0.25    2.51
  -1 -33 -10    5.30    3.47
   1 -33  10    8.47    3.33
   1 -33  12   13.08    3.50
  -1 -33 -12   12.82    4.13
   1 -33  14    2.01    2.03
   1  33  14    0.56    1.94
  -1 -33 -16   -0.50    2.98
   1  33  16    0.99    1.91
   1 -34 -17    7.95    3.66
   1 -34 -15   -9.11    3.61
   1  34 -15    1.10    2.38
   1 -34 -13    5.99    4.46
   1  34 -13    6.23    2.79
   1  34 -11    0.96    2.87
   1 -34 -11    3.42    4.23
   1  34  -9   14.32    3.83
   1 -34  -9   14.65    4.91
   1  34  -7   -3.21    2.83
   1 -34  -7    1.81    3.33
   1 -34  -5   17.30    5.10
   1  34  -5    7.11    3.06
   1 -34  -3   -0.81    3.30
   1  34  -3    2.94    3.04
  -1 -34   3   -1.25    3.45
   1  34  -1   -2.74    2.65
   1 -34  -1    0.84    3.42
  -1 -34   1   -1.64    3.22
   1  34   1    2.69    2.58
  -1 -34  -1    4.94    3.86
   1 -34   1    1.34    3.12
   1 -34   3   -3.32    3.61
  -1 -34  -3    4.03    3.98
   1  34   3    3.06    2.48
   1 -34   5    3.36    3.16
   1  34   5    1.95    2.58
  -1 -34  -5    0.30    3.18
   1 -34   7   11.43    4.43
  -1 -34  -7   14.28    5.06
   1 -34   9   -0.10    2.72
  -1 -34  -9    0.53    3.10
   1 -34  11    3.99    3.04
  -1 -34 -11   -2.04    3.76
  -1 -34 -13    3.04    3.39
   1  34  13   -1.70    2.16
   1 -34  13   -0.49    2.39
  -1 -34 -15    2.71    3.12
   1 -35 -14   10.69    4.02
   1  35 -12    3.73    2.53
   1 -35 -12    2.04    3.22
   1  35 -10    5.14    2.67
   1 -35 -10   -0.86    3.14
   1  35  -8    6.81    3.06
  -1 -35   8    3.78    3.89
   1 -35  -8    4.28    3.16
   1  35  -6   16.28    3.72
   1 -35  -6   14.94    5.04
  -1 -35   6   20.10    4.75
  -1 -35   4    4.73    3.72
   1  35  -4    6.30    3.19
   1 -35  -4   -2.02    3.17
   1 -35  -2    3.74    3.77
   1  35  -2   -1.83    2.77
  -1 -35   2    3.44    3.79
   1  35   0    9.54    3.12
   1 -35   0    6.21    4.11
   1  35   2    6.61    2.55
   1 -35   2    4.16    3.62
  -1 -35  -2    0.51    3.63
   1 -35   4   -4.07    3.40
  -1 -35  -4   -0.90    2.98
  -1 -35  -6   -4.41    3.30
   1 -35   6    0.99    2.58
  -1 -35  -8    3.19    3.53
   1 -35   8    5.90    3.17
   1 -35  10    2.26    2.53
  -1 -35 -10    3.45    2.82
   1 -35  12    2.42    2.36
  -1 -35 -12    5.26    3.18
  -1 -36  11   -3.72    2.53
   1 -36 -11   -0.69    2.83
   1  36  -9    1.05    1.98
   1 -36  -9   -0.63    2.63
  -1 -36   9   -0.72    2.41
   1 -36  -7    3.30    2.93
   1  36  -7    3.40    2.30
  -1 -36   7   -3.09    2.55
   1 -36  -5    2.95    3.44
  -1 -36   5   -3.28    3.04
   1  36  -5    0.69    2.13
  -1 -36   3   10.20    3.61
   1  36  -3   13.31    3.19
   1 -36  -3   11.70    3.96
   1 -36  -1    2.87    3.22
  -1 -36   1    0.64    2.77
   1 -36   1    1.15    2.94
  -1 -36  -1    3.35    3.24
  -1 -36  -3    3.67    3.32
   1 -36   3    0.51    2.61
   1 -36   5   10.54    3.64
  -1 -36  -5   12.49    4.20
  -1 -36  -7   -0.03    2.73
   1 -36   7   -0.12    2.22
  -1 -36  -9   -0.69    2.67
   1 -36   9   -0.88    2.01
   1 -37  -8   -0.84    2.44
  -1 -37   8    0.08    2.03
   1 -37  -6    1.65    2.64
  -1 -37   6   -0.73    2.51
   1 -37  -4   16.25    4.01
  -1 -37   4   10.29    3.64
   1 -37  -2    1.34    2.74
  -1 -37   2   -1.45    2.91
   1 -37   0    9.21    3.47
  -1 -37   0   10.99    3.45
  -1 -37  -2    4.42    2.93
   1 -37   2    8.43    3.34
  -1 -37  -4    4.72    2.90
   1 -37   4    8.65    3.30
   1 -37   6    2.15    2.27
  -1 -37  -6   -0.56    2.81
  -2   0  38    2.22    1.41
  -2   0  38   -0.52    1.64
  -2   0  36  152.13    9.24
   2   0 -34   15.96    5.38
  -2   0  34    8.32    3.13
  -2   0  32   14.12    3.99
   2   0 -32   16.00    6.26
  -2   0  30  109.80    9.63
   2   0 -30   93.31   11.86
   2   0 -28  217.13   17.07
  -2   0  28  219.85   14.25
  -2   0  26   16.79    4.10
   2   0 -26   16.04    5.04
  -2   0  26   21.60    5.07
   2   0 -24   38.21    6.59
   2   0 -24   40.36   12.62
   2   0 -24   42.08   15.69
  -2   0  24   40.79    5.58
   2   0 -22   23.45   10.74
   2   0 -22   32.92   12.26
  -2   0  22   27.37    7.73
   2   0 -20    1.28    5.73
   2   0 -20    2.54    5.97
  -2   0  20   -0.25    3.76
  -2   0  18  226.18   19.79
   2   0 -18  205.10   25.85
   2   0 -18  210.30   23.05
   2   0 -16  282.49   27.53
  -2   0  16  351.05   23.56
   2   0 -16  291.88   24.69
  -2   0  14  161.20   15.37
   2   0 -14  121.70   16.82
  -2   0  12   86.31   11.00
   2   0 -12   67.18   12.18
  -2   0  10   43.28    7.74
   2   0 -10   41.93    8.75
  -2   0   8   28.03    6.43
   2   0  -8   26.89    5.75
   2   0  -8   30.97    7.39
   2   0  -6   18.67    4.42
   2   0  -6   24.14    7.11
   2   0  -4   65.36    6.51
   2   0  -4   43.14    4.58
   2   0  -2  398.30    9.95
  -2   0   2  396.34   16.92
   2   0  -2  415.19   15.73
   2   0   0  278.60   11.51
   2   0   0  257.58   13.91
   2   0   0  273.93   13.29
   2   0   2 1641.81   31.48
  -2   0  -2 1479.75   20.31
   2   0   4 2972.04   54.27
  -2   0  -6  351.02   16.30
   2   0   6  343.47   19.70
   2   0   6  328.06   15.90
   2   0   8  270.50   15.13
   2   0   8  278.54   18.98
   2   0  10  162.14   15.32
  -2   0 -10  163.52   13.47
  -2   0 -12  584.28   28.57
   2   0  12  552.13   28.31
   2   0  14   44.44    8.98
  -2   0 -14   56.07   10.53
  -2   0 -16  329.00   27.01
   2   0  16  284.15   22.56
  -2   0 -18  699.20   43.45
  -2   0 -20    2.30    4.35
   2   0  20    2.39    4.85
  -2   0 -22   19.36    9.35
   2   0  22   24.03    9.31
   2   0  24  117.55    9.78
   2   0  24  111.58    7.34
   2   0  24  112.31    9.08
   2   0  24  117.21    9.27
   2   0  26  135.18    8.38
   2   0  26  138.18   10.15
   2   0  26  141.02   10.61
   2   0  26  115.78   10.04
   2   0  28    9.52    3.91
   2   0  28    3.88    2.70
   2   0  28    8.73    3.41
   2   0  30   35.92    5.58
   2   0  30   33.86    5.67
   2   0  30   31.13    4.69
   2   0  30   37.58    5.75
   2   0  32   11.66    2.97
   2   0  32   11.42    3.37
   2   0  32   11.00    3.51
   2   0  32   13.45    3.90
   2   0  34   31.59    4.24
   2   0  34   32.58    4.82
   2   0  36   -0.55    1.65
   2   0  36   -0.71    1.72
   2   0  38   25.76    3.14
   2   0  38   34.05    3.24
  -2   1  39   -0.82    1.31
  -2  -1  39    1.42    1.36
  -2   1  37    9.41    2.47
  -2  -1  37   10.67    2.66
  -2   1  35   11.29    3.13
   2   1 -35   19.55    5.38
   2  -1 -35   12.47    4.60
  -2  -1  35   15.35    3.62
  -2   1  33   21.03    4.67
  -2  -1  33   20.58    4.63
   2   1 -33   26.92    6.86
   2  -1 -33   24.68    6.54
  -2   1  31    2.02    2.89
  -2  -1  31   -0.41    2.63
   2  -1 -31    0.52    4.22
   2   1 -31    1.24    4.07
  -2  -1  29   43.83    6.31
  -2   1  29   41.09    6.58
   2  -1 -29   31.49    7.61
   2   1 -29   38.71    8.66
  -2   1  27    0.79    2.71
  -2  -1  27   -0.67    2.86
  -2   1  27    1.08    2.53
   2  -1 -27   -2.12    4.54
   2   1 -27   -4.46    4.29
  -2  -1  25   12.73    4.05
  -2   1  25   12.73    3.77
  -2   1  25   11.32    3.63
   2  -1 -25    8.12    4.37
  -2  -1  25    9.32    3.31
   2   1 -25    8.16    4.58
   2  -1 -23   27.93   10.77
   2   1 -23   28.07   11.38
   2  -1 -23   35.60   13.60
   2   1 -21    3.59    4.78
   2  -1 -21    5.05    6.06
   2   1 -21    7.38    7.46
  -2   1  21   10.69    5.67
  -2  -1  21    5.23    3.60
   2  -1 -21   13.88    9.14
  -2   1  19  155.82   16.84
  -2  -1  19  180.22   18.28
   2   1 -19  142.80   19.81
   2  -1 -19  163.42   23.87
   2  -1 -19  154.38   21.56
   2   1 -19  154.03   22.65
  -2  -1  17  477.71   28.29
   2  -1 -17  405.73   35.03
   2   1 -17  429.70   31.08
   2   1 -17  396.39   33.73
  -2   1  17  456.92   27.29
  -2   1  15  127.40   14.23
   2   1 -15  100.06   13.91
   2   1 -15   93.42   15.30
  -2  -1  15  116.06   13.41
   2  -1 -15  106.39   17.02
   2   1 -13   31.83    7.23
   2   1 -13   24.33    7.86
  -2   1  13   43.66    7.93
  -2  -1  13   36.53    7.73
   2  -1 -13   41.72   10.22
   2   1 -11   48.71    9.99
  -2  -1  11   61.16    9.19
   2   1 -11   56.82    8.80
   2  -1 -11   57.83   10.81
  -2   1  11   62.98    9.04
  -2  -1   9   60.74    8.41
   2   1  -9   56.43    8.00
  -2   1   9   48.89    7.84
   2   1  -9   47.21    9.02
   2  -1  -9   44.84    8.23
   2   1  -7 1121.21   30.07
  -2   1   7 1049.38   31.85
   2  -1  -7 1082.38   35.79
   2   1  -5 1051.29   24.64
   2  -1  -5  995.49   21.66
   2  -1  -5 1045.70   32.20
   2   1  -3   35.18    4.30
   2  -1  -3   28.58    2.82
  -2  -1   3   35.42    6.79
   2  -1  -3   26.42    4.61
   2  -1  -1   18.47    4.10
   2  -1  -1   21.55    4.72
  -2   1   1   17.17    3.93
   2   1  -1   19.93    3.07
  -2  -1   1   17.22    4.64
   2   1  -1   22.00    4.24
   2   1   1 2218.90   34.04
  -2   1  -1 2231.57   28.00
  -2  -1  -1 2169.09   33.25
   2   1   1 2182.12   40.88
   2  -1   1 2263.79   36.03
   2  -1   1 2256.64   42.57
   2  -1   1 2112.03   34.71
  -2   1  -3   16.81    2.53
   2  -1   3   12.51    3.91
  -2  -1  -3   19.40    3.20
   2   1   5   79.20    9.05
  -2   1  -5   81.43    7.59
   2  -1   5   63.29    9.48
   2   1   5   66.90    9.29
  -2  -1  -7 3655.08   29.68
   2  -1   7 3835.19   54.46
   2   1   7 3735.71   66.04
  -2  -1  -7 3695.46   58.65
   2  -1   7 3818.92   68.05
  -2   1  -7 3773.05   51.51
   2   1   7 3795.55   56.09
  -2   1  -9  399.01   19.16
   2   1   9  382.59   18.44
   2  -1   9  373.90   22.45
  -2  -1  -9  370.02   20.12
   2   1   9  380.05   22.03
  -2   1 -11  149.23   13.25
   2   1  11  128.07   14.00
   2  -1  11  147.93   14.83
  -2  -1 -11  126.77   13.08
  -2  -1 -13  112.09   13.80
  -2   1 -13  122.91   13.93
   2  -1  13  106.80   13.18
   2   1  13   95.91   12.66
  -2  -1 -15   58.65   11.86
  -2   1 -15   51.52   10.52
   2   1  15   55.41   10.79
   2  -1  15   47.60    9.24
  -2   1 -17  153.75   18.86
   2  -1  17  141.09   17.85
  -2  -1 -17  150.27   19.34
   2  -1  19  570.31   37.92
  -2  -1 -19  561.74   40.94
  -2   1 -19  659.53   42.78
  -2  -1 -21   79.58   16.64
   2  -1  21   69.11   13.95
  -2   1 -21   81.25   16.81
   2   1  23   20.41    8.31
  -2  -1 -23   26.12   12.70
   2  -1  23   20.89    8.42
   2  -1  25   13.59    3.19
   2   1  25   19.22    4.45
   2   1  25   13.49    3.94
   2   1  25   16.42    4.33
   2  -1  25   16.63    4.38
   2  -1  25   12.18    3.82
   2  -1  25   15.16    4.15
   2   1  25   15.89    3.60
   2   1  27    0.33    2.85
   2  -1  27    0.35    2.76
   2   1  27    2.57    3.13
   2  -1  27    5.65    3.08
   2  -1  27    0.95    2.43
   2   1  27    3.26    3.26
   2  -1  29   -3.29    2.91
   2   1  29   -2.39    2.62
   2  -1  29    0.54    2.89
   2   1  29   -0.77    2.68
   2  -1  29   -2.24    2.84
   2  -1  29    2.99    3.07
   2   1  29    7.56    3.50
   2   1  29    2.97    2.74
   2   1  31   96.99    8.61
   2  -1  31   84.89    7.19
   2   1  31   83.90    7.36
   2  -1  31   88.16    7.67
   2   1  31   97.44    7.82
   2  -1  31   86.07    8.41
   2  -1  31   91.14    8.62
   2   1  31   80.77    8.20
   2   1  33  106.57    7.68
   2   1  33   94.73    8.27
   2   1  33   92.79    7.05
   2   1  33  110.01    8.75
   2  -1  33  100.19    8.53
   2  -1  33  103.19    7.78
   2  -1  35    3.25    2.40
   2  -1  35    1.14    1.87
   2   1  35    1.83    1.82
   2   1  35    1.05    1.98
   2   1  37   10.93    2.14
   2  -1  37   13.97    2.62
   2   1  37   13.59    2.53
   2  -1  37   11.72    2.52
   2  -1  37    9.57    2.09
   2   1  37   10.41    2.57
  -2   2  38    0.64    1.53
  -2  -2  38   -1.48    1.57
  -2   2  38    0.80    1.49
  -2  -2  38   -1.51    1.41
  -2   2  36    1.46    1.88
  -2  -2  36    0.78    1.77
  -2  -2  34   19.64    4.39
  -2   2  34   17.61    4.08
   2  -2 -34   16.23    5.04
   2   2 -34   14.03    5.27
   2   2 -32    1.67    4.15
   2  -2 -32   -4.48    4.73
  -2  -2  32   -1.51    2.33
  -2   2  32   -1.72    2.19
  -2   2  30    2.71    3.01
  -2  -2  30    2.47    2.65
   2  -2 -30   -0.27    4.31
   2   2 -30    5.52    4.51
  -2   2  28    5.65    3.53
   2  -2 -28    2.03    4.32
  -2  -2  28    2.67    2.66
  -2   2  28    9.12    3.73
   2   2 -28    9.83    4.57
  -2   2  26   23.76    4.18
  -2   2  26   36.64    6.38
  -2  -2  26   33.93    5.91
   2   2 -26   32.66    6.79
   2  -2 -26   26.93    7.40
   2   2 -24   17.60   10.53
   2  -2 -24    6.76    4.68
   2  -2 -24   13.64   11.43
   2  -2 -24   -1.50    7.19
   2   2 -24   11.71    4.90
  -2  -2  24    9.45    3.31
  -2   2  24   13.60    4.25
   2  -2 -22   -4.05    8.70
   2  -2 -22   -5.50    7.33
   2   2 -22   -2.07    4.50
   2   2 -20    7.44    6.38
   2   2 -20    7.23    6.24
   2  -2 -20    4.16    4.92
  -2   2  20    6.88    3.14
   2  -2 -20    7.99    5.43
  -2  -2  20   14.56    6.37
   2  -2 -18  278.22   30.52
  -2  -2  18  356.06   25.12
   2   2 -18  281.89   29.66
   2   2 -18  272.86   25.98
  -2   2  18  312.17   23.10
   2   2 -16  277.73   27.49
  -2   2  16  312.82   22.10
   2   2 -16  279.35   24.15
  -2  -2  16  320.41   22.75
   2  -2 -16  252.76   26.54
  -2  -2  14    8.07    4.46
   2   2 -14    2.72    5.64
  -2   2  14    3.35    3.51
   2   2 -14    4.94    4.33
   2  -2 -14    6.26    5.53
   2   2 -12    5.06    4.31
  -2  -2  12    5.05    4.10
   2  -2 -12    4.38    4.49
  -2   2  12    8.02    4.25
   2   2 -12    5.56    4.20
   2   2 -10   34.16    7.05
  -2  -2  10   37.52    7.22
  -2   2  10   38.16    6.98
   2   2 -10   36.42    8.81
   2  -2 -10   35.37    8.27
   2   2  -8  212.68   15.04
  -2  -2   8  232.70   15.63
   2  -2  -8  192.05   16.19
  -2   2   8  197.82   14.69
   2   2  -6 3528.40   51.30
   2  -2  -6 3470.26   59.44
  -2   2   6 3362.10   56.82
   2  -2  -6 3454.85   35.35
  -2   2   4   33.80    6.63
   2   2  -4   31.45    4.77
   2  -2  -4   25.41    4.14
  -2  -2   4   29.92    6.00
   2  -2  -4   32.42    5.83
  -2   2   2 1006.06   25.86
   2  -2  -2 1063.76   22.08
   2   2  -2 1061.10   23.07
   2  -2  -2 1081.18   26.22
  -2  -2   2 1080.09   26.75
   2  -2   0 1324.65   31.72
   2  -2   0 1334.71   25.94
   2   2   0 1324.02   23.47
  -2  -2   0 1397.33   27.06
  -2   2   0 1387.36   27.69
   2  -2   2   53.33    6.26
  -2   2  -2   64.82    5.45
  -2  -2  -2   55.76    6.00
  -2  -2  -2   57.40    5.28
   2  -2   2   48.83    6.23
  -2  -2  -4  364.59   14.77
   2   2   4  358.15   16.92
   2   2   4  345.60   18.50
   2   2   6  243.94   14.55
  -2   2  -6  274.05   12.16
  -2  -2  -6  248.53    9.33
   2  -2   6  253.16   17.26
   2   2   6  229.21   15.89
   2  -2   8  252.86   18.50
   2   2   8  263.02   15.45
  -2  -2  -8  240.41   16.65
  -2  -2  -8  204.09    6.05
   2   2   8  251.84   17.53
  -2   2  -8  270.83   14.22
   2  -2   8  270.19   18.02
  -2  -2 -10   57.51    8.97
   2   2  10   61.62    9.85
   2  -2  10   55.04    9.05
  -2   2 -10   52.50    7.84
   2  -2  10   53.30    9.05
   2   2  10   56.39    7.81
   2  -2  12   36.51    7.79
  -2   2 -12   30.97    6.61
   2   2  12   27.38    7.20
  -2  -2 -12   21.49    6.44
   2  -2  12   31.37    7.86
   2  -2  14    1.46    4.53
  -2   2 -14    3.94    4.28
   2  -2  14    6.14    4.72
  -2  -2 -14    5.25    5.39
  -2   2 -16    5.75    4.16
   2  -2  16   10.54    5.85
   2  -2  16    7.26    5.46
  -2  -2 -16    3.11    4.61
  -2  -2 -18   18.76    7.17
  -2   2 -18   27.35    8.66
   2  -2  18   20.73    8.14
  -2   2 -20    3.50    5.77
  -2  -2 -20   -9.82    7.97
   2  -2  20    1.56    3.73
   2  -2  22    9.20    5.73
  -2  -2 -22   14.42    7.65
  -2  -2 -24   13.75   11.69
   2  -2  24    6.80    5.27
   2  -2  24    5.08    2.64
   2   2  24    4.71    3.46
   2  -2  24    4.71    2.76
   2   2  24    1.65    4.90
   2  -2  24    4.18    2.85
   2   2  24    1.53    2.22
   2   2  24    4.82    3.22
   2  -2  24    4.20    2.74
   2   2  26    1.40    2.74
   2  -2  26    1.10    2.42
   2   2  26    2.76    2.50
   2  -2  26    1.74    2.55
   2  -2  26    3.19    2.56
   2   2  26    6.84    3.59
   2  -2  26   -4.65    2.99
   2  -2  28    0.23    2.43
   2  -2  28    2.96    3.41
   2   2  28    3.18    3.00
   2   2  28   -0.74    3.07
   2   2  28    0.46    2.93
   2  -2  28    0.45    2.76
   2  -2  30   15.76    3.60
   2  -2  30   14.88    4.14
   2   2  30   15.13    4.13
   2   2  30   15.11    4.21
   2   2  30   15.29    3.84
   2  -2  30   19.49    4.78
   2  -2  30   15.89    4.00
   2   2  30   14.23    3.44
   2  -2  32   20.78    4.53
   2   2  32   17.72    3.80
   2   2  32   14.61    3.95
   2   2  32   15.61    4.10
   2  -2  32   17.74    3.84
   2   2  32   18.06    3.61
   2   2  34   11.40    2.86
   2   2  34    5.57    2.34
   2  -2  34   12.83    3.28
   2   2  34    6.58    2.53
   2  -2  34    9.23    3.22
   2  -2  36    0.05    1.55
   2  -2  36    3.54    1.63
   2   2  36    5.23    2.35
   2   2  36    3.90    2.04
   2  -2  36    2.95    1.92
   2   2  38    2.13    1.45
   2   2  38    4.74    1.68
   2  -2  38    6.90    1.87
   2  -2  38    6.34    1.97
  -2  -3  39    0.35    1.15
  -2   3  37    0.37    1.43
  -2  -3  37    4.99    2.18
   2  -3 -35   -1.70    3.36
  -2  -3  35    2.43    2.17
   2   3 -35   -6.21    3.68
  -2   3  35   -0.33    2.06
   2   3 -33    3.45    4.13
  -2  -3  33    0.10    2.25
   2  -3 -33    3.66    3.90
  -2   3  33   -1.26    2.78
  -2   3  31   29.48    5.69
   2  -3 -31   17.13    7.34
   2   3 -31   23.21    6.89
  -2  -3  31   36.57    5.94
   2   3 -29   15.14    6.08
  -2  -3  29   14.84    4.12
   2  -3 -29   12.91    5.53
  -2   3  29   10.08    3.86
   2   3 -27   37.71    7.54
  -2   3  27   39.06    6.34
  -2   3  27   36.42    5.46
   2  -3 -27   27.96    7.33
  -2  -3  27   37.44    5.92
  -2   3  25   13.31    3.42
  -2   3  25   14.10    3.81
   2  -3 -25   10.93    4.98
   2   3 -25   14.40    4.86
  -2  -3  25   16.03    4.11
   2  -3 -23   27.79   13.44
   2  -3 -23   23.37   10.95
   2   3 -23   13.75    7.43
   2  -3 -21   14.28    9.96
   2   3 -21   15.78    8.38
  -2   3  19    4.05    3.51
   2  -3 -19    2.18    6.06
   2   3 -19    1.41    4.60
  -2  -3  19    8.30    5.16
   2  -3 -17   65.67   14.66
  -2  -3  17   85.35   12.32
  -2   3  17   79.94   11.73
   2   3 -17   73.44   13.50
   2   3 -15  630.48   34.89
   2  -3 -15  642.62   40.63
  -2   3  15  690.70   32.32
  -2  -3  15  751.82   33.94
   2   3 -15  601.92   39.28
   2  -3 -13    1.16    5.26
  -2  -3  13    5.52    4.68
  -2   3  13    7.24    5.28
   2   3 -13    5.66    3.87
  -2  -3  11   72.92   10.32
   2  -3 -11   69.26   12.01
   2   3 -11   75.14   10.46
  -2   3  11   79.95   10.24
   2   3  -9    6.01    3.43
  -2   3   9    6.96    4.32
  -2  -3   9    5.78    4.09
   2  -3  -9   10.55    5.46
   2  -3  -7   21.98    6.08
   2   3  -7   20.41    4.97
  -2   3   7   16.18    5.22
   2  -3  -7   10.26    2.40
  -2   3   5  321.35   18.37
   2  -3  -5  319.31   10.68
   2  -3  -5  269.33   11.97
   2   3  -5  325.83   15.84
  -2   3   5  328.70   19.51
   2  -3  -5  319.45   17.14
   2  -3  -3   73.64    5.71
   2   3  -3   74.65    7.49
  -2  -3   3   74.63    8.38
   2  -3  -3   69.90    7.74
  -2   3   3   74.17    8.35
   2  -3  -1  143.31    8.34
  -2   3   1  139.98   10.41
  -2  -3   1  135.52    9.77
  -2  -3  -1 1038.42   29.60
   2  -3   1  956.13   22.81
  -2   3  -1  921.17   16.32
  -2   3  -1 1027.21   25.27
  -2  -3  -1 1008.07   21.46
   2  -3   1 1003.67   16.38
   2  -3   3 9824.50   75.56
   2   3   3 9418.71   88.95
  -2  -3  -3 9587.46   80.31
  -2  -3  -3 9999.00   55.71
  -2   3  -3 9617.45   70.90
  -2  -3  -5 2227.50   42.77
   2   3   5 2138.10   42.19
  -2  -3  -5 2129.20   30.66
  -2   3  -5 2173.71   27.44
   2  -3   5 2102.48   48.09
   2  -3   7    6.14    4.38
  -2  -3  -7   17.18    6.26
   2   3   7   10.38    5.89
  -2  -3  -7    7.21    2.26
   2  -3   7    8.49    4.67
  -2   3  -7    7.65    2.99
  -2   3  -9  166.48   11.78
   2  -3   9  165.51   15.78
  -2  -3  -9  150.11   14.42
   2  -3   9  172.06   14.86
  -2  -3  -9  130.61    5.88
   2   3   9  169.03   12.79
  -2  -3 -11  145.32   15.09
   2   3  11  160.95   12.92
  -2   3 -11  159.80   13.45
   2  -3  11  149.09   15.02
   2  -3  11  152.33   15.76
  -2   3 -13  172.41   15.47
   2  -3  13  172.79   17.11
   2  -3  13  172.57   17.17
  -2  -3 -13  158.10   17.49
  -2   3 -15    2.75    4.73
   2  -3  15   -0.10    3.79
   2  -3  15   -3.66    4.78
  -2  -3 -15    0.77    5.58
   2  -3  17   48.70   10.31
  -2   3 -17   60.49   11.42
  -2  -3 -17   44.55   10.74
   2  -3  19    6.25    5.69
  -2  -3 -19    2.15    5.57
  -2  -3 -21   14.41    9.65
  -2   3 -21   -4.42    7.99
   2  -3  21    2.16    4.44
   2   3  23    1.38    2.58
   2  -3  23    5.64    3.08
   2   3  23    1.83    2.40
  -2   3 -23   13.08    8.00
   2  -3  23    3.52    5.53
  -2  -3 -23   11.49    8.98
   2   3  25   14.24    4.10
   2  -3  25   15.02    3.48
   2   3  25   13.42    4.08
   2  -3  25   17.63    4.35
   2   3  25   18.66    4.68
   2  -3  25   18.22    4.12
   2  -3  25   14.58    3.44
   2   3  27    3.67    2.63
   2  -3  27    6.65    2.96
   2   3  27    5.81    3.32
   2  -3  27    2.70    2.82
   2   3  27    6.81    3.48
   2  -3  27   11.31    3.97
   2  -3  29    5.06    2.89
   2  -3  29    3.94    2.56
   2  -3  29    9.42    3.65
   2  -3  29    7.08    3.23
   2   3  29    8.08    3.40
   2   3  29    6.20    3.35
   2   3  29    7.42    3.70
   2   3  29    6.69    3.44
   2   3  31    1.84    2.32
   2   3  31   -0.97    2.67
   2   3  31   -1.31    2.39
   2  -3  31   -1.72    2.30
   2  -3  31   -0.54    2.98
   2   3  31    3.37    2.83
   2   3  33   -1.02    2.60
   2  -3  33    3.53    2.59
   2   3  33   -0.62    2.24
   2   3  33    3.08    3.02
   2   3  33    3.49    2.55
   2  -3  33    4.82    2.60
   2  -3  35    6.67    2.55
   2   3  35    5.92    2.55
   2   3  35    2.98    2.10
   2  -3  35    3.44    2.26
   2   3  37    1.88    1.47
   2  -3  37    0.93    1.57
   2   3  37    0.71    1.43
   2  -3  37    3.41    1.66
   2  -3  37    1.74    1.65
  -2  -4  38    0.62    1.41
  -2   4  38    3.28    1.65
  -2   4  38   -0.12    1.48
  -2  -4  36    4.90    2.40
  -2   4  36    2.10    1.96
   2  -4 -34   34.11    6.71
   2   4 -34   36.58    6.80
  -2   4  34   34.10    5.17
  -2  -4  34   36.08    5.10
  -2   4  32   41.27    6.06
  -2   4  32   34.54    4.73
   2   4 -32   35.70    7.36
  -2  -4  32   40.12    5.74
   2  -4 -32   38.10    7.57
  -2  -4  30   12.60    4.07
   2   4 -30   18.86    5.85
  -2   4  30   11.87    4.11
   2  -4 -30    8.19    4.94
  -2   4  28  171.67   11.29
   2   4 -28  184.89   15.44
  -2  -4  28  165.80   12.23
  -2   4  28  170.63   12.73
   2  -4 -28  153.53   14.99
  -2   4  26    8.92    3.85
   2   4 -26    8.75    4.54
  -2   4  26   12.64    3.82
  -2  -4  26   11.45    3.94
   2  -4 -26    4.35    4.16
   2  -4 -24   33.37    7.24
  -2  -4  24   46.04    6.40
  -2   4  24   43.72    6.39
   2  -4 -24   37.10   14.09
   2   4 -24   37.23   12.38
   2   4 -24   48.26    7.54
   2  -4 -24   41.53   15.54
   2   4 -22   51.08   13.43
   2  -4 -22   54.65   16.55
   2   4 -20   99.79   17.45
   2  -4 -20   96.16   20.55
  -2  -4  20  102.59   14.85
  -2  -4  18   10.93    5.37
  -2   4  18   14.52    5.86
   2  -4 -18   10.62    8.24
   2   4 -18    6.55    5.18
   2  -4 -16  304.25   29.92
   2   4 -16  280.09   24.93
  -2  -4  16  342.48   24.22
  -2   4  16  310.24   21.79
  -2   4  14  118.57   13.22
   2   4 -14  116.77   15.23
   2  -4 -14  105.79   16.65
  -2  -4  14  137.89   14.58
   2   4 -12   41.45    8.20
  -2   4  12   38.14    7.53
   2  -4 -12   41.47    9.77
  -2  -4  12   52.85    8.80
  -2  -4  10  411.35   22.47
  -2   4  10  376.07   21.17
   2  -4 -10  360.63   24.43
   2   4 -10  348.53   21.96
   2  -4  -8   12.99    5.87
  -2   4   8    3.87    3.50
  -2   4   8    4.94    3.38
   2   4  -8    6.36    3.58
   2  -4  -8    6.04    1.41
  -2  -4   8   13.17    4.68
  -2  -4   8    3.56    1.00
   2  -4  -8    8.27    2.01
  -2   4   6  160.23   14.62
   2  -4  -6  156.85   12.97
   2   4  -6  172.19   12.93
  -2  -4   6  181.77   13.65
  -2   4   6  167.16   13.91
   2  -4  -4 1756.04   37.15
  -2  -4   4 1895.81   39.40
   2   4  -4 1796.82   38.67
  -2   4   4 1767.22   43.55
   2  -4  -2   63.75    5.45
   2   4  -2   64.08    7.76
  -2  -4   2   58.45    7.37
   2  -4  -2   58.86    6.38
  -2   4   2   58.55    8.62
  -2   4   0  108.18   10.66
  -2   4   0  110.90    5.58
  -2  -4   0   98.30    7.94
   2  -4   0   96.43    7.66
   2  -4   0  112.49    7.27
  -2   4  -2 8409.24   61.65
  -2   4  -2 8457.23   74.17
  -2  -4  -2 8476.04   85.99
  -2  -4  -2 8268.74   52.67
   2   4   4  898.34   28.03
  -2  -4  -4  905.80   21.68
   2   4   4  920.04   18.08
  -2   4  -4  939.05   26.36
  -2  -4  -4  870.88   27.91
  -2  -4  -6   10.68    2.82
   2   4   6   20.39    6.53
  -2  -4  -6   20.42    6.36
  -2   4  -6   13.60    3.08
   2  -4   6   16.86    4.93
   2  -4   8  785.93   30.84
  -2  -4  -8  787.79   32.38
   2  -4   8  781.09   33.36
   2   4   8  780.33   27.45
  -2  -4  -8  711.13   15.89
  -2   4  -8  811.62   23.35
  -2  -4 -10  184.96   17.08
  -2   4 -10  196.70   13.71
   2  -4  10  200.25   16.98
   2   4  10  194.19   14.28
   2  -4  10  214.84   18.40
  -2  -4 -12  128.36   15.47
   2   4  12  151.81   12.82
   2  -4  12  147.01   15.57
  -2   4 -12  157.18   13.79
   2  -4  12  150.86   16.42
   2  -4  14  148.77   17.10
  -2  -4 -14  163.94   19.16
   2  -4  14  154.61   16.60
  -2   4 -14  174.53   16.76
  -2   4 -16   14.86    5.74
   2  -4  16   24.91    8.14
  -2  -4 -16   16.30    8.43
   2  -4  16   18.90    6.48
  -2  -4 -18   86.07   17.29
   2  -4  18   90.33   14.28
  -2  -4 -20  139.15   23.28
  -2   4 -20  158.99   24.38
   2  -4  20  129.44   17.82
  -2  -4 -22   -0.12    5.41
   2  -4  22    3.54    4.96
  -2   4 -22   10.13    6.23
   2  -4  24   55.29    6.44
   2  -4  24   52.08    6.15
   2  -4  24   57.89    6.01
   2   4  24   54.78    7.45
   2  -4  24   54.14    5.59
   2   4  24   72.17    7.80
   2   4  26  182.84   12.18
   2   4  26  178.69   12.73
   2  -4  26  167.54   11.70
   2  -4  26  166.70   11.25
   2  -4  26  161.18   10.16
   2   4  26  195.93   12.72
   2  -4  28   28.68    5.13
   2  -4  28   21.54    3.96
   2  -4  28   21.72    4.78
   2   4  28   21.84    4.82
   2   4  28   22.32    4.95
   2   4  28   20.87    4.46
   2  -4  28   19.38    4.58
   2  -4  30  146.82   10.16
   2   4  30  131.42    9.58
   2   4  30  114.93    8.43
   2   4  30  119.22   10.13
   2   4  30  116.42   10.28
   2  -4  30  122.15    9.78
   2   4  32    9.67    3.43
   2   4  32    9.23    3.16
   2   4  32   14.55    3.52
   2  -4  32   14.73    3.87
   2  -4  32    9.11    3.08
   2   4  32    9.01    3.36
   2   4  34    1.07    1.93
   2  -4  34    2.18    2.35
   2   4  34    3.27    2.33
   2   4  34    2.12    1.98
   2   4  34    0.35    1.79
   2  -4  34    0.88    2.02
   2  -4  36    3.34    1.92
   2  -4  36    3.25    1.78
   2   4  36   -1.41    1.75
   2  -4  36    6.72    2.51
   2   4  36    1.67    1.61
   2  -4  38   -0.07    1.16
   2   4  38   -0.26    1.20
   2  -4  38   -0.17    1.31
  -2   5  37    6.30    2.02
  -2  -5  37    4.60    2.05
  -2  -5  35   20.12    3.76
  -2   5  35   11.80    2.95
   2  -5 -35   16.58    5.23
  -2   5  33   10.41    3.09
  -2  -5  33    6.66    2.88
  -2   5  33    4.94    2.36
   2   5 -33   12.53    5.57
   2  -5 -33    9.47    4.84
   2   5 -31   11.43    5.57
   2  -5 -31    8.21    5.06
  -2   5  31    8.69    3.53
  -2  -5  31    9.22    3.31
  -2   5  29  615.07   23.44
   2   5 -29  632.60   27.85
   2  -5 -29  554.61   27.99
  -2  -5  29  576.36   21.80
  -2  -5  27   77.92    8.20
   2   5 -27   72.90    9.56
   2  -5 -27   64.89   10.85
  -2   5  27   87.16    9.23
  -2  -5  25    2.60    2.63
  -2   5  25    3.62    3.11
   2   5 -25   -7.36    4.70
   2  -5 -25    2.70    3.89
   2   5 -23   81.93   17.08
   2  -5 -23   91.79   24.24
   2  -5 -21   14.36   10.51
   2   5 -21    4.75    6.96
   2   5 -19    1.07    4.27
   2  -5 -19   -1.08    7.43
  -2  -5  17   93.60   13.47
   2  -5 -17   92.55   18.44
   2   5 -17   70.68   12.94
  -2   5  17   87.74   11.71
   2   5 -15    5.87    4.79
  -2   5  15    3.83    4.77
  -2  -5  15    3.31    3.51
   2  -5 -15    1.49    5.53
  -2  -5  15    3.43    4.17
   2  -5 -13   58.33   12.63
   2   5 -13   61.00   10.48
  -2   5  13   71.19   10.21
  -2  -5  13   73.15   10.95
   2   5 -11   94.21   12.29
   2  -5 -11  105.02   14.52
  -2   5  11  100.34   11.94
  -2  -5  11  101.62   11.75
   2  -5  -9    0.50    1.04
  -2   5   9   -0.80    4.27
   2   5  -9   -0.31    2.83
   2  -5  -9    1.39    3.50
  -2   5   9    3.85    4.97
  -2  -5   9    0.97    3.39
  -2  -5   7   21.50    5.80
  -2   5   7   18.94    5.24
   2   5  -7   21.88    5.26
  -2   5   7   24.75    5.94
   2  -5  -7   20.41    6.07
  -2  -5   5  390.94   19.15
   2   5  -5  358.95   19.17
  -2   5   5  369.62   21.25
   2  -5  -5  359.88   18.38
   2  -5  -3 1933.27   35.61
   2   5  -3 1915.06   42.64
  -2  -5   3 1899.74   38.61
  -2   5   1 1784.13   43.95
   2  -5  -1 1755.15   27.56
  -2  -5   1 1808.15   32.94
   2  -5  -1 1837.63   33.43
  -2   5  -1  278.12   15.64
   2  -5   1  291.40   13.56
  -2  -5  -1  262.95   18.59
  -2  -5  -1  238.75   10.32
  -2   5  -1  272.18   11.06
  -2   5  -3  313.08   15.66
  -2   5  -3  297.73   13.61
   2   5   3  300.57   12.12
  -2  -5  -3  315.86   13.69
  -2  -5  -3  295.22   18.29
  -2   5  -5  473.35   20.70
   2   5   5  455.89   20.81
  -2  -5  -5  469.78   15.13
   2   5   5  464.74   16.12
  -2  -5  -5  442.19   23.07
  -2  -5  -7   91.21    6.37
  -2   5  -7   89.32   11.06
  -2   5  -7   83.38    6.89
  -2  -5  -7   70.44   10.42
   2   5   7   77.28    9.43
   2  -5   7   68.01    9.50
   2   5   9  765.43   28.26
  -2  -5  -9  693.46   18.20
   2  -5   9  724.69   31.14
  -2   5  -9  781.61   25.39
  -2  -5  -9  737.19   33.44
   2  -5  11  231.10   19.06
   2   5  11  241.42   16.14
   2  -5  11  232.74   20.33
  -2   5 -11  266.23   17.18
  -2  -5 -11  238.65   20.28
  -2   5 -13  123.21   13.22
  -2  -5 -13   99.10   14.32
   2  -5  13  113.32   14.31
   2  -5  13  129.78   16.73
  -2  -5 -15   70.52   14.00
  -2   5 -15   78.70   12.31
   2  -5  15   67.23   11.61
   2  -5  15   79.01   12.86
  -2   5 -15   78.36   14.72
   2  -5  17   52.48   10.37
  -2   5 -17   62.30   13.90
   2  -5  17   56.55   12.17
  -2  -5 -17   49.28   12.68
  -2   5 -19   25.18   10.22
   2  -5  19   27.63    7.75
  -2  -5 -19   37.25   11.46
  -2  -5 -21  168.96   26.24
  -2   5 -21  211.36   29.43
   2  -5  21  166.92   20.53
   2  -5  23   27.40    4.29
   2   5  23   26.78    5.07
  -2   5 -23   34.48   12.63
   2  -5  23   26.23    4.40
  -2  -5 -23   17.03   10.15
   2  -5  23   28.11    4.06
   2   5  25   41.95    6.43
   2  -5  25   29.02    4.93
   2   5  25   32.19    5.91
   2  -5  25   30.64    5.23
   2   5  27  198.92   12.74
   2  -5  27  193.05   12.16
   2  -5  27  188.21   12.18
   2   5  27  212.53   13.86
   2   5  27  229.59   13.59
   2   5  29   31.25    5.88
   2   5  29   33.74    5.94
   2  -5  29   39.10    5.52
   2   5  29   27.25    4.64
   2  -5  29   31.41    5.24
   2   5  29   36.11    5.79
   2   5  31    4.67    3.03
   2  -5  31    5.39    3.12
   2  -5  31    4.99    2.61
   2   5  31    2.20    2.25
   2   5  31    3.27    3.06
   2   5  31    5.27    3.13
   2  -5  33    6.58    2.92
   2   5  33    7.00    3.01
   2   5  33    1.02    2.10
   2   5  33    5.62    2.50
   2  -5  33    8.41    3.21
   2   5  33    2.22    2.50
   2  -5  35    1.28    2.03
   2  -5  35   -0.86    1.73
   2  -5  35    0.33    2.01
   2   5  35   -0.66    1.76
   2   5  35   -0.80    1.86
   2   5  35    0.49    1.72
   2   5  35   -0.85    1.57
   2   5  37   -3.22    1.67
   2  -5  37    2.54    1.52
   2   5  37   -0.67    1.55
   2  -5  37    2.84    1.67
   2  -5  37    0.79    1.56
  -2   6  38    9.02    2.01
  -2  -6  38   11.51    2.17
  -2  -6  38   11.07    2.14
  -2   6  38    8.37    1.93
  -2   6  36    1.22    1.61
  -2  -6  36   -0.07    1.83
   2  -6 -34    3.03    3.84
   2   6 -34    5.14    4.25
  -2  -6  34    1.41    1.94
  -2   6  34   -0.30    1.76
  -2   6  34    1.43    2.23
  -2   6  32   -3.50    2.97
   2  -6 -32    0.23    4.15
   2   6 -32    6.86    4.05
  -2  -6  32   -2.37    2.38
  -2  -6  30   56.80    7.04
  -2   6  30   55.21    7.47
   2   6 -30   70.73    9.75
   2  -6 -30   51.81    9.25
   2   6 -28    1.20    3.80
   2  -6 -28   -3.65    4.80
  -2  -6  28   -0.98    3.12
  -2   6  28    0.29    2.75
   2   6 -26  188.41   14.62
  -2   6  26  179.20   13.26
   2  -6 -26  157.73   15.83
  -2  -6  26  182.28   12.36
  -2   6  24    1.81    3.01
  -2  -6  24    0.70    2.44
   2   6 -24    5.25    4.55
   2  -6 -24    1.68    4.37
   2  -6 -22    5.18    6.85
   2   6 -22   10.65    7.31
   2   6 -20    3.83    4.03
   2  -6 -20   -4.74    6.95
   2   6 -18  177.27   21.98
   2  -6 -18  179.34   26.76
  -2   6  16   36.73    8.16
   2  -6 -16   46.89   13.14
   2   6 -16   40.67    9.76
  -2  -6  16   46.31   10.00
  -2  -6  14    0.09    2.96
   2   6 -14   -0.35    3.66
  -2   6  14    3.98    4.65
   2  -6 -14    3.82    4.75
  -2  -6  14    4.69    4.94
  -2  -6  12   15.44    5.03
   2  -6 -12   18.28    7.86
  -2  -6  12   14.28    4.98
  -2   6  12   15.99    5.28
   2   6 -12   12.35    6.03
  -2  -6  10  183.36   15.12
   2  -6 -10  163.08   17.42
   2   6 -10  150.44   15.27
  -2   6  10  163.13   14.70
  -2   6  10  185.25   20.20
  -2   6   8  116.45   14.51
   2  -6  -8  109.94   12.85
  -2  -6   8  126.79   11.86
   2   6  -8  113.07   12.54
  -2   6   8  120.51   13.11
  -2  -6   6  127.01   11.68
   2   6  -6  126.60   12.43
  -2   6   6  118.36   13.23
   2  -6  -6  114.37   11.32
  -2   6   4  143.03   13.76
   2  -6  -4  138.05   10.83
   2   6  -4  128.85   12.20
  -2  -6   4  128.20   10.67
   2   6  -2  625.25   25.89
  -2   6   2  588.81   27.62
  -2  -6   2  601.55   20.19
   2  -6  -2  621.97   18.43
   2  -6   0   14.89    2.28
  -2  -6   0   13.12    3.29
  -2   6   0   18.21    3.58
   2  -6   0   18.92    4.19
  -2  -6   0   17.21    6.14
  -2   6   0   15.70    4.83
  -2  -6   0   19.62    4.60
  -2   6  -2  487.35   17.37
  -2   6  -2  524.71   21.34
  -2  -6  -2  513.95   18.34
  -2  -6  -2  474.86   24.67
   2   6   2  477.31   17.40
  -2  -6  -4 1646.31   45.69
  -2  -6  -4 1636.38   30.19
   2   6   4 1503.23   31.67
  -2   6  -4 1536.74   34.93
  -2  -6  -6   29.80    4.25
  -2  -6  -6   28.05    7.84
  -2   6  -6   35.94    6.66
   2   6   6   34.50    5.32
   2   6   6   30.80    6.93
   2  -6   8  201.32   16.54
  -2  -6  -8  189.76    9.95
  -2  -6  -8  184.69   17.91
  -2   6  -8  208.56   17.34
  -2   6  -8  217.61   12.04
   2   6   8  212.40   15.43
  -2  -6  -8  197.70   18.07
  -2   6 -10  188.45   17.98
  -2  -6 -10  167.09   17.33
   2  -6  10  171.53   16.46
   2   6  10  181.40   14.39
  -2   6 -10  193.58   13.82
  -2  -6 -12    6.00    6.06
  -2   6 -12   10.82    5.56
   2  -6  12   10.14    4.84
   2  -6  12    9.36    5.64
   2   6  12   13.29    4.82
  -2   6 -12   11.77    4.59
   2  -6  14  144.47   17.03
   2  -6  14  163.34   19.33
  -2   6 -14  163.83   20.05
  -2  -6 -14  130.70   17.72
   2  -6  16   16.13    6.49
   2  -6  16   15.04    7.78
  -2   6 -16   13.17    7.14
  -2  -6 -16    7.83    5.84
  -2  -6 -18   67.48   15.56
  -2   6 -18   82.39   16.09
   2  -6  18   64.04   12.38
   2  -6  20   17.50    7.53
  -2   6 -20   15.15    8.22
  -2  -6 -20   18.26    9.41
  -2  -6 -22   -4.05    7.73
  -2   6 -22    3.51    5.66
   2   6  24   29.40    5.69
   2  -6  24   22.87    4.54
   2  -6  24   24.81    4.66
   2  -6  26  188.24   11.93
   2  -6  26  176.95   11.94
   2   6  26  204.11   13.24
   2   6  26  201.64   13.81
   2   6  26  186.70   12.64
   2   6  28    4.67    3.55
   2  -6  28   11.94    3.79
   2   6  28    8.95    3.65
   2  -6  28    6.44    2.67
   2   6  28    8.72    3.34
   2   6  28   12.00    4.10
   2   6  30   11.14    3.63
   2   6  30   11.54    3.58
   2   6  30    9.99    4.11
   2  -6  30   14.79    4.15
   2   6  30    9.80    3.18
   2  -6  30   16.74    4.29
   2   6  32   11.45    3.31
   2   6  32    8.48    3.42
   2   6  32    8.80    2.67
   2   6  32   10.91    3.32
   2  -6  32   11.26    3.51
   2  -6  32   13.01    4.09
   2  -6  34   24.10    3.70
   2  -6  34   31.95    4.37
   2   6  34   23.92    4.01
   2   6  34   20.39    3.63
   2   6  34   19.94    3.32
   2  -6  34   25.15    4.02
   2   6  34   17.67    3.69
   2   6  36   15.55    2.67
   2  -6  36   13.52    2.54
   2   6  36   12.97    2.84
   2  -6  36   15.77    2.88
   2  -6  36   18.22    3.15
   2  -6  38   10.90    1.95
   2   6  38    5.60    1.67
  -2  -7  37   -1.76    1.73
  -2   7  37    1.81    1.52
  -2   7  37    2.63    1.71
  -2  -7  37    3.49    1.82
  -2  -7  35    3.61    2.41
   2  -7 -35    3.45    3.06
  -2   7  35    5.47    2.24
  -2   7  35    0.16    1.77
  -2  -7  33    5.60    2.82
   2  -7 -33    3.53    3.54
   2   7 -33    7.29    4.36
  -2   7  33    4.04    2.65
  -2   7  33    2.90    2.63
  -2   7  31    2.95    2.49
   2   7 -31   -0.61    3.59
   2  -7 -31    3.91    4.70
  -2  -7  31    0.98    2.44
  -2  -7  29   12.48    4.16
   2   7 -29   10.31    5.05
  -2   7  29   12.02    6.32
   2  -7 -29    6.41    5.04
   2   7 -27   57.13    8.59
   2  -7 -27   47.66    9.28
  -2  -7  27   49.37    6.70
  -2   7  27   49.48    7.02
   2   7 -25    1.19    3.26
   2  -7 -25    6.97    5.84
  -2  -7  25    1.62    2.85
  -2   7  25    2.07    2.93
   2  -7 -23   13.54    5.78
   2  -7 -23   -0.53    9.59
  -2  -7  23   10.39    3.34
   2   7 -23   13.28    4.51
   2   7 -23    9.42    8.36
  -2   7  23    6.28    3.11
   2   7 -21   40.01   12.15
   2  -7 -21   39.09   15.36
   2  -7 -19    3.88    7.55
   2   7 -19   -2.82    5.09
  -2   7  17    7.96    5.06
   2   7 -17    3.19    4.63
   2  -7 -17    5.76    6.90
  -2  -7  15   57.91   11.63
   2   7 -15   47.64   10.76
  -2  -7  15   39.47    6.91
   2  -7 -15   47.55   13.11
  -2   7  15   46.25    8.71
   2   7 -13  369.35   27.07
  -2  -7  13  354.48   19.23
   2  -7 -13  391.60   31.63
  -2   7  13  369.45   23.01
   2  -7 -11  499.57   32.32
  -2  -7  11  472.85   21.99
   2   7 -11  466.79   28.54
  -2   7  11  459.82   24.64
  -2  -7  11  566.48   28.27
  -2   7  11  566.16   36.59
  -2  -7   9   23.52    5.82
   2   7  -9   20.82    6.32
   2  -7  -9   29.03    7.69
  -2  -7   9   24.54    5.52
  -2   7   9   26.06    8.41
  -2   7   9   24.82    6.66
  -2  -7   7  204.81   15.10
  -2  -7   7  176.56   13.22
  -2   7   7  192.90   18.13
   2  -7  -7  180.24   15.80
   2   7  -7  180.15   16.22
  -2   7   7  185.84   16.32
   2  -7  -5   10.19    4.27
  -2  -7   5    9.99    4.55
   2   7  -5    9.92    4.92
  -2  -7   5   11.77    4.96
  -2   7   5   16.05    6.32
  -2   7   3  221.78   18.50
   2   7  -3  212.03   17.06
   2  -7  -3  211.49   12.51
  -2  -7   3  203.15   13.56
  -2  -7   3  195.49   13.09
  -2  -7   1 1976.13   39.14
  -2   7   1 1848.35   48.08
   2  -7  -1 1893.13   28.55
   2  -7  -1 1932.91   41.47
  -2   7  -1 2036.65   46.27
   2   7   1 2094.03   41.90
  -2   7  -1 2013.90   38.17
  -2  -7  -1 2124.54   38.43
  -2  -7  -1 1954.26   54.03
   2  -7   1 2088.15   44.38
  -2   7  -3    4.71    2.94
  -2  -7  -3    3.43    2.81
   2   7   3    3.77    3.56
  -2   7  -3    7.92    5.27
  -2  -7  -3   -1.16    4.90
   2   7   5  585.60   26.16
  -2  -7  -5  637.65   31.62
  -2  -7  -5  646.62   19.27
   2   7   5  630.95   22.36
  -2   7  -5  600.37   24.01
   2   7   7   63.89    8.12
   2   7   7   67.87    9.59
  -2   7  -7   68.78    9.49
  -2  -7  -7   63.29   11.03
  -2  -7  -7   59.05    6.24
   2   7   9   19.51    6.01
  -2  -7  -9   11.55    6.02
  -2  -7  -9   14.01    6.52
  -2   7  -9   13.50    5.21
  -2  -7  -9    7.79    3.05
   2   7  11   17.24    5.17
   2  -7  11   12.10    5.16
  -2   7 -11   21.98    7.09
  -2  -7 -11    7.58    5.49
   2  -7  13  513.16   31.56
  -2  -7 -13  459.37   32.47
   2  -7  13  509.99   33.92
   2   7  13  452.76   22.31
  -2   7 -13  540.30   35.34
   2  -7  15   -4.82    5.97
   2  -7  15    0.65    3.95
  -2   7 -15   -2.01    4.13
  -2  -7 -15    1.48    5.69
   2  -7  17  112.46   16.16
  -2   7 -17  127.67   19.83
   2  -7  17  122.24   18.34
  -2  -7 -17   99.60   18.51
  -2  -7 -19    9.55    6.62
  -2   7 -19    4.88    4.30
   2  -7  19    5.54    4.38
  -2   7 -21    6.15    4.87
  -2  -7 -21    5.98    5.82
   2  -7  23    7.64    3.15
   2   7  23    6.30    3.78
   2  -7  23    8.51    3.34
   2   7  25   61.58    7.68
   2  -7  25   63.49    7.41
   2  -7  25   64.77    7.05
   2   7  27    5.06    3.40
   2   7  27    5.42    3.67
   2   7  27    0.77    2.74
   2  -7  27    4.95    2.99
   2   7  27    4.99    3.08
   2  -7  27    6.62    3.19
   2  -7  29   28.55    5.08
   2   7  29   31.26    5.42
   2   7  29   31.96    6.18
   2   7  29   21.55    4.58
   2   7  29   29.84    4.56
   2  -7  29   38.59    5.95
   2   7  31   30.83    5.10
   2   7  31   28.56    4.88
   2   7  31   23.55    4.63
   2  -7  31   34.65    5.38
   2  -7  31   32.16    4.80
   2   7  31   32.66    4.51
   2   7  33   -1.57    2.17
   2  -7  33   -1.00    2.15
   2   7  33   -1.49    2.02
   2  -7  33   -0.11    2.43
   2   7  33    0.80    2.25
   2   7  33    1.73    2.27
   2  -7  33    2.17    2.25
   2   7  35    1.86    2.08
   2  -7  35    0.05    1.64
   2  -7  35   -0.64    1.61
   2   7  35   -0.61    1.85
   2  -7  35    0.52    1.78
   2   7  35   -2.05    2.17
   2   7  35   -2.23    1.90
   2  -7  37    0.26    1.37
   2   7  37    4.07    1.88
   2  -7  37    2.93    1.87
  -2  -8  38   11.07    2.00
  -2  -8  38    9.38    1.91
  -2   8  36   14.83    2.72
  -2  -8  36   10.72    2.50
  -2   8  36   16.00    3.03
  -2  -8  34    1.52    2.24
  -2   8  34    0.11    2.02
   2  -8 -34    2.28    3.35
   2   8 -34   -3.11    3.93
  -2   8  34    1.38    2.13
  -2   8  32    1.74    2.42
  -2  -8  32    1.82    2.37
   2  -8 -32    2.94    4.42
   2   8 -32    4.61    3.45
  -2   8  30    3.83    2.87
   2  -8 -30    1.39    4.18
   2   8 -30    0.07    3.36
  -2  -8  30    1.01    2.30
  -2  -8  28   -0.41    2.40
   2  -8 -28   -1.99    4.44
  -2   8  28    1.68    2.39
   2   8 -28   -1.17    4.13
  -2   8  26   -2.99    3.41
  -2  -8  26    1.80    2.59
   2   8 -26    0.95    3.97
   2  -8 -26    1.00    4.52
  -2   8  24   26.99    5.62
  -2  -8  24   33.90    6.04
   2   8 -24   26.45    6.07
   2  -8 -24   17.67    5.94
   2  -8 -22   10.30    8.18
   2   8 -22   10.85    7.94
   2   8 -20  193.83   25.18
   2  -8 -20  191.03   32.08
   2   8 -18   -2.70    3.79
   2  -8 -18   -2.58    7.13
   2   8 -16   85.37   14.50
  -2   8  16   85.00   11.20
   2  -8 -16   97.92   19.08
  -2   8  14   90.23   11.48
   2  -8 -14   89.59   16.31
   2   8 -14   91.35   14.26
  -2  -8  14   77.36    9.38
  -2   8  12  326.64   21.85
   2   8 -12  326.01   25.41
  -2  -8  12  318.52   18.49
   2  -8 -12  329.05   28.76
  -2  -8  10   54.47    9.64
  -2   8  10   53.90   11.74
  -2  -8  10   56.58    7.99
   2  -8 -10   49.65   10.24
   2   8 -10   54.01    9.84
  -2   8  10   58.39    9.47
  -2   8   8  110.23   14.64
  -2   8   8  111.08   12.92
   2   8  -8  109.18   13.30
  -2  -8   8  126.63   13.74
  -2  -8   8  107.85   10.44
   2  -8  -8  123.88   14.49
   2  -8  -6   56.41    8.94
  -2   8   6   55.80   10.34
  -2  -8   6   48.91    7.96
  -2  -8   6   48.36    7.13
   2   8  -6   54.47    9.66
  -2   8   4   37.38    8.76
   2   8  -4   28.62    7.63
  -2  -8   4   32.90    6.31
  -2  -8   4   27.06    5.77
   2  -8  -4   32.84    6.07
  -2  -8   2   42.72    6.54
   2  -8  -2   51.49    5.97
  -2   8   2   39.17    8.25
  -2  -8   2   47.48    6.70
   2  -8  -2   50.54    7.92
  -2  -8   0   13.85    6.40
  -2  -8   0    7.01    3.40
  -2   8   0    8.60    4.15
   2  -8   0    8.55    3.91
   2  -8   0   10.81    2.02
  -2  -8  -2  288.22   22.54
   2   8   2  287.22   16.45
  -2   8  -2  304.21   18.87
   2  -8   2  315.02   20.18
  -2   8  -2  285.53   15.88
  -2  -8  -2  296.23   14.49
  -2   8  -4   13.07    4.29
   2   8   4   13.04    4.40
  -2  -8  -4    6.45    5.13
  -2  -8  -4   10.32    3.53
  -2   8  -4   13.37    5.03
  -2  -8  -6  108.58   14.92
   2   8   6  126.10   11.33
  -2   8  -6  117.09   11.76
   2   8   6  121.07   12.43
  -2  -8  -6  125.28    9.17
   2   8   8  105.81   11.81
  -2  -8  -8   84.65   14.31
  -2   8  -8   96.02   11.82
   2   8   8   98.43   10.85
  -2  -8  -8   93.24   13.82
  -2  -8  -8   88.77    8.25
  -2  -8 -10  218.31   22.15
  -2   8 -10  258.58   21.43
  -2  -8 -10  228.33   22.18
   2   8  10  223.22   16.35
  -2  -8 -12  102.62   15.46
  -2   8 -12  136.03   17.27
  -2  -8 -12  126.43   18.13
   2   8  12  110.03   11.41
   2   8  14   93.93   10.58
   2  -8  14   95.53   16.02
  -2  -8 -14   98.71   16.60
  -2   8 -14  102.78   16.42
  -2  -8 -16   -1.18    5.06
  -2   8 -16   -0.17    5.27
   2  -8  16   -1.09    5.03
  -2  -8 -18    6.21    6.64
  -2   8 -18   -0.76    5.02
  -2   8 -20   28.00   11.06
  -2  -8 -20   24.75   10.91
   2  -8  22    1.11    2.32
  -2  -8 -22    0.10    9.79
   2   8  22    0.88    2.56
   2   8  22    4.83    3.35
   2  -8  22    6.08    2.88
  -2   8 -22    4.98    6.19
   2  -8  24  117.43    9.60
   2   8  24  116.57   10.67
   2  -8  26    2.58    2.50
   2  -8  26    5.05    2.83
   2   8  26    6.88    3.60
   2   8  26   -0.90    2.66
   2   8  28    0.98    2.73
   2  -8  28    1.92    2.98
   2   8  28    4.97    3.05
   2   8  28    2.50    3.78
   2  -8  28   -2.21    3.30
   2   8  28    5.45    3.22
   2   8  30   -1.70    2.23
   2  -8  30    3.05    3.40
   2   8  30    6.06    2.73
   2   8  30    4.03    2.54
   2   8  30    4.11    2.91
   2  -8  30    2.30    2.14
   2  -8  32   22.37    4.06
   2   8  32   16.60    3.72
   2  -8  32   19.52    3.94
   2   8  32   17.29    4.27
   2   8  32   16.54    3.32
   2   8  32   16.04    3.41
   2  -8  32   18.60    3.88
   2   8  34   12.24    3.20
   2  -8  34   11.62    2.90
   2  -8  34   10.43    2.75
   2   8  34   11.61    3.21
   2   8  34    6.55    2.21
   2  -8  34   12.94    2.95
   2   8  36   -2.39    1.70
   2   8  36    0.77    1.59
   2  -8  36    3.09    1.67
   2  -8  36    2.87    1.93
  -2  -9  37    7.65    1.79
  -2   9  37    5.12    1.65
  -2  -9  37    6.35    1.85
  -2   9  37    7.95    2.04
  -2   9  35    5.02    2.23
  -2  -9  35    4.37    1.94
  -2   9  35    0.83    1.69
   2  -9 -33    2.30    3.79
  -2  -9  33   -0.10    1.94
   2   9 -33    0.90    3.03
  -2   9  33    3.04    2.62
  -2   9  31   -1.23    2.84
   2   9 -31    2.09    4.73
   2  -9 -31    3.28    4.25
  -2  -9  31    3.08    2.75
  -2   9  29    3.63    3.29
   2   9 -29   -3.56    4.23
   2  -9 -29   -0.44    4.16
  -2  -9  29    1.63    2.91
  -2  -9  27    1.86    3.08
   2   9 -27    6.24    4.06
   2  -9 -27    4.19    4.81
  -2   9  27    0.37    2.44
  -2   9  25    1.93    2.59
   2  -9 -25    2.10    4.12
   2   9 -25    2.56    3.47
  -2  -9  25    2.08    3.13
   2   9 -23  239.48   15.16
  -2   9  23  269.90   15.46
   2  -9 -23  254.61   19.71
  -2  -9  23  270.46   15.02
   2   9 -21   17.54    7.75
   2  -9 -21   10.85   11.81
   2  -9 -19   18.67   10.61
   2   9 -19   21.60    8.24
   2  -9 -17    3.72    6.67
   2   9 -17    9.28    6.12
   2   9 -15   14.02    6.50
  -2  -9  15   19.99    4.98
  -2   9  15   23.92    6.66
   2  -9 -15    9.72    5.92
   2   9 -13  128.99   17.08
  -2  -9  13  130.09   11.50
  -2   9  13  155.14   15.13
   2  -9 -13  137.63   20.05
  -2  -9  11    2.23    3.39
   2  -9 -11    1.91    4.67
   2   9 -11    2.96    5.12
  -2   9  11    1.72    4.48
  -2   9  11   -3.16    6.67
  -2   9   9  120.28   16.22
  -2  -9   9  112.20   10.79
   2   9  -9  109.21   14.65
   2  -9  -9  100.21   14.38
  -2  -9   9  139.91   14.45
  -2   9   9  123.94   13.92
  -2  -9   7   91.53    9.49
   2   9  -7  103.17   13.98
   2  -9  -7   98.31   12.39
  -2  -9   7   99.02   12.29
  -2   9   7   90.27   13.98
  -2   9   5   35.56    9.66
   2   9  -5   34.17    8.93
  -2  -9   5   34.21    6.47
   2  -9  -5   39.26    7.60
  -2   9   3   83.21   12.57
   2   9  -3   86.76   12.63
   2  -9  -3   92.35    8.88
   2  -9  -3   86.83   11.17
  -2  -9   3   89.79    9.02
  -2  -9   1    8.45    3.68
  -2   9   1   11.47    6.16
   2  -9  -1    5.18    4.06
   2  -9  -1    7.17    2.51
  -2   9  -1  364.66   19.41
  -2   9  -1  332.04   21.61
   2   9   1  343.68   20.31
   2  -9   1  359.69   22.00
  -2  -9  -1  325.85   25.71
  -2  -9  -1  350.34   16.55
  -2   9  -3   -0.14    3.83
  -2   9  -3    4.70    4.60
  -2  -9  -3   -1.24    2.73
   2   9   3   -1.30    3.55
  -2  -9  -3    3.11    4.49
  -2  -9  -5   35.53    9.82
   2   9   5   28.54    6.36
  -2   9  -5   33.89    6.52
  -2   9  -5   40.97    8.55
  -2  -9  -5   33.18    5.39
  -2   9  -7   35.72    7.11
   2   9   7   34.29    7.73
  -2  -9  -7   31.92    5.23
   2   9   7   36.39    7.11
  -2  -9  -7   28.53    8.31
  -2  -9  -9    2.75    4.86
   2   9   9   -0.06    3.58
   2   9   9    6.61    4.83
  -2   9  -9    3.86    4.04
  -2  -9  -9    0.96    2.88
  -2  -9  -9   -1.03    5.40
   2   9  11   15.98    5.59
  -2   9 -11   24.02    7.57
  -2  -9 -11   13.17    7.15
  -2  -9 -11   17.80    7.56
  -2  -9 -13   18.00    6.75
  -2   9 -13   23.47    8.79
  -2  -9 -13   18.41    8.23
   2   9  13   15.18    5.41
  -2  -9 -15   94.46   17.32
  -2   9 -15  112.28   17.85
  -2  -9 -15  106.83   18.59
   2  -9  15  119.96   17.95
   2  -9  17  108.88   18.26
  -2   9 -17  118.86   19.53
  -2  -9 -17  112.98   21.36
  -2  -9 -17  111.29   20.22
  -2   9 -19  157.87   23.65
  -2  -9 -19  145.79   24.47
  -2  -9 -19  127.62   24.21
  -2  -9 -21   -2.24   10.55
  -2   9 -21    1.43    4.80
  -2  -9 -21   -0.67    8.50
   2   9  23   27.24    5.70
   2  -9  23   28.56    4.11
   2  -9  23   30.60    5.33
   2  -9  25  115.36    9.50
   2   9  25   97.61   10.07
   2  -9  25  120.53    8.90
   2   9  27   -1.04    3.35
   2  -9  27    0.06    2.37
   2  -9  27    2.87    3.03
   2   9  27    0.42    2.73
   2  -9  29    5.23    3.20
   2   9  29    3.17    2.46
   2   9  29    1.17    2.51
   2   9  29    3.50    2.84
   2  -9  29    0.47    2.46
   2  -9  31   -2.51    2.04
   2  -9  31   -1.53    2.37
   2   9  31    3.22    2.69
   2  -9  31    0.20    2.68
   2   9  31   -1.26    2.60
   2   9  31    1.27    2.37
   2   9  33    2.84    2.42
   2   9  33   -1.02    2.49
   2  -9  33   -3.59    2.63
   2   9  33   -3.72    2.53
   2  -9  33    1.62    2.01
   2  -9  33    1.24    1.86
   2  -9  35   22.52    3.12
   2   9  35   20.25    3.63
   2  -9  35   24.45    3.51
   2   9  35   17.31    3.09
   2   9  35   19.74    3.25
   2   9  37    7.63    2.15
   2  -9  37   12.94    2.06
   2  -9  37   12.47    2.14
  -2 -10  36    0.24    1.32
  -2 -10  36    0.76    1.41
  -2  10  36   -0.61    1.49
  -2  10  36    2.33    1.68
  -2  10  34   -0.78    1.81
   2 -10 -34    2.30    3.22
   2  10 -34    0.98    3.04
  -2  10  34    3.01    2.00
  -2 -10  32    0.23    2.43
   2  10 -32   -5.31    3.54
   2 -10 -32    0.62    3.52
  -2  10  32    0.10    2.14
  -2 -10  30    3.71    3.05
   2 -10 -30   -0.85    4.34
  -2  10  30    2.25    2.22
   2  10 -30    5.19    4.56
  -2 -10  28   11.53    3.86
  -2  10  28   13.32    4.10
   2  10 -28   15.05    4.92
  -2 -10  26    4.81    3.06
   2  10 -26    4.56    3.47
  -2  10  26    1.38    2.54
  -2 -10  24  156.21   11.55
   2  10 -24  144.71   12.10
   2 -10 -24  151.53   15.62
  -2  10  24  152.76   11.80
   2  10 -22    0.56    3.32
  -2  10  22    4.71    2.94
  -2 -10  22    9.62    3.88
   2  10 -22    3.89    9.01
   2 -10 -22    5.38    4.58
   2 -10 -22   11.15   15.59
   2  10 -20    1.12    4.33
   2 -10 -20    5.02    6.79
   2  10 -18    3.94    5.69
   2 -10 -18    7.92    7.76
   2 -10 -16   16.72    9.31
   2  10 -16   17.86    8.53
   2 -10 -14    8.04    6.83
   2  10 -14    7.73    5.83
  -2  10  14    2.05    3.71
  -2 -10  14    8.01    3.48
   2  10 -12  419.73   31.28
   2 -10 -12  432.69   33.50
  -2 -10  12  429.97   21.38
  -2  10  12  495.42   38.08
  -2  10  12  419.83   26.09
  -2  10  10  686.65   33.71
   2  10 -10  664.79   37.44
  -2  10  10  733.75   41.91
  -2 -10  10  661.72   25.86
   2 -10 -10  667.97   38.00
   2  10  -8  461.65   30.16
  -2  10   8  497.32   28.04
  -2 -10   8  466.03   21.36
   2 -10  -8  484.57   29.15
  -2  10   8  474.81   32.32
   2 -10  -6    1.92    4.76
   2 -10  -6    2.40    3.60
   2  10  -6    1.82    3.51
  -2  10   6    4.20    5.32
  -2 -10   6    4.24    3.17
   2 -10  -4    7.73    4.07
   2 -10  -4    8.29    3.96
  -2  10   4    5.43    4.87
   2  10  -4    3.35    4.69
  -2 -10   4    7.95    3.55
   2 -10  -2   33.78    5.53
   2 -10  -2   29.32    7.44
  -2  10   2   24.85    8.20
  -2 -10   2   36.39    6.22
  -2 -10   0   77.16   14.10
  -2  10   0   76.01   11.56
   2  10   0   85.14   11.01
   2 -10   0   66.25   10.38
  -2 -10   0   87.36    8.98
   2 -10   0   70.61    5.73
   2  10   2   68.78    9.81
   2 -10   2   63.98   10.90
  -2  10  -2   57.24    8.72
  -2  10  -2   64.25   10.22
  -2 -10  -2   66.27    7.62
  -2 -10  -2   62.71   12.93
   2  10   4  126.28   12.88
  -2 -10  -4  134.93   17.54
  -2  10  -4  137.53   15.13
  -2  10  -4  135.29   13.01
  -2 -10  -4  143.79   11.10
  -2 -10  -6   86.57    8.84
   2  10   6   75.66   10.82
   2  10   6   94.64   11.09
  -2  10  -6   76.52   10.27
  -2 -10  -6   78.44   13.81
   2  10   8   16.95    6.57
  -2 -10  -8   12.84    6.86
  -2 -10  -8   17.81    8.73
  -2  10  -8   14.19    5.68
   2  10   8   15.79    4.83
  -2 -10  -8    9.69    3.91
  -2  10 -10    6.21    4.45
   2  10  10    3.95    3.81
  -2 -10 -10   12.82    7.74
  -2 -10 -10    6.23    5.35
   2  10  10   11.30    5.32
  -2  10 -12   10.29    5.84
  -2 -10 -12    9.04    7.34
   2  10  12    8.47    4.43
  -2 -10 -12    7.03    6.95
  -2 -10 -14   37.96   11.17
  -2  10 -14   54.34   12.20
  -2 -10 -14   40.60   11.77
   2 -10  16  149.42   21.23
  -2  10 -16  146.16   21.34
  -2 -10 -16  119.14   19.93
  -2 -10 -16  135.75   23.13
  -2 -10 -18   30.93   11.97
  -2  10 -18   30.62   10.54
  -2 -10 -18   21.45   10.68
  -2  10 -20    2.98    5.98
  -2 -10 -20    7.23    8.80
  -2 -10 -20    5.19    5.79
   2 -10  22    5.99    3.28
   2  10  22   -0.87    2.77
   2 -10  22    6.37    3.21
   2  10  22    1.95    2.79
   2 -10  24   20.94    4.39
   2  10  24   19.44    4.60
   2 -10  24   16.86    3.91
   2 -10  26   29.16    5.24
   2  10  26   23.24    5.28
   2 -10  26   21.37    4.94
   2  10  26   21.62    5.28
   2 -10  28   13.05    3.86
   2 -10  28   14.03    3.70
   2  10  28    6.35    3.27
   2  10  28   11.84    3.70
   2  10  28    9.74    3.61
   2 -10  30    1.79    2.26
   2 -10  30    1.82    2.13
   2  10  30    0.76    2.50
   2  10  30   -3.84    2.96
   2 -10  30   -1.05    2.50
   2  10  30    3.72    2.72
   2  10  32    2.67    2.59
   2 -10  32    2.65    1.93
   2 -10  32   -1.00    2.04
   2  10  32    4.77    2.40
   2  10  32   -1.96    2.60
   2 -10  32   -1.36    2.52
   2 -10  34   -0.25    1.89
   2 -10  34   -1.28    1.81
   2  10  34    1.99    2.13
   2  10  34    2.06    2.02
   2  10  34    0.82    1.81
   2  10  36    3.12    2.00
   2  10  36   -0.58    1.40
   2 -10  36    0.29    1.31
   2 -10  36   -0.73    1.53
  -2 -11  37    2.11    1.32
  -2  11  35    4.83    1.99
  -2  11  35    5.82    2.05
  -2 -11  35    6.32    2.05
  -2 -11  35    4.76    1.89
  -2  11  33    0.30    1.92
   2  11 -33    4.84    2.97
   2 -11 -31    6.49    4.41
  -2  11  31    8.76    3.15
   2  11 -31    8.35    3.87
  -2 -11  29   52.85    6.70
   2  11 -29   44.41    8.07
   2 -11 -29   26.48    7.88
  -2  11  29   39.91    6.21
  -2  11  27    5.92    3.45
   2  11 -27    6.22    3.89
  -2 -11  27    8.84    3.36
   2 -11 -27    7.99    5.79
  -2 -11  25    2.33    2.55
  -2  11  25    4.25    3.22
   2 -11 -25    8.02    6.07
   2  11 -25    2.09    3.79
   2  11 -23    6.03    3.52
   2 -11 -23    6.42    4.86
  -2  11  23    0.75    2.74
  -2 -11  23    8.28    3.41
   2 -11 -21   72.75   11.23
  -2 -11  21   92.59    8.96
   2 -11 -21   87.67   23.04
   2  11 -21   80.24    8.55
   2  11 -21   88.54   18.77
   2 -11 -19   50.94   16.46
   2  11 -19   41.85   12.59
   2 -11 -17    9.25    8.39
   2  11 -17    8.57    5.81
   2  11 -15  117.46   18.60
  -2 -11  15  133.85   12.43
   2 -11 -15  143.73   23.18
  -2  11  13   40.11   12.57
   2 -11 -13   23.39    9.50
  -2  11  13   29.74    6.52
  -2 -11  13   33.09    6.19
   2  11 -13   37.31   10.55
  -2  11  11   20.17    9.75
   2  11 -11   17.62    7.84
   2 -11 -11    8.45    6.51
  -2  11  11   21.07    6.56
  -2 -11  11   12.76    4.23
  -2  11   9  400.07   31.03
   2  11  -9  358.13   28.32
   2 -11  -9  375.32   27.48
  -2  11   9  381.26   25.93
  -2 -11   9  383.94   19.94
  -2 -11   7    1.04    2.79
   2 -11  -7   -3.16    4.91
  -2  11   7   -0.39    4.33
   2 -11  -7   -1.06    4.37
   2  11  -7   -0.86    4.39
   2 -11  -5  295.32   19.56
  -2  11   5  314.06   25.74
   2  11  -5  291.16   25.23
  -2 -11   5  317.55   17.83
   2 -11  -5  290.61   22.89
  -2 -11   3   38.81    6.49
   2 -11  -3   34.85    6.10
   2 -11  -3   38.54    8.86
  -2  11   3   32.63    9.16
  -2 -11   1   51.28    7.11
  -2  11   1   39.52    8.94
   2  11  -1   50.53    9.02
   2 -11  -1   42.08    5.45
   2 -11  -1   49.22    9.84
  -2  11  -1   79.84   12.35
   2 -11   1   80.87   12.64
   2  11   1   86.92   11.58
  -2 -11  -1   75.81   14.45
  -2 -11  -1   83.67    8.93
  -2 -11  -3    9.28    7.85
  -2  11  -3    6.19    4.33
   2  11   3    9.05    5.35
  -2  11  -3    6.30    5.35
  -2 -11  -3    9.26    3.58
  -2  11  -5  311.07   20.68
  -2 -11  -5  300.63   27.49
   2  11   5  281.58   20.69
  -2  11  -5  320.59   24.73
  -2 -11  -5  330.99   17.86
  -2  11  -7   92.72   12.26
   2  11   7   87.24   11.50
  -2 -11  -7  106.14   17.04
   2  11   7  101.83   12.45
  -2 -11  -7  129.94   12.08
  -2 -11  -9  328.32   20.88
  -2  11  -9  338.66   24.99
  -2 -11  -9  304.55   29.49
   2  11   9  334.32   21.08
  -2 -11  -9  344.29   28.72
   2  11   9  351.42   23.48
   2  11  11  307.17   20.28
  -2  11 -11  354.47   27.60
  -2 -11 -11  327.20   31.61
  -2 -11 -11  319.96   28.54
  -2 -11 -13  116.06   18.95
  -2 -11 -13  118.64   20.23
  -2  11 -13  125.13   17.85
  -2 -11 -15   10.43    7.50
  -2  11 -15   17.26    6.97
  -2 -11 -15   17.57    9.80
  -2  11 -17   -1.92    5.94
   2 -11  17    2.56    5.25
  -2 -11 -17    3.56    6.64
  -2 -11 -17   13.57    9.22
  -2 -11 -19    8.86    8.25
  -2  11 -19    5.19    6.32
  -2 -11 -19    7.01    8.35
   2  11  21   14.72    4.68
   2 -11  21    9.39    3.03
   2  11  21   12.30    3.68
   2 -11  21    8.91    2.64
  -2  11 -21    7.03    5.23
   2 -11  23   58.63    5.83
   2  11  23   50.62    7.59
   2  11  23   54.98    6.43
   2 -11  23   64.96    7.57
   2 -11  25    3.58    2.58
   2  11  25    5.59    3.61
   2 -11  25    5.70    3.12
   2 -11  27   12.95    3.85
   2  11  27    8.81    3.60
   2  11  27   13.43    4.24
   2 -11  27   10.82    4.33
   2 -11  27    9.47    3.38
   2  11  29   17.22    4.57
   2 -11  29   19.09    3.95
   2  11  29   16.60    4.32
   2 -11  29   15.43    3.53
   2 -11  29   17.88    4.03
   2  11  29   16.50    3.98
   2 -11  31    1.48    2.40
   2  11  31    4.44    2.35
   2 -11  31    7.73    2.96
   2  11  31    5.64    2.88
   2  11  31   -0.30    2.14
   2 -11  31    2.39    2.17
   2 -11  33   -0.13    1.78
   2  11  33    0.12    1.92
   2  11  33   -0.20    1.88
   2  11  33    5.80    2.63
   2 -11  33    1.11    2.28
   2  11  35    2.20    1.93
   2  11  35   -1.12    1.55
   2  11  35   -2.49    1.64
   2 -11  35   -2.33    1.66
   2 -11  35    0.31    1.71
  -2 -12  36   16.47    2.36
  -2 -12  36   18.73    2.41
  -2  12  36   14.36    2.46
  -2 -12  34   -0.20    1.57
  -2  12  34    0.37    1.88
  -2  12  34   -1.15    1.81
  -2 -12  34    0.86    1.51
   2 -12 -32   39.29    7.06
  -2 -12  32   36.97    4.53
  -2  12  32   36.40    5.18
   2  12 -32   51.72    7.08
  -2  12  30    0.03    2.28
   2  12 -30    3.82    3.83
   2  12 -28    7.17    4.37
  -2  12  28    4.18    2.70
  -2 -12  28    3.03    2.87
   2 -12 -28    2.69    4.70
  -2 -12  26    6.69    3.38
   2  12 -26    7.60    4.38
  -2  12  26    5.77    2.90
   2 -12 -26    2.20    4.45
   2 -12 -24  209.77   18.68
   2  12 -24  209.28   14.57
  -2  12  24  225.68   14.30
  -2 -12  24  242.60   14.60
   2 -12 -22   16.82    6.68
   2  12 -22   21.92    5.65
  -2  12  22   21.22    4.96
  -2 -12  22   17.80    4.70
   2 -12 -20   45.33   15.59
   2  12 -20   38.79   13.13
   2  12 -18   83.73   17.21
   2 -12 -18   79.21   19.87
   2 -12 -16    1.02    5.68
   2  12 -16   -2.80    6.11
   2 -12 -14    6.87    7.46
  -2  12  14    0.60    5.46
   2  12 -14    4.73    4.89
  -2 -12  14    6.08    3.28
  -2 -12  12   38.17    7.02
   2 -12 -12   43.20   11.86
   2  12 -12   47.13   11.49
  -2  12  12   41.96    9.51
  -2  12  12   41.28   11.82
  -2 -12  10  465.65   22.57
  -2  12  10  480.96   29.97
   2  12 -10  435.22   32.97
   2 -12 -10  425.53   31.55
  -2  12  10  449.77   34.52
   2 -12  -8   51.14   10.51
  -2  12   8   50.83   12.11
  -2 -12   8   51.69    7.85
   2  12  -8   53.28   12.03
   2 -12  -8   42.21   11.16
   2  12  -6  119.25   17.14
   2 -12  -6  126.24   14.03
  -2 -12   6  136.29   12.07
  -2  12   6  119.37   17.02
   2 -12  -6  121.09   16.47
   2 -12  -4   12.69    6.38
  -2  12   4   16.75    8.08
  -2 -12   4   18.42    5.23
   2 -12  -4   18.24    5.31
   2 -12  -2   59.85   11.33
   2 -12  -2   51.48    7.05
  -2 -12   2   60.86    8.18
  -2  12   2   59.26   12.08
  -2 -12   0  207.21   24.69
   2  12   0  227.49   20.29
   2 -12   0  214.59   20.71
  -2 -12   0  234.28   15.21
  -2  12   0  194.03   20.34
  -2  12  -2   13.52    5.01
   2 -12   2   20.73    8.41
   2  12   2   10.37    5.51
  -2  12  -2    5.65    4.29
  -2 -12  -2   11.81    4.41
  -2 -12  -2    7.96    8.16
  -2 -12  -4  237.53   26.33
  -2  12  -4  243.47   22.36
  -2  12  -4  219.50   18.67
  -2 -12  -4  262.51   16.76
   2  12   4  235.60   20.14
  -2 -12  -6 1156.29   36.10
  -2 -12  -6 1119.83   56.43
  -2  12  -6 1025.60   41.16
   2  12   6 1089.13   42.57
  -2 -12  -8   56.67   14.61
   2  12   8   47.85    9.66
   2  12   8   49.00    9.82
  -2  12  -8   42.46    9.20
  -2 -12  -8   38.81    7.57
  -2 -12  -8   38.83   10.54
   2  12  10  227.20   18.05
  -2 -12 -10  256.38   27.49
  -2  12 -10  221.37   21.60
   2  12  10  249.78   21.35
  -2 -12 -10  200.37   25.12
  -2 -12 -12   33.79   10.24
  -2  12 -12   63.40   12.74
  -2 -12 -12   50.49   14.09
  -2 -12 -14    2.32    6.34
  -2 -12 -14   -3.48    6.47
  -2  12 -14    3.75    5.43
  -2 -12 -16   25.55   11.31
  -2 -12 -16   20.20    9.45
   2 -12  16   30.29    9.58
  -2  12 -16   32.39   10.66
  -2 -12 -18   38.11   13.80
  -2  12 -18   50.52   13.25
  -2 -12 -18   40.53   13.19
   2  12  20   40.73    5.48
  -2 -12 -20   35.27   14.90
  -2  12 -20   40.72   12.84
   2  12  20   34.80    6.39
   2 -12  22   -1.88    2.62
   2  12  22   -1.49    2.68
   2 -12  22   -1.72    2.41
   2  12  22   -0.28    2.77
   2 -12  24    5.99    3.07
   2  12  24    0.11    3.03
   2 -12  26   -0.54    2.60
   2 -12  26   -1.31    2.49
   2 -12  26   -3.94    3.20
   2  12  26   -0.63    2.83
   2  12  28   14.54    3.93
   2 -12  28   29.40    5.18
   2 -12  28   28.46    4.91
   2 -12  28   28.63    4.85
   2  12  28   23.11    4.76
   2  12  28   20.79    4.95
   2  12  30   -0.10    2.31
   2  12  30    0.34    2.86
   2  12  30    0.81    2.17
   2 -12  30    2.50    2.61
   2 -12  30    1.04    2.62
   2 -12  30   -2.88    2.62
   2  12  32    9.60    3.33
   2  12  32   11.10    2.81
   2 -12  32    8.08    2.54
   2 -12  32   13.11    3.12
   2  12  32    7.83    2.92
   2  12  34    3.29    2.31
   2  12  34    1.29    1.70
   2  12  34    2.36    2.05
   2 -12  34    7.58    2.38
   2 -12  34    4.51    1.97
   2  12  36   -0.71    1.46
   2 -12  36    0.12    1.25
   2 -12  36    0.62    1.18
   2  12  36    2.26    1.40
  -2 -13  35    1.07    1.27
  -2  13  35    3.42    1.57
   2 -13 -33    3.62    3.69
  -2 -13  33    4.42    1.83
  -2  13  33    4.14    2.13
   2  13 -33    8.05    3.40
  -2 -13  33    2.52    2.05
   2  13 -31    1.31    2.73
  -2 -13  31    1.85    1.67
   2 -13 -31    3.75    3.49
  -2  13  31    0.38    2.47
   2  13 -29    3.31    3.83
   2 -13 -29   -0.07    4.13
  -2  13  29    1.01    2.56
   2 -13 -27  324.91   21.89
  -2  13  27  283.89   15.41
   2 -13 -25  204.84   19.04
  -2 -13  25  220.15   13.91
   2  13 -25  218.63   14.62
  -2  13  25  182.49   12.84
  -2 -13  23  375.16   18.34
  -2  13  23  308.35   16.78
   2  13 -23  333.54   18.09
   2 -13 -23  340.92   23.51
   2  13 -21   66.77    8.35
   2 -13 -21   57.00    9.75
  -2 -13  21   73.04    8.41
  -2  13  21   57.60    7.47
   2 -13 -19   13.51    9.73
   2  13 -19   -0.74    5.58
   2 -13 -17   50.79   14.95
   2  13 -17   42.49   12.98
   2 -13 -15  266.12   31.44
   2  13 -15  287.62   30.97
   2 -13 -13   60.80   14.33
   2  13 -13   48.17   11.94
  -2  13  13   67.98   16.08
  -2 -13  13   50.49    7.81
   2 -13 -11  137.29   19.15
   2  13 -11  120.97   18.66
   2 -13 -11  150.74   21.00
  -2  13  11  148.39   21.83
  -2 -13  11  136.24   12.68
  -2  13  11  148.25   17.24
   2 -13  -9   29.85    9.00
  -2  13   9   47.57   10.30
   2  13  -9   31.53    9.93
   2 -13  -9   27.25    9.37
  -2 -13   9   29.63    6.24
  -2  13   9   27.55   10.08
   2 -13  -7    5.36    5.60
   2 -13  -7    5.31    5.63
   2  13  -7   10.89    7.24
  -2 -13   7    8.93    4.15
  -2  13   7    6.35    8.02
   2 -13  -5  214.53   21.93
   2 -13  -5  203.23   17.27
   2  13  -5  223.19   24.63
  -2 -13   5  227.43   15.89
  -2  13   5  225.35   24.04
  -2 -13   3   95.89   10.62
   2 -13  -3   92.89   14.91
   2 -13  -3   71.32    9.12
  -2  13   3   84.00   15.02
  -2  13   1   65.29   13.52
  -2 -13   1   84.27    9.86
   2  13  -1   79.32   13.01
   2 -13  -1   74.44   13.22
  -2 -13  -1  103.80   18.50
  -2  13  -1   86.03   14.32
  -2 -13  -1   88.14   10.33
   2 -13   1   99.82   15.82
   2  13   1   90.73   13.98
  -2  13  -3   25.85    8.35
  -2 -13  -3   23.47   11.04
  -2 -13  -3   30.48    6.56
   2  13   3   35.64    9.82
  -2  13  -3   26.99    7.67
  -2  13  -5   28.88    7.06
  -2  13  -5   35.58    9.68
  -2 -13  -5   32.63    7.04
   2  13   5   27.84    7.99
  -2 -13  -5   23.04    9.24
  -2  13  -7   78.31   14.38
   2  13   7   73.07   11.43
   2  13   7   71.65   11.44
  -2  13  -7   65.26   11.17
  -2 -13  -7   69.93   10.20
  -2 -13  -7   65.86   15.20
  -2  13  -9  387.49   28.82
   2  13   9  370.27   23.91
  -2 -13  -9  365.89   35.51
   2  13   9  434.98   28.12
  -2 -13  -9  416.70   34.39
  -2 -13 -11   29.63    9.49
  -2 -13 -11   17.98    9.53
  -2  13 -11   21.96    7.34
  -2 -13 -13  116.82   20.77
  -2 -13 -13  128.24   22.44
  -2  13 -13  136.06   20.00
  -2  13 -15  125.79   20.27
  -2 -13 -15   95.86   18.97
  -2 -13 -15  107.31   21.97
  -2 -13 -17  172.03   28.86
  -2  13 -17  185.65   26.27
  -2 -13 -17  146.59   25.68
   2 -13  17  189.20   26.00
  -2 -13 -19    0.41    7.84
   2 -13  19   -0.17    2.23
  -2  13 -19   -3.48    6.01
   2  13  19    1.22    2.52
   2 -13  21   17.21    3.67
   2  13  21    7.35    3.26
   2 -13  21   13.24    3.79
   2 -13  21   17.63    4.37
   2  13  21   11.02    4.40
   2  13  23    0.45    2.82
   2 -13  23    0.10    2.76
   2  13  23   -2.27    3.57
   2 -13  23   -0.54    2.50
   2 -13  23    4.52    2.79
   2 -13  25  121.70    9.29
   2 -13  25  139.05   10.60
   2  13  25  112.72   11.30
   2 -13  25  131.45    9.00
   2 -13  27   22.01    4.32
   2  13  27   20.08    5.29
   2 -13  27   21.38    4.27
   2  13  27   22.81    4.98
   2 -13  27   20.47    4.20
   2  13  29    6.98    2.94
   2  13  29    7.90    3.55
   2 -13  29   13.24    3.50
   2  13  29    4.61    2.91
   2 -13  29   13.99    3.69
   2 -13  29    7.60    3.26
   2 -13  31    0.11    1.93
   2  13  31    0.18    2.13
   2  13  31   -0.34    2.00
   2 -13  31    3.75    2.47
   2  13  31    3.21    2.39
   2  13  33   -0.37    1.81
   2 -13  33    1.62    1.71
   2  13  33    0.02    1.70
   2 -13  33    3.15    2.23
   2  13  33   -0.48    1.72
   2  13  35    2.82    1.76
   2 -13  35    3.53    1.56
   2 -13  35    4.42    1.68
   2  13  35    5.82    1.95
   2  13  35    3.94    1.72
  -2  14  36    2.24    1.46
   2 -14 -34    2.94    3.03
  -2 -14  34    3.88    1.55
  -2  14  34    2.41    1.49
  -2  14  34    4.25    2.24
  -2  14  32    2.45    2.02
   2  14 -32    4.71    3.10
  -2 -14  32    0.09    1.53
   2 -14 -32    4.58    4.23
   2  14 -30   14.10    4.61
  -2  14  30   10.56    3.30
   2 -14 -30    7.62    4.77
  -2 -14  30   13.17    3.12
  -2  14  28    2.19    2.66
  -2 -14  28    3.79    2.40
   2 -14 -28    2.55    4.56
   2  14 -28   -0.47    3.49
   2 -14 -26    9.75    6.37
  -2  14  26    0.63    2.65
   2  14 -26    6.45    3.97
  -2  14  24    2.54    3.34
   2  14 -24   -0.22    3.36
   2 -14 -24    0.34    5.01
  -2  14  22   60.31    7.68
   2  14 -22   69.30    8.59
   2 -14 -22   83.16   12.29
  -2 -14  22   77.81    8.60
  -2 -14  20   20.63    5.39
   2  14 -20   19.23    4.44
   2 -14 -20   20.84    7.26
  -2  14  20   15.00    4.65
   2 -14 -18   -4.86   15.23
   2  14 -18   -0.32    5.15
   2 -14 -18    5.83    9.10
   2 -14 -16   58.74   16.52
   2  14 -16   45.65   13.36
   2 -14 -16   72.79   20.67
   2 -14 -14  146.72   26.06
  -2 -14  14  112.24   12.90
   2  14 -14  114.37   19.96
  -2  14  14  138.87   23.63
   2 -14 -14  125.29   21.46
   2 -14 -12   51.17   14.23
  -2 -14  12   38.49    7.39
  -2  14  12   49.78   13.09
   2  14 -12   38.10   12.31
   2 -14 -12   40.70   12.04
  -2  14  10   47.29   10.66
   2 -14 -10   54.67   12.00
  -2 -14  10   55.67    8.51
  -2  14  10   59.52   14.18
   2  14 -10   56.75   13.63
   2 -14 -10   51.17   14.61
  -2  14   8   13.88    8.21
   2 -14  -8   16.61    7.04
   2 -14  -8   18.59    9.64
   2  14  -8   13.10    7.17
  -2 -14   8   14.40    4.67
  -2  14   6   47.05   12.42
  -2 -14   6   54.60    8.30
   2 -14  -6   50.93    9.85
   2  14  -6   58.83   14.37
   2 -14  -6   42.63   11.45
   2 -14  -4  317.28   20.50
   2 -14  -4  359.53   29.99
  -2  14   4  348.01   31.20
  -2 -14   4  418.77   22.00
   2 -14  -2   86.83   15.24
  -2  14   2   62.88   14.21
  -2 -14   2   82.52   10.43
   2  14  -2   90.70   14.52
  -2 -14   0  162.13   13.95
   2  14   0  184.24   19.33
  -2  14   0  151.30   19.33
  -2 -14   0  163.55   24.91
   2 -14   0  159.32   20.18
   2  14   2   96.62   14.25
  -2 -14  -2   79.73   17.19
  -2  14  -2   77.29   15.21
  -2 -14  -2   84.14   10.58
  -2  14  -4   82.70   15.07
  -2 -14  -4   74.96   17.16
  -2 -14  -4   73.96   10.23
  -2  14  -4   66.36   11.67
   2  14   4   85.79   13.65
  -2  14  -6   15.16    6.29
   2  14   6   20.23    6.33
  -2  14  -6   19.92    8.27
  -2 -14  -6   17.70    6.09
  -2 -14  -6   20.26    6.80
  -2 -14  -8    1.70    4.11
  -2 -14  -8    3.17    5.23
  -2  14  -8   -0.55    3.56
   2  14   8    5.77    4.29
  -2  14  -8    0.39    6.00
  -2 -14  -8    6.54    8.20
   2  14  10    1.02    4.12
  -2 -14 -10    2.57    5.29
  -2  14 -10   -0.79    3.28
  -2  14 -10    1.54    6.26
  -2 -14 -10   -1.68    9.54
  -2 -14 -12   13.33    8.21
  -2 -14 -12    3.37    8.12
  -2  14 -12    1.34    5.21
  -2 -14 -14    3.88    7.02
  -2 -14 -14   -3.79    8.28
  -2  14 -14    0.89    5.24
  -2 -14 -16    9.77   10.26
  -2 -14 -16   17.87   11.47
  -2  14 -16    8.61    6.27
  -2 -14 -18   64.41   19.14
  -2  14 -18   84.40   18.59
  -2 -14 -18   62.14   17.32
   2  14  20   15.49    5.09
   2 -14  20   20.82    4.40
   2 -14  20   14.28    3.78
   2  14  20   15.68    4.32
   2  14  22    4.43    3.09
   2  14  22    2.29    4.22
   2 -14  22    7.38    3.58
   2 -14  22    8.09    3.60
   2 -14  22    6.63    3.09
   2 -14  24   19.02    3.95
   2  14  24   10.00    4.14
   2 -14  24   16.50    3.82
   2 -14  24   22.68    4.75
   2  14  24   16.38    4.14
   2 -14  26   15.12    3.96
   2 -14  26   17.15    3.78
   2  14  26    5.76    3.16
   2 -14  26   10.28    3.57
   2  14  26   10.19    3.79
   2  14  28   -0.23    2.86
   2 -14  28    4.25    2.88
   2 -14  28   -0.48    2.53
   2  14  28   -2.83    2.55
   2  14  30   -4.80    3.17
   2 -14  30    3.59    2.49
   2 -14  30    2.14    2.15
   2  14  30    1.65    2.41
   2  14  30   -2.17    2.35
   2 -14  32    0.58    1.71
   2 -14  32    7.33    2.50
   2  14  32    3.51    2.47
   2  14  32   -2.18    2.21
   2  14  32    5.50    2.45
   2 -14  34    2.35    1.76
   2  14  34    0.09    1.74
   2 -14  34    0.29    1.46
   2  14  34    2.70    1.93
   2  14  34   -3.10    1.93
   2  15 -35   -3.04    2.10
  -2 -15  35    0.10    1.04
  -2  15  35    1.74    1.66
   2  15 -33    4.35    3.00
   2 -15 -33    3.88    3.14
  -2 -15  33    5.31    2.02
  -2  15  33    4.24    2.03
   2  15 -31    5.19    2.99
   2 -15 -31   -0.29    3.92
  -2 -15  31    1.70    1.57
  -2  15  31   -0.71    2.12
  -2 -15  29    0.65    2.05
   2  15 -29    1.17    2.84
   2 -15 -29    4.59    4.26
  -2  15  29    1.54    2.21
  -2 -15  27   39.54    5.16
   2 -15 -27   34.20    9.17
   2  15 -27   33.12    6.72
  -2  15  27   30.83    5.14
   2  15 -25    4.58    3.64
  -2 -15  25    2.73    2.63
  -2  15  25    2.29    2.71
   2 -15 -25   -4.40    4.81
   2  15 -23   31.34    6.15
  -2  15  23   24.40    5.24
   2 -15 -23   29.19    7.67
  -2  15  21   43.55    6.65
   2  15 -21   47.79    7.11
   2 -15 -21   50.74    9.73
   2 -15 -19   18.03   13.07
   2  15 -19   21.26    5.10
   2 -15 -19   16.66    5.83
   2 -15 -17  149.27   25.16
   2  15 -17  168.76   26.51
   2 -15 -17  202.76   33.86
  -2  15  15  144.60   25.91
   2  15 -15  127.12   22.36
   2 -15 -15  121.44   22.32
   2 -15 -15  134.51   25.37
   2  15 -13   11.27    7.37
  -2 -15  13   14.33    5.32
   2 -15 -13   10.09    9.86
   2 -15 -13   15.02    8.89
  -2  15  13   20.20   10.25
   2  15 -11   55.79   14.60
   2 -15 -11   49.56   13.71
  -2  15  11   56.51   14.06
  -2 -15  11   54.16    8.75
   2 -15 -11   50.91   11.90
  -2  15   9  227.63   27.47
   2 -15  -9  214.73   22.60
   2  15  -9  221.45   27.39
   2 -15  -9  208.33   25.43
  -2 -15   9  234.83   17.73
  -2  15   9  226.92   22.59
   2 -15  -7    3.15    4.61
   2  15  -7    0.76    6.43
  -2  15   7   10.01    8.18
  -2 -15   7    3.24    3.44
   2 -15  -7    1.74    5.48
  -2  15   5   44.69   12.34
   2 -15  -5   36.37   11.15
  -2 -15   5   43.42    8.21
  -2  15   3   33.75   10.84
   2  15  -3   57.95   12.66
  -2 -15   3   57.33    9.45
   2 -15  -3   50.69   12.03
  -2 -15   1   23.33    6.62
   2  15  -1   32.54    9.54
   2 -15  -1   20.18    8.72
  -2  15   1   19.72    8.37
  -2 -15  -1   -5.35   10.50
   2 -15   1    5.33    6.65
  -2  15  -1    4.39    6.30
   2  15   1    7.37    6.68
  -2 -15  -1    4.62    4.25
  -2  15  -3   -1.21    5.55
  -2 -15  -3    7.01    4.65
   2  15   3    8.35    7.57
  -2 -15  -3    7.28    9.38
  -2  15  -5   50.59   11.35
  -2 -15  -5   51.60   15.30
   2  15   5   54.38   13.09
  -2  15  -5   67.98   14.04
  -2 -15  -5   53.90   10.20
  -2 -15  -7   58.22   16.79
   2  15   7   63.77   12.61
  -2 -15  -7   54.95   13.45
  -2  15  -7   55.31   11.96
  -2 -15  -7   57.81   11.08
  -2  15  -7   92.58   17.60
  -2 -15  -9   10.53    8.40
  -2 -15  -9   -2.12    5.37
  -2  15  -9    1.86    5.55
  -2  15  -9    2.60    4.56
   2  15   9   -0.92    3.99
  -2 -15 -11   16.85    9.83
  -2  15 -11   16.74    6.94
  -2 -15 -11   29.68   12.59
  -2  15 -11   28.79   10.96
  -2 -15 -13   24.88   11.49
  -2 -15 -13   11.38    6.69
  -2  15 -13   20.73    8.85
  -2 -15 -15   -0.21    6.48
  -2  15 -15   -0.18    6.73
  -2 -15 -15    8.02    9.37
   2 -15  17    4.52    8.32
  -2 -15 -17    0.05    6.58
  -2  15 -17    0.60    5.09
  -2 -15 -17   -3.62    8.72
   2  15  19    4.29    2.62
   2 -15  19   12.87    4.09
   2 -15  19    7.65    3.22
   2  15  21   24.01    4.75
   2 -15  21   28.75    4.87
   2 -15  21   31.42    5.64
   2  15  21   23.67    5.84
   2 -15  23   69.29    7.35
   2  15  23   57.93    6.66
   2  15  23   58.69    8.31
   2 -15  25   43.25    5.94
   2 -15  25   41.69    5.12
   2  15  25   39.17    7.04
   2  15  27    1.12    2.69
   2 -15  27   -0.22    2.26
   2 -15  27    4.76    2.94
   2  15  27   -2.85    3.68
   2  15  29   19.13    4.00
   2 -15  29   35.25    4.66
   2  15  29   25.66    5.12
   2 -15  29   28.22    4.33
   2  15  29   24.93    4.54
   2  15  31   -0.26    1.89
   2 -15  31    1.33    1.90
   2  15  31   -2.57    2.51
   2  15  31    2.49    2.26
   2 -15  31   -4.84    2.39
   2  15  33    2.84    2.24
   2 -15  33    7.07    2.28
   2  15  33    2.41    1.73
   2  15  33    0.10    1.59
   2 -15  35    2.83    1.54
   2  15  35    1.69    1.48
   2  15  35   -0.07    1.31
  -2  16  34    1.15    1.59
  -2 -16  34    0.53    1.12
   2  16 -34    2.14    2.33
  -2 -16  32    0.83    1.42
   2 -16 -32    4.52    3.68
  -2 -16  30   13.16    2.83
   2 -16 -30   14.47    4.82
   2  16 -30   10.37    3.91
  -2  16  30    8.64    2.87
  -2  16  28   17.09    4.08
  -2 -16  28   20.40    3.72
   2  16 -28   21.66    5.08
   2 -16 -28   19.42    6.23
  -2 -16  26    3.35    2.00
  -2  16  26    3.39    2.90
   2  16 -26    1.60    3.10
   2 -16 -26    4.91    5.45
  -2  16  24    8.74    3.72
   2  16 -24   14.59    4.40
   2 -16 -24   15.89    6.62
  -2 -16  24   15.66    3.83
   2 -16 -22  106.12   13.38
  -2  16  22   89.14    9.00
  -2 -16  22   88.46    8.21
   2  16 -22   91.12    9.80
  -2 -16  20   25.65    4.74
   2  16 -20   17.28    4.79
   2 -16 -20   11.78    6.07
   2 -16 -18    9.47    6.92
  -2 -16  18   14.12    3.54
   2  16 -18   14.15    4.20
   2 -16 -18   15.05    6.23
   2 -16 -16   60.80   19.42
   2 -16 -16   53.81   15.53
   2  16 -16   67.90   17.26
   2 -16 -14    2.16    6.55
  -2  16  14    0.48    6.21
   2  16 -14    4.46    4.97
  -2 -16  14    3.02    3.83
   2 -16 -14   -0.26    8.61
   2 -16 -12   28.60   11.45
  -2  16  12   35.00   12.03
   2  16 -12   20.92   10.10
   2 -16 -12   29.80   10.07
  -2 -16  12   33.85    7.67
  -2  16  10   28.20   10.75
   2 -16 -10   21.99   10.00
   2  16 -10   30.77   12.36
   2 -16 -10   20.21    7.79
  -2 -16  10   27.19    6.58
  -2 -16   8    8.39    4.21
  -2  16   8   14.09    7.33
   2  16  -8   12.34    8.42
   2 -16  -8   11.10    6.65
   2 -16  -6   10.45    6.86
  -2 -16   6   21.16    5.72
  -2  16   6   27.02   10.18
   2 -16  -4    2.41    7.51
  -2  16   4    7.32    7.42
   2  16  -4    2.81    4.70
  -2 -16   4    8.76    5.26
  -2  16   2  185.43   25.11
   2 -16  -2  196.20   25.09
  -2 -16   2  175.00   16.08
   2  16  -2  193.89   22.40
   2  16   0    5.63    6.35
   2 -16   0    3.11    6.28
  -2  16   0    5.13    5.77
  -2 -16   0    1.30    4.26
  -2 -16  -2   10.52    5.27
   2  16   2   18.67    8.00
  -2  16  -2   16.62    9.53
  -2 -16  -2    6.76    8.82
  -2 -16  -4   19.97   12.29
  -2  16  -4   29.10   11.45
   2  16   4   27.17    9.99
  -2 -16  -4   10.65    5.74
  -2  16  -6    1.86    4.24
   2  16   6    2.22    4.86
  -2 -16  -6    1.71   10.76
  -2 -16  -6   -2.77    4.71
  -2  16  -6   -5.09    7.46
  -2 -16  -8   14.96    9.40
  -2  16  -8    7.14    5.42
  -2  16  -8   14.27    8.63
   2  16   8    6.08    4.50
  -2 -16  -8   13.85   10.78
  -2 -16 -10    6.87    7.22
  -2 -16 -10   13.35   10.13
  -2  16 -10    3.89    6.58
  -2  16 -10    9.90    6.54
  -2 -16 -12   32.37   11.32
  -2  16 -12   34.38   11.44
  -2 -16 -12   43.66   15.98
  -2  16 -12   53.38   15.87
  -2  16 -14   94.08   19.40
  -2 -16 -14   70.55   18.19
  -2  16 -14  108.55   21.06
  -2 -16 -14   66.74   19.35
  -2 -16 -16  -13.49   11.16
  -2 -16 -16   -9.49   10.26
  -2  16 -16   11.48    7.62
   2  16  18   54.63    6.33
   2 -16  18   49.69    6.31
   2  16  20    6.22    3.29
   2 -16  20    3.34    2.85
   2 -16  22    0.64    2.86
   2  16  22    0.13    3.09
   2  16  22   -2.06    3.51
   2  16  24   -1.00    3.17
   2  16  24    2.15    2.81
   2 -16  24    4.74    2.82
   2  16  26   -1.04    2.71
   2  16  26    1.34    2.95
   2 -16  26    2.11    2.45
   2  16  28   16.95    4.38
   2 -16  28   22.56    4.02
   2  16  28   16.61    3.96
   2 -16  30   16.25    3.46
   2  16  30   12.33    3.21
   2  16  30    8.50    2.96
   2  16  30    5.70    2.39
   2  16  32   19.21    3.34
   2  16  32   17.50    3.11
   2  16  32   20.44    3.98
   2 -16  32   22.86    3.43
   2  16  34    4.32    1.67
   2  16  34    5.50    1.91
   2  16  34    2.37    1.95
   2 -16  34    2.24    1.43
  -2  17  35   -3.63    1.78
   2 -17 -33    2.03    2.53
  -2 -17  33    1.38    1.24
   2  17 -33    5.10    2.72
  -2  17  33    0.00    1.88
  -2 -17  31    3.68    1.63
   2  17 -31    5.56    3.15
   2  17 -29    6.24    3.71
  -2  17  29    4.05    2.45
  -2 -17  29    2.61    1.68
   2 -17 -29    6.31    4.53
  -2  17  27   41.66    5.60
   2  17 -27   64.91    8.07
  -2 -17  27   53.79    5.68
   2 -17 -27   56.48    9.61
  -2  17  25   24.20    4.96
   2  17 -25   30.81    5.69
  -2 -17  25   32.08    4.84
   2 -17 -25   35.20    9.04
  -2 -17  23   -0.33    2.48
   2  17 -23    3.16    3.32
  -2  17  23    3.75    2.76
   2 -17 -23   10.95    6.87
   2  17 -21   32.94    6.09
  -2 -17  21   35.37    5.44
   2 -17 -21   37.27    8.69
  -2 -17  19    9.16    3.44
   2  17 -19    5.58    3.84
   2 -17 -19    9.83    5.05
   2 -17 -17   24.79   12.56
   2  17 -17   25.20    5.91
   2 -17 -17   17.14    6.10
   2 -17 -15   34.18   13.40
   2 -17 -15   61.99   19.13
   2  17 -15   40.10   14.21
  -2  17  15   44.29   14.45
   2 -17 -13    5.52    7.94
  -2  17  13   11.99    8.21
   2  17 -13    6.18    7.57
   2 -17 -13    7.83    6.51
  -2 -17  13    7.92    3.43
   2 -17 -11  280.26   33.31
  -2 -17  11  282.46   22.16
  -2  17  11  279.33   32.99
   2  17 -11  261.08   32.56
  -2  17   9   16.03    8.75
   2  17  -9    5.17    6.47
   2 -17  -9    7.25    8.19
  -2 -17   9   10.63    5.16
  -2  17   7   90.19   18.16
  -2 -17   7   88.56   12.18
   2 -17  -7   71.04   15.77
  -2 -17   5    1.56    3.37
  -2  17   5    3.63    6.03
   2  17  -5    4.07    6.23
   2 -17  -5    7.75    7.68
  -2  17   3    8.06    8.77
   2  17  -3   11.33    7.18
   2 -17  -3    9.93    7.22
  -2 -17   3   11.77    5.79
  -2  17   1    5.43    5.80
   2 -17  -1    5.39    6.95
   2  17  -1    6.57    7.27
  -2 -17   1   10.28    5.07
  -2 -17  -1    5.84    8.59
  -2 -17  -1   -2.29    3.91
  -2  17  -1    7.99    7.11
   2  17   1   -2.36    8.13
  -2 -17  -3    3.77    4.98
  -2  17  -3    0.61    6.37
   2  17   3   -1.70    5.79
  -2 -17  -3   -8.15   10.13
  -2 -17  -5   88.59   14.40
  -2  17  -5  107.16   20.78
   2  17   5   98.30   18.08
  -2 -17  -5  101.11   22.05
  -2  17  -7  237.45   30.56
   2  17   7  177.61   22.89
  -2  17  -7  173.50   22.82
  -2 -17  -7  170.32   29.10
  -2 -17  -7  166.21   25.47
  -2  17  -9  226.19   29.95
  -2 -17  -9  184.26   26.26
  -2 -17  -9  173.89   29.95
  -2  17  -9  161.49   22.24
  -2 -17 -11   63.45   17.24
  -2  17 -11   57.35   14.15
  -2 -17 -11   76.91   20.25
  -2  17 -11   90.79   18.57
  -2  17 -13   19.54    9.70
  -2  17 -13    4.86    6.10
  -2 -17 -13   19.18   12.89
  -2 -17 -13    6.95    6.98
  -2 -17 -15   -4.23    9.74
  -2  17 -15   13.86   10.24
  -2  17 -15    7.28    7.50
   2 -17  17   44.71    5.87
   2  17  17   41.78    5.70
   2 -17  19    1.05    2.66
   2  17  19    5.01    3.61
   2  17  21    6.58    3.66
   2 -17  21   15.98    4.47
   2  17  21   11.02    3.73
   2 -17  23    8.98    3.60
   2  17  23    9.00    4.14
   2  17  23    5.77    3.17
   2 -17  25   71.59    7.40
   2  17  25   57.33    8.08
   2  17  27   -0.81    2.58
   2  17  27   -3.68    2.60
   2 -17  27   -4.00    2.93
   2 -17  29    6.53    2.52
   2  17  29    1.73    2.24
   2  17  29    2.12    2.56
   2  17  29    7.59    3.22
   2  17  31    2.74    1.83
   2  17  31   -0.57    2.07
   2  17  31   -0.16    2.02
   2 -17  31    0.28    1.71
   2  17  33    7.40    2.49
   2 -17  33    2.46    1.52
   2  17  33    1.14    1.41
   2  17  33    3.77    1.90
   2  18 -34    8.84    2.43
  -2  18  34    4.36    1.91
   2 -18 -32   10.00    3.85
   2  18 -32   15.73    3.65
  -2 -18  32   13.03    2.35
  -2 -18  30    3.80    2.01
   2 -18 -30    5.14    3.91
   2 -18 -28   11.03    5.13
  -2 -18  28    4.11    2.17
   2  18 -28    8.63    3.87
  -2 -18  26    8.24    2.95
   2  18 -26    7.46    3.31
   2 -18 -26   12.01    6.23
  -2  18  26    5.92    2.92
  -2 -18  24   -0.22    2.13
  -2  18  24    4.11    2.88
   2  18 -24    2.90    3.11
  -2 -18  22   27.90    4.44
   2  18 -22   30.53    6.15
   2 -18 -22   29.93    8.02
  -2 -18  20  247.60   13.11
   2  18 -20  213.59   14.64
   2 -18 -20  227.89   19.18
   2 -18 -18    5.67    5.22
  -2 -18  18   10.38    3.36
   2  18 -18   10.27    4.59
   2  18 -16   55.49    7.67
   2 -18 -16   51.78   10.24
  -2  18  14   52.64   16.78
   2  18 -14   45.43   15.76
   2  18 -12  116.38   23.41
  -2 -18  12  101.79   14.37
   2 -18 -12   83.84   19.75
  -2  18  12   90.28   20.59
  -2 -18  10  122.86   15.35
   2 -18 -10  102.83   20.66
  -2  18  10  124.36   22.45
   2  18 -10  117.74   22.73
   2 -18  -8    4.38    6.80
  -2 -18   8    9.35    5.56
  -2  18   8   10.52    8.81
  -2  18   6   33.02   12.68
   2  18  -6   32.53   10.72
  -2 -18   6   34.23    7.84
   2 -18  -6   28.03   10.64
  -2  18   4   14.10   10.33
  -2 -18   4   10.82    5.22
   2  18  -4   18.36    9.70
   2 -18  -4   16.34    7.98
   2  18  -2   12.38    7.61
   2 -18  -2    4.89    7.54
  -2 -18   2   -1.08    4.35
  -2  18   2   -1.49    6.77
   2  18   0   52.32   12.99
  -2  18   0   53.50   14.75
  -2 -18   0   54.25   10.75
   2 -18   0   49.75   15.19
  -2 -18  -2   49.59   10.77
  -2 -18  -2   50.45   16.85
   2  18   2   63.78   15.61
  -2  18  -2   58.37   15.73
  -2  18  -4   33.34   13.08
   2  18   4   41.96   14.09
  -2 -18  -4   40.28   16.30
  -2 -18  -4   29.40    9.15
  -2 -18  -6   67.71   16.49
   2  18   6   85.82   17.55
  -2  18  -6  109.96   21.95
  -2 -18  -6   71.47   21.01
  -2 -18  -8   33.22   11.83
  -2  18  -8   38.07   11.76
  -2 -18  -8   49.00   17.35
  -2  18  -8   64.92   16.65
  -2 -18 -10   26.21   11.40
  -2 -18 -10   16.56   11.98
  -2  18 -10   35.07   13.53
  -2  18 -10   24.48   10.14
  -2 -18 -12   -1.37    6.90
  -2  18 -12   -4.09    5.50
  -2  18 -12    1.80    6.49
  -2 -18 -12   -1.94    7.78
   2  18  14    0.24    3.08
   2 -18  14    5.44    3.13
  -2  18 -14   -2.24    4.96
  -2  18 -14    6.06    7.85
  -2 -18 -14    5.23    7.76
   2 -18  16   23.61    4.68
   2  18  16   14.69    4.38
   2  18  16   16.92    4.22
   2 -18  18   49.25    6.54
   2  18  18   46.61    6.37
   2  18  20    5.91    3.21
   2 -18  20   10.96    3.68
   2  18  22    4.46    3.05
   2 -18  22   11.96    3.59
   2  18  22    4.40    2.88
   2  18  24    3.29    2.64
   2  18  24   -2.28    2.97
   2 -18  24    5.25    3.35
   2  18  26    9.81    3.50
   2  18  26   13.20    4.32
   2 -18  26    6.32    2.94
   2 -18  28    9.56    3.23
   2  18  28    4.69    2.98
   2  18  28    4.99    2.70
   2  18  30    4.80    2.84
   2  18  30    5.74    2.33
   2 -18  30    2.75    2.10
   2  18  30    3.93    2.06
   2  18  32   12.50    3.01
   2  18  32    8.92    2.41
   2  18  32    5.74    2.14
   2 -18  32   13.52    2.54
   2 -18  34    0.53    1.12
   2  19 -33    7.59    2.63
  -2  19  33    0.66    1.72
  -2 -19  31    1.91    1.49
   2  19 -31    5.90    3.04
   2 -19 -31    3.60    3.68
  -2 -19  29    3.28    1.86
   2 -19 -29    2.23    4.25
   2  19 -29    2.68    3.07
  -2 -19  27    6.16    2.40
   2  19 -27    7.77    3.26
   2 -19 -27   -0.08    4.22
  -2 -19  25   15.24    3.59
   2  19 -25   18.06    4.75
   2 -19 -25   16.62    7.32
   2 -19 -23    1.92    5.27
  -2 -19  23    1.77    2.86
   2  19 -23    3.81    3.61
  -2 -19  21   22.02    4.53
   2  19 -21   22.32    5.55
   2 -19 -21   27.63    8.13
   2 -19 -19    7.72    5.73
   2  19 -19   11.99    4.29
  -2 -19  19    9.58    3.27
   2  19 -17   53.75    7.69
   2 -19 -17   47.30    9.70
   2  19 -15   24.39    4.05
   2 -19 -15   14.70    5.93
   2  19 -15   28.42    5.68
  -2  19  13   42.39   14.62
   2  19 -13   55.83    7.53
  -2 -19  13   48.79   11.06
   2 -19 -13   43.73    7.61
   2  19 -13   52.96   16.56
  -2 -19  11    9.37    5.05
  -2  19  11   17.83   12.01
   2 -19 -11    4.46    7.48
  -2 -19   9   16.28    6.76
  -2  19   9   10.29    8.88
   2 -19  -9   29.70   13.79
   2  19  -9   21.77   10.76
  -2  19   7   28.94   13.45
   2 -19  -7   24.53   11.99
   2  19  -7   41.24   13.60
  -2 -19   7   33.31    9.26
  -2  19   5    3.11    7.63
   2 -19  -5   -4.17    7.38
   2  19  -5    6.19    7.52
  -2 -19   5    8.35    6.34
   2 -19  -3   78.52   18.22
  -2  19   3   73.07   18.40
   2  19  -3   88.84   16.52
  -2 -19   3   78.32   13.03
   2 -19  -1  200.27   29.48
  -2  19   1  189.98   28.71
  -2 -19   1  207.07   21.42
   2  19  -1  244.50   28.35
  -2  19  -1  160.20   26.48
   2  19   1  120.16   21.22
  -2 -19  -1  114.33   16.50
  -2  19  -3  326.82   37.75
  -2 -19  -3  328.97   43.64
   2  19   3  317.35   34.10
  -2 -19  -3  274.69   26.41
  -2 -19  -5   30.98   11.33
  -2 -19  -5   20.57   13.63
  -2  19  -5   20.69   10.70
   2  19   5   34.35   12.58
  -2  19  -7    0.52    7.03
  -2 -19  -7   -2.60    8.08
  -2 -19  -7    1.45    7.30
  -2 -19  -9   15.19   10.05
  -2  19  -9   18.28    8.90
  -2 -19  -9   17.27   10.71
  -2  19  -9   27.60   13.94
  -2 -19 -11   13.74   10.58
  -2 -19 -11    9.18    8.44
  -2  19 -11    7.65    6.94
  -2  19 -11   36.54   15.38
  -2  19 -13   95.20   19.74
   2 -19  13  114.94    9.22
  -2  19 -13  133.85   25.97
   2  19  13   80.47    8.23
  -2 -19 -13   74.07   20.22
   2  19  15   12.74    4.20
   2 -19  15   16.78    4.19
   2  19  15    9.58    3.74
   2  19  17   28.78    5.21
   2 -19  17   43.43    6.23
   2  19  19    9.81    3.59
   2 -19  19   11.28    3.69
   2  19  21   20.14    5.55
   2  19  21   11.12    3.82
   2 -19  21   19.83    4.55
   2  19  23    5.61    3.04
   2 -19  23    4.70    3.00
   2  19  23    4.01    3.22
   2  19  25    3.50    3.13
   2 -19  25   13.67    3.71
   2  19  25    9.03    3.28
   2 -19  27    7.86    2.87
   2  19  27    3.97    2.90
   2  19  29    3.61    2.45
   2  19  29    2.04    2.37
   2  19  29    3.53    2.20
   2 -19  29    3.06    1.84
   2  19  31    0.50    1.54
   2  19  31    0.29    1.52
   2 -19  31    2.77    1.71
   2  19  31    4.66    2.46
   2  19  33   -2.66    1.52
   2 -19  33   -1.31    1.41
  -2  19 -33   -2.11    2.10
  -2  20  32    1.50    1.98
   2 -20 -32   -2.20    2.49
   2  20 -32   -3.30    2.69
  -2 -20  30   -0.04    1.45
   2  20 -30    0.64    2.74
   2 -20 -30    4.16    3.69
   2  20 -28    4.14    3.23
   2 -20 -28   -3.71    3.95
  -2 -20  28    1.80    1.59
  -2 -20  26    6.33    2.47
   2 -20 -26    9.10    5.64
   2  20 -24   11.11    4.42
  -2 -20  24    0.91    2.08
   2 -20 -24   12.10    5.73
  -2 -20  22    2.60    2.59
   2  20 -22    7.12    3.70
   2 -20 -22   10.78    6.10
   2  20 -20    0.09    3.20
  -2 -20  20    3.02    3.31
   2 -20 -20    0.92    4.52
   2  20 -18   39.62    6.69
   2 -20 -18   29.91    8.56
   2  20 -16    2.33    3.56
   2 -20 -16    3.48    5.15
   2 -20 -14   17.05    5.88
   2  20 -14   18.56    5.46
   2  20 -14   26.15    5.76
   2  20 -12  165.93   11.95
   2 -20 -12  120.18   13.15
  -2 -20  12  143.32   19.16
   2  20 -12  144.40   11.19
  -2  20  12  140.12   26.96
   2 -20 -12   96.10   10.32
   2  20 -10   18.02    8.61
  -2  20  10   11.77    8.15
  -2 -20  10   16.40    7.52
   2 -20 -10   17.84   12.57
   2 -20  -8   19.52   11.10
   2  20  -8   21.38    8.21
  -2 -20   8   18.40    7.58
  -2  20   8   19.10   10.94
   2 -20  -6    5.42    8.59
   2  20  -6   13.60    8.05
  -2 -20   6   13.12    6.39
  -2  20   6   13.19    9.69
   2  20  -4    7.97    7.99
   2 -20  -4   -0.30    6.49
  -2 -20   4   11.80    6.55
  -2  20   4    1.65    7.59
   2 -20  -2   21.35   10.60
  -2  20   2   31.36   14.86
  -2 -20   2   16.54    7.72
   2  20  -2   21.06    8.95
   2  20   0   47.24   14.78
  -2 -20   0   46.93   11.55
  -2  20   0   38.23   16.23
  -2 -20  -2   51.45   12.51
  -2  20  -2   45.04   14.72
   2  20   2   35.02   12.55
   2  20   4   44.47   14.70
  -2 -20  -4   46.91   18.64
  -2 -20  -4   29.30   11.72
  -2  20  -4   62.54   17.37
  -2 -20  -6   42.92   14.96
  -2 -20  -6   59.93   22.09
  -2  20  -6   58.20   18.24
  -2 -20  -8   -0.96    8.54
  -2 -20  -8   -2.14    7.89
  -2  20  -8  -14.28    9.89
  -2  20 -10   11.69    7.19
  -2  20 -10   11.44    9.22
  -2 -20 -10    6.40    7.06
  -2 -20 -12   -3.45    3.81
   2  20  12   -3.02    3.27
  -2  20 -12  -14.25   10.47
  -2  20 -12   -1.18    7.52
  -2 -20 -12   -2.37    9.40
   2 -20  12   -0.40    2.39
   2  20  14    8.74    4.41
   2 -20  14   10.23    3.84
   2  20  16    5.09    3.75
   2 -20  16    2.17    3.07
   2  20  16    9.20    4.36
   2  20  18   11.57    4.38
   2 -20  18    8.62    3.64
   2  20  20   37.12    5.63
   2 -20  20   43.16    6.23
   2  20  22    9.62    4.17
   2 -20  22   12.53    3.96
   2  20  22   13.79    4.01
   2 -20  24    9.47    3.33
   2  20  24    6.42    3.86
   2  20  24   12.02    3.61
   2  20  24    4.54    2.35
   2  20  26    8.91    2.99
   2 -20  26   13.15    3.56
   2  20  26    8.85    3.77
   2  20  28    0.03    2.34
   2  20  28    3.95    2.32
   2 -20  28    0.18    1.90
   2  20  28   -1.28    2.18
   2  20  30    3.54    1.80
   2  20  30   -2.00    2.22
   2 -20  30    1.09    1.67
   2  20  30    1.90    1.77
   2  20  32    0.44    1.22
   2  20  32    1.25    1.44
  -2  20 -32    2.13    2.22
   2 -20  32   -0.02    1.35
   2  21 -31    4.65    2.58
   2 -21 -31    6.95    3.73
  -2 -21  29    0.05    1.34
   2 -21 -29   -5.49    4.15
   2  21 -29    2.43    3.21
  -2 -21  27    0.76    1.88
   2  21 -27    0.23    3.08
   2 -21 -27    0.43    4.05
  -2 -21  25    1.94    2.07
   2  21 -25   -0.60    3.42
   2  21 -23   42.00    6.43
  -2 -21  23   47.82    5.82
   2 -21 -23   44.60    9.47
   2  21 -21    1.99    3.40
   2  21 -21    3.19    3.79
  -2 -21  21    0.13    2.75
   2 -21 -21   -2.85    5.51
   2  21 -19   20.20    5.25
   2 -21 -19   13.21    6.41
   2  21 -19   17.68    5.19
   2  21 -17   30.02    6.31
   2 -21 -17   31.10    8.09
   2  21 -17   25.43    5.22
   2 -21 -15   -4.03    5.08
   2  21 -15    4.35    3.51
   2  21 -15    7.51    4.84
   2 -21 -13   25.80    7.55
   2  21 -13   28.18    5.76
   2 -21 -11    3.57    3.80
   2  21 -11    3.63    3.81
  -2 -21  11   -4.02    5.95
   2 -21 -11    3.52    3.03
   2  21  -9   37.60    6.18
   2 -21  -9   33.62    7.38
   2  21  -9   41.41   13.61
  -2 -21   9   32.53    9.45
  -2  21   9   16.97    9.18
  -2 -21   7   -1.67    5.41
  -2  21   7   -3.74    5.85
   2  21  -7    0.92    6.25
   2 -21  -7    4.91    8.46
  -2  21   5    9.68   10.25
   2  21  -5   18.71    9.47
  -2 -21   5    8.63    5.65
   2 -21  -5    7.88    7.49
  -2  21   3  141.95   27.12
   2 -21  -3  130.34   26.69
  -2 -21   3  130.58   18.96
   2  21  -3  139.33   23.13
   2  21  -1   15.94    8.28
  -2  21   1   35.26   15.48
  -2 -21   1   28.25    9.50
   2  21   1  253.73   32.99
  -2  21  -1  282.82   38.11
  -2 -21  -1  237.92   25.96
   2  21   3  125.23   24.02
  -2  21  -3  143.25   27.78
  -2 -21  -3   80.32   18.60
  -2 -21  -5   -7.07    9.66
  -2 -21  -5    4.45    9.65
  -2  21  -5   10.82   11.13
  -2 -21  -7   41.52   14.69
  -2  21  -7   93.29   22.87
  -2 -21  -7   72.04   24.45
   2 -21   9   79.39    7.71
   2  21   9   67.76    8.03
  -2 -21  -9   64.54   16.53
  -2  21  -9   96.88   22.83
   2 -21  11   22.97    4.73
   2  21  11   19.82    5.49
  -2 -21 -11   17.25    6.00
  -2 -21 -13   20.73    6.10
   2  21  13   18.85    4.99
   2 -21  13   25.46    5.17
   2  21  15   25.83    5.14
   2 -21  15   17.92    4.49
   2  21  15   15.31    4.75
   2  21  17   29.34    4.97
   2 -21  17   35.39    6.08
   2 -21  19   79.99    8.26
   2  21  19   63.57    6.88
   2 -21  21    1.64    3.45
   2  21  21    2.69    2.98
   2  21  21    0.57    3.38
   2  21  23   13.76    3.98
   2 -21  23   16.50    4.16
   2  21  23   10.11    2.79
   2  21  23   10.52    4.33
   2 -21  25    6.52    2.81
   2  21  25    5.89    2.87
   2  21  25    3.28    2.76
   2 -21  27    4.11    2.31
   2  21  27    2.53    2.01
   2  21  27   -0.34    2.37
   2  21  29    4.14    2.13
   2  21  29    0.59    2.15
   2 -21  29    0.86    1.73
  -2  21 -29    5.08    2.86
   2  21  29    5.50    2.10
   2  21  31   -0.41    1.58
   2  21  31   -0.30    1.22
   2 -21  31   -0.87    1.27
  -2  21 -31   -0.28    2.32
   2 -22 -30   46.88    6.58
   2  22 -30   68.80    6.16
   2 -22 -28   25.01    6.22
   2  22 -28   34.36    5.14
   2  22 -26    2.46    3.44
  -2 -22  26    1.12    1.68
   2 -22 -26    0.22    4.80
   2 -22 -24   11.00    6.80
  -2 -22  24    8.76    2.89
   2  22 -24    7.00    3.56
   2 -22 -22    2.14    5.04
   2  22 -22    2.72    3.62
   2 -22 -20    7.67    6.41
   2  22 -20    4.84    3.80
   2  22 -18   17.01    5.05
   2 -22 -18   14.48    6.69
   2  22 -16   74.36    8.70
   2 -22 -16   64.49   10.19
   2 -22 -14   52.26    9.76
   2  22 -14   67.32    8.72
   2 -22 -12   44.78    9.16
   2  22 -12   59.81    8.26
   2 -22 -10   25.75    6.04
   2  22 -10   36.73    6.24
   2 -22 -10   36.34    7.52
   2 -22  -8   12.01    5.53
   2  22  -8   26.94   14.00
  -2  22   8   22.21   12.13
   2 -22  -8   14.26    4.58
   2  22  -8   14.45    3.92
  -2 -22   8   20.24   10.15
   2 -22  -6   -8.30   10.09
   2  22  -6    4.88    6.45
  -2  22   6    6.05    6.96
   2  22  -6   -0.86    3.89
  -2 -22   6    4.79    6.25
   2 -22  -6   -0.60    4.22
   2 -22  -4   -0.62    7.66
  -2  22   4   -0.48    6.62
  -2 -22   4   -0.90    6.54
   2  22  -4   -1.04    9.34
   2  22  -2   -1.18    8.36
  -2  22   2    0.77    7.47
  -2 -22   2    8.37    5.90
  -2  22   0   15.38   11.60
   2  22   0   22.19   12.32
   2  22   2   -8.46    7.93
  -2  22  -2    0.06    9.31
  -2  22  -4   89.06   24.28
  -2 -22  -4   43.77   14.06
  -2  22  -6  157.50   30.59
   2  22   6  124.81   10.37
  -2 -22  -6   97.95   21.16
   2 -22   6  133.79    9.93
   2  22   8   26.51    5.99
  -2 -22  -8   13.72    6.63
  -2 -22  -8   21.91    5.87
   2 -22   8   31.05    5.55
   2  22  10    6.51    3.93
   2 -22  10   13.23    4.34
  -2 -22 -10    8.34    4.46
   2  22  12   17.69    5.09
  -2  22 -12   19.48    4.62
   2 -22  12   10.00    3.42
  -2 -22 -12    6.60    4.98
   2  22  14    0.32    3.56
  -2 -22 -14    6.08    4.52
   2 -22  14    1.07    2.77
   2 -22  16   26.22    5.30
   2  22  16   22.63    4.69
   2  22  16   20.43    5.16
   2  22  18   54.13    6.87
   2 -22  18   78.50    8.13
   2 -22  20   -0.51    2.89
   2  22  20    0.17    2.63
   2 -22  22   12.41    3.91
   2  22  22    3.65    3.07
   2  22  22   11.06    3.57
   2  22  22   11.91    3.30
   2 -22  24    6.21    3.07
   2  22  24    2.72    3.49
   2  22  24    3.73    2.49
   2  22  26    0.98    1.91
   2 -22  26    0.90    2.30
   2  22  26    3.36    2.68
   2  22  28    1.09    1.63
   2  22  28    0.76    1.61
   2 -22  28    0.20    1.82
  -2  22 -28    3.92    2.77
   2  22  28    3.49    2.43
   2 -22  30   -0.60    1.44
  -2  22 -30    3.29    2.44
   2  22  30    0.14    1.72
   2  22  30    0.04    1.24
   2  23 -31   14.07    3.01
   2  23 -29    0.69    2.71
   2 -23 -29    4.22    3.51
   2 -23 -27   11.75    5.43
   2  23 -27   17.28    4.13
   2  23 -25   10.19    4.00
   2 -23 -25    3.86    4.63
   2  23 -23    1.89    3.37
   2 -23 -23   -2.66    5.06
   2  23 -21   49.66    7.21
   2 -23 -21   42.77    9.75
   2  23 -19   46.54    7.55
   2 -23 -19   50.79   10.15
   2  23 -17   50.65    7.78
   2 -23 -17   49.94   10.06
   2 -23 -15   -4.52    5.09
   2  23 -15  -10.69    5.36
   2 -23 -13   -1.33    4.75
   2  23 -13    1.86    3.86
   2 -23 -11   33.22    7.03
   2 -23 -11   26.88    7.28
   2  23 -11   29.24    6.07
   2 -23  -9   91.73   10.31
   2 -23  -9  107.14   12.27
   2  23  -7   12.06    4.81
   2 -23  -7   10.16    4.45
   2 -23  -7    8.41    4.00
   2 -23  -5    0.55    3.83
   2 -23  -5    0.72    3.89
   2  23  -5    0.17    4.09
   2  23  -5    1.92    6.22
   2 -23  -3    8.83    4.16
  -2  23   3   13.83   13.38
   2  23  -3    9.04    4.61
   2  23  -3   14.51   10.68
   2  23  -1   29.76   12.37
   2 -23  -1   40.74    6.89
   2  23  -1   37.18    6.70
  -2  23  -1    9.72   11.90
   2  23   1   -5.11    9.86
   2 -23   1    3.10    3.60
   2  23   1   -2.25    4.28
   2  23   3   33.92    6.45
   2 -23   3   32.44    5.51
   2 -23   5   25.30    4.73
   2  23   5   26.70    5.81
   2 -23   7   -1.55    3.41
   2  23   7    4.40    4.46
   2 -23   9    2.79    3.52
   2  23   9    0.05    4.22
  -2 -23  -9   -4.48    4.83
  -2 -23 -11    3.67    3.67
   2 -23  11   -1.19    2.84
   2  23  11   -2.96    4.04
  -2  23 -11   -0.78    3.77
  -2 -23 -13   17.50    5.79
   2  23  13   17.50    5.17
  -2  23 -13   23.74    5.39
   2 -23  13   20.71    4.90
  -2 -23 -15    8.61    4.80
   2  23  15    2.24    3.35
   2  23  15    1.42    2.94
   2 -23  15    4.72    3.85
  -2  23 -15    4.71    3.92
   2 -23  17   12.85    4.01
  -2  23 -17   11.62    4.49
   2  23  17    3.04    3.05
   2  23  19    1.19    2.63
   2 -23  19    1.45    2.74
   2 -23  21   63.21    7.08
   2  23  21   62.73    8.33
   2  23  21   59.50    6.64
   2  23  23    5.06    3.07
   2 -23  23    4.91    3.19
  -2  23 -23    9.23    3.84
   2  23  23    3.29    3.03
   2 -23  25    1.26    2.20
  -2  23 -25   -2.26    3.43
   2  23  25   -2.84    2.28
   2  23  25    0.18    2.63
   2  23  27   -1.01    2.17
   2  23  27   -1.90    1.60
   2 -23  27   -0.44    1.79
  -2  23 -27   -3.45    3.65
   2  23  27    2.17    1.97
   2 -23  29   -0.23    1.62
  -2  23 -29   -2.19    2.52
   2  23  29    2.78    1.86
   2  23  29    0.06    1.89
   2  24 -30    2.35    2.14
   2 -24 -28    6.78    4.20
   2  24 -28   10.35    3.85
   2 -24 -26   -7.09    4.90
   2  24 -26   -0.43    2.90
   2  24 -24   20.50    4.84
   2 -24 -24   17.19    6.79
   2 -24 -22    8.98    5.74
   2  24 -22    3.50    3.86
   2  24 -20   52.62    7.56
   2 -24 -20   48.70   10.23
   2 -24 -18   -0.16    4.86
   2  24 -18    2.34    3.81
   2  24 -16   79.11    9.30
   2 -24 -16   88.21   12.28
   2  24 -14   36.96    7.21
   2 -24 -14   36.65    8.53
   2 -24 -12   41.15    9.04
   2  24 -12   44.91    7.58
   2 -24 -10    1.36    4.58
   2 -24 -10   -1.59    3.57
   2  24 -10   -1.46    4.09
   2 -24  -8    9.94    4.48
   2  24  -8   23.87    6.24
   2 -24  -8   11.67    5.61
   2 -24  -6    8.14    4.05
   2  24  -6    5.32    4.05
   2 -24  -6    6.93    4.13
   2  24  -4   29.49    6.68
   2 -24  -4   22.06    5.29
   2 -24  -4   27.67    7.10
   2 -24  -2   20.90    5.53
   2  24  -2   12.74    5.05
   2  24   0    4.34    4.69
   2 -24   0    5.05    3.76
   2  24   2   -1.80    4.18
   2 -24   2    4.51    4.04
   2  24   4   -1.00    3.98
   2 -24   4    3.61    3.37
   2 -24   6    2.33    3.22
   2  24   6    5.86    4.46
   2  24   8   31.90    6.55
   2 -24   8   34.81    5.89
  -2 -24  -8   29.48    7.90
  -2 -24 -10    4.21    4.55
   2 -24  10    1.14    3.18
   2  24  10   -2.35    4.18
  -2 -24 -12   10.25    5.32
   2 -24  12   12.71    4.07
   2  24  12   10.98    4.51
  -2  24 -12   21.46    5.15
  -2 -24 -14    3.27    3.61
   2  24  14    2.63    3.25
   2 -24  14    6.54    3.90
   2  24  14    4.22    3.48
  -2  24 -14    1.05    3.32
   2  24  16   -1.20    2.73
   2 -24  16    0.66    2.97
   2 -24  18    2.04    3.34
  -2  24 -18    3.66    3.66
   2  24  18   -0.16    2.58
   2  24  20   12.27    3.82
  -2  24 -20   12.35    4.22
   2 -24  20    9.80    4.00
   2  24  20   12.18    4.60
   2  24  22   33.52    5.04
   2  24  22   21.98    4.95
  -2  24 -22   44.79    6.19
   2 -24  22   36.19    5.27
   2  24  24    4.63    3.09
   2 -24  24    0.90    2.18
  -2  24 -24   -1.35    2.82
  -2  24 -26   29.05    4.53
   2 -24  26   20.65    3.40
   2  24  28    2.63    1.95
   2 -24  28    1.27    1.60
  -2  24 -28   -1.55    2.69
   2  25 -29    1.19    2.23
   2  25 -27    1.16    2.54
   2 -25 -27    2.71    4.04
   2  25 -25    7.35    3.78
   2 -25 -25   -5.01    5.20
   2  25 -23   -2.26    3.74
   2 -25 -23   -2.81    5.66
   2  25 -21    9.29    4.00
   2 -25 -21    8.17    5.17
   2  25 -19   -1.91    3.44
   2 -25 -19    8.22    6.63
   2  25 -17  114.65   11.02
   2 -25 -17  101.62   13.73
   2  25 -15   79.84    9.52
   2 -25 -15   66.05   10.94
   2  25 -13   38.63    7.10
   2 -25 -13   27.39    7.57
   2 -25 -11    4.12    4.36
   2  25 -11    5.38    4.35
   2 -25  -9   25.74    7.29
   2  25  -9   47.20    7.91
   2 -25  -9   26.64    6.41
   2  25  -7   93.69   10.26
   2 -25  -7   84.41   11.45
   2 -25  -7   56.68    8.40
   2 -25  -5  195.43   16.43
   2  25  -5  196.37   14.52
   2 -25  -5  165.07   13.09
   2 -25  -3   35.12    7.70
   2 -25  -3   30.36    5.91
   2  25  -3   31.76    6.95
   2  25  -1   21.60    5.87
   2 -25  -1   16.62    5.22
   2 -25   1   -0.18    3.50
   2  25   1    8.49    4.61
   2 -25   3   26.88    5.86
   2  25   3   21.12    5.51
   2 -25   5    0.88    3.01
   2  25   5   -3.13    4.35
   2 -25   7    6.74    3.75
   2  25   7    9.81    4.67
  -2 -25  -7   12.19    6.29
  -2 -25  -9    3.29    4.60
   2  25   9    3.76    3.41
   2 -25   9   -0.62    3.09
  -2 -25 -11   27.10    7.59
   2  25  11   24.70    5.73
   2 -25  11   21.57    5.15
   2 -25  13   12.28    4.36
   2  25  13   11.06    4.89
  -2  25 -13   17.47    4.84
  -2 -25 -13   20.24    6.59
   2  25  15    9.04    4.21
  -2  25 -15   19.68    4.91
   2 -25  15   17.02    4.70
  -2 -25 -15   13.57    5.72
   2  25  15   16.20    4.57
   2 -25  17    8.23    3.37
  -2  25 -17    9.80    4.30
   2  25  17    9.93    3.76
   2  25  19   12.62    3.59
   2 -25  19   12.86    4.33
   2  25  21   -0.16    2.35
   2 -25  21    1.05    2.64
  -2  25 -21    7.46    3.58
   2  25  21   -0.20    2.91
   2 -25  23   18.47    3.69
  -2  25 -23   15.90    3.98
   2  25  23   11.07    3.89
   2  25  25   -2.18    2.50
   2 -25  25   -1.32    2.01
   2  25  27    2.94    2.09
  -2  25 -27   -3.32    2.62
   2 -25  27   -0.96    1.53
   2  26 -28    4.60    2.35
   2 -26 -26   16.09    4.95
   2  26 -26    7.82    3.61
   2  26 -24   17.43    4.24
   2 -26 -24   16.48    6.53
   2  26 -22    1.22    3.30
   2 -26 -22   -2.13    5.48
   2  26 -20    9.61    4.46
   2 -26 -20    6.01    6.45
   2  26 -18    2.60    3.71
   2 -26 -18   11.08    6.23
   2  26 -16   17.22    5.94
   2 -26 -16    8.18    5.66
   2 -26 -14   18.39    7.25
   2  26 -14   11.45    5.17
   2  26 -12   -0.46    4.13
   2 -26 -12   -2.64    4.39
   2 -26 -10    2.99    4.73
   2 -26 -10    3.05    4.05
   2  26 -10    1.20    4.46
   2 -26  -8    0.74    4.16
   2  26  -8    1.05    4.29
   2 -26  -8    6.11    4.47
   2 -26  -6    1.08    3.25
   2 -26  -6    3.01    4.83
   2  26  -6    5.93    4.68
   2 -26  -4   15.42    4.84
   2  26  -4   25.46    6.33
   2 -26  -4   24.13    7.05
   2 -26  -2   29.26    6.17
   2  26  -2   21.46    5.87
   2 -26  -2   28.12    7.61
   2 -26   0    7.89    3.77
   2  26   0   13.70    5.41
   2  26   2   -6.58    4.34
   2 -26   2   -0.95    3.16
   2  26   4  236.90   15.06
   2 -26   4  272.25   15.04
   2 -26   6    8.37    4.09
   2  26   6    7.94    4.54
  -2 -26  -8    3.25    4.25
   2  26   8   13.06    4.46
   2 -26   8    9.44    4.18
   2  26  10   16.28    5.00
   2 -26  10   10.21    3.88
  -2 -26 -10    5.55    4.74
   2  26  12   -4.24    4.14
   2 -26  12    4.49    3.66
  -2  26 -12   -2.56    4.42
   2  26  14    7.26    3.91
   2  26  14   -0.32    3.19
  -2 -26 -14    1.13    4.13
   2 -26  14   12.03    4.33
  -2  26 -14   11.18    4.59
   2 -26  16    5.69    3.43
  -2  26 -16   13.25    4.44
  -2 -26 -16    6.76    5.07
   2  26  16    5.67    3.00
   2 -26  18    1.67    2.99
  -2  26 -18   -5.54    3.89
   2  26  18   -1.00    2.64
   2  26  20    2.33    2.11
   2 -26  20    0.16    2.47
  -2  26 -20    4.94    2.96
   2  26  20    8.75    4.28
   2  26  22    1.57    2.82
   2 -26  22    4.02    2.58
  -2  26 -22    1.77    3.04
  -2  26 -24    0.26    2.56
   2 -26  24    1.49    1.94
   2  26  24    2.77    2.38
   2  26  26   -1.16    1.99
   2 -26  26    0.65    1.56
  -2  26 -26   -3.23    2.44
   2  27 -27    0.28    2.28
   2  27 -25    5.56    3.35
   2 -27 -25   -1.92    3.86
   2  27 -23   17.34    4.27
   2 -27 -23   15.91    5.49
   2  27 -21    0.31    3.46
   2 -27 -21    0.71    5.62
   2 -27 -19    3.98    5.53
   2  27 -19   -1.20    3.62
   2 -27 -17   -1.58    4.97
   2  27 -17    1.07    3.76
   2  27 -15   21.77    6.16
   2 -27 -15   13.87    6.77
   2  27 -13   55.38    7.92
   2 -27 -13   41.03    9.21
   2  27 -11    4.32    4.00
   2 -27 -11    3.17    4.30
   2  27  -9   32.99    6.91
   2 -27  -9   15.01    5.35
   2 -27  -9   26.46    7.19
   2 -27  -7    8.05    4.50
   2  27  -7   16.05    5.18
   2 -27  -7   15.82    5.56
   2 -27  -5   -5.00    4.05
   2  27  -5    6.33    5.04
   2 -27  -5    0.76    4.98
   2  27  -3   13.21    4.99
   2 -27  -3   24.04    6.72
   2 -27  -3   16.68    5.01
   2  27  -1  146.00   12.25
   2 -27  -1  164.59   15.99
   2 -27  -1  147.22   12.14
   2 -27   1   22.12    5.25
   2  27   1   17.93    5.67
   2 -27   3    5.92    3.95
   2  27   3   15.38    5.50
   2 -27   5   -0.21    3.39
   2  27   5    1.11    3.66
   2 -27   7   14.09    4.72
   2  27   7   34.40    6.65
  -2 -27  -7   27.79    7.57
  -2 -27  -9    6.38    4.99
   2 -27   9    3.16    3.38
   2  27   9    3.41    3.81
   2  27  11   -0.65    3.81
   2 -27  11   -4.35    3.80
  -2 -27 -11    6.59    5.38
   2  27  13    0.76    3.39
  -2 -27 -13   -3.14    4.62
   2 -27  13    0.65    3.18
   2  27  13    3.10    3.06
  -2 -27 -15    2.91    4.26
   2 -27  15    1.53    2.94
   2  27  15    0.74    2.68
  -2  27 -15    7.21    4.21
  -2  27 -17   14.99    4.51
   2 -27  17    9.10    3.79
   2  27  17   13.17    3.84
   2 -27  19   -1.02    2.49
   2  27  19    4.44    3.21
   2  27  19   -0.46    2.48
  -2  27 -19   -2.14    3.33
   2 -27  21    2.90    2.53
  -2  27 -21   11.07    3.68
   2  27  21    5.31    3.23
   2  27  23    2.89    2.29
  -2  27 -23    1.30    2.71
   2 -27  23   -0.55    2.05
  -2  27 -25   15.60    3.19
   2 -27  25   10.38    2.41
   2  28 -26    6.29    2.75
   2  28 -24   -1.96    3.01
   2 -28 -24    6.09    4.37
   2  28 -22    2.23    3.25
   2 -28 -22    2.24    4.70
   2  28 -20    5.04    3.46
   2 -28 -20    3.96    5.03
   2  28 -18    4.12    4.26
   2 -28 -18    4.36    4.88
   2  28 -16   25.90    5.88
   2 -28 -16   24.36    7.71
   2  28 -14    1.58    3.73
   2 -28 -14    0.19    4.72
   2  28 -12   23.49    5.82
   2 -28 -12   27.01    7.96
   2 -28 -10    3.48    4.56
   2  28 -10    3.35    4.11
   2 -28  -8   11.07    5.34
   2  28  -8   15.76    5.36
   2 -28  -8    4.66    3.36
   2 -28  -6   34.66    6.78
   2  28  -6   50.22    7.68
   2 -28  -6   46.82    8.58
   2 -28  -4   22.93    6.63
   2 -28  -4    8.78    4.01
   2  28  -4   18.40    5.33
   2 -28  -2   37.42    7.83
   2  28  -2   37.03    6.98
   2 -28  -2   29.64    6.68
   2 -28   0    5.42    5.37
   2 -28   0    4.49    3.80
   2  28   0    9.66    4.59
   2 -28   2    7.67    3.96
   2  28   2    6.91    4.58
   2 -28   4   37.64    6.55
   2  28   4   32.89    6.40
   2 -28   6   12.60    4.41
   2  28   6   13.40    4.58
  -2 -28  -6   13.64    5.84
   2 -28   8   -1.30    3.12
   2  28   8    2.54    3.56
  -2 -28  -8    8.63    5.67
   2  28  10    9.93    3.74
   2 -28  10    9.01    3.83
  -2 -28 -10   15.70    6.12
   2  28  12    1.30    3.33
  -2 -28 -12    0.92    3.92
   2  28  12   -3.72    3.12
   2 -28  12   -3.02    3.52
   2  28  14    7.31    3.84
   2 -28  14    8.10    4.06
   2  28  14    6.64    3.44
  -2 -28 -14    6.37    4.69
   2 -28  16    3.35    2.71
  -2 -28 -16   -5.33    4.55
  -2  28 -16    3.53    3.56
   2  28  16    1.81    2.33
   2 -28  18   26.82    4.92
  -2  28 -18   35.26    5.63
   2  28  20    4.16    2.69
   2 -28  20    5.72    2.87
  -2  28 -20    1.44    2.62
  -2  28 -22    2.52    2.38
   2  28  22    1.43    2.15
   2 -28  22    2.01    2.15
   2  28  24    1.07    1.83
  -2  28 -24    2.64    2.40
   2 -28  24    2.66    1.74
   2  29 -25    3.89    2.43
   2  29 -23    7.50    3.12
   2 -29 -23   -1.90    3.42
   2  29 -21   -0.47    2.82
   2 -29 -21    4.35    4.11
   2  29 -19   30.71    5.74
   2 -29 -19   28.39    7.53
   2  29 -17   10.02    4.40
   2 -29 -17    3.34    4.71
   2  29 -15    5.19    4.60
   2 -29 -15    3.00    5.12
   2 -29 -13    8.71    6.42
   2  29 -13    4.06    4.15
   2 -29 -11    4.20    5.56
   2  29 -11    8.69    4.94
   2 -29  -9    6.30    5.24
   2  29  -9   -5.38    4.11
   2 -29  -7    0.35    3.89
   2  29  -7    5.97    4.46
   2 -29  -7    2.08    3.51
   2  29  -5    3.57    3.80
   2 -29  -5    4.13    4.16
   2 -29  -5    7.54    5.09
   2 -29  -3   -5.73    4.38
   2  29  -3   -5.17    3.74
   2 -29  -3    2.72    3.12
   2  29  -1   41.88    6.56
   2 -29  -1   31.10    6.51
   2 -29   1    2.21    4.58
   2 -29   1   -2.17    3.57
   2  29   1   10.35    4.64
   2 -29   3   15.88    4.30
   2  29   3   26.86    5.40
  -2 -29  -5   21.03    6.52
   2 -29   5   17.31    4.59
   2  29   5   19.60    5.15
   2  29   7    3.81    3.89
   2 -29   7    7.34    3.73
  -2 -29  -7   -1.43    4.47
  -2 -29  -9    4.45    4.47
   2 -29   9    1.62    2.91
   2  29   9    2.43    3.08
   2  29  11    2.42    2.58
   2 -29  11    0.69    3.03
   2  29  11    0.23    3.39
  -2 -29 -11   -0.13    4.36
  -2 -29 -13   -0.51    4.42
   2 -29  13    2.63    2.81
   2  29  13    4.22    3.42
   2  29  13    2.64    3.05
   2 -29  15    2.01    2.65
  -2 -29 -15    3.82    4.08
   2 -29  17   -1.61    2.51
   2  29  19    4.01    2.98
   2 -29  19    2.68    2.45
   2 -29  21    1.18    2.21
   2  29  21    0.02    2.03
   2 -29  23    2.76    1.62
   2  29  23   -0.04    1.64
   2  30 -22    7.37    3.50
   2 -30 -22    0.58    3.32
   2  30 -20    5.14    3.54
   2 -30 -20    6.19    4.27
   2  30 -18   12.69    3.91
   2 -30 -18   10.45    6.09
   2 -30 -16    4.95    5.37
   2  30 -16   -0.49    3.52
   2  30 -14   24.01    5.61
   2 -30 -14   19.00    6.91
   2 -30 -12   25.80    7.54
   2  30 -12   34.76    6.50
   2 -30 -10  101.05   12.23
   2  30 -10   98.75    9.63
   2 -30  -8   43.04    8.26
   2  30  -8   41.74    7.21
   2  30  -6   39.33    6.55
   2 -30  -6   43.35    8.37
   2 -30  -6   27.75    6.33
   2 -30  -4    1.07    2.89
   2  30  -4    3.16    3.87
   2 -30  -4    0.06    3.84
   2 -30  -2    2.67    3.92
   2  30  -2   -0.32    3.47
   2 -30  -2    3.86    4.37
   2 -30   0   38.55    6.85
   2 -30   0   47.09    8.38
   2  30   0   38.86    6.18
   2 -30   2   -1.82    3.42
   2  30   2   -0.99    3.33
   2 -30   2    6.73    4.83
   2  30   4    5.43    3.78
   2 -30   4   -2.16    3.31
  -2 -30  -4    1.61    3.96
  -2 -30  -6    4.53    4.12
   2  30   6    2.91    3.52
   2 -30   6    4.33    3.57
  -2 -30  -8    5.13    4.58
   2 -30   8    1.51    2.88
   2  30   8    4.36    3.30
   2  30  10   18.33    4.36
  -2 -30 -10   21.18    5.52
   2 -30  10   25.44    5.15
   2  30  12   15.94    4.20
   2 -30  12   17.74    4.50
  -2 -30 -12   16.63    5.26
  -2 -30 -14   11.56    4.83
   2 -30  14    5.97    3.09
   2 -30  16   -0.64    2.63
   2 -30  18    1.88    2.37
   2  30  18    0.72    2.25
   2 -30  20    0.49    1.89
   2  30  20   -1.93    2.48
   2  30  22    1.35    1.69
   2 -30  22    5.88    2.04
   2  31 -21   13.21    3.21
   2 -31 -21   11.11    3.76
   2  31 -19   20.91    4.12
   2 -31 -19   28.24    6.42
   2  31 -17    3.25    3.28
   2 -31 -17   -3.95    4.24
   2  31 -15    3.50    3.53
   2 -31 -15   -1.74    4.65
   2 -31 -13    3.08    4.36
   2  31 -13    3.34    3.70
   2  31 -11    5.37    3.53
   2 -31 -11   -6.65    4.59
   2 -31  -9   16.35    6.30
   2  31  -9   18.88    5.16
   2  31  -7    7.81    3.76
   2 -31  -7    5.69    4.25
   2 -31  -5    7.72    4.79
   2 -31  -5   12.73    4.53
   2  31  -5   22.13    5.15
   2 -31  -3   10.42    4.46
   2  31  -3   13.02    4.40
   2 -31  -3   14.07    5.50
   2 -31  -1    5.04    4.58
   2  31  -1    5.18    3.86
   2 -31  -1    3.26    3.50
   2 -31   1   38.72    7.46
   2  31   1   37.97    5.96
   2 -31   1   29.93    5.99
   2 -31   3   14.02    4.20
   2 -31   3   20.90    5.88
  -2 -31  -3   24.14    6.29
   2  31   3   22.28    4.79
  -2 -31  -5   25.20    6.30
   2 -31   5   21.15    5.22
   2 -31   5   24.14    6.08
   2  31   5   21.55    4.92
  -2 -31  -7    2.61    3.58
   2  31   7    2.60    3.37
   2 -31   7    1.92    2.82
  -2 -31  -9    5.83    4.48
   2  31   9    3.04    2.78
   2 -31   9    3.78    2.95
   2  31  11    4.29    3.09
  -2 -31 -11    7.12    4.55
   2 -31  11    4.82    3.57
  -2 -31 -13   -4.77    3.60
   2 -31  13   -4.49    3.31
   2 -31  15   -1.68    2.46
  -2 -31 -15    3.01    3.63
   2  31  17    1.61    2.06
   2 -31  17    6.74    2.62
   2  31  19    3.56    2.29
   2 -31  19    1.24    1.87
   2  31  21    4.22    1.90
   2 -31  21   12.09    2.34
   2  32 -20    6.87    2.68
   2 -32 -20    6.48    3.60
   2  32 -18    7.96    3.11
   2 -32 -18   11.90    4.69
   2  32 -16   -6.97    3.46
   2 -32 -16    2.69    3.89
   2  32 -14   13.36    3.89
   2 -32 -14   20.68    6.26
   2  32 -12    4.44    4.02
   2 -32 -12    1.38    3.93
   2 -32 -10   -4.13    4.61
   2  32 -10    1.35    3.19
   2 -32  -8   12.04    5.13
   2  32  -8    0.73    3.34
   2 -32  -6    1.62    3.78
   2  32  -6    4.64    3.40
   2 -32  -4   17.19    6.00
   2  32  -4   10.49    3.93
   2 -32  -4    8.15    3.81
   2 -32  -2    7.20    3.93
   2  32  -2    3.19    3.47
   2 -32  -2    5.05    4.17
   2  32   0   -4.32    3.64
   2 -32   0   -1.34    2.74
   2 -32   0   -4.45    3.68
   2 -32   2   13.17    5.16
   2 -32   2   14.12    4.66
   2  32   2   15.45    4.46
  -2 -32  -2   21.48    5.95
  -2 -32  -4    7.60    4.49
   2  32   4    5.82    3.16
   2 -32   4    0.49    2.84
   2 -32   4    3.25    3.24
   2 -32   6   19.31    5.18
   2 -32   6   12.82    4.26
   2  32   6    9.59    3.85
  -2 -32  -6   11.29    4.16
  -2 -32  -8   16.04    5.65
   2 -32   8   12.93    4.11
   2 -32   8   10.55    3.66
   2  32   8    6.57    2.80
   2  32  10   -5.12    2.67
   2 -32  10   -0.46    2.71
   2 -32  10    2.36    3.10
   2 -32  12    6.88    3.36
  -2 -32 -12   12.59    4.64
   2 -32  12    7.22    3.30
   2 -32  14    3.85    2.74
  -2 -32 -14    2.50    3.40
   2  32  16    2.79    2.24
   2 -32  16   -3.99    2.45
   2  32  18   -0.96    1.73
   2 -32  18    4.09    2.10
   2  33 -17    0.74    2.47
   2 -33 -17    4.77    3.52
   2 -33 -15    9.91    4.69
   2  33 -15   16.71    4.05
   2  33 -13   12.67    3.61
   2 -33 -13   25.91    6.19
   2 -33 -11   11.52    4.66
   2  33 -11    8.49    3.91
   2  33  -9    0.26    2.98
   2 -33  -9   -2.90    4.34
   2 -33  -7   -0.44    3.43
   2  33  -7   -1.43    2.95
   2 -33  -5    0.51    3.49
   2  33  -5    1.58    3.31
   2 -33  -3   29.46    5.53
   2  33  -3   47.11    6.36
   2 -33  -3   46.19    8.03
   2 -33  -1    1.92    3.07
   2 -33  -1   -2.72    3.91
   2  33  -1    8.23    3.51
  -2 -33   1   -2.18    4.06
  -2 -33  -1    0.26    3.23
   2  33   1    2.01    3.04
   2 -33   1    2.79    2.91
   2 -33   1    5.13    3.71
   2  33   3    4.73    3.47
   2 -33   3    5.33    3.30
   2 -33   3    5.26    3.56
  -2 -33  -3    1.50    3.59
  -2 -33  -5   -0.42    3.30
   2 -33   5   -1.14    2.96
   2  33   5    0.43    2.63
   2 -33   5    2.85    3.38
  -2 -33  -7    0.17    3.18
   2 -33   7   -0.38    2.57
   2  33   7    2.49    2.72
   2 -33   7   -1.54    2.76
   2 -33   9    1.07    2.93
   2  33   9   -3.22    2.51
   2 -33   9    4.17    3.10
  -2 -33  -9   -1.78    3.46
   2 -33  11   12.61    3.48
   2 -33  11   11.29    3.68
  -2 -33 -11   11.30    3.65
   2 -33  13    1.21    2.12
  -2 -33 -13   -3.44    3.67
   2 -33  15    4.96    2.32
   2  33  15    1.42    1.99
   2 -33  17    1.40    1.53
   2  33  17    4.35    1.85
   2  34 -16    0.44    2.07
   2 -34 -16    1.73    2.86
   2  34 -14    1.54    2.37
   2 -34 -14    6.91    4.02
   2 -34 -12    7.98    3.82
   2  34 -12   -0.13    2.43
   2  34 -10    1.63    3.01
   2 -34 -10   -0.78    3.45
   2  34  -8    3.90    3.30
   2 -34  -8   -0.60    3.24
   2 -34  -6    4.77    3.92
   2  34  -6   10.52    3.59
   2  34  -4   14.96    4.19
   2 -34  -4    4.14    3.89
   2 -34  -2    3.14    4.00
   2 -34  -2    1.90    2.28
   2  34  -2    4.63    3.28
  -2 -34   2    1.83    3.50
   2 -34   0    4.81    4.18
   2 -34   0    4.28    3.02
   2  34   0    1.68    2.67
  -2 -34   0    7.49    3.86
   2  34   2    8.67    3.15
   2 -34   2   13.66    4.69
   2 -34   2    9.05    3.61
  -2 -34  -2    9.63    4.23
  -2 -34  -4   -0.75    3.00
   2 -34   4    3.04    2.82
   2  34   4    3.46    2.75
   2 -34   4   -0.77    3.14
   2 -34   6   15.67    3.88
  -2 -34  -6   11.39    3.98
   2  34   6   12.91    3.30
   2 -34   6   16.04    4.15
   2  34   8    2.06    2.34
   2 -34   8    2.04    2.72
  -2 -34  -8   -2.52    3.02
   2 -34   8    1.71    2.23
  -2 -34 -10    9.44    3.69
   2 -34  10    6.98    2.91
   2 -34  10    5.78    2.65
  -2 -34 -12    1.38    2.73
   2 -34  12    0.31    1.87
   2 -34  14   -4.02    2.09
   2  34  14   -0.63    1.55
   2  35 -13    7.37    2.23
   2 -35 -13   13.85    4.94
   2  35 -11    3.38    2.53
   2 -35 -11   -2.41    3.60
   2  35  -9   23.95    4.05
   2 -35  -9   14.12    4.66
   2 -35  -7   21.54    5.51
   2  35  -7   28.86    4.46
  -2 -35   7   33.44    5.71
   2 -35  -5    2.20    3.24
   2  35  -5    1.28    2.40
  -2 -35   5    0.94    3.14
   2 -35  -3    1.75    3.08
   2  35  -3    0.66    2.33
  -2 -35   3   -2.70    3.23
   2  35  -1    6.44    3.00
  -2 -35   1    2.94    3.01
   2 -35  -1    2.89    2.93
   2 -35   1    3.24    3.26
   2 -35   1    4.51    2.99
   2  35   1    0.60    2.43
  -2 -35  -1   -3.29    3.28
  -2 -35  -3    6.37    3.70
   2 -35   3    3.00    2.49
   2 -35   3    5.24    3.45
   2  35   3    1.64    2.08
   2 -35   5    0.49    2.58
   2  35   5    6.74    2.65
   2 -35   5   -2.55    2.36
  -2 -35  -5    0.57    3.14
   2 -35   7    2.30    2.65
  -2 -35  -7   -2.95    3.18
   2 -35   7    2.59    1.96
   2  35   7    1.75    2.01
  -2 -35  -9    0.54    2.91
   2 -35   9   -0.10    1.82
   2 -35   9    1.18    2.29
   2 -35  11   -2.41    1.91
   2  36 -10   12.78    2.90
   2 -36 -10    7.31    3.26
  -2 -36  10    9.44    3.16
  -2 -36   8    5.28    2.58
   2  36  -8    0.27    2.02
   2 -36  -8   -0.80    2.75
   2 -36  -6    8.66    3.46
  -2 -36   6   10.88    3.52
   2  36  -6    6.50    2.61
  -2 -36   4    2.90    3.22
   2 -36  -4   -0.74    2.71
   2 -36  -4   -1.58    3.03
   2  36  -4    1.58    2.24
   2 -36  -2   -3.12    3.51
   2  36  -2    1.95    2.43
  -2 -36   2    1.86    2.95
   2 -36   0    2.12    2.55
   2  36   0    4.49    2.55
  -2 -36   0    2.04    2.94
   2 -36   2    3.03    2.95
   2  36   2   -0.21    2.23
  -2 -36  -2    4.05    2.92
   2  36   4    0.32    2.03
   2 -36   4   -0.12    2.08
  -2 -36  -4    4.23    3.06
   2 -36   6    7.96    3.20
  -2 -36  -6    5.84    3.20
  -2 -36  -8   -0.25    3.10
  -2 -37   7    7.82    2.95
  -2 -37   5   -1.67    2.46
   2 -37  -5    3.57    2.67
  -2 -37   3    3.93    2.99
   2 -37  -3    0.20    2.46
  -2 -37   1   -2.75    2.77
   2 -37  -1    4.06    2.63
  -2 -37  -1    1.24    2.56
   2 -37   1    8.54    2.89
  -2 -37  -3    3.84    2.78
   3   0 -37    5.64    3.25
  -3   0  37    0.59    1.53
  -3   0  35    0.14    1.71
   3   0 -35    7.38    3.81
  -3   0  33    0.48    2.14
   3   0 -33    2.13    3.86
   3   0 -31    3.51    4.47
  -3   0  31   -2.22    2.67
  -3   0  29    4.41    2.94
   3   0 -29    0.49    3.69
  -3   0  27   -1.41    2.84
   3   0 -27   -3.04    3.43
  -3   0  25    0.22    2.82
   3   0 -25   -4.28    4.24
  -3   0  23   -6.27    5.58
   3   0 -21    1.62    3.88
  -3   0  21   -3.23    5.14
  -3   0  19    5.01    5.46
   3   0 -19   -3.31    5.65
   3   0 -17   -1.58    5.11
   3   0 -17   -3.43    4.19
  -3   0  17   -2.68    5.84
  -3   0  15    3.88    4.56
   3   0 -15   -6.25    6.45
   3   0 -15   -2.18    3.43
  -3   0  13    3.06    4.12
   3   0 -13    3.38    4.40
   3   0 -13    2.81    5.20
  -3   0  11   -1.85    3.58
   3   0 -11   -0.87    2.75
  -3   0   9   -0.29    3.54
   3   0  -9   -0.28    2.36
  -3   0   7    1.87    3.65
   3   0  -7   -0.24    1.69
  -3   0   5   -0.71    3.95
   3   0  -5    2.18    2.13
   3   0  -3    0.80    2.94
  -3   0   3   -1.13    3.95
   3   0  -1   -7.69    6.19
   3   0  -1    0.53    3.18
  -3   0   1   -8.37    5.76
   3   0   1   -2.96    5.56
   3   0   1   -2.30    2.97
   3   0   1   -0.26    3.54
   3   0   3   -4.66    5.03
   3   0   3   -2.37    3.43
  -3   0  -5   -0.16    1.17
   3   0   5    1.39    3.54
   3   0   5   -0.83    3.99
   3   0   5   -5.36    4.48
   3   0   7   -0.39    2.82
  -3   0  -7   -2.30    3.72
   3   0   7   -1.48    4.61
   3   0   7   -0.87    4.04
   3   0   9   -0.44    4.69
   3   0   9    1.54    3.47
  -3   0  -9   -0.49    3.71
   3   0   9   -1.90    3.97
  -3   0 -11   -3.35    3.41
   3   0  11   -5.45    4.80
  -3   0 -13   -0.57    3.42
   3   0  13   -3.20    4.74
   3   0  15   -1.15    3.75
  -3   0 -15   -6.39    6.56
   3   0  15   -0.75    4.11
   3   0  17   -3.69    5.90
   3   0  17   -3.82    5.01
  -3   0 -17    6.38    4.95
   3   0  19   -0.32    3.70
  -3   0 -19   -4.90    7.47
   3   0  21   -0.38    5.04
   3   0  23    3.01    3.12
   3   0  23   -1.35    4.27
   3   0  23    0.99    2.44
   3   0  23    2.03    3.11
   3   0  23   -3.01    2.46
   3   0  23    2.39    2.83
   3   0  25    5.14    3.15
   3   0  25   -1.16    2.45
   3   0  25   -0.89    2.97
   3   0  25   -4.18    2.95
   3   0  25   -3.11    2.54
   3   0  27    0.01    2.74
   3   0  27   -2.30    2.94
   3   0  27   -0.54    2.94
   3   0  27    2.04    2.59
   3   0  27    3.75    2.58
   3   0  29   -1.51    2.80
   3   0  29    0.55    2.33
   3   0  29    1.87    2.86
   3   0  29   -1.68    2.94
   3   0  31   -1.12    2.40
   3   0  31   -2.99    2.50
   3   0  31    0.51    2.69
   3   0  31    0.86    2.40
   3   0  33   -3.46    2.62
   3   0  33    1.12    1.96
   3   0  35   -0.80    2.11
   3   0  35    3.47    2.14
   3   0  37    2.22    1.35
   3   0  37    3.68    1.76
  -3   1  38   -0.53    1.18
   3  -1 -36   44.47    6.60
   3   1 -36   49.29    6.81
  -3  -1  36   46.29    4.90
  -3   1  36   47.40    4.92
   3  -1 -34    3.29    3.63
  -3  -1  34    4.13    2.48
   3   1 -34    4.54    3.54
  -3   1  34    3.82    2.44
  -3  -1  32   37.64    5.63
  -3   1  32   40.68    6.04
   3   1 -32   30.67    6.74
   3  -1 -32   36.28    7.62
  -3   1  30   11.31    3.84
   3   1 -30    9.26    5.08
  -3  -1  30   20.37    4.53
   3  -1 -30   19.83    6.64
  -3  -1  28   21.85    5.25
  -3   1  28   25.62    5.12
   3   1 -28   23.68    6.42
   3  -1 -28   18.38    5.69
  -3  -1  26  118.48   10.04
   3   1 -26  117.27   12.15
   3  -1 -26  110.17   12.04
  -3   1  26  129.66   10.50
  -3   1  24    5.58    3.54
  -3  -1  24    1.48    2.70
   3  -1 -24   -1.74    4.02
   3   1 -24    3.62    4.07
  -3  -1  22   -1.52    4.57
   3   1 -22    4.39    4.51
  -3   1  22    4.63    6.07
   3  -1 -20   92.36   17.05
  -3  -1  20  110.54   15.95
  -3   1  20  104.69   14.51
   3   1 -20  116.87   18.67
   3  -1 -20   95.65   21.38
  -3  -1  18   37.21    9.19
   3   1 -18   35.21    9.39
   3  -1 -18   32.09    9.91
   3  -1 -18   36.84   12.72
  -3   1  18   35.62    8.72
   3  -1 -16   53.88   10.83
  -3   1  16   60.88   10.85
  -3  -1  16   54.40   10.15
   3   1 -16   57.35   11.19
   3  -1 -16   55.88   13.91
   3  -1 -14   75.88   14.88
   3  -1 -14   76.31   11.32
   3   1 -14   80.37   12.08
  -3   1  14   83.81   12.40
  -3  -1  14   84.12   12.09
  -3  -1  12   -0.01    4.04
   3  -1 -12   -1.51    4.25
  -3   1  12   -3.20    4.41
   3   1 -12   -2.29    3.34
   3  -1 -12   -0.09    2.44
  -3  -1  10   50.39    9.14
   3   1 -10   50.21    8.15
  -3   1  10   52.14    9.21
   3  -1 -10   48.24   11.05
   3  -1 -10   53.47    7.77
  -3  -1   8   21.66    5.96
   3   1  -8   28.26    5.21
   3  -1  -8   26.20    4.89
  -3   1   8   26.91    6.51
   3   1  -6  324.55   14.84
   3  -1  -6  325.74   12.63
  -3  -1   6  291.05   18.67
   3  -1  -6  361.40   16.72
  -3   1   6  302.75   19.20
  -3   1   4  696.66   28.83
   3  -1  -4  669.97   14.00
   3   1  -4  701.65   19.60
  -3  -1   4  669.64   26.80
  -3  -1   2 3015.66   53.79
  -3   1   2 3073.95   57.42
   3   1  -2 3132.15   55.05
   3  -1  -2 3052.40   51.71
   3  -1  -2 3119.33   54.79
   3  -1   0  100.81   11.62
   3   1   0   98.10   10.93
  -3  -1   0  124.53   11.28
   3   1   0  115.51    9.57
   3  -1   0  113.48   10.54
   3   1   0  131.55   12.64
  -3   1   0  135.81   10.04
   3  -1   2 2250.42   52.56
  -3   1  -2 2148.97   29.05
   3  -1   2 2252.53   44.76
  -3  -1  -2 2279.47   42.82
   3  -1   2 2295.68   44.82
   3   1   2 2281.87   43.07
   3   1   4  101.23   10.99
   3  -1   4   82.44   11.97
   3   1   4   71.68   11.29
   3  -1   4  108.42   11.90
   3   1   4  100.19   12.06
  -3   1  -4   94.78    6.24
  -3  -1  -4   94.39    7.34
   3  -1   4   88.61   10.80
  -3   1  -6  426.74   12.79
   3  -1   6  433.71   20.70
  -3   1  -6  433.87   11.93
   3   1   6  447.55   22.47
   3  -1   6  447.59   26.34
  -3  -1  -6  459.01   16.43
   3  -1   6  426.32   23.01
   3   1   6  427.10   25.70
   3   1   8  215.11   19.12
   3   1   8  225.94   16.04
  -3  -1  -8  218.25   16.79
   3  -1   8  220.75   15.23
   3  -1   8  212.46   18.96
   3  -1   8  202.67   17.00
  -3   1  -8  176.06   13.62
  -3   1 -10   12.79    4.83
   3  -1  10   17.60    6.04
   3   1  10   18.95    5.84
   3   1  10   17.47    6.70
   3  -1  10   21.18    6.65
  -3  -1 -10    9.54    5.35
  -3  -1 -12   31.09    7.63
  -3   1 -12   29.86    6.80
   3  -1  12   31.29    9.11
   3   1  12   33.57    9.32
   3  -1  12   35.58    8.52
  -3  -1 -14  298.07   24.14
   3   1  14  333.65   26.29
   3  -1  14  348.42   27.26
   3  -1  14  343.73   26.77
  -3   1 -14  377.86   26.02
  -3  -1 -16   38.31   10.21
   3  -1  16   41.85    9.79
  -3   1 -16   50.98   10.83
   3  -1  16   39.52    9.89
  -3  -1 -18   58.96   14.10
   3  -1  18   67.23   13.24
   3   1  18   63.97   13.67
  -3  -1 -20   48.06   12.96
   3   1  20   49.46   13.18
   3  -1  20   47.10   12.11
   3  -1  22   49.26   12.55
   3   1  22   47.05   13.49
   3   1  24    5.22    3.03
   3   1  24    2.26    2.40
   3  -1  24    6.30    3.16
   3  -1  24    2.58    2.30
   3   1  24    3.08    3.40
   3  -1  24    5.84    2.87
   3  -1  24   10.83    3.74
   3   1  24    6.35    3.28
   3   1  24    3.23    2.62
   3  -1  24    3.18    2.46
   3   1  26    8.87    3.66
   3   1  26    8.77    3.75
   3  -1  26   11.78    3.09
   3   1  26    7.46    2.91
   3  -1  26    5.86    2.96
   3  -1  26    6.17    2.35
   3  -1  26   12.68    3.98
   3   1  26    8.40    3.51
   3  -1  26   11.29    3.92
   3   1  26   11.84    3.62
   3   1  28    1.02    2.65
   3  -1  28   -0.46    2.67
   3   1  28    0.43    2.49
   3  -1  28   -0.42    2.38
   3  -1  28    2.85    3.13
   3   1  28    3.40    3.14
   3   1  28    0.07    2.00
   3   1  28    1.02    2.67
   3  -1  28    3.26    2.65
   3  -1  28    1.88    2.89
   3   1  30   -0.45    2.40
   3  -1  30    4.05    3.33
   3   1  30    1.78    2.39
   3  -1  30    8.29    3.61
   3  -1  30    2.67    2.68
   3   1  30    1.72    2.87
   3   1  30    7.36    3.34
   3  -1  30    0.20    2.56
   3   1  32    4.68    2.75
   3  -1  32    3.80    2.79
   3   1  32    0.59    2.53
   3   1  32    2.81    2.54
   3  -1  32    0.54    2.21
   3  -1  32    2.79    2.23
   3  -1  34   34.82    4.78
   3  -1  34   29.55    3.75
   3  -1  34   35.58    4.44
   3   1  34   37.77    4.54
   3   1  34   30.20    4.40
   3   1  36    3.73    1.79
   3  -1  36   -0.11    1.64
   3   1  36    2.22    1.58
   3  -1  36    0.63    1.63
  -3  -2  37    3.53    1.81
  -3   2  37    0.73    1.35
   3  -2 -37    3.93    2.74
   3   2 -37    5.71    2.90
  -3  -2  35   43.23    5.15
   3   2 -35   34.98    6.23
   3  -2 -35   38.20    6.52
  -3   2  35   34.93    4.66
  -3  -2  33    5.52    2.83
  -3   2  33    6.66    3.02
   3   2 -33    4.07    4.28
   3  -2 -33    9.62    4.23
  -3   2  31   73.98    7.76
   3   2 -31   62.76    9.67
  -3  -2  31   75.19    8.41
   3  -2 -31   65.06    9.74
  -3   2  29   63.16    7.65
  -3  -2  29   63.32    7.48
   3   2 -29   59.66    9.48
   3  -2 -29   49.80    8.73
  -3  -2  27   -2.14    2.93
   3   2 -27   -5.03    4.39
   3  -2 -27    1.70    4.45
  -3   2  27    3.24    2.89
   3  -2 -25    7.09    4.61
   3   2 -25   11.84    5.36
  -3   2  25   11.17    3.64
  -3  -2  25   10.46    3.82
  -3  -2  23   76.84   13.33
   3   2 -23   85.43   18.19
   3  -2 -23   82.44    9.93
   3  -2 -23   89.11   22.79
   3   2 -23   77.92    9.37
  -3  -2  21  283.81   25.32
   3  -2 -21  250.37   35.15
   3   2 -21  276.43   29.74
  -3   2  21  227.48   22.36
  -3  -2  19    3.60    5.46
   3  -2 -19   -0.47    3.26
   3  -2 -19   -1.95    6.16
   3   2 -19    2.32    3.42
  -3   2  19    3.83    3.85
  -3   2  17   76.79   11.97
   3   2 -17   66.03   12.53
   3  -2 -17   67.48   12.26
   3  -2 -17   69.68   16.91
  -3  -2  17   83.37   12.86
   3   2 -15  189.98   19.02
   3  -2 -15  187.05   18.75
  -3   2  15  187.89   18.08
  -3  -2  15  200.75   19.47
   3  -2 -15  178.76   23.41
   3   2 -13  169.06   16.20
   3  -2 -13  159.67   15.57
  -3   2  13  165.66   16.64
   3  -2 -13  151.94   19.95
  -3  -2  13  167.93   16.71
   3  -2 -11   19.50    8.03
   3   2 -11   13.95    4.14
  -3  -2  11   24.88    7.00
  -3   2  11   17.61    5.83
   3  -2 -11   18.90    4.95
   3  -2  -9  268.75   15.29
   3   2  -9  284.05   17.62
   3  -2  -9  255.24   22.38
  -3  -2   9  275.71   19.58
  -3   2   9  264.75   19.48
   3   2  -7  209.74   13.72
   3  -2  -7  192.15   17.77
  -3  -2   7  178.26   15.58
   3  -2  -7  207.95   10.76
   3  -2  -7  205.22   11.89
  -3   2   7  196.35   16.13
   3   2  -5   70.84    7.86
   3  -2  -5   57.82    4.16
   3  -2  -5   90.48    9.14
   3  -2  -5   98.94   10.63
  -3  -2   5   85.34   11.44
  -3   2   5   83.11   12.60
   3  -2  -3  733.58   23.99
  -3  -2   3  734.61   26.93
  -3   2   3  762.92   30.40
   3  -2  -3  708.34   25.74
  -3   2   1 2064.66   40.36
   3  -2  -1 2212.68   41.57
   3   2  -1 2223.38   35.60
   3  -2  -1 2123.71   47.71
  -3  -2   1 2136.12   42.91
  -3  -2  -1   21.59    4.94
   3  -2   1   17.38    5.81
   3  -2   1   12.96    4.67
  -3   2  -1   21.01    4.16
   3   2   1   17.99    6.00
   3   2   1   20.87    4.65
   3  -2   3 1757.84   41.54
   3  -2   3 1678.04   47.12
  -3   2  -3 1722.83   31.67
  -3  -2  -3 1779.42   35.62
   3  -2   3 1685.41   39.10
   3   2   3 1767.95   40.82
   3   2   3 1734.43   43.77
   3  -2   5 1322.61   44.08
  -3   2  -5 1294.14   25.06
   3   2   5 1311.26   38.25
  -3  -2  -5 1254.73   28.77
   3  -2   5 1249.92   38.35
   3   2   5 1339.56   43.49
   3  -2   5 1289.99   34.50
   3   2   7   27.45    8.22
   3   2   7   39.17    8.50
  -3   2  -7   36.02    6.28
   3  -2   7   36.35    7.30
   3  -2   7   34.61    9.22
   3  -2   7   36.33    8.67
  -3  -2  -7   32.66    6.39
  -3   2  -9   21.57    5.00
  -3  -2  -9   15.72    6.13
   3   2   9   16.96    6.34
   3  -2   9   16.75    6.40
  -3  -2  -9   13.82    2.79
   3   2   9    7.76    5.41
   3  -2   9    8.44    5.92
   3   2  11  218.66   16.43
   3  -2  11  203.41   18.63
  -3   2 -11  218.52   16.22
   3   2  11  198.42   19.75
   3  -2  11  219.84   20.86
  -3  -2 -11  194.37   17.92
  -3  -2 -13    5.52    5.38
  -3   2 -13   -2.71    3.63
   3  -2  13    0.41    4.17
   3   2  13    4.20    5.61
   3  -2  13    4.70    5.27
  -3  -2 -15   15.91    7.30
   3  -2  15   13.00    6.36
  -3   2 -15   11.55    5.21
   3  -2  15   13.60    6.24
   3  -2  17   12.26    5.28
   3  -2  17   10.07    5.41
  -3  -2 -17   11.53    7.34
  -3  -2 -19   21.43    9.64
   3  -2  19   15.50    7.65
  -3  -2 -21   -0.56    7.44
   3   2  21    7.79    6.81
   3  -2  21    4.92    3.59
   3   2  23   20.14    3.92
   3  -2  23   23.24    4.57
   3  -2  23   12.89    7.50
   3  -2  23   20.92    4.08
   3   2  23   22.18    4.71
   3   2  23   24.56    5.10
   3  -2  23   23.45    4.22
   3   2  23   26.21    4.61
   3  -2  23   23.60    4.42
   3  -2  23   24.94    3.92
   3   2  25   73.28    6.61
   3  -2  25   72.74    7.58
   3   2  25   82.10    8.40
   3  -2  25   76.31    7.37
   3   2  25   75.40    8.31
   3  -2  25   78.65    6.66
   3  -2  25   94.37    8.17
   3   2  25   94.91    8.05
   3  -2  25   71.52    7.67
   3   2  25   74.54    8.52
   3  -2  27    7.45    2.84
   3   2  27    4.68    2.94
   3   2  27    8.50    3.22
   3  -2  27    0.70    2.53
   3  -2  27    8.91    3.76
   3  -2  27    5.34    2.87
   3   2  27    7.16    3.56
   3   2  27   10.25    4.11
   3  -2  27    5.58    3.37
   3   2  27    7.37    3.95
   3   2  29   10.71    2.91
   3   2  29   13.96    3.82
   3  -2  29   19.02    4.30
   3   2  29   11.49    3.42
   3  -2  29   13.92    3.71
   3   2  29   12.58    3.80
   3  -2  29   13.06    3.40
   3   2  29   15.93    3.63
   3  -2  29   23.04    4.68
   3   2  31   11.11    3.31
   3   2  31    8.97    3.17
   3  -2  31   10.37    3.13
   3   2  31   14.61    3.44
   3  -2  31   14.74    3.63
   3  -2  31   10.70    3.19
   3   2  31   17.94    4.16
   3   2  33    1.86    2.12
   3   2  33   -0.18    2.23
   3  -2  33   -1.23    2.13
   3   2  33    1.14    2.00
   3  -2  33    0.30    2.54
   3   2  35    5.86    2.51
   3  -2  35    4.22    2.08
   3  -2  35    5.35    1.98
   3   2  35    4.52    2.08
   3  -2  35    7.27    2.52
   3  -2  37    2.13    1.67
   3   2  37   -0.18    1.37
   3  -2  37   -1.52    1.31
   3   2  37   -2.79    1.56
  -3  -3  38    2.43    1.36
   3  -3 -36    2.64    2.69
   3   3 -36    6.30    3.42
  -3   3  36   -0.03    1.55
  -3  -3  36    4.15    2.25
  -3  -3  34    3.08    2.52
  -3   3  34    2.64    2.17
   3  -3 -34    1.56    3.62
   3   3 -34   -0.51    3.42
  -3   3  32   64.52    6.99
   3   3 -32   46.33    7.83
   3  -3 -32   57.91    9.03
  -3  -3  32   58.81    6.62
  -3   3  30   42.08    6.32
   3   3 -30   30.63    6.86
  -3  -3  30   38.01    6.31
   3  -3 -30   31.64    7.92
  -3  -3  28  101.33    9.85
  -3   3  28  133.35   10.76
   3   3 -28  120.29   12.38
   3  -3 -28   90.20   11.45
  -3  -3  26   10.31    3.24
  -3   3  26   13.19    4.40
   3   3 -26   11.13    4.14
   3  -3 -26    6.65    4.60
  -3   3  24   99.68    9.29
   3  -3 -24  101.07   11.52
   3   3 -24  109.84   10.91
  -3  -3  24  108.87    9.51
   3  -3 -22   13.15   15.40
   3   3 -22    9.03    6.41
  -3  -3  22    9.31    6.71
  -3  -3  20  101.95   14.96
  -3   3  20   96.53   14.15
   3  -3 -20  112.93   22.47
   3   3 -20  102.68   17.44
  -3  -3  18   72.57   12.26
  -3   3  18   68.76   11.66
   3   3 -18   69.56   13.71
   3  -3 -18   70.72   13.92
   3  -3 -18   86.46   19.27
  -3  -3  16    7.67    5.56
   3  -3 -16   11.45    7.16
  -3   3  16    4.01    4.02
   3   3 -16    7.00    3.65
   3  -3 -16    8.10    5.53
  -3   3  14  247.05   20.27
   3   3 -14  209.80   19.37
   3  -3 -14  204.91   24.13
  -3  -3  14  243.82   21.10
   3  -3 -12    8.37    5.79
  -3  -3  12    6.58    4.54
  -3   3  12   12.86    6.28
   3   3 -12    7.39    3.46
  -3  -3  10   59.65    9.44
   3   3 -10   52.90    8.16
   3  -3 -10   44.67    9.76
  -3   3  10   46.81    8.45
  -3   3   8   16.10    6.22
  -3  -3   8   26.42    6.65
   3  -3  -8   23.36    7.67
   3   3  -8   22.08    5.45
   3  -3  -8   19.87    3.87
   3  -3  -8   20.37    3.85
  -3  -3   6  945.94   32.64
  -3   3   6  940.02   36.58
   3   3  -6  942.00   29.27
   3  -3  -6  812.81   17.44
   3  -3  -6  915.83   35.55
   3  -3  -6  924.89   25.26
   3  -3  -6  907.73   26.64
  -3   3   4 1113.72   38.45
  -3  -3   4 1121.70   34.12
   3  -3  -4 1134.06   27.71
   3   3  -4 1055.69   29.41
  -3   3   4 1075.98   37.32
   3  -3  -4 1039.38   30.99
  -3  -3   2  152.27   12.41
   3  -3  -2  151.06   12.72
   3  -3  -2  152.60   10.60
  -3   3   2  150.67   12.31
   3  -3   0  462.97   19.53
  -3   3   0  464.81   19.72
   3   3   0  432.99   16.42
   3  -3   0  448.01   23.00
  -3  -3   0  472.77   19.57
   3  -3   2 2563.96   57.06
   3  -3   2 2766.32   47.77
  -3   3  -2 2607.48   45.66
  -3  -3  -2 2795.08   43.72
  -3   3  -4 2341.82   38.64
   3  -3   4 2329.83   44.69
   3   3   4 2281.42   51.66
  -3  -3  -4 2402.66   38.54
   3   3   4 2215.15   55.25
   3  -3   4 2281.67   56.96
  -3  -3  -4 2188.69   42.62
   3  -3   4 2301.43   49.89
  -3   3  -6 1292.69   28.67
  -3  -3  -6 1504.96   28.34
   3  -3   6 1361.66   35.81
  -3  -3  -6 1382.74   35.36
  -3   3  -6 1364.10   27.81
   3   3   6 1394.79   46.18
   3  -3   6 1404.53   47.07
   3   3   6 1383.37   40.30
   3  -3   6 1343.73   41.66
   3  -3   8  191.33   16.86
   3   3   8  221.62   16.46
  -3   3  -8  208.55   12.40
  -3  -3  -8  198.71   10.14
   3   3   8  196.60   18.64
  -3  -3  -8  193.58   15.17
   3  -3   8  196.37   18.47
   3  -3  10   50.89   10.54
  -3  -3 -10   35.40    8.82
   3  -3  10   48.92    9.13
  -3   3 -10   50.46    7.62
   3   3  10   51.05    8.81
   3   3  12   14.31    5.95
  -3  -3 -12    9.63    6.49
   3  -3  12    8.16    5.17
   3  -3  12    7.00    4.57
  -3   3 -12    8.31    4.43
  -3   3 -14  133.98   15.03
   3  -3  14  130.70   16.26
  -3  -3 -14  120.63   16.42
   3  -3  14  136.69   17.34
  -3  -3 -16   12.43    6.75
   3  -3  16   14.82    6.64
   3  -3  16   14.86    7.32
  -3  -3 -18   30.56   11.05
   3  -3  18   26.65    8.01
  -3  -3 -20    5.25    5.65
   3  -3  20   10.99    5.61
  -3  -3 -22   25.42   12.45
   3   3  22   10.27    3.71
   3  -3  22    6.43    4.27
  -3   3 -22   18.78   10.20
   3  -3  22   13.61    3.40
   3   3  22    8.64    5.52
   3  -3  24    0.81    2.68
   3  -3  24    4.75    2.86
   3  -3  24    5.57    2.93
   3   3  24    5.73    3.05
   3   3  24    3.56    2.54
   3   3  24    4.61    3.50
   3  -3  24    1.57    2.67
   3  -3  24    6.88    3.10
   3   3  24    1.89    2.75
   3  -3  26   40.96    5.99
   3   3  26   34.71    4.67
   3  -3  26   46.11    5.26
   3   3  26   39.24    6.16
   3   3  26   38.66    5.59
   3  -3  26   52.98    6.38
   3   3  26   39.54    6.65
   3   3  26   43.73    6.33
   3  -3  26   41.90    6.00
   3  -3  26   41.28    5.80
   3   3  28    0.10    2.60
   3  -3  28    1.85    2.61
   3   3  28    2.08    2.70
   3   3  28   -0.43    2.63
   3   3  28    1.29    2.49
   3  -3  28   -1.44    2.71
   3  -3  28   -0.81    2.66
   3   3  28    0.67    2.20
   3  -3  28    4.51    3.08
   3  -3  30   -0.89    2.75
   3  -3  30    3.70    3.13
   3   3  30    1.68    2.47
   3  -3  30    0.78    2.03
   3   3  30    0.81    2.71
   3   3  30   -6.02    3.08
   3   3  30    2.11    2.61
   3   3  32   21.33    4.19
   3   3  32   17.30    3.48
   3   3  32   19.35    4.03
   3  -3  32   16.26    3.74
   3  -3  32   18.72    4.00
   3   3  32   15.50    3.79
   3  -3  34    2.58    1.89
   3   3  34    0.29    2.06
   3  -3  34   -0.37    2.07
   3  -3  34    2.86    2.40
   3   3  34    1.96    1.90
   3   3  34    3.83    2.19
   3  -3  36    1.39    1.94
   3   3  36   -1.51    1.65
   3  -3  36    2.73    1.34
   3   3  36    1.04    1.53
   3  -3  36    0.01    1.44
   3  -4 -37   15.15    3.89
  -3   4  37   11.12    2.15
   3   4 -37   21.75    4.30
  -3  -4  35    7.20    2.69
  -3   4  35    8.62    2.83
   3   4 -35   10.10    4.18
   3  -4 -35    3.21    3.26
  -3   4  33   92.56    7.91
   3   4 -33   88.26   10.34
   3  -4 -33   91.94   10.59
  -3  -4  33   98.07    8.33
  -3  -4  31    1.33    2.44
  -3   4  31   -0.49    2.23
   3   4 -31   -2.05    4.50
   3  -4 -31    2.53    4.27
  -3  -4  29   99.67    9.31
  -3   4  29   96.46    9.25
   3   4 -29  101.29   11.42
   3  -4 -29   78.49   10.93
  -3  -4  27   48.85    6.89
  -3   4  27   45.02    6.54
   3  -4 -27   48.81    9.06
   3   4 -27   51.63    8.32
  -3  -4  25   53.94    6.65
  -3   4  25   52.63    6.68
   3   4 -25   53.52    8.02
   3  -4 -25   43.27    7.99
   3  -4 -23   23.49   13.92
   3   4 -23   18.45    8.75
   3   4 -23   17.56    4.86
   3  -4 -23   22.65    6.32
  -3  -4  23   23.51    4.83
   3  -4 -21   26.02   12.55
   3   4 -21   18.44    8.71
  -3  -4  21   31.46    8.49
   3  -4 -19   -2.85    6.43
  -3  -4  19   -1.43    5.19
   3   4 -19    6.16    6.38
  -3   4  19    0.78    4.72
   3   4 -17  162.77   19.22
  -3   4  17  142.12   16.44
  -3  -4  17  165.96   18.47
   3  -4 -17  157.10   24.13
   3  -4 -15   19.12    8.79
  -3  -4  15   23.41    7.70
  -3   4  15   23.25    6.82
   3   4 -15   18.46    6.57
  -3  -4  13   28.97    7.32
  -3   4  13   34.16    8.74
   3   4 -13   29.41    8.00
   3  -4 -13   27.47    9.24
   3  -4 -11    6.82    5.53
  -3  -4  11    8.38    5.81
   3   4 -11    9.35    4.53
  -3   4  11    5.23    5.13
  -3  -4   9   14.41    5.46
   3  -4  -9   10.71    3.16
   3   4  -9   13.47    5.13
  -3   4   9    5.25    4.37
   3  -4  -9    6.82    4.49
  -3   4   7    4.15    5.16
   3  -4  -7    3.89    3.00
  -3   4   7    4.49    5.13
   3  -4  -7    5.01    2.80
   3   4  -7    5.90    3.75
  -3  -4   7    5.02    4.30
   3  -4  -7    3.46    4.21
  -3  -4   5  507.65   23.70
  -3   4   5  496.72   26.92
   3  -4  -5  450.23   20.30
   3  -4  -5  479.24   16.60
   3   4  -5  462.81   21.59
  -3   4   5  494.33   26.16
   3  -4  -5  458.81   23.94
   3  -4  -3  245.90   13.54
   3  -4  -3  245.54   16.69
  -3   4   3  258.69   17.78
  -3  -4   3  253.51   15.98
   3   4  -1    2.27    2.15
  -3   4   1    5.42    4.01
   3  -4  -1    6.41    4.46
  -3  -4   1    1.32    3.41
   3  -4  -1    1.45    3.43
  -3   4  -1  725.73   27.80
   3  -4   1  759.71   24.53
  -3   4  -1  643.57   13.88
   3  -4   1  688.44   29.92
  -3  -4  -1  791.40   24.10
  -3   4  -3  447.02   19.45
   3  -4   3  417.03   18.36
   3   4   3  446.57   23.92
  -3   4  -3  424.20   16.32
  -3  -4  -3  425.21   21.66
   3  -4   3  452.60   25.04
  -3  -4  -3  457.30   16.43
   3  -4   5 1156.75   41.84
   3  -4   5 1187.24   33.70
  -3   4  -5 1184.59   29.38
   3   4   5 1210.60   38.61
  -3  -4  -5 1122.07   21.60
  -3  -4  -5 1161.31   34.50
  -3   4  -5 1183.01   20.58
   3  -4   5 1194.85   38.45
   3  -4   7  716.03   35.08
   3   4   7  727.51   30.52
   3  -4   7  701.09   31.28
  -3  -4  -7  714.05   29.27
  -3  -4  -7  706.70   20.73
  -3   4  -7  730.69   19.58
   3  -4   9   19.62    7.59
   3   4   9   10.12    4.87
  -3  -4  -9   13.72    2.86
   3  -4   9   10.32    5.03
  -3  -4  -9   14.21    6.04
  -3   4  -9   11.13    3.57
  -3  -4  -9   14.84    5.63
   3  -4  11   53.44   10.64
  -3  -4 -11   55.06   10.54
   3   4  11   65.99    9.73
  -3   4 -11   55.89    7.96
   3  -4  11   60.40   10.76
  -3  -4 -13  114.70   15.84
   3   4  13  135.05   13.98
   3  -4  13  111.91   15.30
   3  -4  13  121.11   16.87
  -3  -4 -15   43.27   11.03
   3  -4  15   48.87   10.89
   3  -4  15   52.64   11.30
  -3  -4 -17    8.57    6.11
   3  -4  17   11.17    6.73
   3  -4  17   14.53    7.17
  -3   4 -19   10.10    4.45
   3  -4  19    4.49    3.78
  -3   4 -21    5.74    6.97
   3  -4  21    3.36    3.24
  -3  -4 -21    3.03    9.28
   3  -4  23   65.71    5.73
   3  -4  23   65.59    6.97
   3   4  23   71.53    7.71
   3   4  23   52.93    5.58
  -3  -4 -23   40.59   13.29
   3  -4  23   56.21    6.29
   3  -4  23   68.25    7.19
   3  -4  23   62.95    6.52
   3   4  23   61.81    6.53
   3   4  23   67.05    7.86
   3  -4  25   20.15    3.87
   3  -4  25   13.19    3.46
   3   4  25   15.94    4.71
   3   4  25   17.52    4.72
   3  -4  25   19.78    4.59
   3   4  25   18.89    4.61
   3   4  25   19.95    4.35
   3  -4  25   12.26    3.65
   3  -4  25   14.49    3.87
   3   4  25   16.39    3.65
   3  -4  27    6.28    3.15
   3   4  27    1.64    2.81
   3   4  27    2.40    3.06
   3   4  27    4.81    3.07
   3  -4  27    3.19    2.53
   3   4  27    3.81    3.58
   3  -4  27    7.35    3.74
   3   4  27    1.51    2.60
   3   4  29    1.27    2.54
   3  -4  29    4.70    2.77
   3   4  29    6.63    3.38
   3  -4  29    3.18    2.88
   3   4  29    2.72    3.08
   3   4  29    2.60    2.75
   3  -4  29   -1.77    2.84
   3   4  31    7.00    2.80
   3  -4  31    0.96    2.29
   3   4  31    8.64    3.32
   3   4  31    3.83    2.48
   3   4  31    4.64    2.72
   3   4  33    0.09    1.92
   3   4  33    0.33    1.99
   3  -4  33    2.18    2.21
   3  -4  33    2.75    2.02
   3  -4  33   -0.30    2.43
   3   4  33    0.20    2.13
   3   4  33    0.02    2.00
   3  -4  35    8.59    2.47
   3   4  35    3.57    2.17
   3  -4  35    4.52    1.84
   3   4  35    7.53    2.29
   3  -4  35    2.43    2.09
   3   4  37    9.15    2.21
   3  -4  37   14.34    2.43
  -3   5  38   17.12    2.45
  -3  -5  38   17.86    2.38
  -3  -5  38   18.93    2.68
   3   5 -36   16.29    4.23
   3  -5 -36    7.72    3.19
  -3   5  36    9.80    2.51
  -3   5  34    3.82    2.26
   3  -5 -34    3.84    3.67
   3   5 -34    2.76    3.22
  -3  -5  34    1.36    2.03
  -3  -5  32   62.50    7.21
  -3   5  32   54.89    6.54
   3   5 -32   57.63    8.62
   3  -5 -32   53.50    8.54
  -3   5  30   17.87    4.10
   3   5 -30   14.75    5.40
  -3  -5  30   15.77    4.19
   3  -5 -30    8.57    5.32
  -3   5  28    9.51    3.70
   3   5 -28   12.82    4.92
  -3  -5  28    5.37    3.73
   3  -5 -28    8.28    5.57
  -3  -5  26   85.91    8.58
   3   5 -26  101.34   10.76
   3  -5 -26   73.46   10.54
  -3   5  26   85.67    8.46
  -3   5  24   52.89    7.11
   3   5 -24   57.19    7.96
  -3  -5  24   52.83    7.00
   3  -5 -24   51.79    9.00
   3  -5 -22  128.46   27.33
   3   5 -22  140.38   22.07
   3  -5 -20  240.70   34.13
  -3   5  20  212.09   20.48
   3   5 -20  217.19   25.19
  -3  -5  20  241.15   23.37
  -3  -5  18   15.56    6.53
   3  -5 -18   17.71   11.16
  -3   5  18    7.41    4.80
   3   5 -18   14.49    6.71
   3  -5 -16   47.45   13.72
  -3  -5  16   53.96   10.51
  -3   5  16   45.39    9.68
   3   5 -16   44.62   10.21
  -3  -5  14   36.51    8.65
   3   5 -14   37.55    8.93
   3  -5 -14   43.85   11.49
  -3   5  14   34.17    8.03
   3   5 -12  684.84   33.82
   3  -5 -12  718.85   42.07
  -3  -5  12  760.06   34.35
  -3   5  12  661.47   32.85
  -3   5  10  649.02   31.73
  -3  -5  10  682.52   32.08
   3   5 -10  649.59   30.83
   3  -5 -10  656.00   37.09
  -3   5   8    0.49    4.60
   3   5  -8   -0.02    2.64
  -3   5   8    5.35    4.82
   3  -5  -8    1.98    3.89
  -3  -5   8    1.30    4.25
   3  -5  -8    2.45    2.31
  -3  -5   6  172.01   14.84
   3  -5  -6  151.69    8.31
  -3   5   6  147.73   15.51
   3   5  -6  150.74   13.76
   3  -5  -6  151.87   14.69
  -3   5   6  169.18   16.70
   3  -5  -6  152.75   12.00
  -3   5   4  347.76   22.03
  -3  -5   4  333.11   18.64
   3  -5  -4  279.74   17.14
   3  -5  -4  318.31   13.11
   3   5  -4  315.89   19.02
   3  -5  -4  312.76   18.68
  -3  -5   2  232.26   15.44
   3  -5  -2  220.83   11.76
  -3   5   2  257.66   17.88
   3   5  -2  214.35    9.24
   3  -5   0  254.95   11.09
   3  -5   0  241.49   13.35
  -3  -5   0  255.82   14.05
  -3   5   0  219.28   16.77
   3  -5   2  134.36   10.83
  -3  -5  -2  141.27    9.34
   3   5   2  135.36    7.04
  -3   5  -2  147.68    8.43
  -3  -5  -2  137.18   14.54
  -3   5  -2  154.15   12.79
  -3   5  -4 1522.86   36.37
  -3   5  -4 1579.74   35.29
  -3  -5  -4 1464.83   42.65
   3   5   4 1576.87   45.53
   3  -5   4 1471.62   47.26
  -3   5  -6    8.59    1.97
  -3  -5  -6   10.43    3.58
   3   5   6   11.20    6.97
  -3  -5  -6   13.72    5.57
  -3   5  -6   10.76    3.83
  -3   5  -6    9.43    4.03
   3  -5   6   14.15    5.59
   3  -5   8   65.10   11.13
  -3  -5  -8   66.77   10.83
  -3  -5  -8   68.72    6.48
   3  -5   8   76.77   11.26
   3   5   8   71.47   10.48
  -3   5  -8   72.46    6.59
  -3  -5 -10   21.75    6.71
   3  -5  10   29.16    9.08
   3   5  10   26.76    6.94
   3  -5  10   21.09    7.01
  -3  -5 -10   22.15    7.39
  -3  -5 -12   67.87   12.65
   3  -5  12   64.54   11.60
  -3  -5 -12   49.25   11.25
   3   5  12   67.09   10.30
   3  -5  12   63.49   12.86
   3   5  14   31.43    7.35
  -3  -5 -14   27.51    8.88
   3  -5  14   34.33    9.19
   3  -5  14   44.93   11.24
   3  -5  16  169.79   19.96
  -3   5 -16  192.83   24.37
   3  -5  16  153.93   20.26
  -3  -5 -16  149.09   20.20
  -3  -5 -18    5.50    5.74
  -3   5 -18    5.94    6.77
   3  -5  18    9.35    6.01
  -3  -5 -20   13.22    7.67
  -3   5 -20   14.65    8.10
   3  -5  20    7.90    5.93
   3  -5  22   24.24    3.94
   3  -5  22    8.83    4.94
   3  -5  22   22.86    4.14
  -3  -5 -22    7.22    9.79
  -3   5 -22   20.13    9.97
   3   5  22   24.20    5.06
   3   5  22   24.58    4.90
   3  -5  22   26.94    4.45
   3   5  24   32.65    4.88
   3  -5  24   49.09    6.28
   3   5  24   47.86    6.77
   3  -5  24   43.91    5.97
   3   5  24   39.87    6.55
   3  -5  24   53.14    6.39
   3  -5  24   37.18    5.41
   3  -5  24   54.59    5.56
   3   5  24   48.31    5.94
   3   5  26   58.94    7.79
   3   5  26   50.76    6.82
   3   5  26   46.02    6.08
   3  -5  26   52.29    6.49
   3  -5  26   64.73    7.09
   3   5  26   42.98    5.30
   3   5  26   60.56    7.40
   3  -5  26   56.15    6.78
   3  -5  28   19.14    4.32
   3   5  28   16.37    4.47
   3  -5  28   13.81    3.89
   3   5  28   15.18    4.07
   3   5  28   20.61    4.01
   3   5  28   20.11    4.63
   3  -5  28   17.16    3.94
   3  -5  30   41.66    5.78
   3   5  30   38.02    5.77
   3   5  30   37.67    5.83
   3  -5  30   40.97    5.80
   3   5  30   36.36    5.53
   3   5  30   31.41    4.64
   3   5  32    2.61    2.34
   3   5  32    0.93    2.41
   3  -5  32    4.32    2.88
   3   5  32    0.24    2.02
   3  -5  32    0.54    2.25
   3  -5  32    7.86    2.61
   3   5  32    0.73    2.32
   3   5  34    2.20    1.98
   3   5  34    4.49    2.25
   3  -5  34    7.59    2.48
   3  -5  34    9.61    2.59
   3   5  34    3.74    1.84
   3  -5  34    5.28    2.23
   3   5  36    4.60    1.88
   3  -5  36   -1.05    1.22
   3  -5  36   -0.30    1.38
   3   5  36    0.11    1.53
   3  -5  36   -1.67    1.87
   3   6 -37   14.77    3.56
   3  -6 -37   16.50    3.55
  -3   6  35   15.60    3.32
   3   6 -35   16.05    4.47
   3  -6 -35   15.40    4.59
  -3  -6  33   -0.27    2.15
  -3   6  33    2.49    2.02
   3   6 -33    7.60    4.68
   3  -6 -33    3.51    3.38
  -3  -6  31   85.76    8.17
  -3   6  31   79.22    8.04
   3  -6 -31   71.32   10.45
   3   6 -31   77.14   10.03
  -3   6  29   48.64    6.42
   3   6 -29   48.06    7.88
   3  -6 -29   40.85    8.16
  -3  -6  29   53.25    6.93
  -3   6  27   26.27    5.01
   3   6 -27   31.75    6.74
   3  -6 -27   32.43    7.93
  -3  -6  27   42.68    6.42
  -3  -6  25   81.61    8.61
  -3   6  25   91.43    8.91
   3  -6 -25   70.26   10.35
   3   6 -25   95.27   10.61
  -3  -6  23   24.82    4.87
   3   6 -23   21.25    5.49
  -3   6  23   19.03    4.56
   3   6 -23   16.21    9.19
   3  -6 -23   14.11    5.32
   3   6 -21   22.01    9.69
   3  -6 -21   26.78   11.69
  -3   6  19   54.45   10.07
   3  -6 -19   75.93   19.75
   3   6 -19   58.61   13.32
  -3  -6  19   69.92   12.46
   3  -6 -17   44.79   13.27
  -3  -6  17   47.95   10.23
  -3   6  17   34.86    7.89
   3   6 -17   42.93   10.72
   3  -6 -15   26.75   10.97
  -3  -6  15   24.56    7.63
  -3   6  15   23.22    7.02
   3   6 -15   17.92    6.90
   3   6 -13   15.16    5.84
  -3   6  13   11.17    4.81
   3  -6 -13   18.13    7.82
  -3  -6  13   19.94    6.60
  -3   6  11   33.62    8.35
  -3  -6  11   42.68    8.45
   3   6 -11   33.85    8.15
   3  -6 -11   36.95    9.87
  -3   6   9  321.87   23.79
   3   6  -9  302.58   21.58
   3  -6  -9  323.10   24.76
  -3  -6   9  337.20   21.99
  -3   6   9  365.49   29.43
  -3   6   7  130.89   15.67
   3   6  -7  111.25   12.56
  -3   6   7  123.61   14.51
   3  -6  -7  128.37   14.20
  -3  -6   7  125.47   13.23
   3  -6  -7   96.77   10.00
   3  -6  -5   46.88    8.23
  -3   6   5   47.84    9.71
  -3  -6   5   44.62    7.87
   3   6  -5   43.64    8.11
  -3   6   3  387.17   24.04
  -3  -6   3  355.17   19.82
   3  -6  -1   75.22    7.64
  -3  -6   1   62.61    8.27
  -3   6   1   78.56   11.20
  -3  -6  -1   30.12    5.09
  -3   6  -1   29.14    7.24
  -3   6  -1   31.76    4.09
   3  -6   1   34.29    5.36
   3   6   1   28.75    4.93
   3   6   3   -1.57    2.26
  -3   6  -3    1.93    2.08
  -3   6  -3    0.62    3.14
  -3  -6  -3   -1.90    1.80
  -3  -6  -3    1.49    4.54
  -3  -6  -3    0.84    3.09
  -3   6  -5  477.63   21.65
   3   6   5  484.84   26.43
  -3  -6  -5  458.32   25.60
  -3   6  -5  507.95   22.09
  -3  -6  -5  499.34   20.00
   3   6   5  513.11   15.43
   3  -6   7   -0.99    4.45
  -3  -6  -7    6.69    5.47
   3   6   7    1.42    4.33
  -3   6  -7    0.36    2.95
  -3   6  -7   -0.91    2.86
  -3  -6  -7   -1.59    2.39
   3   6   9  630.32   29.55
  -3  -6  -9  610.78   32.97
   3  -6   9  630.67   35.75
  -3   6  -9  696.59   34.54
  -3  -6  -9  577.98   17.98
  -3  -6  -9  589.78   33.39
  -3  -6 -11    1.62    5.55
  -3  -6 -11   -0.63    4.60
   3   6  11   -2.88    4.95
  -3   6 -11    6.07    5.11
   3  -6  11    6.02    5.43
   3  -6  11    3.02    4.57
   3  -6  13    0.40    4.84
  -3  -6 -13    8.70    6.81
  -3  -6 -13    2.04    5.77
   3   6  13   -2.74    3.96
  -3   6 -13    1.70    4.63
   3  -6  13    6.59    5.10
  -3  -6 -15    5.97    6.99
  -3   6 -15   10.65    5.98
  -3  -6 -15    7.45    5.55
   3  -6  15    5.52    4.39
   3  -6  15    7.51    5.57
   3  -6  17  109.85   17.04
   3  -6  17  137.43   20.41
  -3   6 -17  118.44   19.64
  -3  -6 -17  106.31   18.69
  -3  -6 -19   87.81   18.85
  -3   6 -19   88.32   18.67
   3  -6  19   87.45   15.96
  -3  -6 -21   10.25    8.11
  -3   6 -21   22.42   11.03
   3  -6  21   13.20    6.65
   3   6  23    5.55    2.86
   3  -6  23    7.32    2.94
   3  -6  23    5.69    3.13
   3   6  23    5.34    3.55
   3   6  23    7.85    4.38
   3   6  23    5.73    2.50
   3  -6  23    2.50    3.00
   3  -6  23    4.10    2.70
   3  -6  25    0.56    2.56
   3   6  25    1.39    2.34
   3  -6  25    1.09    2.37
   3   6  25    3.23    3.22
   3   6  25    1.76    2.60
   3   6  25    2.20    3.21
   3  -6  25   -1.09    3.09
   3   6  27   -1.16    2.79
   3   6  27    0.74    3.07
   3   6  27    3.92    2.67
   3  -6  27   -2.32    3.00
   3   6  27   -0.19    2.67
   3  -6  27    2.97    2.68
   3  -6  27    1.77    2.47
   3   6  29   21.82    4.91
   3   6  29   20.35    3.79
   3  -6  29   28.55    4.96
   3  -6  29   22.65    4.35
   3   6  29   22.75    4.94
   3   6  29   23.53    5.03
   3  -6  31   15.29    3.55
   3   6  31    9.89    2.72
   3  -6  31   13.35    3.26
   3   6  31   14.92    3.89
   3  -6  31   14.62    3.96
   3   6  31   10.03    3.23
   3   6  31   13.19    3.48
   3   6  33    1.49    2.02
   3   6  33   -0.03    2.05
   3   6  33    4.15    2.32
   3  -6  33   -1.68    1.76
   3   6  33   -1.47    2.14
   3  -6  33    0.01    2.44
   3  -6  33   -0.98    2.06
   3   6  35   10.73    2.73
   3  -6  35   14.89    2.70
   3  -6  35   16.18    2.87
   3   6  35    9.44    2.44
   3  -6  35   15.49    2.94
   3   6  35   18.60    2.85
   3   6  37    0.17    1.21
   3  -6  37    0.40    1.45
   3   7 -36   -2.70    2.72
   3  -7 -36    3.13    2.94
  -3   7  34   11.24    2.78
  -3   7  34   11.69    2.94
   3   7 -34   12.99    4.29
   3  -7 -34   10.83    4.66
  -3   7  32   11.43    3.40
   3  -7 -32    9.15    4.54
   3   7 -32    9.87    4.67
  -3  -7  32   10.61    3.80
  -3   7  30   42.71    5.92
   3   7 -30   47.59    8.00
   3  -7 -30   28.27    7.71
  -3  -7  30   36.89    5.66
  -3  -7  28   -0.33    2.67
   3   7 -28    4.42    3.70
   3  -7 -28   -0.32    4.09
  -3   7  28   -0.02    2.60
  -3   7  26  115.33   10.05
  -3  -7  26  117.58   10.29
   3   7 -26  121.32   11.71
   3  -7 -26  105.08   12.44
  -3  -7  24    3.67    2.86
  -3   7  24    3.70    2.87
   3  -7 -24   -3.83    5.20
   3   7 -24   -2.57    4.56
  -3  -7  22  158.56   11.15
   3   7 -22  155.92   23.83
   3   7 -22  143.16   11.96
   3  -7 -22  126.32   13.28
   3  -7 -22  150.31   30.51
   3  -7 -20   14.16   10.02
   3   7 -20   13.56    7.50
   3   7 -18   94.13   16.14
  -3  -7  18   94.73   14.70
  -3   7  18   96.18   13.30
   3  -7 -18  121.94   24.55
  -3  -7  16    2.77    4.22
  -3   7  16    2.06    3.87
   3   7 -16    0.76    3.87
   3  -7 -16    0.88    5.60
  -3  -7  16    3.82    5.34
   3  -7 -14   46.29   12.93
  -3  -7  14   39.70    9.59
  -3  -7  14   38.89    7.84
  -3   7  14   36.87    8.59
   3   7 -14   40.51    9.94
  -3   7  12    3.10    4.89
   3   7 -12    7.94    5.90
   3  -7 -12    5.09    5.93
  -3  -7  12    4.95    4.81
  -3  -7  10  341.32   22.88
  -3   7  10  339.12   24.22
  -3   7  10  383.77   31.35
   3  -7 -10  305.07   26.22
   3   7 -10  320.66   23.65
  -3   7   8    3.73    4.44
   3  -7  -8    6.81    5.15
  -3  -7   8    6.62    4.70
   3  -7  -8    7.34    3.52
   3   7  -8    1.71    3.34
  -3   7   8   -2.58    5.99
  -3   7   6  308.11   24.59
   3  -7  -6  332.02   21.77
   3   7  -6  316.46   21.98
  -3  -7   6  331.94   21.00
  -3  -7   4   18.52    5.59
   3   7  -4   22.80    6.64
  -3   7   4   22.51    7.65
   3  -7  -4   20.66    5.50
   3  -7  -2   13.98    4.16
  -3  -7   2   13.24    4.38
  -3   7   2   12.64    5.23
  -3  -7   0  176.53   12.00
   3  -7   0  201.36   12.93
  -3   7   0  179.36   16.67
   3   7   2   14.41    3.66
  -3  -7  -2   15.96    4.81
  -3   7  -2   16.04    5.36
  -3   7  -2   17.66    3.66
  -3  -7  -2   14.82    6.43
  -3  -7  -2   16.66    3.55
  -3  -7  -4    1.37    3.86
   3   7   4    0.60    2.11
   3   7   4    5.48    6.64
  -3   7  -4    0.60    3.05
  -3   7  -4    1.83    2.02
  -3  -7  -4    2.03    3.21
   3   7   6   48.29    5.98
   3   7   6   45.36    8.91
  -3   7  -6   46.03    7.72
  -3  -7  -6   49.91    9.87
  -3  -7  -6   48.23    6.44
  -3   7  -6   42.14    7.41
  -3   7  -8   53.61    9.32
   3   7   8   49.10    9.57
  -3  -7  -8   46.20   10.16
  -3  -7  -8   48.86    6.11
  -3  -7 -10   -1.45    4.44
   3   7  10    9.99    6.10
  -3  -7 -10    3.30    5.70
  -3   7 -10    6.54    5.35
   3  -7  10    6.82    6.06
  -3  -7 -12   16.54    7.20
   3   7  12   27.08    7.90
  -3  -7 -12   16.49    7.25
   3  -7  12   35.25   10.95
  -3   7 -12   26.96    8.20
   3  -7  14   72.71   14.14
  -3  -7 -14   47.44   11.29
   3   7  14   53.79    9.17
  -3   7 -14   71.19   13.74
   3  -7  14   58.30   11.84
  -3  -7 -14   62.39   13.24
  -3  -7 -16   15.26    8.65
  -3  -7 -16    6.64    5.57
   3  -7  16    8.16    5.98
  -3   7 -16   10.17    7.91
   3  -7  16   18.92    9.93
  -3   7 -18    4.53    6.41
  -3  -7 -18   -2.83    6.00
   3  -7  18    1.84    3.84
  -3   7 -20  201.06   28.49
  -3  -7 -20  165.35   26.37
   3   7  22    0.63    2.26
   3  -7  22    3.16    2.58
   3   7  22    8.73    3.24
   3   7  22    7.35    3.98
   3  -7  22    5.35    2.53
   3  -7  22    6.69    2.96
   3   7  22    2.71    2.28
   3   7  22    4.05    2.95
   3  -7  24   30.52    4.94
   3  -7  24   30.24    4.93
   3   7  24   22.43    5.48
   3   7  24   33.37    4.94
   3   7  24   20.18    4.08
   3   7  24   30.63    5.69
   3  -7  24   30.34    4.89
   3  -7  26   44.95    6.04
   3   7  26   32.11    5.77
   3  -7  26   40.19    6.00
   3   7  26   30.22    4.87
   3   7  26   37.52    6.16
   3   7  28    6.58    3.20
   3  -7  28    9.12    3.34
   3  -7  28   11.92    3.84
   3   7  28   11.24    4.09
   3   7  28   14.38    3.59
   3   7  28   11.12    3.99
   3   7  30    8.97    2.60
   3  -7  30   15.66    3.67
   3   7  30    3.64    2.72
   3   7  30    7.90    2.87
   3  -7  30    7.83    2.96
   3  -7  30    6.34    2.63
   3   7  30    9.24    3.16
   3  -7  32   94.75    7.10
   3  -7  32   89.07    7.35
   3   7  32   71.92    7.20
   3   7  32   84.41    6.43
   3  -7  32   93.19    7.73
   3   7  32   72.77    6.52
   3   7  32   80.42    7.50
   3   7  34   10.99    2.99
   3  -7  34   14.31    2.79
   3  -7  34   14.69    3.04
   3   7  34    9.92    2.74
   3   7  34   12.35    2.69
   3  -7  34   15.73    3.27
   3   7  36    2.89    1.96
   3  -7  36   -0.69    1.59
   3  -7  36    2.54    1.45
  -3   8  37   24.63    3.02
  -3  -8  37   23.11    2.91
  -3  -8  37   21.58    2.90
   3   8 -35    2.29    3.30
   3  -8 -35    4.63    3.59
  -3   8  35   -2.09    1.75
  -3   8  33   -0.69    2.09
   3  -8 -33   -6.27    4.65
  -3  -8  31   31.66    5.08
  -3   8  31   27.00    4.82
   3   8 -31   27.90    6.01
   3  -8 -31   25.28    6.30
  -3   8  29    5.56    2.92
   3   8 -29    0.22    3.40
   3  -8 -29    3.99    5.03
  -3  -8  29    0.28    2.26
  -3  -8  27   -0.40    2.26
  -3   8  27   -0.02    2.29
   3  -8 -27    3.53    4.72
   3   8 -27   -1.74    3.53
  -3   8  25   56.98    6.89
  -3  -8  25   59.79    7.19
   3   8 -25   62.94    8.83
   3  -8 -25   50.24    9.35
   3   8 -23  197.46   14.39
  -3  -8  23  220.98   13.43
   3  -8 -23  189.00   16.98
   3  -8 -21   15.20   10.61
   3   8 -21    8.03    4.98
   3   8 -19  129.48   20.16
   3  -8 -19  158.56   28.50
   3  -8 -17    6.39    7.04
  -3  -8  17    2.33    5.58
  -3   8  17    2.01    4.03
   3   8 -17   -3.01    4.38
   3   8 -15  336.02   28.88
  -3  -8  15  336.97   22.03
  -3  -8  15  409.19   28.31
   3  -8 -15  362.83   35.71
  -3   8  15  346.15   25.23
  -3   8  13   22.56    6.75
  -3  -8  13   15.62    6.92
   3  -8 -13   28.16   10.12
  -3  -8  13   17.19    5.44
   3   8 -13   21.76    8.14
  -3  -8  11   42.86    9.23
  -3   8  11   39.94   11.24
   3   8 -11   36.89    9.58
  -3   8  11   46.38    9.83
  -3  -8  11   37.55    7.80
   3  -8 -11   41.31   11.06
   3   8  -9  411.43   27.77
   3  -8  -9  451.82   30.73
  -3   8   9  456.68   29.57
  -3  -8   9  462.53   26.15
  -3   8   9  458.76   34.02
   3   8  -7  121.91   14.86
  -3   8   7  144.09   16.70
  -3  -8   7  133.03   13.53
  -3   8   7  132.51   17.00
   3  -8  -7  129.93   14.73
   3  -8  -5  384.83   22.76
  -3   8   5  432.13   28.21
   3   8  -5  385.08   25.39
  -3  -8   5  385.85   22.55
  -3  -8   3   68.10    8.52
  -3   8   3   84.50   12.44
   3  -8  -3   77.82    9.88
   3  -8  -3   73.07    8.46
  -3  -8   3   81.83   10.41
  -3   8   1   42.47    9.67
  -3  -8   1   37.87    6.24
  -3  -8   1   44.68    8.36
   3  -8  -1   43.28    7.30
  -3  -8  -1   19.62    8.47
  -3  -8  -1   15.33    3.71
  -3   8  -1   17.62    3.84
  -3   8  -1   15.61    5.73
   3   8   1   18.49    5.19
   3  -8   1   19.91    5.60
  -3  -8  -1   18.86    5.20
  -3  -8  -3   15.18    4.70
  -3   8  -3   11.49    4.95
  -3   8  -3    8.88    3.24
   3   8   3   11.43    3.51
  -3  -8  -3    2.93    4.80
   3   8   5   94.67   12.79
  -3  -8  -5   89.50   14.52
  -3   8  -5   94.40   11.21
  -3   8  -5   95.23   10.17
  -3  -8  -5   87.65    8.77
   3   8   5  102.34    8.73
   3   8   7    7.00    5.66
  -3  -8  -7    3.30    5.27
  -3   8  -7    5.28    4.02
  -3   8  -7    3.86    3.75
  -3  -8  -7    1.67    2.43
  -3  -8  -9    3.27    2.46
  -3   8  -9   12.47    5.63
   3   8   9   14.51    7.19
  -3  -8  -9    9.62    6.25
  -3  -8 -11  335.35   28.90
   3   8  11  366.62   23.85
  -3  -8 -11  334.62   28.49
   3  -8  11  385.96   30.82
  -3   8 -11  409.03   28.94
  -3   8 -13  139.83   18.38
   3   8  13  129.55   14.11
  -3  -8 -13  123.67   18.24
   3  -8  13  148.83   20.16
  -3  -8 -13  116.35   17.86
  -3  -8 -15   -0.96    5.06
   3   8  15    0.97    3.80
   3  -8  15   -2.87    4.66
  -3   8 -15    4.47    4.16
  -3  -8 -15   -0.39    7.06
   3  -8  17    8.24    6.51
  -3  -8 -17    1.62    6.39
  -3   8 -17    4.09    5.00
  -3  -8 -17    8.69    8.67
  -3   8 -19   23.53   10.31
  -3  -8 -19   28.08   12.43
   3  -8  21   85.97    7.03
   3   8  21   98.99    7.96
   3  -8  21  104.21    8.30
  -3  -8 -21   70.57   19.36
  -3   8 -21   85.09   18.88
   3   8  21  100.04    9.43
   3   8  21   83.98    9.34
   3  -8  23    7.51    2.88
   3   8  23    5.07    3.53
   3   8  23    2.97    3.05
   3  -8  23    2.55    2.53
   3  -8  23    3.90    3.00
   3   8  23   -2.14    2.55
   3  -8  25    5.09    3.72
   3   8  25    3.07    2.88
   3  -8  25    4.46    2.70
   3   8  25    2.35    3.24
   3  -8  27   19.25    3.96
   3  -8  27   23.65    4.87
   3   8  27   17.86    4.87
   3   8  27   19.60    4.73
   3   8  27   17.90    3.60
   3  -8  29   28.59    4.67
   3   8  29   24.72    5.17
   3  -8  29   31.06    5.27
   3   8  29   27.72    5.38
   3  -8  29   25.90    4.61
   3   8  29   20.13    3.74
   3   8  29   21.79    4.83
   3   8  31   37.22    5.21
   3  -8  31   54.81    6.20
   3   8  31   38.25    5.73
   3  -8  31   45.06    5.19
   3   8  31   44.11    5.89
   3  -8  31   46.87    5.47
   3  -8  33    3.41    2.02
   3   8  33    3.81    2.59
   3  -8  33    1.92    2.01
   3   8  33   -1.34    2.08
   3   8  33    0.89    1.92
   3  -8  33    3.50    2.86
   3  -8  35    4.30    2.34
   3   8  35    0.13    1.51
   3  -8  35    1.22    1.48
   3   8  35   -1.38    1.56
   3  -8  37   -1.77    1.38
  -3  -9  36   20.31    2.71
   3  -9 -36   28.42    4.86
  -3   9  36   14.25    2.50
  -3  -9  36   18.64    2.86
   3   9 -36   30.54    4.79
  -3   9  34    2.38    1.79
   3   9 -34    5.08    3.26
   3  -9 -34    8.93    4.36
   3   9 -32    0.71    3.22
   3  -9 -32    3.31    4.27
  -3   9  32    0.77    1.82
   3  -9 -30    2.84    4.09
  -3  -9  30    0.97    2.59
  -3   9  30    2.46    2.19
   3   9 -30   -0.79    3.69
  -3   9  28   44.72    6.15
   3   9 -28   58.61    8.41
   3  -9 -28   42.73    8.75
  -3  -9  28   53.39    6.89
  -3  -9  26   58.42    7.32
  -3   9  26   47.45    6.39
   3   9 -26   61.09    8.97
   3  -9 -26   40.64    8.56
   3  -9 -24    4.48    5.19
  -3  -9  24   10.37    4.17
   3   9 -24   11.19    4.31
  -3  -9  22   -1.13    2.38
   3   9 -22   -5.32    9.67
   3   9 -22    0.38    3.23
   3  -9 -22    3.85    4.79
   3   9 -20   13.26    7.75
   3  -9 -20   -3.43    8.85
   3   9 -18   -1.22    5.28
   3  -9 -18   10.81    9.15
  -3   9  16    4.06    4.00
  -3  -9  16    4.12    4.20
   3   9 -16   10.76    7.38
  -3  -9  16    9.38    4.65
   3  -9 -16    6.04    8.10
  -3  -9  14   46.17   10.72
   3  -9 -14   51.98   14.81
   3   9 -14   50.60   12.53
  -3   9  14   39.88    9.11
  -3  -9  14   39.28    7.65
  -3  -9  12    9.69    5.09
   3  -9 -12    2.89    5.81
  -3  -9  12    1.98    3.54
   3   9 -12   14.25    6.40
  -3   9  12    7.46    5.48
  -3   9  10  354.25   26.22
  -3   9  10  361.32   31.71
   3   9 -10  301.74   25.48
  -3  -9  10  322.67   21.51
  -3  -9  10  336.41   24.24
   3  -9 -10  345.03   28.50
   3  -9  -8   10.47    5.61
  -3  -9   8    9.95    5.27
  -3  -9   8   13.53    6.33
   3   9  -8    8.53    4.95
  -3   9   8   16.47    7.18
  -3   9   8   10.26    6.84
  -3  -9   6   15.94    5.87
  -3  -9   6   16.43    5.88
   3   9  -6   20.92    8.07
  -3   9   6   20.46    7.81
   3  -9  -6   16.55    5.47
  -3   9   4  306.14   24.70
  -3  -9   4  275.79   17.84
   3  -9  -4  265.81   19.07
  -3  -9   4  276.05   19.02
   3  -9  -4  275.94   18.00
  -3   9   2  135.24   16.48
   3  -9  -2  150.90   13.89
  -3  -9   2  146.81   13.47
  -3  -9   2  133.42   11.68
   3  -9  -2  138.12   10.04
  -3   9   0  137.56   15.76
   3  -9   0  145.74   13.45
  -3  -9   0  149.19   13.16
  -3  -9   0  120.84   10.17
  -3   9  -2  475.84   26.89
   3   9   2  495.98   22.70
  -3   9  -2  506.10   22.15
  -3  -9  -2  515.67   33.24
  -3  -9  -2  517.11   22.69
   3   9   4  422.28   19.97
  -3   9  -4  460.73   25.70
  -3   9  -4  493.68   22.73
  -3  -9  -4  485.25   32.58
  -3  -9  -4  489.50   21.09
   3   9   6   91.58    9.45
  -3   9  -6   82.51   11.07
   3   9   6   92.50   12.72
  -3   9  -6   89.50   10.93
  -3  -9  -6   87.45    8.86
  -3  -9  -6   96.07   15.36
  -3  -9  -8   40.15   11.50
  -3  -9  -8   33.83    5.79
  -3   9  -8   38.69    8.06
  -3   9  -8   43.54    8.95
   3   9   8   34.59    9.14
   3   9  10  104.34   13.04
  -3  -9 -10  104.23   17.19
  -3   9 -10  124.16   15.32
  -3  -9 -10   92.40   15.82
   3   9  12    1.33    4.30
  -3  -9 -12   -1.97    5.16
  -3  -9 -12   -1.73    7.04
  -3   9 -12    2.35    4.05
   3  -9  12    3.95    4.55
  -3  -9 -14   30.27   10.16
   3   9  14   29.68    7.40
  -3   9 -14   35.88   10.10
  -3  -9 -14   15.56    8.32
   3  -9  14   38.57   11.36
   3  -9  16   42.95   11.99
  -3  -9 -16   22.73    9.53
  -3   9 -16   39.14   11.42
  -3  -9 -16   28.42    9.09
   3  -9  18   20.41    8.73
  -3  -9 -18    8.55    9.34
  -3   9 -18   20.32   10.79
  -3  -9 -20   76.03   18.95
  -3   9 -20   96.81   19.66
   3  -9  22    4.91    3.27
   3   9  22    7.64    3.42
   3  -9  22   10.30    3.42
   3   9  22    6.87    3.50
   3   9  22   10.51    4.23
   3   9  22    9.07    3.24
   3  -9  24   44.47    6.27
   3   9  24   36.67    6.39
   3   9  24   42.23    6.28
   3  -9  24   39.49    5.39
   3  -9  26    5.03    2.96
   3  -9  26    5.64    2.58
   3   9  26    8.71    3.86
   3   9  26    3.14    2.97
   3  -9  28    3.84    2.59
   3   9  28    2.34    2.94
   3  -9  28    5.49    2.93
   3   9  28    3.01    2.78
   3  -9  28    5.43    3.28
   3   9  28    1.41    2.47
   3   9  30    4.33    2.69
   3  -9  30    4.72    2.86
   3  -9  30    4.87    2.52
   3   9  30    7.73    3.13
   3  -9  30    2.48    2.20
   3   9  30    1.01    2.57
   3   9  32    1.69    2.09
   3  -9  32   -1.51    1.84
   3   9  32    1.20    2.00
   3  -9  32   -0.07    2.13
   3  -9  32    3.44    2.12
   3   9  32    0.48    2.06
   3   9  34   11.37    2.99
   3  -9  34   13.63    2.70
   3  -9  34   11.83    2.78
   3   9  34   11.23    2.82
   3   9  34    9.40    2.67
   3   9  36    1.11    1.47
   3  -9  36    3.32    1.33
   3  -9  36    4.49    1.86
  -3  10  35    8.34    2.33
   3  10 -35   18.58    4.23
  -3 -10  35   12.90    2.35
   3 -10 -35   16.70    4.17
  -3 -10  35   12.73    2.62
   3 -10 -33    5.64    3.89
   3  10 -33   14.21    4.52
  -3  10  31    2.93    2.42
   3  10 -31    3.86    3.80
   3 -10 -31    0.88    3.65
  -3 -10  29    4.31    3.23
  -3  10  29    0.65    2.03
   3 -10 -29    3.17    4.42
   3  10 -29   -0.14    3.34
  -3 -10  27  213.66   13.79
  -3  10  27  207.06   12.96
   3  10 -27  227.78   15.80
   3 -10 -27  218.74   17.94
  -3 -10  25   45.99    6.79
   3  10 -25   50.76    7.69
   3 -10 -25   43.19    9.31
  -3 -10  23    1.23    2.71
   3  10 -23   -5.98    4.45
   3 -10 -23    2.44    4.77
  -3 -10  21   20.49    4.73
   3  10 -21    9.54    4.10
   3  10 -21    8.98    3.45
   3 -10 -21    9.56    5.12
   3 -10 -21   22.48   13.37
   3  10 -19   45.15   12.55
   3 -10 -19   46.66   17.66
   3 -10 -17   50.31   15.67
   3  10 -17   36.14   10.48
  -3  10  15  136.32   16.49
   3 -10 -15  124.89   21.91
   3  10 -15  135.85   19.67
  -3 -10  15  116.26   12.48
   3 -10 -13   75.18   15.62
   3  10 -13   61.76   12.95
  -3 -10  13   66.36    9.66
  -3 -10  13   63.39   12.82
  -3  10  13   66.70   11.27
  -3 -10  11   17.38    6.66
  -3  10  11   26.01   10.30
  -3 -10  11   12.07    5.63
   3  10 -11   12.31    6.19
   3 -10 -11   20.47    8.34
  -3  10  11   13.49    6.39
  -3  10   9    7.07    5.20
  -3  10   9   15.02    8.02
  -3 -10   9   12.89    5.70
  -3 -10   9    4.14    3.74
   3  10  -9    6.17    5.17
   3 -10  -9   13.32    7.09
   3  10  -7  102.95   15.26
  -3 -10   7  120.24   12.97
  -3 -10   7  126.50   13.83
   3 -10  -7  109.23   14.01
  -3  10   7  128.62   18.06
  -3  10   5  203.66   21.66
   3 -10  -5  199.94   17.90
   3 -10  -5  200.13   16.51
  -3 -10   5  202.46   16.43
  -3 -10   5  185.80   15.46
   3  10  -5  183.93   20.08
  -3 -10   3  504.13   25.15
  -3 -10   3  458.52   23.19
   3 -10  -3  473.94   21.58
   3 -10  -3  498.43   26.99
  -3  10   3  473.79   31.19
  -3 -10   1   29.00    6.23
   3 -10  -1   29.64    7.03
  -3  10   1   33.44    8.97
  -3 -10  -1    6.59    7.31
  -3  10  -1   13.08    6.27
   3 -10   1   11.71    5.20
   3  10   1    6.85    3.35
  -3 -10  -1    6.04    3.91
   3  10   3  187.21   14.59
  -3  10  -3  159.58   16.47
  -3  10  -3  176.29   14.33
  -3 -10  -3  172.07   21.45
  -3 -10  -3  177.86   13.46
   3  10   5  423.38   26.95
  -3  10  -5  420.39   26.05
  -3  10  -5  440.06   23.63
   3  10   5  440.07   21.74
  -3 -10  -5  434.35   33.53
  -3 -10  -5  454.47   20.92
   3  10   7  412.03   26.56
  -3  10  -7  437.61   27.33
  -3 -10  -7  423.51   33.37
  -3  10  -7  446.77   25.60
  -3 -10  -7  437.43   20.39
  -3  10  -9  367.09   25.81
  -3 -10  -9  370.26   32.25
   3  10   9  379.79   25.18
  -3  10  -9  397.84   26.51
  -3 -10  -9  359.65   19.17
  -3 -10 -11   -4.53    6.77
   3  10  11    3.75    4.88
  -3 -10 -11   -2.00    4.86
  -3  10 -11    5.53    5.50
  -3 -10 -13    3.35    4.91
   3 -10  13    2.49    6.85
  -3 -10 -13    4.32    6.88
   3  10  13    3.02    5.09
  -3  10 -13    0.78    4.47
   3 -10  15    3.49    4.45
  -3 -10 -15   -2.64    7.11
  -3 -10 -15    2.17    7.19
  -3  10 -15    0.95    4.21
   3 -10  17   38.55   11.80
  -3 -10 -17   23.24   10.44
  -3 -10 -17   33.84   11.91
  -3  10 -17   30.45    9.62
  -3 -10 -19   30.19   11.72
  -3  10 -19   29.51   10.99
   3 -10  21   -0.22    2.63
   3 -10  21    2.05    2.64
   3  10  21   -0.03    2.73
   3  10  21    3.23    2.61
   3  10  23   65.85    8.42
   3 -10  23   69.38    7.35
   3  10  23   67.46    8.11
   3  10  23   68.66    7.22
   3 -10  23   55.90    6.19
   3  10  25  118.24   10.86
   3 -10  25  153.29   10.75
   3 -10  25  115.56    8.80
   3 -10  25  119.50    9.13
   3  10  25  134.32   10.75
   3 -10  27    3.68    2.49
   3  10  27    1.48    3.01
   3 -10  27   -0.15    2.47
   3 -10  27   -3.42    2.94
   3  10  27   -4.01    3.33
   3 -10  29   55.35    6.47
   3  10  29   39.27    6.08
   3 -10  29   40.06    5.38
   3  10  29   35.98    5.56
   3 -10  29   43.89    6.10
   3  10  29   32.60    5.13
   3  10  31    1.22    2.74
   3 -10  31    3.36    2.04
   3  10  31   -0.11    2.20
   3  10  31    0.61    2.56
   3 -10  31    2.49    2.45
   3 -10  31    2.75    2.78
   3 -10  33    3.91    2.04
   3 -10  33    2.81    1.87
   3  10  33   -2.11    2.37
   3  10  33    4.11    2.17
   3  10  33   -0.16    2.04
   3  10  35    1.29    1.58
   3 -10  35    4.16    1.76
   3 -10  35    4.05    1.99
   3  10  35    4.12    2.01
  -3 -11  36    4.14    1.49
   3 -11 -36    5.15    2.32
   3  11 -36    4.42    2.68
  -3  11  36    3.42    1.53
  -3 -11  36    5.84    1.76
  -3 -11  34    0.72    1.43
   3 -11 -34    1.13    2.89
   3  11 -34   -3.90    3.09
   3  11 -32   -4.77    4.12
   3 -11 -32   -3.58    4.08
   3  11 -30   -3.88    3.84
   3 -11 -30    2.10    3.95
  -3 -11  28   12.05    3.97
   3  11 -28   12.84    5.03
   3 -11 -28   14.61    6.01
  -3 -11  26    7.41    3.59
   3 -11 -26    6.97    4.77
   3  11 -26    4.38    4.08
   3  11 -24    6.70    3.78
   3 -11 -24    0.18    4.54
  -3 -11  24   13.17    4.15
   3  11 -22   29.37    6.26
  -3 -11  22   38.00    6.51
   3 -11 -22   28.89    8.45
   3 -11 -20   19.60   13.10
  -3 -11  20   12.31    4.09
   3  11 -20   10.33    3.59
   3  11 -20   14.71    7.35
   3 -11 -20   11.50    6.06
   3  11 -18   52.48   13.75
   3 -11 -18   68.08   17.61
   3  11 -16   26.78    9.36
   3 -11 -16   38.99   14.79
  -3 -11  14   38.04    7.28
   3  11 -14   46.10   12.47
  -3  11  14   44.36   10.50
   3 -11 -14   39.86   11.97
  -3 -11  12   19.08    5.98
   3  11 -12   15.73    8.40
  -3  11  12   24.60   10.91
  -3  11  12   21.96    8.32
   3 -11 -12    6.37    5.94
  -3  11  10    5.75    6.18
   3 -11 -10    7.63    6.11
   3  11 -10    9.00    7.34
  -3  11  10    8.97    6.44
  -3 -11  10    2.79    4.04
  -3  11   8  196.71   20.83
  -3  11   8  187.40   22.62
   3 -11  -8  181.07   19.24
   3  11  -8  187.29   21.71
  -3 -11   8  195.92   16.39
  -3 -11   6   49.10    8.76
  -3  11   6   43.53   11.41
   3 -11  -6   45.34    9.32
   3  11  -6   46.80   11.13
   3 -11  -6   44.58   10.27
   3 -11  -4    7.27    3.85
   3 -11  -4   15.62    5.94
  -3 -11   4   13.75    5.07
  -3  11   4   13.14    7.29
   3 -11  -2   30.02    7.86
  -3  11   2   10.40    5.47
  -3 -11   2   30.82    6.66
  -3 -11   0    6.22    4.29
   3 -11   0    6.55    5.17
  -3  11   0    7.91    6.32
   3  11   0    3.17    4.04
  -3  11  -2  110.69   14.89
   3  11   2  128.53   13.38
  -3  11  -2  119.91   12.58
  -3 -11  -2  108.11   17.65
  -3 -11  -2  115.63   11.56
   3  11   4  196.59   16.52
  -3 -11  -4  221.12   25.06
  -3  11  -4  219.88   17.27
  -3  11  -4  196.61   19.05
  -3 -11  -4  204.97   14.60
  -3 -11  -6   40.49   11.00
   3  11   6   28.46    8.87
  -3  11  -6   28.39    7.80
  -3 -11  -6   39.51    6.58
  -3  11  -6   43.29    8.56
  -3 -11  -8   57.06   13.37
  -3 -11  -8   64.97    9.07
   3  11   8   60.84   11.65
  -3  11  -8   60.82   11.65
  -3  11  -8   67.71   11.01
  -3  11 -10   88.17   13.75
   3  11  10   61.36   10.98
  -3  11 -10   87.17   13.63
  -3 -11 -10   69.45   15.41
  -3 -11 -10   71.18   15.39
  -3 -11 -10   72.74    9.88
  -3 -11 -12  168.32   23.47
   3  11  12  182.68   18.20
  -3 -11 -12  165.20   23.33
  -3  11 -12  193.03   21.53
   3 -11  14    1.36    5.53
  -3 -11 -14    0.04    5.15
  -3  11 -14    4.31    5.51
  -3 -11 -14   12.79    8.49
   3 -11  16   99.96   18.64
  -3 -11 -16   80.28   16.41
  -3 -11 -16   74.82   16.89
  -3  11 -16  104.68   18.35
  -3 -11 -18   73.76   18.46
  -3  11 -18   75.65   16.99
   3 -11  18   71.32   17.74
  -3 -11 -18   47.04   15.36
   3 -11  20   41.48    4.97
  -3  11 -20   45.08   13.83
   3  11  20   40.03    6.62
   3  11  20   48.01    6.02
   3 -11  20   39.93    5.05
   3  11  22  111.83    7.91
   3  11  22  151.58   12.54
   3 -11  22  194.31   12.11
   3  11  22  137.47    9.94
   3 -11  22  153.71   10.05
   3 -11  22  145.93    9.32
   3  11  22  157.31   11.85
   3  11  24    8.00    4.08
   3  11  24    5.72    3.98
   3 -11  24    7.72    3.19
   3 -11  24    4.29    3.03
   3 -11  24    5.59    3.33
   3 -11  26   21.96    4.41
   3  11  26   26.14    4.96
   3 -11  26   28.07    4.87
   3  11  26   22.25    5.20
   3 -11  26   23.88    4.64
   3  11  28   35.27    5.54
   3 -11  28   40.07    5.41
   3  11  28   28.86    5.51
   3 -11  28   35.23    5.09
   3 -11  28   34.49    5.72
   3  11  30    3.25    2.43
   3 -11  30    8.41    2.88
   3  11  30    5.54    3.06
   3  11  30    3.41    2.50
   3 -11  30    4.22    2.49
   3 -11  30    5.58    3.24
   3  11  32    3.32    2.38
   3  11  32    0.93    2.12
   3 -11  32    7.71    2.60
   3 -11  32    7.44    2.54
   3  11  32    1.54    1.95
   3  11  34    2.41    1.91
   3  11  34    2.14    1.93
   3 -11  34   -1.03    1.85
   3  11  34    2.92    1.69
   3  11  36    0.14    1.25
   3  12 -35    2.64    2.27
   3 -12 -35   -1.58    2.54
  -3 -12  35    0.76    1.21
  -3  12  35    3.78    2.11
  -3 -12  33    1.12    1.66
   3  12 -33    2.66    2.95
   3 -12 -31   -0.88    3.48
   3  12 -31   -4.80    3.76
   3 -12 -29    2.48    3.84
   3  12 -29    8.10    4.46
   3  12 -27   19.70    5.35
   3 -12 -27   16.99    6.54
  -3 -12  25   64.20    7.88
   3  12 -25   66.43    8.87
   3 -12 -25   62.08   10.23
  -3 -12  23   -0.47    2.56
   3  12 -23    2.45    4.08
   3 -12 -23    0.72    4.92
   3  12 -21  151.09   12.53
   3 -12 -21  153.37   15.22
  -3 -12  21  168.78   12.19
   3  12 -19    0.84    5.70
   3 -12 -19  -15.00   10.80
   3  12 -17   -1.41    4.79
   3 -12 -17    1.55    5.74
   3  12 -15   22.29    9.29
  -3 -12  15   19.08    5.87
[truncated: 1,154,750 more chars]
