# Supplementary material for: Aromatic-bridged and meso-meso-linked BF2-smaragdyrin dimers exhibit fast decays in polar solvents by symmetry-breaking charge transfer
Source: Commun Chem. 2023 Feb 9;6:25. doi: 10.1038/s42004-023-00822-8 (PMC9911704; doi:10.1038/s42004-023-00822-8)
Supplement: Supplementary file 8 — Supplementary Data 5 [file 42004_2023_822_MOESM8_ESM.cif]

data_exp_996
_audit_creation_date               2022-06-30
_audit_creation_method
;
Olex2 1.2
(compiled 2018.05.29 svn.r3508 for OlexSys, GUI svn.r5506)
;
_shelx_SHELXL_version_number       '2016/6'
_audit_contact_author_address      ?
_audit_contact_author_email        ?
_audit_contact_author_name         ''
_audit_contact_author_phone        ?
_publ_contact_author_id_orcid      ?
_publ_section_references
;
Dolomanov, O.V., Bourhis, L.J., Gildea, R.J, Howard, J.A.K. & Puschmann, H.
 (2009), J. Appl. Cryst. 42, 339-341.

Sheldrick, G.M. (2015). Acta Cryst. C71, 3-8.
;
_chemical_name_common              ?
_chemical_name_systematic
;
 ?
;
_chemical_formula_moiety           'C9 H5 B Cl2 F2 N2'
_chemical_formula_sum              'C9 H5 B Cl2 F2 N2'
_chemical_formula_weight           260.86
_chemical_melting_point            ?
_chemical_oxdiff_formula           'C30 N2 B1 F2 H30 Br2'
loop_
  _atom_type_symbol
  _atom_type_description
  _atom_type_scat_dispersion_real
  _atom_type_scat_dispersion_imag
  _atom_type_scat_source
 'C' 'C' 0.0181 0.0091 'International Tables Vol C Tables 4.2.6.8 and 6.1.1.4'
 'H' 'H' 0.0000 0.0000 'International Tables Vol C Tables 4.2.6.8 and 6.1.1.4'
 'B' 'B' 0.0090 0.0039 'International Tables Vol C Tables 4.2.6.8 and 6.1.1.4'
 'Cl' 'Cl' 0.3639 0.7018 'International Tables Vol C Tables 4.2.6.8 and 6.1.1.4'
 'F' 'F' 0.0727 0.0534 'International Tables Vol C Tables 4.2.6.8 and 6.1.1.4'
 'N' 'N' 0.0311 0.0180 'International Tables Vol C Tables 4.2.6.8 and 6.1.1.4'

_shelx_space_group_comment
;
The symmetry employed for this shelxl refinement is uniquely defined
by the following loop, which should always be used as a source of
symmetry information in preference to the above space-group names.
They are only intended as comments.
;
_space_group_crystal_system        'monoclinic'
_space_group_IT_number             14
_space_group_name_H-M_alt          'P 1 21/c 1'
_space_group_name_Hall             '-P 2ybc'
loop_
  _space_group_symop_operation_xyz
 'x, y, z'
 '-x, y+1/2, -z+1/2'
 '-x, -y, -z'
 'x, -y-1/2, z-1/2'

_cell_length_a                     7.1012(10)
_cell_length_b                     10.1746(14)
_cell_length_c                     13.888(2)
_cell_angle_alpha                  90
_cell_angle_beta                   96.878(16)
_cell_angle_gamma                  90
_cell_volume                       996.2(3)
_cell_formula_units_Z              4
_cell_measurement_reflns_used      2234
_cell_measurement_temperature      99(2)
_cell_measurement_theta_max        71.4040
_cell_measurement_theta_min        6.2640
_shelx_estimated_absorpt_T_max     0.590
_shelx_estimated_absorpt_T_min     0.271
_exptl_absorpt_coefficient_mu      5.893
_exptl_absorpt_correction_T_max    1.00000
_exptl_absorpt_correction_T_min    0.30595
_exptl_absorpt_correction_type     multi-scan
_exptl_absorpt_process_details
;
CrysAlisPro 1.171.38.46 (Rigaku Oxford Diffraction, 2015)
Empirical absorption correction using spherical harmonics,
 implemented in SCALE3 ABSPACK scaling algorithm.
;
_exptl_absorpt_special_details     ?
_exptl_crystal_colour              orange
_exptl_crystal_colour_primary      orange
_exptl_crystal_density_diffrn      1.739
_exptl_crystal_density_meas        ?
_exptl_crystal_density_method      ?
_exptl_crystal_description         block
_exptl_crystal_F_000               520
_exptl_crystal_size_max            0.3
_exptl_crystal_size_mid            0.1
_exptl_crystal_size_min            0.1
_exptl_special_details
;
 ?
;
_exptl_transmission_factor_max     ?
_exptl_transmission_factor_min     ?
_diffrn_reflns_av_R_equivalents    0.0326
_diffrn_reflns_av_unetI/netI       0.0379
_diffrn_reflns_Laue_measured_fraction_full  0.994
_diffrn_reflns_Laue_measured_fraction_max  0.994
_diffrn_reflns_limit_h_max         8
_diffrn_reflns_limit_h_min         -4
_diffrn_reflns_limit_k_max         10
_diffrn_reflns_limit_k_min         -12
_diffrn_reflns_limit_l_max         13
_diffrn_reflns_limit_l_min         -16
_diffrn_reflns_number              3108
_diffrn_reflns_point_group_measured_fraction_full  0.994
_diffrn_reflns_point_group_measured_fraction_max  0.994
_diffrn_reflns_theta_full          66.592
_diffrn_reflns_theta_max           66.592
_diffrn_reflns_theta_min           5.403
_diffrn_ambient_environment        N~2~
_diffrn_ambient_temperature        99(2)
_diffrn_detector                   'CCD plate'
_diffrn_detector_area_resol_mean   8.0697
_diffrn_detector_type              EosS2
_diffrn_measured_fraction_theta_full  0.994
_diffrn_measured_fraction_theta_max  0.994
_diffrn_measurement_details
;
List of Runs (angles in degrees, time in seconds):

  # Type    Start    End  Width  t~exp~   \w     \q     \k     \f   Frames
--------------------------------------------------------------------------
  1  \w    -31.00   4.00   1.00    1.00    --   34.73 -77.00  60.00   35
  2  \w     20.00  69.00   1.00    1.00    --   34.73 -99.00  60.00   49
  3  \w     38.00 125.00   1.00    2.00    --  105.88 -30.00 120.00   87
  4  \w     73.00 102.00   1.00    2.00    --  105.88 -94.00  90.00   29
  5  \w     65.00 130.00   1.00    2.00    --  105.88 -77.00 150.00   65
  6  \w     41.00  71.00   1.00    2.00    --  105.88 -61.00 120.00   30
  7  \w     62.00  89.00   1.00    1.00    --   34.73  57.00 120.00   27
  8  \w     23.00  97.00   1.00    1.00    --   34.73  57.00 -90.00   74
  9  \w     88.00 172.00   1.00    2.00    --  105.88  61.00 -90.00   84
 10  \w    103.00 154.00   1.00    2.00    --  105.88 111.00-150.00   51
 11  \w     48.00 129.00   1.00    2.00    --  105.88 -15.00 -90.00   81
 12  \w     46.00  87.00   1.00    1.00    --   34.73-125.00-180.00   41
 13  \w    -86.00  -5.00   1.00    1.00    --  -34.73 125.00  30.00   81
;
_diffrn_measurement_device         'four-circle diffractometer'
_diffrn_measurement_device_type    'SuperNova, Dual, Cu at zero, EosS2'
_diffrn_measurement_method         '\w scans'
_diffrn_orient_matrix_type        
 'CrysAlisPro convention (1999,Acta A55,543-557)'
_diffrn_orient_matrix_UB_11        -0.0767393000
_diffrn_orient_matrix_UB_12        -0.1336710000
_diffrn_orient_matrix_UB_13        0.0303900000
_diffrn_orient_matrix_UB_21        0.0051711000
_diffrn_orient_matrix_UB_22        -0.0512284000
_diffrn_orient_matrix_UB_23        -0.1037887000
_diffrn_orient_matrix_UB_31        0.2044178000
_diffrn_orient_matrix_UB_32        -0.0490653000
_diffrn_orient_matrix_UB_33        0.0287425000
_diffrn_radiation_monochromator    mirror
_diffrn_radiation_probe            x-ray
_diffrn_radiation_type             CuK\a
_diffrn_radiation_wavelength       1.54184
_diffrn_source                     'micro-focus sealed X-ray tube'
_diffrn_source_type                'SuperNova (Cu) X-ray Source'
_reflns_Friedel_coverage           0.000
_reflns_Friedel_fraction_full      .
_reflns_Friedel_fraction_max       .
_reflns_number_gt                  1672
_reflns_number_total               1750
_reflns_odcompleteness_completeness  99.25
_reflns_odcompleteness_iscentric   1
_reflns_odcompleteness_theta       66.49
_reflns_special_details
;
 Reflections were merged by SHELXL according to the crystal
 class for the calculation of statistics and refinement.
 
 _reflns_Friedel_fraction is defined as the number of unique
 Friedel pairs measured divided by the number that would be
 possible theoretically, ignoring centric projections and
 systematic absences.
;
_reflns_threshold_expression       'I > 2\s(I)'
_computing_cell_refinement         'CrysAlisPro 1.171.38.46 (Rigaku OD, 2015)'
_computing_data_collection         'CrysAlisPro 1.171.38.46 (Rigaku OD, 2015)'
_computing_data_reduction          'CrysAlisPro 1.171.38.46 (Rigaku OD, 2015)'
_computing_molecular_graphics      'Olex2 (Dolomanov et al., 2009)'
_computing_publication_material    'Olex2 (Dolomanov et al., 2009)'
_computing_structure_refinement    'ShelXL (Sheldrick, 2015)'
_computing_structure_solution
;
Superflip (Palatinus & Chapuis, 2007;Palatinus & van der Lee, 2008;
Palatinus et al., 2012)
;
_refine_diff_density_max           0.441
_refine_diff_density_min           -0.486
_refine_diff_density_rms           0.096
_refine_ls_extinction_coef         .
_refine_ls_extinction_method       none
_refine_ls_goodness_of_fit_ref     1.052
_refine_ls_hydrogen_treatment      constr
_refine_ls_matrix_type             full
_refine_ls_number_parameters       145
_refine_ls_number_reflns           1750
_refine_ls_number_restraints       0
_refine_ls_R_factor_all            0.0453
_refine_ls_R_factor_gt             0.0442
_refine_ls_restrained_S_all        1.052
_refine_ls_shift/su_max            0.000
_refine_ls_shift/su_mean           0.000
_refine_ls_structure_factor_coef   Fsqd
_refine_ls_weighting_details      
 'w=1/[\s^2^(Fo^2^)+(0.0874P)^2^+0.1164P] where P=(Fo^2^+2Fc^2^)/3'
_refine_ls_weighting_scheme        calc
_refine_ls_wR_factor_gt            0.1199
_refine_ls_wR_factor_ref           0.1222
_refine_special_details            ?
_olex2_refinement_description
;
1. Fixed Uiso
 At 1.2 times of:
  All C(H) groups
2.a Aromatic/amide H refined with riding coordinates:
 C4(H4), C6(H6), C7(H7), C8(H8), C9(H9)
;
_atom_sites_solution_hydrogens     geom
_atom_sites_solution_primary       ?
_atom_sites_solution_secondary     ?
loop_
  _atom_site_label
  _atom_site_type_symbol
  _atom_site_fract_x
  _atom_site_fract_y
  _atom_site_fract_z
  _atom_site_U_iso_or_equiv
  _atom_site_adp_type
  _atom_site_occupancy
  _atom_site_site_symmetry_order
  _atom_site_calc_flag
  _atom_site_refinement_flags_posn
  _atom_site_refinement_flags_adp
  _atom_site_refinement_flags_occupancy
  _atom_site_disorder_assembly
  _atom_site_disorder_group
 Cl1 Cl 0.15562(8) 0.58845(5) 0.30396(4) 0.0252(2) Uani 1 1 d . . . . .
 Cl2 Cl 0.34408(8) 0.09714(5) 0.08277(4) 0.0265(2) Uani 1 1 d . . . . .
 F1 F 0.12327(16) 0.33439(12) 0.17099(9) 0.0180(3) Uani 1 1 d . . . . .
 F2 F 0.43638(16) 0.38757(12) 0.19494(9) 0.0165(3) Uani 1 1 d . . . . .
 N1 N 0.2160(2) 0.54917(17) 0.12028(12) 0.0132(4) Uani 1 1 d . . . . .
 N2 N 0.2944(2) 0.34866(17) 0.03011(12) 0.0137(4) Uani 1 1 d . . . . .
 C1 C 0.2904(3) 0.4255(2) -0.05343(15) 0.0158(4) Uani 1 1 d . . . . .
 C2 C 0.1702(3) 0.6347(2) 0.18712(14) 0.0154(4) Uani 1 1 d . . . . .
 C3 C 0.2100(3) 0.6194(2) 0.03354(15) 0.0148(4) Uani 1 1 d . . . . .
 C4 C 0.2487(3) 0.5580(2) -0.05058(15) 0.0155(4) Uani 1 1 d . . . . .
 H4 H 0.246710 0.607381 -0.107053 0.019 Uiso 1 1 calc R . . . .
 C5 C 0.3336(3) 0.2257(2) 0.00355(16) 0.0170(5) Uani 1 1 d . . . . .
 C6 C 0.3577(3) 0.2186(2) -0.09500(16) 0.0200(5) Uani 1 1 d . . . . .
 H6 H 0.386231 0.144194 -0.129347 0.024 Uiso 1 1 calc R . . . .
 C7 C 0.1330(3) 0.7606(2) 0.14779(16) 0.0185(5) Uani 1 1 d . . . . .
 H7 H 0.098169 0.835188 0.180105 0.022 Uiso 1 1 calc R . . . .
 C8 C 0.1590(3) 0.7505(2) 0.05160(15) 0.0185(5) Uani 1 1 d . . . . .
 H8 H 0.145377 0.818174 0.006292 0.022 Uiso 1 1 calc R . . . .
 C9 C 0.3308(3) 0.3442(2) -0.13053(15) 0.0190(5) Uani 1 1 d . . . . .
 H9 H 0.337877 0.370716 -0.194071 0.023 Uiso 1 1 calc R . . . .
 B10 B 0.2680(3) 0.4005(2) 0.13367(17) 0.0132(5) Uani 1 1 d . . . . .

loop_
  _atom_site_aniso_label
  _atom_site_aniso_U_11
  _atom_site_aniso_U_22
  _atom_site_aniso_U_33
  _atom_site_aniso_U_23
  _atom_site_aniso_U_13
  _atom_site_aniso_U_12
 Cl1 0.0358(4) 0.0234(4) 0.0168(3) -0.00008(19) 0.0050(2) 0.0117(2)
 Cl2 0.0342(4) 0.0141(3) 0.0320(4) 0.0007(2) 0.0077(3) 0.0050(2)
 F1 0.0163(6) 0.0162(7) 0.0224(6) 0.0022(5) 0.0054(5) -0.0024(4)
 F2 0.0140(6) 0.0187(6) 0.0156(6) 0.0013(5) -0.0029(5) 0.0039(4)
 N1 0.0093(7) 0.0135(9) 0.0162(9) 0.0003(7) -0.0013(6) 0.0002(6)
 N2 0.0096(7) 0.0151(9) 0.0160(9) -0.0023(7) -0.0004(6) -0.0018(6)
 C1 0.0093(9) 0.0217(11) 0.0156(10) -0.0003(8) -0.0017(7) -0.0044(8)
 C2 0.0133(9) 0.0169(10) 0.0153(10) -0.0009(8) -0.0008(7) 0.0020(8)
 C3 0.0092(9) 0.0157(10) 0.0184(10) 0.0050(8) -0.0022(7) -0.0021(7)
 C4 0.0086(8) 0.0201(11) 0.0170(10) 0.0040(8) -0.0026(7) -0.0011(8)
 C5 0.0123(9) 0.0156(11) 0.0226(11) -0.0022(8) 0.0003(8) -0.0010(7)
 C6 0.0144(9) 0.0232(12) 0.0222(11) -0.0097(9) 0.0010(8) -0.0014(8)
 C7 0.0154(9) 0.0134(10) 0.0261(11) -0.0014(8) -0.0005(8) 0.0024(8)
 C8 0.0134(9) 0.0146(10) 0.0265(12) 0.0048(9) -0.0018(8) -0.0007(8)
 C9 0.0117(9) 0.0284(12) 0.0162(10) -0.0051(9) -0.0013(7) -0.0026(8)
 B10 0.0114(10) 0.0125(11) 0.0154(11) 0.0006(8) 0.0006(8) 0.0004(7)

_geom_special_details
;
 All esds (except the esd in the dihedral angle between two l.s. planes)
 are estimated using the full covariance matrix.  The cell esds are taken
 into account individually in the estimation of esds in distances, angles
 and torsion angles; correlations between esds in cell parameters are only
 used when they are defined by crystal symmetry.  An approximate (isotropic)
 treatment of cell esds is used for estimating esds involving l.s. planes.
;
loop_
  _geom_bond_atom_site_label_1
  _geom_bond_atom_site_label_2
  _geom_bond_distance
  _geom_bond_site_symmetry_2
  _geom_bond_publ_flag
 Cl1 C2 1.704(2) . ?
 Cl2 C5 1.705(2) . ?
 F1 B10 1.380(3) . ?
 F2 B10 1.389(2) . ?
 N1 C2 1.340(3) . ?
 N1 C3 1.397(3) . ?
 N1 B10 1.563(3) . ?
 N2 C1 1.396(3) . ?
 N2 C5 1.343(3) . ?
 N2 B10 1.564(3) . ?
 C1 C4 1.382(3) . ?
 C1 C9 1.409(3) . ?
 C2 C7 1.406(3) . ?
 C3 C4 1.381(3) . ?
 C3 C8 1.412(3) . ?
 C5 C6 1.402(3) . ?
 C6 C9 1.375(3) . ?
 C7 C8 1.374(3) . ?

loop_
  _geom_angle_atom_site_label_1
  _geom_angle_atom_site_label_2
  _geom_angle_atom_site_label_3
  _geom_angle
  _geom_angle_site_symmetry_1
  _geom_angle_site_symmetry_3
  _geom_angle_publ_flag
 C2 N1 C3 106.27(17) . . ?
 C2 N1 B10 128.26(17) . . ?
 C3 N1 B10 125.47(18) . . ?
 C1 N2 B10 125.63(17) . . ?
 C5 N2 C1 106.11(17) . . ?
 C5 N2 B10 128.20(18) . . ?
 N2 C1 C9 108.49(19) . . ?
 C4 C1 N2 120.3(2) . . ?
 C4 C1 C9 131.2(2) . . ?
 N1 C2 Cl1 121.85(16) . . ?
 N1 C2 C7 111.87(18) . . ?
 C7 C2 Cl1 126.27(17) . . ?
 N1 C3 C8 108.19(18) . . ?
 C4 C3 N1 120.60(19) . . ?
 C4 C3 C8 131.2(2) . . ?
 C3 C4 C1 122.1(2) . . ?
 N2 C5 Cl2 122.13(17) . . ?
 N2 C5 C6 111.68(19) . . ?
 C6 C5 Cl2 126.16(17) . . ?
 C9 C6 C5 105.96(19) . . ?
 C8 C7 C2 105.58(19) . . ?
 C7 C8 C3 108.09(19) . . ?
 C6 C9 C1 107.8(2) . . ?
 F1 B10 F2 110.42(18) . . ?
 F1 B10 N1 109.91(16) . . ?
 F1 B10 N2 110.95(17) . . ?
 F2 B10 N1 109.80(16) . . ?
 F2 B10 N2 110.01(17) . . ?
 N1 B10 N2 105.65(16) . . ?

_shelx_res_file
;
TITL CF solution in P21/c
    exp_996.res
    created by SHELXL-2016/6 at 14:26:29 on 30-Jun-2022
CELL 1.54184 7.10122 10.17457 13.88795 90 96.8783 90
ZERR 4 0.00103 0.00142 0.00231 0 0.0162 0
LATT 1
SYMM -X,0.5+Y,0.5-Z
SFAC C H B Cl F N
UNIT 36 20 4 8 8 8

L.S. 8
PLAN  1
SIZE 0.3 0.1 0.1
fmap 2
ACTA
SHEL 999 0.84
REM <olex2.extras>
REM <HklSrc "%.\\exp_996.hkl">
REM </olex2.extras>

WGHT    0.087400    0.116400
FVAR       6.52539
CL1   4    0.155618    0.588448    0.303957    11.00000    0.03584    0.02344 =
         0.01677   -0.00008    0.00503    0.01174
CL2   4    0.344079    0.097138    0.082775    11.00000    0.03419    0.01415 =
         0.03204    0.00067    0.00771    0.00498
F1    5    0.123275    0.334394    0.170992    11.00000    0.01629    0.01616 =
         0.02241    0.00215    0.00540   -0.00240
F2    5    0.436377    0.387568    0.194945    11.00000    0.01402    0.01870 =
         0.01561    0.00127   -0.00287    0.00388
N1    6    0.215958    0.549170    0.120281    11.00000    0.00934    0.01347 =
         0.01619    0.00026   -0.00133    0.00024
N2    6    0.294363    0.348657    0.030114    11.00000    0.00959    0.01511 =
         0.01601   -0.00234   -0.00044   -0.00181
C1    1    0.290435    0.425472   -0.053434    11.00000    0.00929    0.02170 =
         0.01557   -0.00026   -0.00168   -0.00435
C2    1    0.170205    0.634674    0.187122    11.00000    0.01329    0.01695 =
         0.01534   -0.00090   -0.00075    0.00199
C3    1    0.209953    0.619439    0.033541    11.00000    0.00919    0.01574 =
         0.01844    0.00500   -0.00223   -0.00208
C4    1    0.248728    0.558018   -0.050580    11.00000    0.00857    0.02006 =
         0.01696    0.00397   -0.00256   -0.00107
AFIX  43
H4    2    0.246710    0.607381   -0.107053    11.00000   -1.20000
AFIX   0
C5    1    0.333554    0.225654    0.003550    11.00000    0.01234    0.01562 =
         0.02259   -0.00225    0.00027   -0.00098
C6    1    0.357746    0.218616   -0.095002    11.00000    0.01445    0.02318 =
         0.02217   -0.00975    0.00097   -0.00138
AFIX  43
H6    2    0.386231    0.144194   -0.129347    11.00000   -1.20000
AFIX   0
C7    1    0.133034    0.760620    0.147793    11.00000    0.01541    0.01340 =
         0.02612   -0.00142   -0.00047    0.00241
AFIX  43
H7    2    0.098169    0.835188    0.180105    11.00000   -1.20000
AFIX   0
C8    1    0.158996    0.750497    0.051602    11.00000    0.01342    0.01462 =
         0.02651    0.00481   -0.00178   -0.00073
AFIX  43
H8    2    0.145377    0.818174    0.006292    11.00000   -1.20000
AFIX   0
C9    1    0.330776    0.344169   -0.130530    11.00000    0.01168    0.02836 =
         0.01619   -0.00506   -0.00131   -0.00261
AFIX  43
H9    2    0.337877    0.370716   -0.194071    11.00000   -1.20000
AFIX   0
B10   3    0.267959    0.400519    0.133667    11.00000    0.01139    0.01251 =
         0.01540    0.00061    0.00063    0.00041
HKLF 4


REM  CF solution in P21/c
REM R1 =  0.0442 for    1672 Fo > 4sig(Fo)  and  0.0453 for all    1750 data
REM    145 parameters refined using      0 restraints

END

WGHT      0.0874      0.1164

REM Highest difference peak  0.441,  deepest hole -0.486,  1-sigma level  0.096
Q1    1   0.1943  0.5973  0.1552  11.00000  0.05    0.44
;
_shelx_res_checksum                90566
_shelx_hkl_file
;
   0   0  -2 62252.2 1019.97   1
   0   0   3 156.614 50.3124   7
   0   0   4 87561.2 1815.40   7
   0   0  -5 71.5617 71.2628   8
   0   0   5 61.3238 36.3686   7
   0   0  -6 55597.8 2045.48   8
   0   0   6 58147.1 1493.43   7
   0   0  -7 166.212 123.695   8
   0   0   7-21.4926 32.0407   7
   0   0  -8 198315. 5094.59   8
   0   0  -9 153.182 165.773   8
   0   0 -10 47547.8 2591.17   8
   0   0 -11 5.26903 47.3762   9
   0   0 -12 15302.0 1064.98   9
   0   0 -13-31.0646 98.1441   9
   0   0 -14 1682.46 336.113   9
   0   0 -15 27.8088 45.8495   9
   0   0 -16 16843.5 835.356   9
   0  -1   0 43.0959 16.8240  13
   0  -1   1 132238. 2007.02  13
   0  -1  -2 4001.50 312.734   1
   0   1  -2 3078.07 222.247   8
   0   1  -3 265.409 77.4022   8
   0  -1  -3 167.588 53.2320   1
   0   1  -4 70993.3 1865.24   8
   0  -1  -4 77937.3 1621.49   1
   0  -1  -5 10339.6 790.186   8
   0  -1  -5 9459.29 444.295   1
   0   1  -5 8988.47 638.654   8
   0   1   6 82275.9 1966.88   7
   0   1  -6 84878.9 2487.49   8
   0  -1  -6 85243.2 2706.13   8
   0  -1  -7 80049.9 2846.99   8
   0   1   7 86258.8 2081.58   7
   0   1  -7 82625.8 2727.33   8
   0  -1  -8 8492.97 931.689   8
   0   1   8 10367.2 639.578   7
   0   1  -8 10079.1 957.972   8
   0   1  -9 12157.7 1149.77   8
   0  -1  -9 11523.0 1163.00   8
   0  -1 -10 25872.4 1932.82   8
   0   1  11 78354.4 2059.99   3
   0  -1 -11 74334.0 2542.83   9
   0   1 -11 76530.1 2451.60   9
   0  -1 -12 19228.2 1217.85   9
   0   1 -12 19760.2 1177.69   9
   0   1 -13 19402.7 1160.52   9
   0  -1 -13 19442.1 1199.59   9
   0   1 -14 476.683 171.850   9
   0  -1 -14 507.372 178.138   9
   0   1 -15 4279.98 467.200   9
   0  -1 -15 4737.67 513.241   9
   0  -1 -16 12464.6 721.312   9
   0   1 -16 11634.8 654.010   9
   0  -2   0 6478.88 257.381  13
   0  -2   1 78757.5 1352.27  13
   0  -2  -1 82382.6 1489.55   8
   0  -2  -2 25609.6 847.661   8
   0  -2  -3 71597.9 1925.43   8
   0  -2  -3 68287.1 1894.76   1
   0  -2  -4 1383.42 269.068   8
   0  -2  -4 1484.22 227.619   1
   0   2  -5 34256.8 1305.11   8
   0  -2  -5 36464.2 1589.52   8
   0  -2  -5 33821.1 1171.42   1
   0  -2  -6 44189.9 1361.01   1
   0   2  -6 46375.2 1727.28   8
   0  -2  -6 45306.7 1969.80   8
   0   2   7 16234.2 831.155   7
   0  -2  -7 13991.2 1138.81   8
   0   2   8 23697.5 1065.10   7
   0  -2  -8 19509.5 1471.08   8
   0  -2  -9 61086.7 2857.66   8
   0   2  10 7375.50 517.301   3
   0  -2 -10 6951.53 984.605   8
   0   2 -11 4629.69 529.164   9
   0   2  11 4513.88 437.724   3
   0  -2 -12 14940.9 1060.81   9
   0   2 -12 14726.5 983.658   9
   0  -2 -13 2280.31 398.810   9
   0   2 -13 2003.43 349.753   9
   0  -2 -14 88.7894 96.9795   9
   0   2 -14 31.6697 55.1766   9
   0  -2 -15 208.460 109.188   9
   0   2 -15 32.9291 35.1217   9
   0  -2 -16 6556.44 506.003   9
   0  -3   0 163.798 48.1822  13
   0  -3   1 8162.93 313.525  13
   0  -3  -1 8854.12 380.971   8
   0  -3  -2 489538. 7619.47   8
   0  -3   2 477408. 7137.08  13
   0  -3  -3 58027.9 1917.87   1
   0  -3  -3 65761.0 1826.05   8
   0  -3  -4 9272.94 703.823   8
   0  -3  -4 8280.54 642.054   1
   0  -3  -5 123253. 3285.41   8
   0  -3  -5 113414. 2843.12   1
   0  -3  -6 81543.8 2778.80   8
   0  -3  -6 82101.0 2290.65   1
   0  -3  -7 8269.90 881.794   8
   0  -3  -7 7719.54 602.767   1
   0  -3  -8 59915.8 2668.59   8
   0  -3  -9 15583.3 1401.18   8
   0   3  10 50423.2 1566.88   3
   0   3  11 275.943 110.917   3
   0  -3 -12 7414.26 722.433   9
   0   3  12 7479.95 574.590   3
   0  -3 -13 11581.5 881.671   9
   0  -3 -14 5119.93 544.367   9
   0  -3 -15 2230.85 323.388   9
   0  -3 -16 40581.7 1270.00   9
   0  -4   0 581273. 8612.99   8
   0  -4   0 586112. 8796.09  13
   0  -4  -1 210068. 3588.31  13
   0  -4   1 204524. 3350.96  13
   0  -4  -1 201835. 3485.81   8
   0  -4  -2 59239.9 1554.79   8
   0  -4   2 57773.4 1202.54  13
   0  -4  -2 57138.5 1971.97   1
   0  -4  -3 44454.3 1725.22   1
   0  -4  -3 46563.5 1535.85   8
   0  -4  -4 485.718 176.046   1
   0  -4  -4 436.694 161.492   8
   0  -4  -5 1119.31 261.377   1
   0  -4  -5 1288.79 288.078   8
   0  -4  -6 9616.78 761.923   1
   0  -4  -6 9708.89 882.051   8
   0  -4  -7 8816.02 909.345   8
   0  -4  -7 8451.49 722.070   1
   0  -4  -8 110295. 3764.32   8
   0   4   9 64284.9 1804.36   3
   0  -4  -9 52160.6 2676.97   8
   0   4  10 38708.2 1371.56   3
   0  -4 -11 1478.21 302.348   9
   0   4  11 1569.40 255.280   3
   0  -4 -12 3681.98 486.914   9
   0   4  12 3463.92 383.067   3
   0  -4 -13 8407.22 700.726   9
   0  -4 -14 3348.39 405.564   9
   0  -4 -15 417.597 108.268  10
   0  -4 -15 442.620 127.816   9
   0  -5   0 71.8202 71.1344   1
   0  -5  -1 420.766 162.993   1
   0  -5  -1 540.284 121.945  13
   0  -5  -2 38079.4 1210.58  13
   0  -5  -2 40264.2 1676.60   1
   0  -5  -3 28768.8 1068.84  13
   0  -5  -3 30788.3 1476.50   1
   0  -5  -4 5597.62 614.469   1
   0  -5  -4 6008.51 573.806   8
   0  -5  -5 7619.33 723.619   8
   0  -5  -5 7299.05 717.457   1
   0  -5  -6 3239.58 481.707   1
   0  -5  -6 3466.94 521.585   8
   0  -5  -7 51842.1 2084.61   1
   0  -5  -7 52586.6 2306.26   8
   0  -5  -8 9315.99 1006.50   8
   0   5   8 10802.6 659.094   3
   0   5   9 1252.32 226.180   3
   0  -5  -9 605.104 376.024  11
   0   5  10 54.0044 50.8327   3
   0  -5 -10 219.081 91.7765  11
   0  -5 -11 26368.8 1308.00   9
   0   5  11 33771.3 1248.26   3
   0   5  12 524.247 140.860   3
   0  -5 -12 653.993 195.914   9
   0  -5 -13 1003.88 219.814   9
   0  -5 -14 4776.65 431.683  10
   0  -5 -14 3740.38 386.720   9
   0  -5 -15 1955.40 215.444  10
   0  -5 -15 1722.73 215.101   9
   0  -6   0 343767. 6693.34   1
   0  -6   1 3146.55 422.677   1
   0  -6  -1 2721.73 426.170   1
   0  -6  -2 5345.23 615.081   1
   0  -6   2 5890.82 550.512   1
   0  -6  -3 20561.0 1003.30  13
   0  -6  -3 18657.4 1199.66   1
   0  -6  -4 1419.20 256.806  13
   0  -6  -4 763.285 250.860   1
   0  -6  -5 13955.9 886.424  13
   0  -6  -5 13650.9 1053.35   1
   0  -6  -6 34843.8 1574.70  13
   0  -6  -6 34052.0 1768.40   1
   0   6   7 140.032 70.6009   3
   0  -6  -7 180.428 127.051   1
   0  -6  -7 212.486 196.828  11
   0   6   8 51637.3 1629.15   3
   0  -6  -8 58250.3 2944.44  11
   0  -6  -9 15256.2 1635.87  11
   0   6   9 11565.8 714.534   3
   0  -6 -10 34694.1 2544.18  11
   0   6  10 26247.2 1101.01   3
   0   6  11 6434.41 506.575   3
   0   6  12 2583.19 304.721   3
   0  -6 -13 1559.42 369.410  10
   0  -6 -14 14177.6 665.381  10
   0  -7   0 36.0127 59.3957   1
   0  -7  -1 73880.9 2582.84   1
   0  -7   1 72739.7 2411.38   1
   0  -7   2 47028.6 1796.04   1
   0  -7  -2 47839.5 2075.35   1
   0  -7  -3 33865.3 1761.20   1
   0  -7  -4 5614.85 701.567   1
   0  -7  -5 40020.9 1971.49  11
   0  -7  -6 999.707 346.351  11
   0   7   7 5529.73 470.319   3
   0  -7  -7 5708.07 864.726  11
   0  -7  -8 121272. 4381.65  11
   0   7   8 101534. 2506.49   3
   0  -7  -9 1194.69 441.695  11
   0   7   9 1026.16 206.114   3
   0  -7 -10 4434.23 877.820  11
   0   7  10 2829.95 327.959   3
   0   7  11 41670.1 1311.29   3
   0  -7 -12 20660.5 923.998  10
   0   7  12 7508.66 487.149   3
   0  -7 -13 1925.39 236.799  10
   0  -7 -14 8300.85 420.428  10
   0  -8   0 14071.2 1092.41   1
   0  -8   0 13227.9 900.863  11
   0  -8   1 26710.5 1460.07   1
   0  -8   1 25071.2 1208.90  11
   0  -8  -1 25925.0 1365.23  11
   0  -8   2 443.809 150.416  11
   0  -8  -2 299.592 152.373  11
   0  -8   3 4882.62 500.717  11
   0  -8  -3 4733.98 625.120  11
   0  -8   4 1061.66 251.957  11
   0  -8  -4 1511.22 385.026  11
   0  -8  -5 39293.4 2061.70  11
   0  -8  -6 2596.19 546.872  11
   0  -8  -7 39563.9 2320.24  11
   0  -8  -8 56.1989 132.198  11
   0   8   9 47422.8 1426.56   3
   0  -8  -9 61467.4 3195.31  11
   0  -8 -10 526.367 262.247  11
   0  -8 -10 727.480 186.088  10
   0   8  10 404.824 112.025   3
   0  -8 -11 238.976 91.0145  10
   0   8  11 178.866 66.3521   3
   0  -8 -12 268.112 88.0121  10
   0  -8  12 36.7072 42.3890  11
   0  -8 -13 6081.42 340.506  10
   0  -9   0 42.3733 62.1524  11
   0  -9  -1 72507.7 2496.36  11
   0  -9   1 70409.5 2298.24  11
   0  -9  -2 81392.2 2756.82  11
   0  -9   2 80706.7 2388.97  11
   0  -9  -3 450.579 193.367  11
   0  -9   3 705.502 191.700  11
   0  -9  -4 7641.92 867.465  11
   0  -9   4 8004.31 661.905  11
   0  -9  -5 14502.7 1229.71  11
   0  -9   5 15218.5 918.473  11
   0  -9   6 4893.46 512.780  11
   0  -9  -6 4617.72 721.576  11
   0  -9   7 1790.33 302.713  11
   0  -9  -7 2033.93 506.367  11
   0  -9  -8 10163.7 619.767  10
   0  -9  -8 10684.3 1195.44  11
   0  -9   9 345.529 130.518  11
   0  -9  -9 363.825 109.774  10
   0  -9  -9 298.241 251.361  11
   0  -9  10 4085.58 355.897  11
   0  -9 -10 4450.90 351.313  10
   0  -9  11 2487.86 230.582  11
   0  -9 -11 4009.99 288.541  10
   0 -10   0 10804.4 855.217  11
   0 -10  -1 8963.23 803.297  11
   0 -10   1 8964.36 764.996  11
   0 -10   2 3385.47 453.745  11
   0 -10  -2 3724.40 535.400  11
   0 -10   3 254.664 118.377  11
   0 -10  -3 167.307 117.405  11
   0 -10  -4 502.243 202.832  11
   0 -10   4 406.029 155.801  11
   0 -10   5 60.4579 73.5513  11
   0 -10  -5 128.425 140.914  11
   0 -10  -6 17444.9 1354.72  11
   0 -10   6 15444.9 868.455  11
   0 -10  -7 1712.41 410.353  11
   0 -10   7 1523.47 246.801  11
   0 -10  -8 21935.3 1538.63  11
   0 -10   8 14778.4 744.847  11
   0 -10   9 9389.67 508.862  11
   0 -11   0-6.70591 65.4287  11
   0 -11  -1 15590.9 1006.23  11
   0 -11   1 16479.5 976.076  11
   0 -11   2 7345.75 626.734  11
   0 -11  -2 6747.35 668.026  11
   0 -11   3 6281.27 566.830  11
   0 -11  -3 6301.64 658.710  11
   0 -11   4 753.788 194.937  11
   0 -11  -4 1097.38 281.469  11
   0 -11   5 335.991 132.551  11
   0 -11  -5 216.353 150.467  11
   0 -11  -6 4542.13 583.863  11
   0 -11   6 4489.85 412.204  11
   0 -11  -7 48291.4 1974.47  11
   0 -11   7 37951.8 1194.45  11
   0 -12   0 26254.6 1129.65  11
   0 -12  -1 1484.33 263.056  11
   0 -12   1 1417.13 241.352  11
   0 -12   2 906.111 186.082  11
   0 -12  -2 916.902 204.608  11
   0 -12  -3 14612.6 874.005  11
   0 -12   3 14247.4 744.908  11
   0 -12  -4 1254.82 249.314  11
   0 -12   4 1247.13 201.496  11
   1   0 -17 6.02250 18.1067   9
   1   0 -16 2205.17 293.747   9
   1   0 -15 1.29346 41.3522   9
   1   0 -14 20536.4 1200.69   9
   1   0 -13 24.3367 43.4738   9
   1   0 -12 3537.80 523.102   9
   1   0 -11 119.990 89.4737   9
  -1   0   9-13.4335 21.0880   7
  -1   0   8 6878.67 565.067   7
   1   0  -7 8.45603 41.0388   8
  -1   0   7 114.086 73.7970   7
   1   0  -6 62072.7 2323.74   8
  -1   0   6 62284.0 1703.54   7
  -1   0   5 69.6356 38.1307   7
   1   0  -5 99.5392 76.6656   8
   1   0  -3 87.9814 43.4724   2
   1   0  -2 20160.3 584.976   2
   1   0  -2 17361.9 516.349  13
   1   0  -1 71.2788 28.0598  13
   1   0   0 3505.33 185.470  13
   1   0   1 39.9155 24.1636  13
   1   0   1 44.6726 22.6752   2
  -1   0  -2 546075. 8204.34   8
  -1   0  -3 32.2210 29.6521   8
  -1   0  -4 25302.4 1004.28   8
  -1   0  -5 48.6359 63.7143   8
  -1   0  -6 132813. 3363.73   8
  -1   0  -7-0.59490 52.4879   8
  -1   0  -8 55645.1 2353.97   8
  -1   0  -9 29.7932 70.6318   8
   1   0  10 7083.11 478.448   5
  -1   0 -10 7116.14 942.314   8
   1   0  11 174.075 73.1862   5
  -1   0 -12 4936.53 605.275   9
  -1   0 -13 33.5304 82.2686   9
  -1   0 -14 71505.3 2322.87   9
  -1   0 -15 27.5931 55.5789   9
  -1   0 -16 453.993 124.469   9
   1  -1 -17 12885.8 574.612   9
   1  -1 -16 52.7647 46.2863   9
   1   1 -16 78.5243 42.1807   9
   1   1 -15 40598.3 1524.82   9
   1  -1 -15 40580.0 1596.07   9
   1   1 -14 3424.62 465.285   9
   1  -1 -14 3907.63 514.460   9
   1   1 -13 26246.6 1391.68   9
   1  -1 -13 27133.1 1455.45   9
   1   1 -12 16812.4 1122.20   9
   1  -1 -12 17551.1 1181.46   9
   1   1 -11 90151.8 2755.42   9
   1  -1 -11 89599.6 2937.91   9
  -1   1  10 2496.77 397.619   7
  -1   1   9 703.460 198.634   7
   1  -1  -9 1007.25 375.071   8
  -1   1   8 16875.8 947.101   7
   1  -1  -8 15468.8 1440.42   8
   1  -1  -7 90439.9 3432.00   8
  -1   1   7 90272.0 2364.08   7
  -1  -1   7 90930.7 2259.48   7
  -1  -1   6 570.007 142.049   7
   1  -1  -6 696.377 266.227   8
   1  -1  -5 502588. 7587.00   2
  -1  -1   5 499669. 7995.42   7
   1  -1  -4 259.557 70.2011   2
   1  -1  -4 200.523 125.034   8
  -1  -1   4 96.3084 60.2861   7
   1  -1  -3 53408.3 1616.20   8
   1  -1  -3 53717.0 1193.98   2
   1  -1  -2 103997. 1889.09  13
   1  -1  -2 113156. 1894.35   2
  -1  -1   1 229451. 3585.95   7
   1   1  -1 228858. 3379.78  13
   1  -1  -1 231704. 3683.81  13
   1  -1   0 70519.0 1352.01  13
   1   1   1 100868. 1695.20  12
   1  -1   1 105269. 1868.73  13
   1  -1   1 101283. 1821.58   2
   1  -1   2 38188.3 843.041   2
   1  -1   2 35448.5 924.432  13
  -1   1  -2 38717.5 894.746   8
   1   1   2 35765.0 615.345   7
  -1   1  -3 302573. 5095.50   8
   1  -1   3 311564. 4685.23   2
   1   1   3 307072. 4575.51   7
  -1  -1  -4 66107.7 1798.48   8
   1   1   4 70799.0 1307.87   7
  -1   1  -4 66557.4 1783.31   8
  -1  -1  -5 167.031 66.4675   1
   1   1   5 86.6209 33.3007   7
  -1  -1  -5 110.716 50.8852   8
  -1  -1  -6 31507.2 1478.01   8
  -1   1  -6 30252.1 1364.57   8
  -1   1  -7 24318.8 1336.23   8
  -1  -1  -7 22030.1 1352.33   8
  -1   1  -8 10982.6 983.605   8
  -1  -1  -8 11465.3 1048.11   8
  -1   1  -9 932.625 319.690   8
  -1  -1  -9 1083.94 357.167   8
   1  -1  10 1566.07 217.962   5
  -1  -1 -10 1176.49 411.668   8
   1   1  10 1594.42 230.516   3
   1   1  10 1619.15 227.638   5
  -1   1 -10 1658.34 446.880   8
   1  -1  11 65328.2 1676.98   5
   1   1  11 64348.7 1680.43   5
  -1   1 -12 28044.8 1425.12   9
   1   1  12 29660.2 1067.97   5
  -1   1 -13 17410.2 1080.12   9
  -1  -1 -13 17068.2 1124.32   9
  -1  -1 -14 1010.57 259.016   9
  -1   1 -14 1017.71 245.764   9
  -1   1 -15 359.489 120.132   9
  -1  -1 -15 320.553 123.215   9
  -1  -1 -16 6470.78 477.834   9
  -1   1 -16 5427.24 392.151   9
   1  -2 -16 3405.19 353.921   9
   1   2 -16 3143.43 306.017   9
   1  -2 -15 1236.94 254.551   9
   1   2 -15 1097.22 218.484   9
   1  -2 -14 5247.99 579.016   9
   1   2 -14 4629.29 501.715   9
   1  -2 -13 57606.8 2154.12   9
   1   2 -13 52594.7 1955.35   9
   1  -2 -12 852.155 264.754   9
   1   2 -12 880.096 238.553   9
   1  -2 -11 28399.1 1531.17   9
   1   2 -11 25702.3 1319.52   9
   1  -2 -10 30331.9 2287.79   8
  -1   2  10 34308.4 1621.07   7
   1  -2  -9 20097.3 1786.56   8
  -1   2   9 22918.2 1253.66   7
   1  -2  -8 18068.2 1625.59   8
  -1   2   8 19991.7 1112.51   7
   1  -2  -7 80331.7 3413.42   8
   1  -2  -6 144265. 4479.25   8
   1  -2  -6 155132. 2939.54   2
   1  -2  -5 227863. 3993.97   2
   1  -2  -5 228250. 5466.54   8
   1  -2  -4 28355.2 1029.56   1
   1  -2  -4 30429.1 1474.89   8
   1  -2  -3 445472. 7759.59   8
   1   2  -3 452906. 6521.30  13
   1  -2  -3 458604. 7353.79   1
   1  -2  -2 1570.30 179.805  13
   1  -2  -2 1681.65 213.794   8
   1  -2  -1 10393.1 465.044  13
   1  -2  -1 12378.3 417.029  12
   1  -2   0 5233.14 295.894  13
   1  -2   0 5767.21 264.853  12
   1  -2   1 58873.2 1278.67  13
   1   2   1 55702.8 999.798  12
  -1   2  -2 3855.73 221.597   8
   1  -2   2 3891.76 275.905  13
  -1  -2  -3 4741.94 367.558   8
  -1   2  -3 4962.53 331.359   8
   1  -2   3 5228.60 295.760   2
  -1   2  -4 745.900 154.605   8
  -1  -2  -4 1186.92 214.342   8
   1  -2   4 1136.61 131.834   2
   1   2   5 217763. 3621.25   7
  -1   2  -5 219148. 4312.83   8
  -1  -2  -5 214380. 4506.50   8
  -1   2  -6 124415. 3143.87   8
  -1  -2  -6 122098. 3347.30   8
  -1  -2  -6 127152. 2761.95   1
  -1  -2  -7 8402.82 838.410   8
  -1   2  -7 8830.28 787.105   8
  -1   2  -8 83859.8 2922.85   8
  -1  -2  -8 76514.9 2970.57   8
  -1  -2  -9 1995.90 484.566   8
  -1   2  -9 2052.86 447.960   8
   1  -2  10 4245.24 358.693   5
   1   2  10 4612.12 415.868   3
   1   2  10 5050.68 401.482   5
   1   2  11 80589.7 2085.68   3
   1   2  11 80860.7 1945.50   5
  -1   2 -12 3778.09 476.313   9
   1   2  12 3985.37 408.925   3
   1   2  12 3890.11 354.918   5
  -1   2 -13 9819.83 760.219   9
  -1  -2 -13 9660.45 829.043   9
  -1  -2 -14 7565.43 682.234   9
  -1  -2 -15 40099.5 1481.35   9
  -1  -2 -16-16.3188 46.3509   9
   1  -3 -16 6491.25 453.556   9
   1  -3 -15 11929.9 748.794   9
   1  -3 -14 47635.2 1764.10   9
   1  -3 -14 49849.6 1537.73  10
   1  -3 -13 19756.7 1067.27  10
   1   3 -13 16790.4 975.328   9
   1  -3 -13 18929.1 1124.78   9
   1  -3 -12 29533.0 1486.97   9
   1   3 -12 28786.1 1347.71   9
   1   3 -11 9431.42 742.508   9
  -1   3  11 9287.47 654.096   3
   1  -3 -11 10148.4 866.245   9
   1  -3 -10 85250.1 3895.79   8
   1  -3 -10 85324.2 2727.82   9
  -1   3  10 83564.8 2162.11   3
   1   3 -10 78258.2 2354.68   9
  -1   3   9 9125.68 822.903   7
   1  -3  -9 8338.91 1131.30   8
   1  -3  -8 23299.6 1841.21   8
   1  -3  -7 126469. 4362.20   8
   1  -3  -6 92519.9 3378.13   8
   1  -3  -6 85767.4 2179.79   2
   1  -3  -5 6674.22 780.596   8
   1  -3  -5 6284.74 552.388   1
   1  -3  -4 2918.44 383.490   1
   1  -3  -4 2969.04 458.337   8
   1  -3  -3 4212.15 452.043   8
   1  -3  -3 3931.90 321.272  13
   1  -3  -3 4075.72 457.903   1
   1  -3  -2 111215. 2270.03   8
   1  -3  -2 96657.5 2657.34   1
   1  -3  -2 106875. 2228.94  13
   1  -3  -2 101173. 1843.25  12
   1  -3  -1 52749.5 1720.90   1
   1  -3  -1 51732.2 1066.27  12
   1  -3  -1 55354.1 1341.78  13
   1  -3   0 338.234 128.395   1
   1  -3   0 280.784 75.1053  13
   1  -3   1 12994.4 652.689   1
   1  -3   1 10878.7 497.564  13
   1  -3   2 12755.1 556.834   1
   1  -3   2 10699.9 518.273  13
  -1  -3  -3 958.407 173.028   8
   1  -3   3 837.518 146.216  13
   1  -3   4 136400. 2559.73   2
  -1  -3  -4 121354. 2906.30   8
  -1  -3  -5 21385.7 1126.61   8
  -1  -3  -6 38052.3 1474.97   1
  -1  -3  -6 38032.5 1725.16   8
  -1  -3  -7 106442. 3368.76   8
  -1  -3  -8 13616.4 1196.44   8
  -1  -3  -9 1963.25 469.677   8
   1   3  10 22847.3 888.089   5
   1   3  10 24232.5 1032.65   3
   1   3  11 3078.59 310.140   5
   1   3  11 3025.01 358.772   3
   1   3  12 8251.36 591.975   3
   1   3  13 234.913 102.371   3
  -1  -3 -13 178.032 115.931   9
  -1  -3 -14 697.487 205.401   9
  -1  -3 -15 193.364 88.3749   9
  -1  -3 -16 8155.62 486.314   9
   1  -4 -15 2546.72 261.405  10
   1  -4 -15 2277.57 286.941   9
   1  -4 -14 8654.68 582.225  10
   1  -4 -14 7728.64 611.366   9
   1  -4 -13 49784.8 1623.30  10
   1  -4 -13 17561.8 1060.16   9
   1  -4 -12 7054.09 656.918   9
   1  -4 -11 17686.0 1096.23   9
  -1   4  11 17715.3 905.841   3
   1  -4 -10 1679.96 323.488   9
  -1   4  10 1442.88 248.216   3
   1  -4  -9 573.387 348.687  11
  -1   4   9 388.812 121.694   3
   1  -4  -9 600.165 300.873   8
   1  -4  -8 160.363 110.772   8
   1  -4  -7 4318.56 706.819   8
   1  -4  -6 48158.0 2216.95   8
   1  -4  -6 35331.6 1593.80   1
   1  -4  -5 4821.77 561.491   1
   1  -4  -5 6553.63 713.902   8
   1  -4  -4 82145.6 2079.85  13
   1  -4  -4 77681.1 2588.30   1
   1  -4  -3 54678.2 2135.79   1
   1  -4  -3 61989.8 1679.30  13
   1  -4  -2 6240.24 452.618  13
   1  -4  -2 4636.60 560.559   1
   1  -4  -1 5.35010 46.1328   1
   1  -4  -1 67.6991 49.8002  13
  -1  -4   0 27857.4 704.735  13
   1  -4   0 27649.4 929.969  13
   1  -4   1 198176. 4041.79   1
   1  -4   1 190583. 3485.89  13
   1  -4   2 39952.8 1182.30  13
  -1  -4  -2 42359.3 1274.51   8
   1  -4   3 23629.9 868.611  13
  -1  -4  -3 23339.4 988.954   8
  -1  -4  -4 6265.96 541.801   8
  -1  -4  -5 192520. 4375.68   8
  -1  -4  -5 198510. 4453.44   1
  -1  -4  -6 1409.34 288.548   1
  -1  -4  -6 1775.09 362.453   8
  -1  -4  -7 53852.2 2343.08   8
  -1  -4  -8 1210.87 371.458   8
  -1  -4  -9 6401.91 1064.61  11
   1   4   9 4451.98 431.377   3
   1   4  10 15669.2 845.943   3
   1   4  11 714.026 170.189   3
   1   4  12 3039.41 349.115   3
   1   4  13 1589.40 242.252   3
  -1  -4 -13 1796.67 328.804   9
  -1  -4 -14 37548.1 1445.62   9
  -1  -4 -15 29505.8 1126.79   9
  -1  -4 -15 38377.5 1140.11  10
   1  -5 -15 27458.7 895.160  10
   1  -5 -14 5016.83 422.722   9
   1  -5 -14 5816.63 451.878  10
   1  -5 -13 820.946 192.018   9
   1  -5 -13 1134.85 238.555  10
   1  -5 -12 930.271 218.256   9
  -1   5  11 28085.4 1138.43   3
   1  -5 -11 29666.0 1302.10   9
  -1   5  10 5929.05 494.991   3
  -1   5   9 1835.92 268.364   3
   1  -5  -9 2460.32 657.617  11
   1  -5  -8 13962.7 1442.90  11
   1  -5  -7 57440.1 2106.82  13
   1  -5  -6 52133.8 1842.17  13
   1  -5  -6 42427.6 1895.47   1
   1  -5  -5 209516. 4263.84  13
   1  -5  -5 188900. 4749.65   1
   1  -5  -4 22801.3 1384.58   1
   1  -5  -4 27267.6 1175.63  13
   1  -5  -3 17656.4 1198.91   1
   1  -5  -3 21648.3 1005.11  13
   1  -5  -2 15001.0 769.309  13
   1  -5  -2 12629.8 982.292   1
   1  -5  -1 14071.5 717.956  13
   1  -5  -1 13402.2 970.691   1
   1  -5   0 131726. 2752.30  13
   1  -5   0 129143. 3347.86   1
   1  -5   1 18993.6 811.611  13
   1  -5   1 20840.8 1075.72   1
  -1  -5  -1 18811.0 790.008   8
   1  -5   2 637.016 139.279  13
   1  -5   2 619.900 155.948   1
  -1  -5  -2 550.533 132.312   8
  -1  -5  -3 283870. 5298.42   8
  -1  -5  -4 15581.9 928.116   8
  -1  -5  -5 15353.2 1055.20   8
  -1  -5  -5 17458.0 1143.33   1
  -1  -5  -6 2294.72 436.737   8
  -1  -5  -6 2275.09 420.165   1
  -1  -5  -7 25351.8 1598.64   8
  -1  -5  -8 5224.00 765.690   8
  -1  -5  -8 6873.62 994.769  11
   1   5   8 6226.79 500.388   3
  -1  -5  -9 4215.52 845.511  11
   1   5   9 4306.68 431.876   3
   1   5  10 6299.19 533.031   3
   1   5  11 69892.2 1966.69   3
  -1  -5 -12 49102.2 1808.24   9
   1   5  12 44527.4 1445.29   3
  -1  -5 -13 53781.0 1767.58   9
   1   5  13 48634.5 1442.32   3
  -1  -5 -14 327.472 113.525   9
  -1  -5 -15 157.395 57.5380  10
   1  -6 -14 16387.6 719.352  10
   1  -6 -13 12257.1 693.624  10
   1  -6 -12 107057. 2653.86  10
   1  -6 -11 651.036 222.676  10
  -1   6  11 557.759 143.216   3
  -1   6  10 39.1314 49.9182   3
   1  -6 -10 215.214 190.624  11
  -1   6   9 7363.55 542.520   3
   1  -6  -9 10672.5 1374.63  11
   1  -6  -8 3335.41 694.203  11
   1  -6  -7 61009.9 2826.99  11
   1  -6  -6 45237.5 2097.84   1
   1  -6  -6 59513.2 2206.46  13
   1  -6  -5 233.320 133.590   1
   1  -6  -5 184.396 104.311  13
   1  -6  -4 87017.2 2449.40  13
   1  -6  -4 82171.7 2886.42   1
   1  -6  -3 37702.0 1845.01   1
   1  -6  -3 37135.5 1407.11  13
   1  -6  -2 141.778 87.0293  13
   1  -6  -2 260.531 129.732   1
   1  -6  -1 24707.0 1074.27  13
   1  -6  -1 27119.7 1455.30   1
   1  -6   0 6813.44 672.484   1
   1  -6   1 135.178 92.4955   1
   1  -6   2 10954.5 752.715   1
  -1  -6  -4 38180.3 1852.15   1
  -1  -6  -5 5910.43 708.185   1
  -1  -6  -6 121468. 3653.79   1
  -1  -6  -6 115681. 3679.46  11
  -1  -6  -7 5529.40 797.725  11
   1   6   7 5595.80 484.484   3
  -1  -6  -8 12377.9 1320.49  11
   1   6   8 11334.1 710.302   3
   1   6   9 9903.26 672.934   3
  -1  -6  -9 10193.4 1337.97  11
   1   6  10 2981.54 358.449   3
  -1  -6 -10 3793.42 816.516  11
   1   6  11 9672.04 630.555   3
   1   6  12 43.6524 59.4206   3
  -1  -6 -12 73.1865 57.2617   9
  -1  -6 -13 1253.40 209.162   9
   1   6  13 1213.75 185.530   3
  -1  -6 -14 10874.2 567.822  10
   1  -7 -14 16764.8 632.411  10
   1  -7 -13 370.229 103.350  10
   1  -7 -12 5946.69 470.513  10
   1  -7 -11 12674.9 766.982  10
   1  -7 -10 2354.50 668.201  11
   1  -7 -10 2328.47 341.852  10
   1  -7  -9 154.182 155.141  11
   1  -7  -9 113.148 121.066  10
   1  -7  -8 12577.7 1384.78  11
   1  -7  -7 17432.6 1504.23  11
   1  -7  -6 47717.9 2348.52  11
   1  -7  -5 67729.2 2103.09  10
   1  -7  -5 95352.3 3126.89  11
   1  -7  -4 9877.47 947.295   1
   1  -7  -3 543.453 208.143   1
   1  -7  -2 118752. 3551.06   1
   1  -7  -1 2930.61 478.413   1
   1  -7   0 38.3256 38.4027   1
  -1  -7  -1 1567.83 372.285   1
   1  -7   1 1157.99 268.186   1
  -1  -7  -2 4215.65 623.425   1
  -1  -7  -3 75763.5 2859.94   1
  -1  -7  -4 20716.3 1306.73  11
  -1  -7  -4 21201.8 1433.16   1
  -1  -7  -5 1632.34 378.699  11
   1   7   5 1987.94 272.164   3
  -1  -7  -6 55517.2 2552.79  11
   1   7   6 63568.5 1811.48   3
   1   7   7 27368.0 1152.29   3
  -1  -7  -7 27590.7 1889.51  11
  -1  -7  -8 10013.8 1180.81  11
   1   7   8 9307.74 644.973   3
  -1  -7  -9 15026.6 1580.66  11
   1   7   9 14196.5 802.572   3
  -1  -7 -10 20991.2 1838.70  11
   1   7  10 18665.8 893.899   3
   1   7  11 9585.13 586.354   3
   1   7  12 10770.9 573.848   3
  -1  -7 -13 16065.7 703.099  10
   1  -8 -13 40918.4 1052.92  10
   1  -8 -12 254.116 93.0233  10
   1  -8 -11 106.761 52.6816  10
   1  -8 -10 17176.1 870.469  10
   1  -8  -9 3804.57 782.168  11
   1  -8  -9 3262.06 382.532  10
   1  -8  -8 11025.6 726.296  10
   1  -8  -8 13236.0 1427.94  11
   1  -8  -7 12447.4 758.755  10
   1  -8  -7 12690.4 1336.25  11
   1  -8  -6 30698.5 1968.11  11
   1  -8  -6 32043.7 1220.13  10
   1  -8  -5 4974.57 717.911  11
   1  -8  -4 6191.94 741.614  11
  -1  -8   4 5697.82 552.260  11
  -1  -8   3 124986. 3041.03  11
   1  -8  -3 121891. 3589.32  11
   1  -8  -2 40760.8 1796.76  11
  -1  -8   2 40062.9 1533.13  11
  -1  -8   1 1352.57 266.547  11
   1  -8  -1 1414.08 307.326  11
   1  -8   0 6236.87 619.238  11
  -1  -8   0 6411.41 622.580  11
   1  -8   1 85980.4 2420.95  11
  -1  -8  -1 75747.8 2526.87  11
   1  -8   2 3226.09 406.056  11
  -1  -8  -2 3959.02 541.972  11
  -1  -8  -3 1783.14 382.430  11
   1  -8   3 1570.50 289.043  11
  -1  -8  -4 5708.96 717.890  11
   1  -8   4 6014.89 563.534  11
   1   8   4 5459.79 454.236   3
  -1  -8  -5 79577.7 2979.22  11
   1  -8   5 78235.6 2306.23  11
   1   8   5 79864.5 2086.36   3
  -1  -8  -6 56540.9 2615.88  11
   1   8   6 54606.7 1667.96   3
   1  -8   6 53146.1 1840.23  11
  -1  -8  -7 15285.6 1404.44  11
   1   8   7 15801.6 827.023   3
   1  -8   7 12980.6 864.444  11
  -1  -8  -8 868.027 327.222  11
   1  -8   8 496.653 168.769  11
   1   8   8 927.205 195.593   3
   1   8   9 1901.70 265.217   3
   1  -8   9 1012.54 225.433  11
   1   8  10 4947.82 398.217   3
   1   8  11 24249.7 856.432   3
  -1  -8 -12 108.649 60.1933  10
  -1  -9  11 4183.10 337.320  11
   1  -9 -11 6286.20 380.439  10
   1  -9 -10 13707.5 650.889  10
  -1  -9  10 10269.8 626.009  11
   1  -9  -9 6665.15 942.508  11
  -1  -9   9 6340.44 537.703  11
   1  -9  -9 6718.34 485.049  10
  -1  -9   8 2260.65 329.627  11
   1  -9  -8 1956.60 272.686  10
   1  -9  -8 2457.99 565.416  11
   1  -9  -7 3286.95 643.761  11
   1  -9  -7 2576.30 309.883  10
  -1  -9   7 2939.29 394.405  11
   1  -9  -6 71037.1 3066.13  11
  -1  -9   6 71746.5 2164.50  11
   1  -9  -5 12117.5 1126.86  11
  -1  -9   5 11612.7 791.769  11
  -1  -9   4 52.7800 32.9486  11
   1  -9  -4 528.932 226.762  11
   1  -9  -3 4792.05 644.383  11
  -1  -9   3 5412.55 533.885  11
   1  -9  -2 8541.44 826.549  11
  -1  -9   2 8156.07 675.289  11
   1  -9  -1 3218.67 483.119  11
  -1  -9   1 2660.16 401.965  11
   1  -9   0 6641.73 673.243  11
  -1  -9   0 6370.56 661.289  11
   1  -9   1 3234.12 451.604  11
  -1  -9  -1 3202.72 480.343  11
  -1  -9  -2 31572.2 1628.13  11
   1  -9   2 32539.5 1452.23  11
  -1  -9  -3 48538.2 2141.81  11
   1  -9   3 46140.0 1718.31  11
   1  -9   4 50668.5 1778.34  11
  -1  -9  -4 49073.5 2244.87  11
   1  -9   5 26928.3 1230.66  11
  -1  -9  -5 24880.4 1634.24  11
  -1  -9  -6 1407.89 407.924  11
   1  -9   6 1362.47 249.334  11
  -1  -9  -7 8588.65 1033.47  11
   1  -9   7 9755.81 673.869  11
   1   9   7 8779.30 563.227   3
   1  -9   8 1033.47 198.577  11
  -1  -9  -8 1550.21 240.072  10
  -1  -9  -8 979.906 323.537  11
   1   9   8 838.619 160.932   3
   1   9   9 421.388 102.475   3
  -1  -9  -9 462.020 117.103  10
  -1  -9  -9 569.364 274.369  11
   1   9  10 6228.24 363.017   3
  -1  -9 -10 7183.30 410.532  10
  -1  -9 -11 2232.35 190.364  10
  -1 -10  10 1307.87 165.017  11
  -1 -10   9 362.086 106.480  11
   1 -10  -8 580.607 262.274  11
  -1 -10   8 233.031 101.861  11
   1 -10  -7 521.988 234.726  11
  -1 -10   7 516.272 141.655  11
  -1 -10   6 470.839 145.343  11
   1 -10  -6 693.405 270.734  11
   1 -10  -5 15438.0 1227.79  11
  -1 -10   5 14752.0 864.189  11
  -1 -10   4 54437.1 1832.14  11
   1 -10  -4 63152.0 2487.03  11
  -1 -10   3 3854.61 461.069  11
   1 -10  -3 4677.03 618.408  11
   1 -10  -2 677.272 233.072  11
  -1 -10   2 676.244 195.819  11
   1 -10  -1 4035.82 541.881  11
  -1 -10   1 4485.58 530.252  11
   1 -10   0 16618.8 1069.60  11
  -1 -10   0 15296.5 1017.80  11
  -1 -10  -1 18852.8 1167.01  11
   1 -10   1 20623.2 1165.42  11
  -1 -10  -2 2235.97 412.921  11
   1 -10   2 2619.56 399.980  11
   1 -10   3 83.3288 63.8037  11
  -1 -10  -3 116.143 101.421  11
  -1 -10  -4 8269.13 842.457  11
   1 -10   4 8407.44 682.749  11
  -1 -10  -5 15091.8 1184.35  11
   1 -10   5 14059.1 850.312  11
  -1 -10  -6 25227.0 1605.88  11
   1 -10   6 23333.8 1048.05  11
  -1 -10  -7 192.546 117.447  11
  -1 -10  -8 14069.9 1188.00  11
  -1 -11   8 2639.51 255.053  11
   1 -11  -7 13885.7 1009.25  11
  -1 -11   7 11319.5 625.994  11
   1 -11  -6 752.046 236.577  11
  -1 -11   6 988.314 193.959  11
  -1 -11   5 45894.0 1552.32  11
   1 -11  -5 52020.4 2071.96  11
   1 -11  -4 16620.2 1118.89  11
  -1 -11   4 15759.8 877.970  11
   1 -11  -3 19507.3 1177.68  11
  -1 -11   3 17292.1 946.873  11
   1 -11  -2 4742.47 559.122  11
  -1 -11   2 4402.47 469.148  11
  -1 -11   1 1514.76 284.054  11
   1 -11  -1 1184.24 254.976  11
  -1 -11   0 2049.20 335.079  11
   1 -11   0 2168.68 356.831  11
  -1 -11  -1 106.084 66.0625  11
   1 -11   1 69.3645 48.8669  11
  -1 -11  -2 6206.95 627.472  11
   1 -11   2 6998.19 604.892  11
   1 -11   3 40898.5 1483.91  11
  -1 -11  -3 36518.4 1624.26  11
  -1 -11  -4 187.509 127.200  11
   1 -11   4 90.5441 87.8028  11
  -1 -11  -5 322.176 135.902  11
  -1 -11  -6 15177.1 1054.43  11
  -1 -11  -7 10056.7 833.700  11
  -1 -12   4 15643.5 734.850  11
   1 -12  -3 22517.9 1078.33  11
  -1 -12   3 19660.2 882.809  11
   1 -12  -2 5707.66 528.537  11
  -1 -12   2 4907.68 436.602  11
   1 -12  -1 963.225 205.259  11
  -1 -12   1 678.319 168.981  11
  -1 -12   0 5008.34 459.782  11
   1 -12   0 6376.03 522.240  11
  -1 -12  -1 3003.10 358.560  11
   1 -12   1 2958.61 336.419  11
  -1 -12  -2 5771.29 514.227  11
  -1 -12  -3 330.698 131.593  11
  -1 -12  -4 9085.02 653.205  11
   2   0 -16 83350.0 2083.76   9
   2   0 -15 32.3540 59.5510   9
   2   0 -14 4506.11 545.853   9
   2   0 -13 40.3444 46.3165   9
   2   0 -12 733.488 255.028   9
   2   0 -11-51.8330 140.148   9
  -2   0  10 27093.0 1384.52   7
  -2   0   9 88.8429 35.6009   7
  -2   0   8 158433. 3750.48   7
   2   0  -8 178819. 4724.61  13
   2   0  -7 387.140 174.461  13
  -2   0   7 102.168 63.5156   7
   2   0  -6 82282.3 2407.50  13
  -2   0   6 81859.8 2198.58   7
   2   0  -5 269.950 113.033  13
   2   0  -4 7258.83 488.123  13
   2   0  -3 116.775 51.8273  13
   2   0  -3 94.5302 52.2744   2
   2   0  -2 154454. 3044.07   2
   2   0  -2 153631. 2782.48  13
   2   0  -1 75.4337 44.6455  13
   2   0   0 981710. 14446.2  13
   2   0   1 70.8608 15.8915  12
   2   0   1 85.6506 46.2659  13
   2   0   2 513356. 7895.26  12
  -2   0  -3 49.8801 69.0245   8
  -2   0  -4 2726.94 328.871   8
  -2   0  -5 13.1637 39.1590   8
  -2   0  -6 120083. 3317.18   8
  -2   0  -7 48.7107 81.8900   8
  -2   0  -8 94886.9 3353.49   8
  -2   0  -9 140.424 135.905   8
   2   0  10 1035.95 190.255   5
   2   0  11 59.1943 70.6304   5
   2   0  12 89529.6 2118.55   5
  -2   0 -13-4.56468 70.4006   9
  -2   0 -14 120.989 71.3533   9
  -2   0 -15-5.89089 30.0002   9
   2   1 -16 91.6415 60.4195   9
   2  -1 -16 29.7411 34.9712   9
   2   1 -15 869.625 198.780   9
   2  -1 -15 1067.23 232.237   9
   2  -1 -14 142.191 72.7548   9
   2   1 -14 33.9043 49.8438   9
   2  -1 -13 6763.50 736.619   9
   2   1 -13 6340.46 660.923   9
   2   1 -12 5458.73 635.719   9
   2  -1 -12 6278.28 746.538   9
   2   1 -11 61825.5 2320.97   9
   2  -1 -11 64372.7 2619.52   9
  -2   1  10 32702.7 1615.53   7
   2  -1 -10 36409.0 2205.88  13
   2  -1 -10 34954.3 1891.00   9
   2   1 -10 32532.7 1566.47   9
  -2   1   9 44306.7 1850.81   7
  -2  -1   9 39274.9 1603.07   7
   2  -1  -8 8621.26 884.671  13
  -2   1   8 9634.66 780.322   7
  -2  -1   8 7752.51 637.970   7
   2  -1  -7 8709.09 806.194  13
  -2  -1   7 8600.01 637.264   7
   2   1  -6 4598.01 420.351  13
  -2  -1   6 3413.22 381.778   7
   2  -1  -6 3764.70 455.325  13
   2  -1  -6 4343.02 381.193   2
   2  -1  -5 26708.1 1008.19   2
   2  -1  -5 24449.0 1082.32  13
  -2  -1   5 25336.6 1045.38   7
   2  -1  -4 14287.0 714.417   2
  -2  -1   4 13528.3 689.809   7
   2   1  -4 13555.1 551.864  13
   2  -1  -4 13547.3 733.339  13
   2  -1  -3 506.061 116.437  13
   2   1  -3 360.778 75.2545  13
  -2  -1   3 402.503 110.664   7
   2  -1  -3 435.924 115.589   2
   2  -1  -2 79404.8 1841.85  13
   2  -1  -2 81544.5 1949.60   2
   2   1  -2 87272.8 1630.59  13
  -2  -1   2 88419.0 1850.93   7
   2   1  -1 22150.6 646.702  13
   2  -1  -1 22823.9 787.790  13
  -2  -1   1 23150.0 693.103   7
   2  -1   0 943116. 14508.7  13
   2   1   0 961124. 14246.4  13
   2  -1   1 622828. 9686.69   2
   2   1   1 637492. 9406.44  12
   2  -1   1 623191. 9676.96  13
   2  -1   2 18318.3 708.602   2
   2  -1   2 19069.3 775.525  13
   2   1   2 18485.0 640.796  12
   2  -1   2 20238.0 739.698  12
   2  -1   3 121031. 2409.81   2
  -2   1  -3 127115. 2538.72   8
  -2  -1  -3 126169. 2670.92   8
  -2  -1  -4 1497.73 247.935   8
  -2   1  -4 1651.43 242.502   8
  -2  -1  -5 16277.7 946.268   8
  -2   1  -5 16264.8 932.282   8
  -2   1  -6 2062.40 361.935   8
  -2  -1  -6 2365.69 400.246   8
  -2   1  -7 52540.8 2145.86   8
  -2  -1  -7 54515.1 2291.32   8
  -2   1  -8 9972.34 963.961   8
  -2  -1  -8 10203.6 1043.41   8
  -2   1  -9 61541.8 2729.35   8
  -2  -1  -9 61097.0 2871.07   8
   2  -1  10 24083.3 951.008   5
   2   1  10 25670.4 985.785   5
   2   1  10 22255.1 935.866   3
   2  -1  11 43085.4 1325.04   5
   2   1  11 41082.6 1327.26   5
   2   1  11 39159.9 1324.03   3
  -2   1 -12 5016.57 578.864   9
   2  -1  12 5053.70 407.826   5
   2   1  12 5478.76 428.944   5
  -2   1 -13 3586.69 462.763   9
  -2  -1 -13 3565.99 498.111   9
  -2  -1 -14 8613.63 694.303   9
  -2   1 -14 8628.34 653.293   9
  -2  -1 -15 3074.45 357.108   9
   2   2 -16 6824.36 454.127   9
   2  -2 -16 7613.14 496.795   9
   2   2 -15 4529.13 437.790   9
   2  -2 -15 5085.66 483.582   9
   2   2 -14 362.872 142.462   9
   2  -2 -14 492.541 170.268   9
   2  -2 -13 14331.6 1042.03   9
   2   2 -13 12462.1 890.145   9
   2   2 -12 833.528 228.629   9
   2  -2 -12 1275.60 333.839   9
   2  -2 -11 39863.8 1711.48  10
   2   2 -11 35544.1 1591.18   9
   2  -2 -11 38167.2 1957.54   9
   2   2 -10 25335.1 1247.98   9
  -2   2  10 29839.7 1594.39   7
   2  -2 -10 28857.1 1668.04   9
   2  -2  -9 41728.2 2108.03  13
  -2   2   9 40755.1 1875.86   7
   2  -2  -8 9309.88 869.799  13
   2  -2  -7 97477.9 2876.56  13
   2  -2  -6 394.765 156.619  13
   2  -2  -6 700.653 165.472   2
   2  -2  -5 1095.10 221.067  13
   2  -2  -5 1210.78 211.297   2
  -2  -2   5 1267.75 217.718   7
   2  -2  -4 53839.0 1708.58  13
   2  -2  -4 56451.3 1679.14   2
   2   2  -3 36506.0 725.795  13
   2  -2  -3 35812.2 1232.53   2
   2  -2  -3 36487.6 1217.44  13
   2  -2  -2 201206. 3730.17  13
   2  -2  -2 202186. 3822.47   2
   2  -2  -1 35528.8 1158.46   2
   2  -2  -1 36997.0 1125.82  13
   2  -2   0 21055.7 811.304  13
   2  -2   0 20910.4 850.758   2
   2  -2   0 20406.9 729.719  12
   2  -2   1 292657. 4814.29  12
   2  -2   1 283818. 5018.74   2
   2   2   1 293412. 4568.22  12
   2  -2   1 285791. 4923.74  13
  -2   2  -2 186961. 3117.12   8
   2   2   2 177111. 3127.50  12
   2  -2   2 183318. 3419.12   2
   2  -2   2 187490. 3493.47  13
  -2  -2  -3 40011.0 1314.42   8
   2  -2   3 38829.7 1173.59   2
   2  -2   3 36608.9 1219.22  13
  -2   2  -3 39312.4 1134.11   8
   2  -2   4 111.845 49.7653   2
  -2   2  -4 60.8209 60.0573   8
  -2  -2  -4 100.025 74.2133   8
  -2   2  -5 4812.06 478.136   8
  -2  -2  -5 4797.99 524.437   8
  -2  -2  -6 21610.7 1279.39   8
  -2   2  -6 23200.8 1197.33   8
  -2  -2  -7 10474.3 992.727   8
  -2  -2  -8 19.4338 57.1315   8
   2   2   9 59757.6 1705.02   3
   2   2   9 62462.5 1623.10   5
   2  -2   9 59602.2 1564.32   5
   2   2  10 9521.03 578.275   5
   2   2  10 8634.49 593.080   3
   2  -2  10 8727.24 538.833   5
   2  -2  11 93687.8 2161.24   5
   2   2  11 94477.5 2246.92   5
   2   2  11 95598.9 2332.83   3
   2   2  12 6735.58 475.547   5
   2   2  12 6127.85 484.498   3
  -2  -2 -13 9231.01 793.858   9
  -2  -2 -14 119.263 86.6547   9
  -2  -2 -15 656.848 160.150   9
   2  -3 -16 610.126 123.540   9
   2  -3 -15 970.282 193.721   9
   2   3 -15 923.172 174.315   9
   2   3 -14 266.461 99.9349   9
   2  -3 -14 719.007 190.693   9
   2  -3 -13 4168.23 446.078  10
   2   3 -13 3501.34 429.828   9
   2  -3 -13 4393.36 525.056   9
   2   3 -12 724.426 204.923   9
   2  -3 -12 875.346 261.329   9
   2  -3 -12 1176.17 261.484  10
   2   3 -11 581.734 196.502   9
   2  -3 -11 700.582 231.379   9
   2  -3 -11 487.799 220.568  10
   2  -3 -10 77235.4 3107.95  10
   2   3 -10 97369.9 2641.72   9
   2  -3  -9 1182.83 323.461  13
   2  -3  -8 53359.2 2186.01  13
   2  -3  -7 182.629 114.563  13
   2  -3  -6 6817.92 616.086  13
   2  -3  -6 6446.97 579.159   2
   2  -3  -5 30396.8 1300.06   2
   2  -3  -5 34570.5 1379.58  13
   2  -3  -4 19234.1 951.768  13
   2  -3  -4 17129.8 939.781   2
   2  -3  -3 6542.39 557.402   2
   2  -3  -3 7036.50 513.690  13
   2  -3  -2 100108. 2541.39   2
   2  -3  -2 98385.0 2040.71  12
   2  -3  -2 101583. 2324.66  13
   2  -3  -1 21173.3 997.883   2
   2  -3  -1 22317.6 898.810  13
   2  -3  -1 21777.8 756.349  12
   2  -3   0 289028. 5017.51  13
   2  -3   0 296266. 4780.99  12
   2   3   1 39574.2 931.870  12
   2  -3   1 39184.7 1216.04  13
   2  -3   1 38322.6 1313.88   2
   2  -3   1 35345.5 1109.20  12
   2  -3   2 24892.4 1012.59   2
   2  -3   2 23601.2 937.754  13
   2  -3   3 6448.65 495.581   2
   2  -3   3 5919.79 473.180  13
  -2  -3  -3 5936.41 503.236   8
   2  -3   4 3733.67 354.076   2
  -2  -3  -4 3226.36 403.615   8
  -2  -3  -5 4964.38 561.767   8
  -2  -3  -6 3729.64 534.909   8
  -2  -3  -7 24676.0 1583.29   8
  -2  -3  -8 124812. 4187.43   8
   2   3   9 3832.54 392.119   3
   2  -3   9 3297.68 298.609   5
   2   3   9 3886.01 352.578   5
   2  -3  10 29120.3 1008.24   5
   2   3  10 31335.0 1214.36   3
   2   3  11 12396.9 727.415   3
   2   3  11 13388.2 691.777   5
   2   3  12 10419.2 639.032   3
   2   3  12 10422.0 580.895   5
   2   3  13 61.3861 55.8736   3
  -2  -3 -14 74.6254 68.6556   9
  -2  -3 -15 3900.62 365.277   9
   2  -4 -15 11794.8 599.093   9
   2  -4 -14 1788.11 263.179   9
   2  -4 -14 1827.36 257.264  10
   2   4 -13 8540.75 619.599   9
   2  -4 -13 7400.09 594.303  10
   2  -4 -13 8697.17 664.440   9
   2   4 -12 173.774 106.717   9
   2  -4 -12 116.596 80.9146   9
   2  -4 -12 146.337 91.1910  10
   2   4 -11 248.160 123.876   9
   2  -4 -11 59.1085 40.8629   9
   2  -4 -11 68.1396 102.310  10
   2   4 -10 11162.8 775.610   9
   2  -4 -10 12499.3 920.491   9
  -2   4   9 19741.9 975.945   3
   2   4  -9 18350.2 939.094   9
   2  -4  -8 52409.7 2196.61  13
   2  -4  -7 65341.3 2346.98  13
   2  -4  -6 11665.3 878.338   2
   2  -4  -6 13684.4 948.985  13
   2  -4  -5 2559.89 374.555  13
   2  -4  -5 2413.28 394.830   2
   2  -4  -4 10642.9 710.106  13
   2  -4  -4 9292.24 812.185   2
   2  -4  -3 10214.8 664.156  13
   2  -4  -3 10528.3 885.385   2
   2  -4  -3 10889.4 491.668  12
   2  -4  -2 160087. 3320.37  13
   2  -4  -2 150767. 3966.35   2
   2  -4  -2 153784. 2749.27  12
   2  -4  -1 17720.6 882.691  13
   2  -4  -1 17567.8 1141.38   2
   2  -4   0 41126.0 1371.27  13
   2  -4   0 42205.5 1718.28   2
   2  -4   1 22093.7 950.400  13
   2  -4   1 22628.3 1137.57   2
   2  -4   2 42066.2 1395.76  13
   2  -4   2 43441.4 1559.98   2
   2  -4   3 1779.21 271.186  13
   2  -4   3 2277.81 321.978   2
  -2  -4  -4 13743.8 909.306   8
   2  -4   4 14558.0 837.642   2
  -2  -4  -5 3432.98 483.503   8
  -2  -4  -6 15214.5 1163.45   8
  -2  -4  -7 31760.8 1888.66   8
  -2  -4  -8 28688.8 2182.79  11
   2   4   8 24956.6 1057.54   3
   2   4   9 2346.92 310.196   3
   2   4   9 2399.27 278.099   5
   2   4  10 2523.57 330.464   3
   2   4  10 3036.30 314.855   5
   2   4  11 12708.1 738.547   3
   2   4  11 13717.8 661.358   5
   2   4  12 4948.30 422.726   3
   2   4  12 4509.53 353.792   5
  -2  -4 -13 1388.87 286.037   9
   2   4  13 1107.59 185.509   3
  -2  -4 -14 108.217 72.7399   9
  -2  -4 -15 6838.59 438.887   9
   2  -5 -15 11661.1 521.713  10
   2  -5 -14 1587.73 224.190  10
   2  -5 -13 205.224 107.357  10
   2  -5 -12 3084.37 394.190  10
   2  -5 -11 30061.0 1352.59  10
   2  -5 -10 4939.84 548.081  10
   2  -5  -9 70265.0 3598.64  11
   2  -5  -9 67644.0 2230.09  10
   2  -5  -8 2835.18 681.898  11
   2  -5  -8 4279.56 541.065  10
   2  -5  -7 37346.5 1785.66  13
   2  -5  -6 763.111 241.454   2
   2  -5  -6 918.243 247.179  13
   2  -5  -5 41962.3 1973.12   2
   2  -5  -5 47834.7 1750.85  13
   2  -5  -4 575.401 220.563   2
   2  -5  -4 1056.43 232.641  13
   2  -5  -3 1557.36 381.778   2
   2  -5  -3 1841.42 297.115  13
   2  -5  -2 259.954 104.012  13
   2  -5  -1 33663.9 1328.73  13
   2  -5   0 57483.8 1811.64  13
   2  -5   1 76977.2 2084.24  13
   2  -5   1 63828.8 2357.13   2
   2  -5   2 246.595 125.312   2
   2  -5   2 208.151 90.9312  13
  -2  -5  -2 261.884 116.715   8
  -2  -5  -3 126986. 3132.11   8
   2  -5   3 119918. 2898.79  13
   2  -5   3 124770. 3148.82   2
  -2  -5  -4 26627.6 1367.36   8
  -2  -5  -5 7806.97 779.788   8
  -2  -5  -6 10146.1 969.131   1
  -2  -5  -6 9990.52 987.603   8
   2   5   7 18341.7 883.975   3
  -2  -5  -7 19361.6 1568.06  11
   2   5   8 6072.74 511.016   3
  -2  -5  -8 5879.82 948.701  11
  -2  -5  -9 75331.3 3747.72  11
   2   5   9 67056.4 1962.35   3
   2   5  10 4253.51 435.862   3
   2   5  11 10681.7 666.473   3
   2   5  12 3963.43 361.909   3
   2   5  13 1332.44 191.646   3
  -2  -5 -13 1558.67 265.346   9
  -2  -5 -14-77.1356 61.4581   9
   2  -6 -14 42.5838 24.2255  10
   2  -6 -13 1159.77 199.258  10
   2  -6 -12 20756.5 976.316  10
   2  -6 -11 126.063 91.9802  10
   2  -6 -10 42752.3 1595.86  10
   2  -6  -9 14721.7 897.993  10
   2  -6  -9 15435.6 1645.37  11
   2  -6  -8 74308.0 3556.38  11
   2  -6  -8 70133.2 2120.35  10
   2  -6  -7 46078.6 2541.08  11
   2  -6  -7 45881.8 1582.44  10
   2  -6  -6 1256.02 334.920   2
   2  -6  -6 4355.43 416.201  10
   2  -6  -5 47533.2 1849.21  13
   2  -6  -5 43229.8 2125.87   2
   2  -6  -4 81104.3 2430.95  13
   2  -6  -4 72226.5 2940.39   2
   2  -6  -3 3140.63 424.477  13
   2  -6  -3 2405.61 513.116   2
   2  -6  -2 125588. 3170.75  13
   2  -6  -1 26403.0 1253.22  13
   2  -6   0 48332.8 1736.38  13
  -2  -6  -1 1460.91 264.002   8
   2  -6   1 1717.06 296.193  13
   2  -6   1 1720.21 373.587   2
  -2  -6  -2 46877.0 1673.68   8
   2  -6   2 44202.2 1888.51   2
   2  -6   3 563.702 181.461   2
  -2  -6  -3 427.655 163.381   8
  -2  -6  -4 33266.3 1613.84   8
  -2  -6  -5 7731.62 828.968   8
  -2  -6  -5 7880.57 900.227   1
   2   6   5 8757.81 588.081   3
  -2  -6  -6 32043.8 1879.72  11
   2   6   6 33145.6 1252.04   3
  -2  -6  -7 3240.85 644.708  11
   2   6   7 3728.94 400.393   3
  -2  -6  -8 10980.5 1294.56  11
   2   6   8 9694.42 673.514   3
  -2  -6  -9 18198.7 1744.62  11
   2   6   9 17008.1 893.340   3
   2   6  10 27590.2 1143.40   3
   2   6  11 70.4907 46.2496   3
  -2  -6 -12 17853.9 900.078   9
   2   6  12 17230.7 745.234   3
  -2  -6 -13 2516.49 282.386   9
   2   6  13 2459.65 238.881   3
   2  -7 -13 1166.08 177.792  10
   2  -7 -12 7571.96 520.050  10
   2  -7 -11 24226.3 1051.68  10
   2  -7 -10 12426.8 766.957  10
   2  -7  -9 7817.50 1126.61  11
   2  -7  -9 6028.02 546.048  10
   2  -7  -8 28091.8 2113.55  11
   2  -7  -8 25761.5 1158.02  10
   2  -7  -7 2810.36 603.366  11
   2  -7  -7 2731.29 351.348  10
   2  -7  -6 33888.9 2039.66  11
   2  -7  -6 32664.8 1242.61  10
   2  -7  -5 36395.0 1937.10  11
   2  -7  -5 35108.6 1233.59  10
   2  -7  -4 1428.08 220.545  10
   2  -7  -4 1258.34 308.963  11
   2  -7  -3 141.720 147.896   2
   2  -7  -3 70.6904 31.1668  13
  -2  -7   3 64.9189 37.8581  11
   2  -7  -2 14309.6 1255.98   2
   2  -7  -1 9911.11 1009.86   2
   2  -7   0 235208. 5724.14   2
   2  -7   1-1.58208 22.4011   2
   2  -7   2 529.082 193.882   2
  -2  -7  -2 841.104 240.599  11
   2   7   2 703.907 165.726   3
  -2  -7  -3 397.388 179.860  11
   2   7   3 121.971 64.8337   3
  -2  -7  -4 4415.72 606.327  11
   2   7   4 4797.07 445.799   3
  -2  -7  -5 1438.67 363.019  11
   2   7   5 1732.95 265.833   3
   2   7   6 18461.8 927.414   3
  -2  -7  -6 16968.7 1369.07  11
   2   7   7 2391.15 323.031   3
  -2  -7  -7 2597.00 571.292  11
   2   7   8 116107. 2789.19   3
  -2  -7  -8 119038. 4469.05  11
  -2  -7  -9 24581.8 1942.85  11
   2   7   9 22052.6 1020.94   3
   2   7  10 11929.6 682.943   3
   2   7  11 205.463 74.9260   3
   2   7  12 1924.70 215.115   3
  -2  -7 -13 944.733 149.032  10
   2  -8 -12 1281.22 180.819  10
   2  -8 -11 12867.6 663.465  10
   2  -8 -10 814.993 180.184  10
   2  -8  -9 57773.4 2949.53  11
   2  -8  -9 51241.5 1633.25  10
   2  -8  -8 259.893 181.951  11
   2  -8  -8 196.887 89.6281  10
   2  -8  -7 77603.1 2142.59  10
   2  -8  -7 88214.0 3599.43  11
   2  -8  -6 117.927 104.586  11
   2  -8  -6 219.143 101.496  10
   2  -8  -5 44503.4 2214.28  11
   2  -8  -5 42023.4 1383.48  10
  -2  -8   5 45987.0 1675.28  11
   2  -8  -4 2365.12 459.939  11
  -2  -8   4 2493.32 358.294  11
   2  -8  -3 2551.17 442.783  11
  -2  -8   3 3024.39 395.135  11
  -2  -8   2 552.181 165.282  11
   2   8  -2 347.649 143.266   3
   2   8  -1 35023.9 1289.96   3
  -2  -8   1 37077.0 1526.54  11
  -2  -8   0 973.404 254.678  11
   2   8   0 815.904 180.391   3
   2   8   1 96410.2 2309.56   3
  -2  -8  -1 96980.8 2955.75  11
  -2  -8  -2 978.915 272.067  11
   2   8   2 523.300 136.575   3
  -2  -8  -3 1190.50 312.047  11
   2   8   3 1624.33 250.985   3
  -2  -8  -4 205.733 133.383  11
   2   8   4 239.308 112.786   3
  -2  -8  -5 7682.64 871.050  11
   2   8   5 8491.76 606.292   3
  -2  -8  -6 6884.63 890.924  11
   2   8   6 6243.01 521.173   3
   2   8   7 482.513 145.905   3
  -2  -8  -7 255.888 135.027  11
  -2  -8  -8 7622.83 1008.29  11
   2   8   8 6911.69 528.857   3
   2   8   9 185.752 70.5414   3
  -2  -8  -9 184.912 102.761  11
   2   8  10 527.521 123.338   3
   2   8  11 16254.5 635.196   3
   2  -9 -11 1375.33 170.923  10
  -2  -9  11 1064.83 168.961  11
  -2  -9  10 33645.5 1179.83  11
   2  -9 -10 34748.1 1094.07  10
  -2  -9   9 3469.27 388.380  11
   2  -9  -9 3245.53 328.577  10
   2  -9  -8 8608.07 561.793  10
   2  -9  -8 10103.5 1118.46  11
  -2  -9   8 8454.09 647.229  11
   2  -9  -7 9967.62 612.277  10
   2  -9  -7 12314.1 1232.18  11
  -2  -9   7 11862.2 777.320  11
   2  -9  -6 9657.59 1033.25  11
  -2  -9   6 8573.32 666.020  11
   2  -9  -5 32635.9 1863.42  11
  -2  -9   5 30309.3 1315.28  11
   2  -9  -4 1238.63 331.303  11
  -2  -9   4 1165.67 242.428  11
  -2  -9   3 507.023 153.170  11
   2  -9  -3 450.840 211.956  11
   2  -9  -2 27774.1 1488.19  11
  -2  -9   2 28127.7 1306.35  11
  -2  -9   1 3720.85 486.922  11
  -2  -9   0 12316.4 937.695  11
   2   9   1 38601.3 1275.94   3
  -2  -9  -1 39641.9 1771.03  11
  -2  -9  -2 4719.67 612.248  11
   2   9   2 4838.92 415.254   3
   2   9   3 7020.66 511.644   3
  -2  -9  -3 5946.71 728.290  11
  -2  -9  -4 2481.25 482.319  11
   2   9   4 2734.77 319.937   3
  -2  -9  -5 20705.3 1461.95  11
   2   9   5 19093.8 892.258   3
  -2  -9  -6 9018.91 1004.30  11
   2   9   6 8804.24 573.040   3
  -2  -9  -7 4247.09 696.295  11
   2   9   7 3065.93 318.599   3
  -2  -9  -8 34044.5 1994.01  11
   2   9   8 27253.1 978.416   3
  -2  -9  -9 2901.51 267.910  10
   2   9   9 2749.60 257.768   3
   2   9  10 10788.2 455.657   3
  -2  -9 -10 10029.9 424.311  10
  -2 -10   9 909.944 159.487  11
  -2 -10   8 11698.9 656.585  11
   2 -10  -7 3206.36 534.939  11
  -2 -10   7 2922.87 345.795  11
   2 -10  -6 485.086 197.258  11
  -2 -10   6 553.288 160.419  11
   2 -10  -5 24509.3 1501.43  11
  -2 -10   5 21940.9 1045.30  11
  -2 -10   4 5047.46 498.003  11
   2 -10  -4 5804.41 694.617  11
   2 -10  -3 31551.2 1598.26  11
  -2 -10   3 28949.0 1301.65  11
  -2 -10   2 57471.4 1972.92  11
  -2 -10   1 390.507 163.138  11
  -2 -10   0 264.745 122.681  11
  -2 -10  -1 207.602 94.6538  11
  -2 -10  -2 90257.0 2864.30  11
  -2 -10  -3 13140.1 1021.67  11
  -2 -10  -4 280.090 164.399  11
   2  10   5 17001.8 710.582   3
  -2 -10  -5 16598.8 1217.48  11
  -2 -10  -6 7290.50 813.024  11
   2  10   6 5775.48 382.315   3
  -2 -10  -7 23071.3 1444.98  11
   2  10   7 18228.8 663.743   3
   2  10   8 2583.41 203.708   3
  -2 -11   7 4197.91 359.545  11
  -2 -11   6 3841.84 373.047  11
  -2 -11   5 2448.98 310.754  11
  -2 -11   4 642.027 169.080  11
  -2 -11   3 1601.94 262.929  11
  -2 -11   2 1723.09 282.328  11
  -2 -11   1 50010.7 1721.57  11
  -2 -11   0 1611.73 298.608  11
  -2 -11  -1 4818.10 518.627  11
  -2 -11  -2-43.2044 57.5893  11
  -2 -11  -3 13113.1 904.061  11
  -2 -11  -4 76.0596 68.0730  11
  -2 -11  -5 1009.23 255.120  11
  -2 -11  -6 10379.8 802.387  11
  -2 -12   3 1047.16 178.136  11
  -2 -12   2 1812.27 247.971  11
  -2 -12   1 1456.86 228.928  11
  -2 -12   0 2659.52 312.713  11
  -2 -12  -1 8169.87 571.457  11
  -2 -12  -2 2759.34 332.645  11
   3   0 -16 28351.0 1004.29   9
   3   0 -15 10.8074 40.2153   9
   3   0 -14 16473.4 1016.92   9
   3   0 -13-21.4843 61.2331   9
   3   0 -12 23968.8 1471.57   9
   3   0 -11 57.7560 43.6110   9
   3   0 -10 72180.0 2753.59   9
  -3   0   9 105.438 80.1953   7
  -3   0   8 86919.0 2681.54   7
   3   0  -7 14.1923 45.6336  13
  -3   0   7 25.5535 39.8041   7
  -3   0   6 71113.8 2243.66   7
   3   0  -6 79213.5 2229.95  13
   3   0  -5 19.2231 17.6763  13
  -3   0   5-12.4166 33.2519   7
   3   0  -4 66318.3 1807.12  13
   3   0  -3 216.654 85.6811  13
   3   0  -2 560417. 8934.19  13
   3   0  -1 60.2972 44.6633  13
   3   0   0 14853.1 712.564  13
   3   0   0 13523.8 695.802  12
   3   0   1 99.9317 63.6908  12
   3   0   1 24.8906 53.5792  13
   3   0   2 193516. 3651.32  12
  -3   0  -3 68.9299 83.0473   8
   3   0   3 116.818 75.3502  12
  -3   0  -4 1585.02 292.967   8
  -3   0  -5-71.6301 77.7009   8
  -3   0  -6 321953. 6802.81   8
  -3   0  -7-14.8799 79.4046   8
  -3   0  -8 56850.3 2707.92   8
   3   0   8 64568.2 1682.49   5
   3   0   9 65.5416 35.5670   5
   3   0  10 26732.4 1041.24   5
   3   0  11 71.3173 77.0490   5
   3   0  12 55979.1 1530.78   5
  -3   0 -13 8.78775 53.3648   9
   3   0  13 82.7414 48.0827   5
  -3   0 -14 16691.3 851.847   9
   3   1 -16 72.5697 43.6023   9
   3  -1 -16 151.994 74.2802   9
   3   1 -15 1788.98 272.408   9
   3  -1 -15 1871.69 289.963   9
   3   1 -14 24475.9 1219.87   9
   3  -1 -14 25727.6 1284.21   9
   3   1 -13 35165.7 1616.67   9
   3  -1 -13 36938.6 1745.48   9
   3   1 -12 14454.8 1066.31   9
   3  -1 -12 14732.9 1177.70   9
   3   1 -11 18856.0 1236.26   9
   3  -1 -11 15987.1 1291.44   9
   3   1 -10 3421.32 504.490   9
   3  -1 -10 3192.85 574.064   9
  -3   1   9 21662.3 1339.97   7
  -3  -1   9 20665.2 1188.42   7
   3  -1  -8 39799.4 2099.53  13
  -3   1   8 44975.4 1891.78   7
  -3  -1   7 50450.0 1834.37   7
   3  -1  -7 61860.3 2353.71  13
   3  -1  -6 1000.50 254.994  13
  -3  -1   6 1331.47 268.129   7
  -3  -1   5 111209. 2769.77   7
   3  -1  -5 105226. 2797.80  13
   3  -1  -4 194696. 3930.47  13
   3   1  -4 186101. 3434.29  13
  -3  -1   4 181068. 3806.03   7
   3  -1  -4 186061. 4015.58   2
   3  -1  -3 30870.8 1208.21  13
  -3  -1   3 33830.5 1183.78   7
   3   1  -3 33244.2 1020.21  13
   3  -1  -3 32454.2 1316.30   2
   3  -1  -2 10329.6 651.966  13
   3   1  -2 10205.4 523.321  13
  -3  -1   2 10267.8 555.142   7
   3  -1  -2 9860.46 681.932   2
   3   1  -1 682.249 133.281  13
   3  -1  -1 748.472 179.288   2
  -3  -1   1 741.671 126.534   7
   3  -1  -1 934.068 183.357  12
   3  -1  -1 768.196 167.589  13
   3  -1   0 26718.7 986.776  12
   3   1   0 25473.2 969.245  12
   3  -1   1 72190.8 1917.95  13
   3  -1   1 67438.3 1931.21   2
   3  -1   2 5424.81 472.276  13
   3  -1   2 5584.60 448.071  12
   3   1   2 5348.34 397.662  12
  -3   1  -3 8484.39 581.662   8
   3   1   3 8885.95 588.975  12
  -3  -1  -4 76439.0 2259.33   8
  -3   1  -4 79009.8 2231.18   8
  -3  -1  -5 33976.8 1560.79   8
  -3   1  -5 34440.0 1523.95   8
  -3   1  -6 1486.61 333.420   8
  -3  -1  -6 1243.79 315.459   8
  -3  -1  -7 19048.8 1435.99   8
   3  -1   8 166.201 73.3722   5
   3   1   8 185.018 65.8710   5
  -3  -1  -8-28.9438 124.393   8
   3   1   9 23110.2 948.547   5
   3  -1   9 23881.1 942.771   5
   3  -1  10 11529.2 647.190   5
   3   1  10 10987.7 640.788   5
   3   1  11 3878.37 371.414   5
   3  -1  11 5019.38 416.946   5
   3  -1  12 430.315 116.649   5
   3   1  12 941.825 170.919   5
  -3  -1 -13 6765.15 631.740   9
   3   1  13 6324.84 420.658   5
  -3  -1 -14 1572.00 264.570   9
   3   2 -16 5566.32 376.892   9
   3  -2 -16 5186.85 360.875   9
   3   2 -15 13511.0 736.858   9
   3  -2 -15 15028.5 772.901   9
   3   2 -14 526.694 149.650   9
   3  -2 -14 544.394 168.236   9
   3   2 -13 4508.41 513.485   9
   3  -2 -13 4483.55 554.877   9
   3   2 -12 3760.08 488.335   9
   3  -2 -12 3317.38 523.508   9
   3  -2 -11 36993.1 1611.59  10
   3   2 -11 32203.4 1520.60   9
   3  -2 -11 36412.4 1896.39   9
   3  -2 -10 45504.1 1899.46  10
   3   2 -10 43196.7 1744.91   9
   3  -2 -10 47130.1 2208.23   9
   3  -2  -9 8545.17 1051.95  13
  -3   2   9 7645.25 832.654   7
   3   2  -9 6139.55 594.828   9
   3  -2  -8 22052.2 1559.52  13
   3  -2  -7 70352.5 2629.85  13
   3  -2  -6 3579.10 499.248  13
  -3  -2   6 3329.05 408.827   7
   3  -2  -6 3050.07 410.305   2
   3  -2  -5 70250.6 2189.90   2
   3  -2  -5 68323.4 2204.29  13
  -3  -2   5 74872.1 2062.06   7
   3  -2  -4 13381.8 876.822   2
   3  -2  -4 12378.6 814.051  13
  -3  -2   4 13984.1 739.822   7
   3  -2  -3 2504.84 363.101   2
  -3  -2   3 2611.37 279.033   7
   3  -2  -3 2525.08 340.323  13
   3  -2  -2 1064.84 232.647   2
   3  -2  -2 965.459 205.367  13
   3  -2  -2 1169.17 211.866  12
   3  -2  -1 1061.05 226.260   2
   3  -2  -1 1239.60 209.519  12
   3  -2  -1 1562.95 257.529  13
   3  -2   0 1346.18 248.398   2
   3  -2   0 1578.41 257.942  13
   3  -2   0 1331.70 211.327  12
   3   2   0 1209.13 193.700  12
   3  -2   1 7710.34 590.957   2
   3  -2   1 7922.34 546.834  12
   3  -2   1 8437.94 606.817  13
   3   2   1 7184.81 456.652  12
   3  -2   2 13464.5 785.958   2
   3  -2   2 14311.4 823.960  13
   3   2   2 13691.2 643.842  12
   3  -2   2 16051.3 829.730  12
   3  -2   3 227893. 4479.69   2
  -3  -2  -4 54630.3 1916.18   8
  -3  -2  -5 46103.5 1887.51   8
  -3  -2  -6 34453.2 1757.36   8
  -3  -2  -7 16531.8 1334.98   8
   3   2   8 6950.49 509.338   3
   3  -2   8 6686.17 453.263   5
   3   2   8 7172.62 500.261   5
   3   2   9 637.466 143.552   5
   3   2   9 442.557 133.817   3
   3  -2   9 443.524 121.561   5
   3  -2  10 25781.9 977.906   5
   3   2  10 27428.2 1050.94   5
   3   2  10 26674.1 1058.18   3
   3   2  11 82247.1 2006.83   3
   3  -2  11 81797.0 1921.55   5
   3  -2  12 3196.46 304.468   5
   3   2  12 3809.94 335.328   5
   3   2  12 3168.80 321.608   3
   3   2  13 11016.1 537.214   5
  -3  -2 -14 293.317 119.543   9
   3   3 -15 316.308 95.1474   9
   3  -3 -15 288.868 91.0251   9
   3   3 -14 62216.5 1821.43   9
   3  -3 -14 65503.1 1855.86   9
   3   3 -13 232.320 105.887   9
   3  -3 -13 397.404 148.068   9
   3  -3 -13 221.560 86.6144  10
   3   3 -12 601.083 178.060   9
   3  -3 -12 739.614 199.243   9
   3  -3 -12 521.035 180.257  10
   3  -3 -11 27197.0 1429.20  10
   3   3 -11 23879.4 1221.97   9
   3  -3 -11 29028.0 1478.30   9
   3  -3 -10 4209.53 601.722  10
   3   3 -10 4288.00 485.846   9
   3  -3 -10 5628.43 650.390   9
   3   3  -9 121.587 76.5579   9
   3  -3  -9 169.145 115.559   9
   3  -3  -9 68.2645 89.1101  10
   3  -3  -8 7455.73 854.515  13
   3  -3  -7 4461.19 603.150  13
   3  -3  -6 69046.7 2342.20   2
   3  -3  -6 60143.6 2231.35  13
   3  -3  -5 64311.9 2250.85   2
   3  -3  -5 66136.9 2186.25  13
   3  -3  -4 156779. 3661.04  13
   3  -3  -4 158864. 3876.03   2
   3  -3  -3 484.204 156.886  13
   3  -3  -3 683.251 162.579  12
   3  -3  -2 1382.87 284.176   2
   3  -3  -2 1142.15 192.782  12
   3  -3  -2 1114.10 234.148  13
   3  -3  -1 3443.96 444.150   2
   3  -3  -1 3959.74 436.956  13
   3  -3  -1 4043.49 369.288  12
   3  -3   0 36105.9 1486.26   2
   3  -3   0 39328.9 1438.87  13
   3  -3   0 40366.3 1321.60  12
   3   3   0 36942.2 1157.21  12
   3  -3   1 32311.2 1375.83   2
   3   3   1 30267.7 958.836  12
   3  -3   1 32583.0 1312.70  13
   3  -3   2 706.864 188.970  13
   3  -3   2 889.952 213.734   2
   3  -3   3 18902.8 999.555   2
   3  -3   3 14107.1 856.119  13
  -3  -3  -4 116081. 3133.23   8
  -3  -3  -5 11523.5 941.623   8
  -3  -3  -6 47105.7 2139.19   8
  -3  -3  -7 16070.6 1354.11   8
   3   3   8 25728.2 1059.18   3
   3  -3   8 24574.7 892.764   5
   3   3   9 27260.3 1102.93   3
   3   3   9 28436.1 1053.80   5
   3   3  10 542.776 135.050   5
   3   3  10 454.444 137.464   3
   3  -3  10 628.731 134.552   5
   3  -3  11 17006.0 715.472   5
   3   3  11 18317.1 851.426   3
   3   3  12 483.699 125.123   3
   3   3  12 595.845 131.935   5
  -3  -3 -14 27916.5 1065.85   9
   3  -4 -14 6734.58 464.142  10
   3   4 -14 6406.92 463.880   9
   3   4 -13 703.347 169.246   9
   3  -4 -13 579.410 154.331  10
   3  -4 -12 11151.3 795.870  10
   3   4 -12 9822.34 697.268   9
   3  -4 -11 23003.6 1264.39  10
   3   4 -11 20599.9 1070.32   9
   3  -4 -10 88241.3 2827.28  10
   3   4 -10 91926.3 2504.27   9
   3  -4  -9 2384.72 421.500  10
   3   4  -9 2122.36 319.931   9
   3   4  -8 766.986 186.054   9
   3  -4  -8 686.691 223.957  10
   3  -4  -7 22901.4 1387.49  13
   3  -4  -6 52636.4 2203.48   2
   3  -4  -6 52933.8 2053.23  13
   3  -4  -5 66665.2 2255.89  13
   3  -4  -5 65838.2 2537.78   2
   3  -4  -4 101278. 2863.71  13
   3  -4  -4 89012.6 3230.78   2
   3  -4  -3 71262.9 2215.57  13
   3  -4  -3 65434.4 2638.58   2
   3  -4  -3 67014.0 1754.09  12
   3  -4  -2 94558.4 2145.15  12
   3  -4  -2 103147. 3350.21   2
   3  -4  -2 104501. 2761.50  13
   3  -4  -1 9552.45 734.210  13
   3  -4  -1 8316.43 842.481   2
   3  -4  -1 9985.31 593.495  12
   3  -4   0 15.1831 70.0501   2
   3  -4   0 148.146 79.6579  13
   3  -4   0 179.877 94.0354  12
   3  -4   1 41722.3 1602.36  13
   3  -4   1 48062.1 1919.71   2
   3  -4   2 30180.8 1437.41   2
   3  -4   2 32719.5 1377.32  13
   3  -4   3 31006.6 1464.85   2
  -3  -4  -3 32887.7 1496.73   8
   3  -4   3 31526.0 1365.83  13
  -3  -4  -4 5254.39 613.067   8
  -3  -4  -5 49722.7 2161.37   8
  -3  -4  -6 66029.3 2692.37   8
   3   4   7 2240.03 298.557   3
   3   4   7 2779.73 305.908   5
   3   4   8 50922.0 1607.26   3
   3   4   8 54035.8 1538.11   5
   3   4   9 8426.72 602.650   3
   3   4   9 9776.01 599.967   5
   3   4  10 7517.71 559.114   3
   3   4  10 8452.77 535.928   5
   3   4  11 8389.58 559.845   3
   3   4  11 10175.9 558.166   5
   3   4  12 886.378 160.956   3
   3   4  12 703.385 130.051   5
  -3  -4 -14 7410.38 479.536   9
   3  -5 -14 1099.98 174.629  10
   3  -5 -13 35688.2 1255.60  10
   3  -5 -12 4195.75 448.235  10
   3  -5 -11 3041.00 412.998  10
   3   5 -10 365.098 139.227   9
   3  -5 -10 393.302 136.258  10
   3  -5  -9 1900.38 347.316  10
   3   5  -9 1865.88 295.031   9
   3  -5  -8 3533.96 464.702  10
   3   5  -8 3399.75 384.461   9
   3  -5  -7 16027.0 952.242  10
   3   5  -7 17097.3 857.006   9
   3  -5  -6 4621.96 690.874   2
   3  -5  -6 5541.22 511.438  10
   3  -5  -5 88270.3 2659.96  13
   3  -5  -5 70661.9 3081.00   2
   3  -5  -4 550.338 272.084   2
   3  -5  -4 795.635 226.877  13
   3  -5  -3 52402.9 1949.76  13
   3  -5  -3 49479.9 2574.95   2
   3  -5  -2 1151.21 363.764   2
   3  -5  -2 1575.97 310.855  13
   3  -5  -1 405.217 232.987   2
   3  -5  -1 445.156 172.258  13
   3  -5   0 4823.96 545.116  13
   3  -5   0 3505.64 595.670   2
   3  -5   1 9475.14 931.331   2
   3  -5   1 9782.97 790.251  13
   3  -5   2 43814.2 1745.53  13
   3  -5   2 53552.5 2169.68   2
  -3  -5  -3-1.87186 59.2856   8
   3  -5   3 72.5360 65.0632  13
   3  -5   3 110.681 95.2389   2
  -3  -5  -4 159.199 110.238   8
  -3  -5  -5 50696.2 2272.74   8
   3   5   5 48046.6 1487.34   3
   3   5   6 70865.4 1921.19   3
   3   5   7 1029.14 209.199   3
   3   5   8 19991.7 955.540   3
   3   5   9 10060.2 657.395   3
   3   5  10-1.76701 36.1740   3
   3   5  11 1361.42 211.974   3
   3   5  12 18734.7 740.636   3
  -3  -5 -13 3023.23 330.228   9
   3  -6 -14 1005.91 144.034  10
   3  -6 -13 70.3867 34.1376  10
   3  -6 -12 46222.1 1489.88  10
   3  -6 -11 340.525 124.026  10
   3  -6 -10 65.0319 59.7609  10
   3  -6  -9 11132.0 790.171  10
   3  -6  -8 1143.14 240.696  10
   3  -6  -7 57019.8 1847.24  10
   3  -6  -6 7896.69 595.969  10
   3  -6  -5 10389.2 665.066  10
   3  -6  -4 2878.38 629.433   2
   3  -6  -4 3260.18 345.509  10
   3  -6  -3 11418.2 904.108  13
   3  -6  -3 8275.78 1082.43   2
   3  -6  -2 26953.8 1415.30  13
   3  -6  -2 16177.9 1510.04   2
   3  -6  -1 543.456 260.142   2
   3  -6  -1 803.784 235.019  13
   3  -6   0 1064.57 355.331   2
   3  -6   0 1126.69 279.513  13
   3  -6   1 5367.12 611.074  13
   3  -6   1 5581.42 761.691   2
   3  -6   2 24769.0 1353.88  13
  -3  -6  -2 28282.3 1408.53   8
   3  -6   2 25177.9 1590.18   2
   3   6   3 17616.4 850.719   3
  -3  -6  -3 16152.4 1117.21   8
   3   6   4 46440.7 1492.60   3
   3   6   5 13997.1 771.268   3
   3   6   6 58121.0 1752.26   3
   3   6   7 11913.9 724.860   3
   3   6   8 500.906 148.603   3
   3   6   9 3909.86 396.766   3
   3   6  10 203.442 92.7539   3
   3   6  11 8705.07 515.443   3
   3   6  12 52533.3 1298.91   3
   3  -7 -13 20544.7 732.808  10
   3  -7 -12 14521.4 692.455  10
   3  -7 -11 1289.01 217.192  10
   3  -7 -10 36566.1 1343.67  10
   3  -7  -9 13372.3 799.117  10
   3  -7  -8 10750.6 720.077  10
   3  -7  -7 57.1836 33.3832  10
   3  -7  -6 1039.97 210.071  10
   3  -7  -5 116212. 2699.94  10
  -3  -7   4 12904.5 841.121  11
   3  -7  -4 10908.4 653.134  10
  -3  -7   3 16728.2 953.398  11
   3  -7  -3 14040.3 730.411  10
  -3  -7   2 17702.5 999.542  11
   3   7  -1 8941.42 664.668   3
  -3  -7   1 7600.79 659.377  11
  -3  -7   0 764.321 216.751  11
   3   7   0 729.313 176.740   3
   3   7   1 5824.95 507.952   3
  -3  -7  -1 6266.81 658.094  11
   3   7   2 25208.8 1071.17   3
  -3  -7  -2 23678.3 1348.38  11
   3   7   3 45824.1 1497.09   3
  -3  -7  -3 43242.1 1984.83  11
   3   7   4 93943.9 2383.80   3
   3   7   5 3215.56 369.012   3
   3   7   6 11180.4 712.554   3
   3   7   7 23422.4 1046.25   3
   3   7   8 892.671 192.941   3
   3   7   9 10860.1 643.292   3
   3   7  10 161.484 65.2355   3
   3   7  11 443.631 100.513   3
   3   7  12 6247.13 336.513   3
   3  -8 -12 7648.32 405.525  10
  -3  -8  12 5959.69 396.389  11
  -3  -8  11 11517.4 636.357  11
   3  -8 -11 11250.4 578.916  10
  -3  -8  10 4313.97 431.718  11
   3  -8 -10 4653.29 397.871  10
   3  -8  -9 622.361 153.063  10
   3  -8  -8 1113.64 212.458  10
  -3  -8   7 14475.5 896.452  11
   3  -8  -7 13408.9 750.983  10
  -3  -8   6 2037.70 324.900  11
   3  -8  -6 1918.41 271.798  10
  -3  -8   5 72158.0 2115.35  11
   3  -8  -5 54611.9 1653.47  10
  -3  -8   4 23645.3 1158.77  11
   3   8  -3 59752.5 1932.85   3
  -3  -8   3 62608.3 2018.55  11
  -3  -8   2 177.790 90.9465  11
   3   8  -2 413.388 135.397   3
   3   8  -1 14333.8 796.228   3
  -3  -8   1 13673.8 949.777  11
  -3  -8   0 569.366 195.687  11
   3   8   0 608.600 160.525   3
  -3  -8  -1 692.642 221.996  11
   3   8   1 351.473 116.075   3
   3   8   2 4037.66 398.575   3
  -3  -8  -2 4446.72 592.410  11
  -3  -8  -3 22622.9 1435.61  11
   3   8   3 22340.9 998.299   3
  -3  -8  -4 6274.99 760.823  11
   3   8   4 6666.57 532.572   3
  -3  -8  -5 1193.32 368.914  11
   3   8   5 1010.41 209.509   3
   3   8   6 1607.16 254.754   3
   3   8   7 3146.72 347.516   3
   3   8   8 23394.7 952.044   3
   3   8   9 34.0937 37.3235   3
   3   8  10 6587.74 397.268   3
   3   8  11 6834.82 341.748   3
  -3  -9  10 104.156 57.0672  11
   3  -9 -10 97.9169 48.0320  10
  -3  -9   9 6672.87 484.102  11
   3  -9  -9 6244.75 417.692  10
  -3  -9   8 10767.2 669.589  11
   3  -9  -8 10274.8 568.800  10
  -3  -9   7 182.856 89.9164  11
   3  -9  -7 110.476 60.8531  10
  -3  -9   6 29861.8 1205.67  11
   3  -9  -6 28421.8 981.588  10
   3   9  -5 3165.50 368.857   3
  -3  -9   5 3511.92 408.508  11
   3   9  -4 21010.1 984.366   3
  -3  -9   4 22702.6 1103.26  11
   3   9  -3 32614.0 1233.25   3
  -3  -9   3 35306.3 1451.94  11
   3   9  -2 10522.1 633.648   3
  -3  -9   2 10453.2 799.081  11
   3   9  -1 29443.6 1106.94   3
  -3  -9   1 29380.5 1434.39  11
   3   9   0 1208.08 201.943   3
  -3  -9   0 1355.09 299.694  11
   3   9   1 13986.9 720.284   3
  -3  -9  -1 15077.8 1061.07  11
  -3  -9  -2 576.619 207.320  11
   3   9   2 507.590 139.434   3
  -3  -9  -3 4358.01 602.365  11
   3   9   3 4109.25 379.832   3
  -3  -9  -4 22757.4 1463.83  11
   3   9   4 21447.0 908.872   3
  -3  -9  -5 8512.39 899.937  11
   3   9   5 6615.03 480.661   3
  -3  -9  -6 44886.7 2172.30  11
   3   9   6 36771.8 1208.07   3
   3   9   7 11438.0 591.801   3
   3   9   8 1941.28 220.289   3
   3   9   9 1.93206 28.3868   3
  -3 -10   8 5666.77 411.708  11
  -3 -10   7 891.093 173.258  11
  -3 -10   6 21624.1 961.051  11
  -3 -10   5 1143.83 219.423  11
  -3 -10   4 13245.8 806.698  11
  -3 -10   3 3857.30 442.636  11
   3  10  -2 11252.3 574.813   3
  -3 -10   2 10699.5 764.086  11
  -3 -10   1 175.483 105.861  11
   3  10  -1 100.200 60.2802   3
  -3 -10   0 8433.68 719.741  11
   3  10   0 8549.89 500.366   3
  -3 -10  -1 27.0756 73.4408  11
   3  10   1 81.8154 38.0516   3
  -3 -10  -2 13268.2 956.516  11
   3  10   2 12578.2 606.213   3
  -3 -10  -3 19761.2 1205.91  11
   3  10   3 17138.0 716.359   3
  -3 -10  -4 16799.5 1138.66  11
   3  10   4 15595.0 663.229   3
  -3 -10  -5 1576.76 353.842  11
   3  10   5 1673.11 199.182   3
   3  10   6 20358.1 701.003   3
   3  10   7 186.392 55.5318   3
  -3 -11   6 101.833 62.2260  11
  -3 -11   5 26195.4 971.199  11
  -3 -11   4 2027.24 263.252  11
  -3 -11   3 7209.68 527.515  11
  -3 -11   2 1259.82 224.668  11
  -3 -11   1 591.794 157.999  11
  -3 -11   0 6866.96 565.894  11
  -3 -11  -1 1334.50 248.795  11
  -3 -11  -2 3325.36 411.178  11
  -3 -11  -3 2003.84 324.049  11
   4   0 -16 16253.2 633.686   9
   4   0 -15 27.5981 34.0531   9
   4   0 -14 6172.32 573.380   9
   4   0 -13 45.8244 43.4911   9
   4   0 -12 20462.1 1363.04   9
   4   0 -11 224.301 138.806   9
   4   0 -10 83536.9 3032.04   9
   4   0  -9-25.5817 67.1250   9
  -4   0   8 14504.8 1073.41   7
   4   0  -8 11352.6 911.226   9
  -4   0   7 37.4125 66.8852   7
  -4   0   6 2737.66 426.427   7
  -4   0   5 80.7668 87.0617   7
   4   0  -4 41599.9 1521.00  13
  -4   0   4 36926.3 1540.20   7
   4   0  -3 117.889 72.6369  13
  -4   0   3 73.0070 67.5154   7
   4   0  -2 15782.4 955.612  12
   4   0  -2 17699.6 942.803  13
   4   0  -1 738.438 182.987  13
   4   0   0 186896. 3970.63  13
   4   0   0 184677. 3880.13  12
   4   0   1 82.7183 65.9408  12
   4   0   2 84041.4 2285.79  12
  -4   0  -3 38.3135 67.0161   8
  -4   0  -4 3634.08 499.902   8
  -4   0  -5 86.2684 104.667   8
  -4   0  -6 8534.40 945.188   8
   4   0   7 40.8708 59.4621   5
   4   0   8 84235.8 2095.31   5
   4   0   9 33.2802 54.0054   5
   4   0  10 15974.9 770.444   5
   4   0  11 72.7873 48.2140   5
   4   0  12 33751.9 1036.95   5
   4   1 -15 17722.7 824.697   9
   4  -1 -15 19731.1 839.134   9
   4   1 -14 354.946 146.856   9
   4  -1 -14 432.676 146.311   9
   4   1 -13 854.689 240.677   9
   4  -1 -13 1296.10 289.774   9
   4   1 -12 2665.52 449.485   9
   4  -1 -12 2506.52 455.216   9
   4   1 -11 7677.37 794.542   9
   4  -1 -11 7083.12 823.981   9
   4   1 -10 10665.9 929.680   9
   4  -1 -10 7285.72 835.235   9
   4   1  -9 58035.7 2178.34   9
   4  -1  -9 44893.6 2068.50   9
  -4  -1   8 7480.70 731.219   7
  -4   1   8 7931.80 826.799   7
   4   1  -8 6786.03 659.578   9
   4  -1  -8 6163.76 656.341   9
  -4  -1   7 68043.2 2337.29   7
  -4   1   7 68854.5 2521.51   7
   4  -1  -6 12669.1 998.128  13
  -4  -1   6 13798.5 935.778   7
   4  -1  -5 9438.99 788.997  13
  -4  -1   5 8570.66 708.653   7
   4  -1  -4 14217.8 949.612  13
  -4  -1   4 13242.6 836.276   7
   4  -1  -3 5916.11 591.590  13
   4  -1  -3 5243.35 548.432  12
  -4  -1   3 5978.12 506.870   7
   4   1  -2 55868.4 1664.17  13
   4  -1  -2 54357.2 1883.31  12
   4  -1  -1 2024.52 331.411  13
   4   1  -1 1507.90 237.616  13
   4  -1  -1 1756.14 296.360  12
   4   1  -1 1582.75 271.872  12
   4  -1   0 239109. 4811.12  12
   4   1   0 238005. 4630.85  12
   4  -1   1 446607. 8509.45  12
   4  -1   1 494799. 8812.25  13
   4  -1   2 42920.8 1589.38  12
   4   1   2 39695.5 1409.91  12
  -4  -1  -3 5924.17 607.388   8
  -4  -1  -4 8161.93 757.203   8
  -4  -1  -5 1362.87 345.054   8
  -4  -1  -6 6413.99 800.402   8
   4   1   6 7765.29 506.910   5
   4  -1   7 2802.94 313.818   5
   4   1   7 2264.19 288.699   5
   4  -1   8 2007.29 264.684   5
   4   1   8 2139.33 271.291   5
   4  -1   9 33911.6 1176.19   5
   4   1   9 33402.5 1172.13   5
   4  -1  10 11131.7 630.549   5
   4   1  10 10670.5 613.748   5
   4  -1  11 4826.56 395.152   5
   4   1  11 4956.51 397.422   5
   4  -1  12 9250.70 490.303   5
   4   1  12 8483.72 474.293   5
  -4  -1 -13 9967.56 640.137   9
   4   1  13 9158.24 440.903   5
   4   2 -15 20047.5 831.005   9
   4  -2 -15 20265.7 771.621   9
   4   2 -14 323.027 108.478   9
   4  -2 -14 356.128 117.692   9
   4   2 -13 341.953 124.265   9
   4  -2 -13 372.844 137.822   9
   4   2 -12 160.259 111.691   9
   4  -2 -12 205.295 138.070   9
   4   2 -11 88798.3 2764.44   9
   4  -2 -11 93555.1 2972.65   9
   4   2 -10 34863.8 1615.61   9
   4  -2 -10 33932.1 1697.88   9
   4  -2  -9 10297.3 851.703  10
   4   2  -9 9649.20 787.109   9
   4  -2  -9 9159.60 814.594   9
   4   2  -8 89.7453 78.0558   9
   4  -2  -8 18.1318 46.2870   9
   4  -2  -7 89921.7 3292.95  13
   4  -2  -6 6147.42 739.722  13
   4  -2  -6 6160.85 711.687   2
   4  -2  -5 33599.6 1677.13  13
   4  -2  -5 34468.7 1717.03   2
   4  -2  -4 11336.9 820.748  12
   4  -2  -4 13023.5 1000.94   2
   4  -2  -3 9710.80 812.175  13
   4  -2  -3 10043.3 743.722  12
   4  -2  -3 8663.51 800.107   2
   4  -2  -2 38052.3 1613.53  13
   4  -2  -2 33860.1 1365.09  12
   4  -2  -2 33267.3 1599.70   2
   4  -2  -1 7334.09 613.146  12
   4  -2  -1 8075.48 706.257  13
   4   2  -1 6821.35 589.716  12
   4  -2  -1 7819.63 734.569   2
   4  -2   0 75948.9 2352.40  13
   4   2   0 75192.8 1962.02  12
   4  -2   0 70183.3 2360.29   2
   4   2   1 27182.4 1089.12  12
   4  -2   1 25065.5 1305.71  13
   4  -2   1 28192.2 1245.44  12
   4  -2   1 26143.3 1377.77   2
   4  -2   2 1299.69 268.202  12
   4   2   2 926.754 194.718  12
   4  -2   2 515.683 178.404  13
  -4  -2  -4 8458.32 787.100   8
  -4  -2  -5 82.5522 29.5818   8
   4  -2   6 483.806 115.846   5
   4   2   6 341.013 105.245   5
   4  -2   7 45410.2 1339.82   5
   4   2   7 45369.0 1402.89   5
   4  -2   8 12289.5 643.643   5
   4   2   8 12913.8 701.288   5
   4  -2   9 26434.7 990.121   5
   4   2   9 27762.3 1043.80   5
   4  -2  10 1782.19 236.161   5
   4   2  10 1620.69 231.636   5
   4  -2  11 22635.3 831.589   5
   4   2  11 23516.2 891.165   5
   4   2  12 28.9878 22.2234   5
  -4  -2 -13 8113.84 566.960   9
   4   2  13 7428.65 377.113   5
   4   3 -15 195.153 65.6635   9
   4   3 -14 246.193 98.1259   9
   4  -3 -14 279.191 82.3084   9
   4   3 -13 2759.24 357.940   9
   4  -3 -13 3232.14 356.427   9
   4   3 -12 1089.69 230.913   9
   4  -3 -12 1337.27 257.476  10
   4  -3 -12 1290.58 249.676   9
   4   3 -11 145.503 52.0367   9
   4  -3 -11 535.507 172.879   9
   4  -3 -11 536.187 198.210  10
   4  -3 -10 3663.79 531.106  10
   4   3 -10 3721.46 460.837   9
   4  -3  -9 25674.3 1504.92  10
   4   3  -9 32341.7 1385.50   9
   4  -3  -8 47977.9 2075.20  10
   4   3  -8 58280.3 1876.83   9
   4  -3  -7 5645.84 634.545  10
   4   3  -7 7277.82 592.901   9
   4  -3  -6 70.0678 66.1781  13
   4  -3  -6 103.507 71.3486  12
   4  -3  -6 28.6461 94.8443   2
   4  -3  -5 565.695 216.636  13
   4  -3  -5 628.647 196.691  12
   4  -3  -5 709.333 248.270   2
   4  -3  -4 4933.49 658.859   2
   4  -3  -4 5880.19 664.651  13
   4  -3  -4 4968.47 517.145  12
   4  -3  -3 52446.1 2233.98   2
   4  -3  -3 49982.8 1715.71  12
   4  -3  -2 88257.8 2973.99   2
   4  -3  -2 97322.2 2888.46  13
   4  -3  -2 90744.0 2480.92  12
   4  -3  -1 11112.8 944.834   2
   4  -3  -1 11197.2 883.310  13
   4   3  -1 11411.0 754.462  12
   4  -3   0 67363.4 2468.40   2
   4  -3   0 69989.2 2386.99  13
   4  -3   0 71854.2 2123.75  12
   4  -3   1 22278.6 1249.73  13
   4  -3   1 24136.5 1188.57  12
   4  -3   1 21881.4 1302.09   2
   4  -3   2 59391.7 2172.27  13
   4  -3   2 59821.6 2243.01   2
  -4  -3  -3 9676.70 830.727   8
   4  -3   3 9578.07 856.602   2
  -4  -3  -4 12007.1 974.899   8
  -4  -3  -5 9549.58 936.747   8
   4   3   5 11630.4 608.821   5
   4   3   6 27265.8 1057.88   3
   4   3   6 28123.0 1042.11   5
   4   3   7 633.771 150.688   5
   4   3   7 626.747 143.907   3
   4   3   8 1048.30 203.094   3
   4   3   8 1012.62 193.186   5
   4   3   9 419.270 124.155   5
   4   3   9 391.595 116.227   3
   4  -3   9 360.126 98.8217   5
   4   3  10 10802.7 612.734   3
   4  -3  10 10424.1 516.342   5
   4   3  10 11465.0 618.226   5
   4   3  11 679.290 147.145   5
   4   3  12 9753.80 469.557   5
  -4  -3 -13 110.734 69.9112   9
   4   4 -14 1591.50 206.967   9
   4   4 -13 156.650 75.6828   9
   4  -4 -13 186.616 85.7203  10
   4  -4 -12 5901.55 546.758  10
   4   4 -12 6044.66 521.817   9
   4  -4 -11 4140.54 513.990  10
   4   4 -11 3954.78 441.076   9
   4  -4 -10 25743.7 1433.88  10
   4   4 -10 26849.3 1226.74   9
   4  -4  -9 29998.6 1606.05  10
   4   4  -9 36274.9 1431.96   9
   4  -4  -8 4357.56 581.766  10
   4   4  -8 6562.96 571.634   9
   4   4  -7 995.720 211.035   9
   4  -4  -7 838.458 219.389  10
   4   4  -6 404.008 138.419   9
   4  -4  -6 440.641 167.678  10
   4  -4  -6 412.197 211.330   2
   4  -4  -5 4081.97 667.608   2
   4  -4  -4 41177.6 2247.67   2
   4  -4  -4 41825.5 1899.17  13
   4  -4  -4 41099.0 1525.53  12
   4  -4  -3 7106.26 903.510   2
   4  -4  -3 7392.75 757.881  13
   4  -4  -3 7156.36 578.544  12
   4  -4  -2 52429.5 2492.93   2
   4  -4  -2 53281.7 2119.87  13
   4  -4  -2 46347.7 1639.34  12
   4  -4  -1 74494.0 3044.47   2
   4  -4  -1 75777.6 2629.34  13
   4  -4   0 4278.00 640.626   2
   4  -4   0 4703.71 596.759  13
   4  -4   0 4969.01 515.204  12
   4  -4   1 31481.6 1720.87   2
   4  -4   1 30166.0 1528.49  13
   4  -4   2 3777.16 559.609   2
   4  -4   2 3539.69 509.384  13
  -4  -4  -3 19058.0 1257.33   8
   4  -4   3 19583.2 1294.08   2
   4   4   4 8669.42 558.681   3
  -4  -4  -4 8919.54 879.509   8
   4   4   4 9539.49 535.339   5
   4   4   5 9891.22 577.205   5
   4   4   5 9765.47 602.990   3
   4   4   6 3030.27 340.530   3
   4   4   6 4070.82 376.895   5
   4   4   7 40630.5 1386.17   3
   4   4   7 44737.3 1396.90   5
   4   4   8 33544.5 1228.02   3
   4   4   8 32422.1 1149.21   5
   4   4   9 20737.9 924.519   3
   4   4   9 22369.7 898.191   5
   4   4  10 7444.97 503.708   3
   4   4  10 7526.08 480.039   5
   4   4  11 9584.52 520.626   3
   4   4  11 10596.6 519.980   5
   4   4  12 459.013 96.1704   3
   4   4  12 331.312 77.2121   5
  -4  -4 -13 2339.22 261.972   9
   4  -5 -13 2487.49 268.792  10
   4   5 -13 2466.21 260.057   9
   4  -5 -12 6701.50 533.881  10
   4   5 -12 6647.59 494.280   9
   4   5 -11 244.996 105.037   9
   4  -5 -11 259.230 118.888  10
   4  -5 -10 13830.7 948.954  10
   4   5 -10 13881.0 819.557   9
   4  -5  -9 40358.0 1726.53  10
   4   5  -9 37424.2 1428.47   9
   4  -5  -8 14759.4 1000.56  10
   4   5  -8 14135.0 831.492   9
   4  -5  -7 56488.6 2017.83  10
   4   5  -7 58847.0 1810.19   9
   4  -5  -6 3576.05 441.176  10
   4   5  -6 3600.10 392.950   9
   4  -5  -5 4809.29 485.067  10
   4   5  -5 6005.04 498.973   9
   4   5  -4 2920.05 297.538   6
   4  -5  -4 3178.96 369.708  10
   4   5  -4 3816.36 387.736   9
   4  -5  -3 25258.5 1971.48   2
   4  -5  -3 27766.7 1112.33  10
   4  -5  -2 1407.16 445.266   2
   4  -5  -1 7414.11 990.355   2
   4  -5   0 5943.72 841.687   2
   4  -5   1 188501. 5437.46   2
   4   5   1 205534. 3992.64   6
   4  -5   2 2254.58 469.772   2
   4   5   2 2801.29 338.151   3
  -4  -5  -2 2113.88 428.408   8
   4   5   3 3736.74 383.243   3
   4   5   3 3718.50 323.017   5
   4   5   4 91.0837 63.6326   5
   4   5   4 490.286 135.102   3
   4   5   5 11005.7 614.220   5
   4   5   5 10043.0 641.536   3
   4   5   6 1794.62 255.181   5
   4   5   6 1222.03 220.307   3
   4   5   7 406.834 116.832   5
   4   5   7 493.255 140.543   3
   4   5   8 3094.44 306.933   5
   4   5   8 2599.66 316.276   3
   4   5   9 65872.4 1774.28   3
   4   5   9 64972.3 1610.59   5
   4   5  10 420.680 116.486   3
   4   5  10 373.001 101.049   5
   4   5  11 5466.29 361.032   3
   4   5  12 2290.65 197.527   3
   4  -6 -13 67.6247 51.6812  10
   4  -6 -12 599.860 131.169  10
   4  -6 -11 1553.20 253.995  10
   4  -6 -10 46567.9 1643.06  10
   4  -6  -9 3027.77 402.869  10
   4  -6  -8 3755.84 451.070  10
   4  -6  -7 50819.6 1728.79  10
   4   6  -7 45376.4 1533.86   9
   4  -6  -6 2233.57 326.351  10
   4   6  -6 2974.78 350.852   9
   4  -6  -5 7009.72 562.067  10
   4  -6  -4 12043.0 718.448  10
   4  -6  -3 332.573 119.651  10
   4   6  -2 6251.14 429.825   6
   4  -6  -2 5756.07 470.564  10
   4   6  -1 6710.96 459.859   6
   4  -6  -1 6855.98 509.524  10
   4   6   0 18206.9 992.504   3
   4   6   0 14187.3 726.258   6
   4   6   1 18473.6 971.344   3
   4   6   2 10999.3 704.784   3
   4   6   3 45498.2 1501.43   3
   4   6   4 2402.58 313.556   3
   4   6   5 426.258 121.639   3
   4   6   6 12769.3 741.756   3
   4   6   7 433.885 129.065   3
   4   6   8 39594.9 1322.85   3
   4   6   9 3200.90 326.388   3
   4   6  10 2682.29 265.335   3
   4   6  11 452.233 92.2477   3
  -4  -7  12 6675.97 392.130  11
   4  -7 -12 8755.78 460.673  10
  -4  -7  11 2249.62 263.021  11
   4  -7 -11 3118.07 302.424  10
   4  -7 -10 431.482 120.518  10
   4  -7  -9 467.209 127.804  10
   4  -7  -8 52930.9 1664.68  10
  -4  -7   7 10202.9 726.065  11
   4  -7  -7 11136.8 701.860  10
  -4  -7   6 3921.76 437.910  11
   4  -7  -6 3291.88 368.925  10
   4  -7  -5 2672.59 322.174  10
   4  -7  -4 13577.5 745.591  10
   4  -7  -3 36732.4 1267.99  10
   4   7  -2 5240.37 557.665   3
   4  -7  -2 3825.45 372.387  10
   4   7  -1 28835.9 1303.88   3
   4   7   0 28219.2 1228.67   3
   4   7   1 47540.5 1600.86   3
   4   7   2 7878.38 591.478   3
   4   7   3 7306.03 571.500   3
   4   7   4 9097.79 633.170   3
   4   7   5 13674.7 771.951   3
   4   7   6 24677.4 1051.68   3
   4   7   7 1328.97 228.706   3
   4   7   8 439.097 122.229   3
   4   7   9 2053.65 242.688   3
   4   7  10 2693.94 242.656   3
   4  -8 -11 18889.2 676.018  10
  -4  -8  10 7180.32 442.592  11
   4  -8 -10 7322.76 447.474  10
  -4  -8   9 8773.02 546.847  11
   4  -8  -9 9727.40 558.718  10
  -4  -8   8 461.613 134.873  11
   4  -8  -8 525.217 130.529  10
  -4  -8   7 5318.42 484.728  11
   4  -8  -7 5619.76 449.333  10
  -4  -8   6 1213.88 221.748  11
   4  -8  -6 1117.10 200.966  10
  -4  -8   5 299.119 123.175  11
   4  -8  -5 222.869 88.3421  10
  -4  -8   4 11441.7 756.142  11
   4   8  -4 11298.6 805.216   3
   4  -8  -4 9869.14 585.374  10
   4   8  -3 10950.8 750.741   3
   4   8  -2 14386.2 829.955   3
   4   8  -1 139353. 3132.95   3
   4   8   0 4791.09 448.500   3
   4   8   1 2657.64 331.699   3
   4   8   2 1449.96 241.064   3
   4   8   3 11515.2 694.180   3
   4   8   4 982.817 189.086   3
   4   8   5 9398.69 602.811   3
   4   8   6 22459.9 931.918   3
   4   8   7 10449.4 589.051   3
   4   8   8 546.471 118.871   3
   4   8   9 24565.0 786.156   3
   4  -9  -9 12451.5 526.908  10
  -4  -9   8 15436.4 664.874  11
   4  -9  -8 16458.5 630.251  10
  -4  -9   7 10207.6 585.547  11
   4  -9  -7 12330.4 569.211  10
  -4  -9   6 798.338 170.976  11
   4  -9  -6 881.354 151.934  10
   4   9  -6 499.481 160.152   3
   4   9  -5 13090.7 742.219   3
  -4  -9   5 13301.8 766.547  11
   4   9  -4 3327.96 355.723   3
  -4  -9   4 2908.20 366.358  11
   4   9  -3 3026.36 341.175   3
   4   9  -2 9273.71 591.159   3
   4   9  -1 1169.19 194.386   3
   4   9   0 2818.85 304.660   3
   4   9   1 29760.5 1064.22   3
   4   9   2 23658.1 931.501   3
   4   9   3 10539.7 591.895   3
   4   9   4 33.1838 21.3183   3
   4   9   5 2059.11 240.935   3
   4   9   6 25877.8 883.481   3
   4   9   7 16709.2 643.732   3
   4   9   8 2200.65 191.977   3
   4  10  -5 882.038 145.314   3
   4  10  -4-30.7809 30.9292   3
   4  10  -3 154.776 61.8367   3
   4  10  -2 9793.45 508.788   3
   4  10  -1 1630.03 199.171   3
   4  10   0 6374.36 403.537   3
   4  10   1 4324.16 325.180   3
   4  10   2 35861.1 1037.09   3
   4  10   3 2017.66 212.102   3
   4  10   4 378.138 88.9234   3
   4  10   5 271.422 71.8311   3
   5   0 -15 31.3611 22.2466   9
   5   0 -14 71655.0 1954.56   9
   5   0 -13 7.44052 33.2600   9
   5   0 -12 6278.86 694.228   9
   5   0 -11 55.9399 32.9706   9
   5   0 -10 68373.7 2636.27   9
   5   0  -9-4.22021 26.3443   9
   5   0  -8 8289.08 778.205   9
   5   0  -7 81.9127 85.4132   9
   5   0  -6 2612.94 372.299   9
   5   0  -4 88822.8 2899.71  12
   5   0  -3-2.40243 51.5495  12
   5   0  -2 14064.0 965.299  13
   5   0  -2 11869.8 889.313  12
   5   0  -1 21.8091 59.3425  13
   5   0  -1 9.45278 46.5206  12
   5   0   0 6425.01 677.169  12
   5   0   1-10.4876 75.8171  12
   5   0   2 7499.14 706.644  12
   5   0   3 96.6626 62.4061   5
   5   0   3 28.3220 26.0559   4
   5   0   4 95457.4 2549.35   4
   5   0   4 100815. 2244.59   5
   5   0   5 84.0674 79.1936   5
   5   0   6 1629.45 246.940   5
   5   0   7-33.4910 57.1524   5
   5   0   8 3200.64 338.247   5
   5   0   9 52.9699 46.9806   5
   5   0  10 2260.52 254.186   5
   5   0  11-14.2476 23.1060   5
   5   0  12 31855.5 861.676   5
   5   1 -15 14404.4 609.137   9
   5   1 -14 2103.61 287.065   9
   5  -1 -14 2392.81 281.481   9
   5   1 -13 470.695 170.023   9
   5  -1 -13 378.840 135.966   9
   5   1 -12 12124.8 948.046   9
   5  -1 -12 11855.1 890.384   9
   5   1 -11 317.127 179.240   9
   5  -1 -11 853.392 252.987   9
   5   1 -10 108.064 93.1111   9
   5  -1 -10 297.406 132.667   9
   5   1  -9 10867.1 939.327   9
   5  -1  -9 10120.5 855.699   9
   5   1  -8 1399.71 317.540   9
   5  -1  -8 1461.03 304.053   9
   5  -1  -8 1601.58 279.351  10
   5   1  -7 40448.9 1706.36   9
   5  -1  -7 39788.7 1570.62   9
   5   1  -6 27321.3 1313.24   9
   5  -1  -6 27636.0 1194.10   9
   5   1  -5 619.035 178.245   9
   5  -1  -5 691.579 232.010  12
   5  -1  -5 835.772 191.663  10
   5  -1  -4 26814.7 1470.83  13
   5  -1  -4 23426.5 1345.54  12
   5  -1  -3 32908.1 1664.40  13
   5   1  -3 34574.8 1694.68  12
   5  -1  -2 15243.7 1081.88  13
   5  -1  -2 16535.5 1031.26  12
   5   1  -2 15321.8 1028.40  12
   5  -1  -1 425.232 175.003  13
   5  -1  -1 376.639 154.988  12
   5   1  -1 531.372 187.865  12
   5  -1   0 431.184 170.054  13
   5  -1   0 373.981 164.818  12
   5   1   0 518.220 184.364  12
   5  -1   1 258.497 142.032  12
   5   1   1 280.235 128.042  12
   5  -1   2 59340.2 2338.79  12
   5   1   2 61145.9 2143.79  12
   5   1   3 36824.8 1424.51   4
   5  -1   3 33312.3 1361.00   4
   5  -1   3 35417.6 1120.37   5
   5  -1   4 302.045 100.977   5
   5   1   4 377.454 110.618   5
   5  -1   4 338.542 125.937   4
   5  -1   5 300.286 97.1250   5
   5   1   5 283.406 88.1336   5
   5  -1   6 5979.27 472.346   5
   5   1   6 5939.82 472.885   5
   5  -1   7 28015.5 1068.90   5
   5   1   7 26487.4 1053.25   5
   5  -1   8 33633.8 1165.61   5
   5   1   8 34033.3 1175.96   5
   5  -1   9 73.4807 49.7861   5
   5   1   9 161.322 77.1135   5
   5  -1  10 1094.12 180.288   5
   5   1  10 1108.34 179.871   5
   5  -1  11 3882.41 295.935   5
   5   1  11 3291.66 285.585   5
   5   1  12 27389.4 777.579   5
   5   2 -14 7963.71 527.036   9
   5  -2 -14 7377.09 426.280   9
   5   2 -13 43015.5 1566.61   9
   5  -2 -13 45453.8 1410.48   9
   5   2 -12 934.205 232.578   9
   5  -2 -12 1047.90 221.074   9
   5   2 -11 22329.7 1280.78   9
   5  -2 -11 24596.1 1202.47   9
   5   2 -10 1791.32 356.117   9
   5  -2 -10 1939.59 333.535  10
   5  -2 -10 1697.42 303.765   9
   5  -2  -9 8592.13 756.902  10
   5   2  -9 8709.93 790.178   9
   5  -2  -9 8739.18 690.888   9
   5  -2  -8 22355.7 1249.81  10
   5   2  -8 21813.7 1234.86   9
   5   2  -7 974.637 244.671   9
   5  -2  -7 963.803 241.746  10
   5  -2  -6 23180.7 1182.96  10
   5   2  -6 21386.4 1143.76   9
   5  -2  -5 45346.2 1631.86  10
   5   2  -5 42459.3 1607.91   9
   5  -2  -4 58729.6 2125.02  12
   5   2  -4 47853.5 2223.87  12
   5  -2  -4 49733.6 1718.81  10
   5   2  -4 55705.2 1794.26   9
   5  -2  -3 7949.98 839.654  13
   5  -2  -3 8421.31 724.768  12
   5   2  -3 6670.75 752.349  12
   5  -2  -2 1135.08 311.536  13
   5  -2  -2 1135.17 274.488  12
   5   2  -2 840.698 240.710  12
   5  -2  -1 21155.4 1230.65  12
   5   2  -1 25106.4 1302.03  12
   5  -2   0 7804.58 823.464  13
   5  -2   0 8415.60 762.056  12
   5   2   0 10158.3 735.708  12
   5  -2   1 7.86056 76.2985  12
   5   2   1 160.818 98.8787  12
   5   2   2 5388.18 511.486   4
   5   2   2 5756.51 456.424   6
   5  -2   3 4470.11 464.434   4
   5  -2   4 26136.4 944.722   5
   5   2   4 21494.5 884.254   5
   5  -2   5 12565.3 653.365   5
   5   2   5 10663.9 618.660   5
   5  -2   6 2621.94 294.829   5
   5   2   6 1996.38 263.846   5
   5  -2   7 34274.2 1137.33   5
   5   2   7 34690.6 1207.70   5
   5  -2   8 103.218 76.0709   5
   5   2   8 127.151 51.7682   5
   5  -2   9 1711.42 216.467   5
   5   2   9 1709.92 231.851   5
   5   2  10 21.5809 21.7516   5
   5  -2  10 70.5326 46.1679   5
   5  -2  11 277.511 68.9294   5
   5   2  11 240.618 76.3257   5
   5   2  12 386.418 81.2490   5
   5   3 -14 167.599 69.5139   9
   5   3 -13 2537.66 308.151   9
   5  -3 -12 12833.0 727.041  10
   5   3 -12 12879.7 804.177   9
   5   3 -11 777.804 217.548   9
   5  -3 -11 695.702 192.499  10
   5  -3 -10 61652.4 2267.90  10
   5   3 -10 69961.4 2219.85   9
   5  -3  -9 1312.83 310.567  10
   5   3  -9 1861.82 326.207   9
   5   3  -8 423.593 156.562   9
   5  -3  -8 477.815 185.175  10
   5  -3  -7 5932.57 651.936  10
   5   3  -7 6267.48 600.593   9
   5  -3  -6 17602.4 1085.63  10
   5   3  -6 20587.4 1076.71   9
   5  -3  -5 8838.55 719.873  10
   5   3  -5 8955.09 684.704   9
   5   3  -4 24213.6 1547.70  12
   5  -3  -4 22907.5 1128.92  10
   5   3  -4 22576.0 1112.96   9
   5   3  -3 22511.5 1095.29   4
   5  -3  -3 18018.6 1110.97  12
   5  -3  -3 18913.4 998.841  10
   5   3  -3 18535.0 984.314   9
   5  -3  -3 19086.9 1533.17   2
   5   3  -2 50066.0 1704.32   4
   5  -3  -2 44016.1 1792.08  12
   5   3  -2 49610.3 1515.12   6
   5  -3  -2 47253.4 2421.46   2
   5   3  -1 8364.75 638.944   4
   5  -3  -1 6951.73 687.397  12
   5   3  -1 6542.24 492.061   6
   5  -3  -1 6427.22 848.799   2
   5   3   0 1489.33 262.405   4
   5  -3   0 1402.67 314.200  12
   5   3   0 1369.56 216.858   6
   5   3   1 4638.63 460.464   3
   5   3   1 5458.57 450.654   6
   5  -3   2 98715.2 2752.58   4
   5   3   2 104626. 2504.94   6
   5   3   4 7905.74 511.977   5
   5   3   5 915.617 178.466   5
   5   3   6 95529.5 2284.30   5
   5   3   7 2436.60 294.611   5
   5   3   8 6060.08 447.012   5
   5   3   9 2723.76 280.493   5
   5   3  10 19716.3 748.486   5
   5   3  11 116.760 49.5793   5
   5   3  12 4179.39 242.066   5
   5   4 -13 10755.2 569.516   9
   5   4 -12 113.607 61.4349   9
   5  -4 -12 179.504 80.7751  10
   5  -4 -11 3421.02 426.718  10
   5   4 -11 3059.73 365.699   9
   5  -4 -10 27404.1 1419.66  10
   5   4 -10 32893.8 1321.44   9
   5   4  -9 137.277 95.9815   9
   5  -4  -9 187.298 141.224  10
   5  -4  -8 2885.61 473.306  10
   5   4  -8 5021.79 506.428   9
   5  -4  -7 4997.14 599.060  10
   5   4  -7 7292.31 612.779   9
   5  -4  -6 22022.3 1239.25  10
   5   4  -6 25572.9 1184.47   9
   5  -4  -5 44944.7 1730.46  10
   5   4  -5 46569.9 1658.19   9
   5   4  -4 10003.1 640.995   6
   5  -4  -4 10285.7 736.352  10
   5   4  -4 11367.0 763.048   9
   5   4  -3 2599.13 313.521   6
   5  -4  -3 838.160 202.651  10
   5   4  -2 977.685 195.017   6
   5   4  -1 572.862 140.562   6
   5   4   0 85.2729 65.1492   6
   5   4   0 281.103 116.223   3
   5   4   1 983.132 204.927   6
   5   4   1 1067.77 212.532   3
   5   4   2 10362.7 647.382   3
   5   4   3 433.663 116.567   5
   5   4   3 384.138 126.774   3
   5   4   4 52593.4 1504.88   5
   5   4   4 50156.2 1535.21   3
   5   4   5 3946.97 386.003   3
   5   4   5 3420.68 352.626   5
   5   4   6 1640.90 247.296   3
   5   4   6 1968.32 266.448   5
   5   4   7 24556.0 999.650   3
   5   4   7 27437.8 1024.12   5
   5   4   8 21859.5 885.921   3
   5   4   8 22871.4 884.355   5
   5   4   9 3845.83 323.105   5
   5   4  10 1762.31 195.274   5
   5   4  11 3885.13 249.141   5
   5  -5 -12 1500.09 212.315  10
   5   5 -12 1644.19 214.127   9
   5  -5 -11 5088.04 467.053  10
   5   5 -11 5148.81 426.128   9
   5  -5 -10 1364.36 269.849  10
   5   5 -10 1367.33 232.852   9
   5  -5  -9 4140.29 502.313  10
   5   5  -9 4977.48 467.157   9
   5  -5  -8 20656.7 1179.29  10
   5   5  -8 24722.2 1106.89   9
   5   5  -7 23839.3 992.722   6
   5   5  -7 23089.4 1085.57   9
   5   5  -6 3013.88 336.156   6
   5  -5  -6 2814.46 395.955  10
   5   5  -6 2967.17 376.438   9
   5   5  -5 2812.41 322.341   6
   5  -5  -5 2610.84 366.661  10
   5   5  -4 2913.03 327.702   6
   5  -5  -4 2374.27 339.329  10
   5   5  -3 35230.8 1222.76   6
   5  -5  -3 34546.5 1358.12  10
   5   5  -2 7526.79 525.643   6
   5   5  -1 5947.58 594.104   3
   5   5  -1 3698.40 374.591   6
   5   5   0 1538.17 291.347   3
   5   5   0 1251.56 224.576   6
   5   5   1 332.431 122.741   3
   5   5   2 3640.72 392.829   3
   5   5   3 37572.9 1340.54   3
   5   5   3 38141.6 1221.81   5
   5   5   4 1440.01 216.136   5
   5   5   4 1338.92 227.073   3
   5   5   5 1183.36 219.238   3
   5   5   5 1467.36 222.702   5
   5   5   6 26025.0 1046.95   3
   5   5   6 28885.4 1042.16   5
   5   5   7 7158.55 505.233   3
   5   5   7 8151.43 496.227   5
   5   5   8 7937.96 500.934   3
   5   5   8 7897.41 453.641   5
   5   5   9 489.231 99.4919   5
   5   5   9 267.720 99.4525   3
   5   5  10 6692.92 327.455   5
   5  -6 -12 14985.4 610.576  10
   5  -6 -11 578.317 133.332  10
   5  -6 -10 653.490 156.544  10
   5  -6  -9 1933.06 294.250  10
   5  -6  -8 330.047 120.862  10
   5  -6  -7 839.635 199.215  10
   5   6  -6 26179.5 999.961   6
   5  -6  -6 22596.6 1080.75  10
   5   6  -5 2428.60 285.634   6
   5  -6  -5 2368.92 325.722  10
   5   6  -4 94527.1 2150.09   6
   5  -6  -4 79239.0 2216.38  10
   5   6  -3 5629.68 444.208   6
   5  -6  -3 5783.98 497.286  10
   5   6  -2 3353.80 450.512   3
   5   6  -2 2539.35 302.999   6
   5   6  -1 8965.19 718.988   3
   5   6  -1 7420.20 544.672   6
   5   6   0 2592.31 354.232   3
   5   6   1 4204.36 443.933   3
   5   6   2 354.751 133.378   3
   5   6   3 9879.48 657.927   3
   5   6   4 101393. 2468.09   3
   5   6   5 7626.89 549.348   3
   5   6   6 114.629 69.3749   3
   5   6   7 25237.6 964.501   3
   5   6   8 427.923 108.373   3
   5   6   9 3096.46 260.558   3
   5  -7 -11 5344.16 340.674  10
   5  -7 -10 51.0649 37.9678  10
   5  -7  -9 4730.86 387.760  10
   5  -7  -8 5168.26 426.470  10
   5  -7  -7 77.6351 75.0503  10
   5  -7  -6 28041.6 1093.06  10
   5  -7  -5 2009.71 275.391  10
   5  -7  -4 8256.41 564.804  10
   5   7  -3 1031.97 247.797   3
   5   7  -2 66038.5 2047.09   3
   5   7  -1 1.84467 23.3477   3
   5   7   0 24966.3 1124.58   3
   5   7   1 8931.64 636.195   3
   5   7   2 12741.8 751.155   3
   5   7   3 1447.58 243.862   3
   5   7   4 12794.5 718.947   3
   5   7   5 892.314 171.825   3
   5   7   6 28271.5 1031.80   3
   5   7   7 14807.1 672.539   3
   5   7   8 5328.82 354.401   3
   5   8  -9 1499.64 220.661   3
   5   8  -8 5216.94 476.843   3
   5  -8  -8 6417.18 409.240  10
   5  -8  -7 1522.05 204.838  10
   5   8  -7 1115.86 233.445   3
   5   8  -6 1038.86 215.192   3
   5   8  -5 72696.8 2070.61   3
   5   8  -4 4193.60 420.566   3
   5   8  -3 673.614 155.726   3
   5   8  -2 1985.89 275.120   3
   5   8  -1 15452.5 796.921   3
   5   8   0 6301.24 486.593   3
   5   8   1 37950.4 1289.77   3
   5   8   2 815.755 164.402   3
   5   8   3 7192.08 502.540   3
   5   8   4 1565.65 223.422   3
   5   8   5 15213.9 703.371   3
   5   8   6 242.368 80.9079   3
   5   8   7 2385.62 226.048   3
   5   9  -7 4434.13 328.419   3
   5   9  -6 580.626 127.731   3
   5   9  -5 12526.0 627.980   3
   5   9  -4 395.355 111.244   3
   5   9  -3 14007.9 660.245   3
   5   9  -2 13896.6 652.086   3
   5   9  -1 19401.9 783.806   3
   5   9   0 548.498 124.018   3
   5   9   1 194.739 76.0802   3
   5   9   2 9869.33 527.312   3
   5   9   3 328.366 88.4415   3
   5   9   4 3805.24 300.372   3
   5   9   5 941.094 137.998   3
   5  10  -3 1680.77 175.348   3
   5  10  -2 272.766 69.5098   3
   5  10  -1 5689.44 333.284   3
   5  10   0 1739.58 178.184   3
   5  10   1 2135.22 196.350   3
   5  10   2 1252.84 148.570   3
   6   0 -13 124.753 72.2960   9
   6   0 -12 7236.03 612.745   9
   6   0 -11 10.6347 62.5977   9
   6   0 -10 28350.2 1487.09   9
   6   0  -9 145.467 111.343   9
   6   0  -8 38282.6 1663.08   9
   6   0  -7 28.5796 29.8828   9
   6   0  -7 8.94326 57.1526   4
   6   0  -6 46.5576 50.2023   9
   6   0  -6 100.805 101.890   4
   6   0  -5 28.7103 25.7103   9
   6   0  -5 78.9606 55.0523   4
   6   0  -4 13830.2 963.211   4
   6   0  -3 39.5715 65.0515   4
   6   0  -3-22.2186 67.2609   6
   6   0  -2 287.228 87.1923   4
   6   0  -2 55.3709 15.0092   6
   6   0  -1 47.2517 28.6584   4
   6   0  -1 75.3176 47.9264   6
   6   0   0 88421.8 2581.24   4
   6   0   0 80937.5 2027.48   6
   6   0   1 105.148 64.6956   4
   6   0   1 51.7420 16.3965   6
   6   0   2 3584.93 465.047   4
   6   0   2 3585.61 342.423   5
   6   0   3-16.2511 45.5588   5
   6   0   3 111.386 46.9126   4
   6   0   4 21630.2 938.215   5
   6   0   5 45.2568 33.2258   5
   6   0   6 2126.62 282.140   5
   6   0   7 149.674 83.5798   5
   6   0   8 20.3888 16.0701   5
   6   0   9 71.6292 53.5368   5
   6   0  10 8913.42 424.855   5
   6  -1 -13 64.4868 45.4626   9
   6   1 -13 62.1869 48.8049   9
   6  -1 -12 143.381 75.1342   9
   6   1 -12 245.964 110.207   9
   6   1 -11 7833.35 741.405   9
   6  -1 -11 8379.72 645.381   9
   6   1 -10 9912.92 882.084   9
   6  -1 -10 9736.74 737.696   9
   6   1  -9 12447.6 990.327   9
   6  -1  -9 13754.6 881.550   9
   6   1  -8 10001.8 855.407   9
   6  -1  -8 10616.3 752.092   9
   6  -1  -7 7738.19 611.076   9
   6   1  -7 8296.71 745.818   9
   6  -1  -6 16846.6 889.963   9
   6   1  -6 17550.4 1052.96   9
   6   1  -5 532.809 178.491   9
   6   1  -5 646.382 184.906   4
   6   1  -4 6391.13 613.019   4
   6   1  -3 21925.6 1154.84   4
   6   1  -3 19885.7 956.995   6
   6  -1  -3 19579.0 857.568   6
   6   1  -2 2350.21 370.937   4
   6  -1  -2 2165.35 393.451   4
   6   1  -2 1684.71 258.094   6
   6   1  -1 75301.0 2334.36   4
   6  -1  -1 79007.9 2554.57   4
   6   1  -1 73314.7 1983.55   6
   6   1   0 6910.44 639.256   4
   6  -1   0 7279.60 692.575   4
   6   1   0 7083.51 521.855   6
   6   1   1 9829.71 766.503   4
   6  -1   1 10890.2 838.433   4
   6   1   1 10988.7 669.681   6
   6   1   2 5193.12 561.259   4
   6  -1   2 5241.67 565.637   4
   6  -1   2 6080.14 440.788   5
   6  -1   3 67.4008 61.2163   5
   6   1   3 146.289 73.2064   5
   6  -1   3 84.2084 61.3666   4
   6  -1   4 2321.55 349.907   4
   6  -1   4 2253.12 281.723   5
   6   1   4 2020.15 271.214   5
   6  -1   5 3432.68 350.175   5
   6   1   5 3141.34 342.170   5
   6  -1   6 5140.18 416.894   5
   6   1   6 4649.87 415.361   5
   6  -1   7 40341.8 1235.56   5
   6   1   7 39767.4 1273.52   5
   6  -1   8 1846.31 225.890   5
   6   1   8 1880.60 232.694   5
   6  -1   9 7742.08 422.971   5
   6   1   9 7160.39 426.851   5
   6  -1  10-9.12345 17.0721   5
   6   1  10-30.1101 36.2673   5
   6   2 -13 2816.82 300.787   9
   6   2 -12 3067.58 380.518   9
   6   2 -11 1411.03 287.275   9
   6   2 -10 3570.59 488.772   9
   6   2  -9 20043.1 1205.39   9
   6   2  -8 2403.78 403.774   9
   6   2  -7 18285.3 1115.55   9
   6   2  -6 658.764 214.665   9
   6   2  -5 8229.24 678.768   4
   6   2  -5 7868.95 693.466   9
   6   2  -4 47.4419 50.3564   4
   6   2  -4 30.3115 43.8460   6
   6   2  -3 25494.9 1250.60   4
   6   2  -3 23492.8 1080.05   6
   6   2  -2 4203.60 491.077   4
   6   2  -2 4048.86 417.133   6
   6   2  -1 251.680 126.742   4
   6   2  -1 343.466 117.605   6
   6   2   0 12689.0 857.234   4
   6  -2   0 11939.4 940.280   4
   6   2   0 10980.3 696.514   6
   6   2   1 315810. 6143.54   4
   6  -2   1 320461. 6301.79   4
   6   2   1 307270. 5716.85   6
   6  -2   2 75739.3 2346.14   4
   6  -2   3 1563.73 281.507   4
   6   2   3 1491.89 231.959   5
   6   2   4 655.521 150.930   5
   6  -2   4 629.766 170.328   4
   6  -2   5 3571.22 324.400   5
   6   2   5 3385.66 354.791   5
   6  -2   6 734.155 143.128   5
   6   2   6 980.920 185.606   5
   6  -2   7 1886.10 215.789   5
   6   2   7 1802.39 243.783   5
   6  -2   8 5346.71 343.739   5
   6   2   8 5890.79 406.171   5
   6   2   9 34937.4 1009.67   5
   6   2  10 2680.07 225.327   5
   6   3 -12 1375.11 220.871   9
   6   3 -11 4543.09 457.591   9
   6   3 -10 40676.1 1578.88   9
   6   3  -9 636.535 197.695   9
   6   3  -8 7463.38 668.296   9
   6   3  -7 628.447 191.945   9
   6   3  -6 9976.34 779.792   9
   6   3  -5 484.593 135.858   6
   6   3  -4 974.380 231.090   4
   6   3  -4 1158.28 223.624   6
   6   3  -3 2352.55 364.965   4
   6   3  -3 1636.65 268.191   6
   6   3  -2 46030.3 1716.31   4
   6   3  -2 38416.0 1426.28   6
   6   3  -1 10252.4 679.451   6
   6  -3   0 27458.0 1455.56   4
   6   3   0 29507.3 1212.35   6
   6  -3   1 4908.89 565.380   4
   6   3   1 5804.68 538.808   6
   6  -3   2 3401.06 429.358   4
   6   3   3 39.9530 55.9151   5
   6  -3   3 175.674 89.1047   4
   6   3   4 9170.60 589.134   5
   6   3   5 1982.71 271.477   5
   6   3   6 252.519 101.156   5
   6   3   7 6311.74 445.177   5
   6   3   8 20426.4 771.448   5
   6   3   9 312.571 82.4689   5
   6   3  10 47.7749 27.5326   5
   6   4 -12 208.470 57.3509   6
   6   4 -11 1528.57 191.163   6
   6   4 -10 2299.51 263.682   6
   6   4  -9 35269.5 1198.10   6
   6   4  -9 36336.1 1380.27   9
   6   4  -8 15183.3 775.182   6
   6   4  -7 13429.2 741.117   6
   6   4  -6 3396.46 365.467   6
   6   4  -5 9865.32 642.075   6
   6   4  -4 2645.25 329.543   6
   6   4  -3 6615.37 528.046   6
   6   4  -2 842.611 191.265   6
   6   4  -2 703.623 206.415   3
   6   4  -1 6099.78 575.512   3
   6   4  -1 6785.54 550.351   6
   6   4   0 3707.63 410.022   3
   6   4   0 4245.20 453.307   6
   6   4   1 27609.0 1087.03   3
   6  -4   1 25099.3 1284.42   4
   6  -4   2 7243.33 599.398   4
   6   4   2 6780.33 493.552   5
   6   4   3 962.177 182.320   5
   6   4   4 25652.0 1025.48   5
   6   4   5 2818.79 314.826   5
   6   4   6 2574.19 287.419   5
   6   4   7 154.218 66.5815   5
   6   4   8 3255.34 271.217   5
   6   4   9 6848.79 355.740   5
   6   5 -10 181.395 59.5461   6
   6   5  -9 14546.7 655.035   6
   6   5  -8 1246.86 193.354   6
   6   5  -7 48674.0 1428.07   6
   6   5  -6 19026.9 849.124   6
   6   5  -5 624.311 144.086   6
   6   5  -4 25508.4 1023.70   6
   6   5  -3 20450.5 1136.91   3
   6   5  -3 15283.6 800.751   6
   6   5  -2 8826.93 685.996   3
   6   5  -2 7174.99 548.001   6
   6   5  -1 51206.4 1736.48   3
   6   5  -1 48246.1 1618.06   6
   6   5   0 22671.8 1043.60   3
   6   5   1 1260.57 223.784   3
   6  -5   1 982.928 216.124   4
   6   5   1 1285.61 206.371   5
   6   5   2 407.230 113.249   5
   6   5   2 382.290 124.657   3
   6   5   3 17504.2 825.057   3
   6   5   3 16607.9 780.314   5
   6   5   4 9138.57 567.636   3
   6   5   4 11113.0 615.524   5
   6   5   5 2070.71 260.834   3
   6   5   5 2441.46 274.298   5
   6   5   6 5788.64 396.721   5
   6   5   7 5275.31 345.214   5
   6   5   8 9626.59 419.654   5
   6   6  -8 15155.2 635.189   6
   6   6  -7 510.680 120.398   6
   6   6  -6 3084.84 303.186   6
   6   6  -5 13434.2 906.795   3
   6   6  -5 14502.0 699.846   6
   6   6  -4 2023.89 336.499   3
   6   6  -4 1716.42 236.017   6
   6   6  -3 427.300 126.612   6
   6   6  -3 657.401 181.901   3
   6   6  -2 10259.1 728.524   3
   6   6  -2 10854.7 661.857   6
   6   6  -1 13814.9 806.157   3
   6   6   0 24648.3 1058.95   3
   6  -6   0 21174.1 1040.65   4
   6   6   0 23003.3 852.089   5
   6   6   1 32090.1 1205.12   3
   6   6   1 31711.0 1029.79   5
   6   6   2 2278.13 250.305   5
   6   6   2 2726.82 318.888   3
   6   6   3 3548.69 308.077   5
   6   6   3 3615.85 356.084   3
   6   6   4 90.6177 39.8822   5
   6   6   4 62.9340 45.9402   3
   6   6   5 134.659 73.4570   3
   6   6   6 18348.2 705.499   3
   6   7  -9 1188.57 187.919   3
   6   7  -8 6905.72 488.708   3
   6   7  -7 2859.21 334.417   3
   6   7  -6 2774.82 336.079   3
   6   7  -5 112.275 67.2678   3
   6   7  -4 18391.3 903.262   3
   6   7  -3 20240.7 926.078   3
   6   7  -2 3283.71 350.782   3
   6   7  -1 24016.3 991.022   3
   6   7   0 8448.03 557.344   3
   6   7   1 33077.5 1160.92   3
   6   7   2 2583.62 291.368   3
   6   7   3 708.740 146.294   3
   6   7   4 1472.35 201.182   3
   6   7   5 1075.30 162.172   3
   6   8  -7 10456.0 503.477   3
   6   8  -6 860.963 147.710   3
   6   8  -5 6241.34 409.512   3
   6   8  -4 2885.24 276.171   3
   6   8  -3 3072.34 291.866   3
   6   8  -2 9.12141 28.3930   3
   6   8  -1 4255.52 346.773   3
   6   8   0 4276.58 345.341   3
   6   8   1 21459.6 805.216   3
   6   8   2 15989.3 665.577   3
   6   8   3 40.1455 30.6437   3
   6   8   4 1583.19 180.644   3
   6   9  -3 1100.81 138.616   3
   6   9  -2 20648.6 673.356   3
   6   9  -1 9457.32 433.628   3
   6   9   0 2243.12 202.675   3
   7   0 -11-22.4548 39.6487   6
   7   0  -8 43267.0 1586.77   6
   7   0  -7 59.9948 78.1242   4
   7   0  -7 70.8433 71.0436   6
   7   0  -6 97002.0 2641.72   4
   7   0  -6 92625.4 2409.95   6
   7   0  -5 22.7491 109.372   4
   7   0  -5 2.18103 38.1135   6
   7   0  -4 66741.2 2219.37   4
   7   0  -4 68698.5 1864.57   6
   7   0  -3 131.159 104.839   4
   7   0  -3 35.3760 38.0044   6
   7   0  -2 35816.7 1559.85   4
   7   0  -2 33736.5 1183.96   6
   7   0  -1 412.518 173.511   4
   7   0  -1 20.0112 32.3468   6
   7   0   0 12258.6 884.353   4
   7   0   1 199.191 80.6411   5
   7   0   1 94.6049 92.6146   4
   7   0   2 21806.0 877.071   5
   7   0   3 28.4033 52.0663   5
   7   0   4 5741.44 428.804   5
   7   0   5 1.37550 23.2358   5
   7   0   6 4564.38 337.217   5
   7   0   7 2.08629 20.1587   5
   7   0   8 17413.6 563.215   5
   7   1 -11 12720.2 682.469   6
   7  -1 -11 11625.7 578.626   6
   7   1 -10 3672.90 408.529   6
   7   1  -9 10620.0 738.929   6
   7  -1  -8 5162.93 500.941   4
   7   1  -8 5989.36 556.904   6
   7  -1  -8 4780.17 439.712   6
   7  -1  -7 2625.43 389.747   4
   7   1  -7 2504.63 353.954   6
   7  -1  -7 2633.44 311.795   6
   7   1  -6 8156.61 634.066   4
   7  -1  -6 8134.41 732.598   4
   7   1  -6 8157.79 631.464   6
   7  -1  -6 7522.08 523.754   6
   7   1  -5 543.165 165.914   4
   7  -1  -5 554.678 198.903   4
   7  -1  -5 398.143 110.146   6
   7   1  -5 592.326 166.131   6
   7   1  -4 14206.0 903.730   4
   7  -1  -4 13770.9 982.086   4
   7  -1  -4 13066.7 655.357   6
   7   1  -4 13903.9 797.631   6
   7   1  -3 1965.40 333.311   4
   7  -1  -3 1963.28 355.274   4
   7   1  -3 1820.40 272.948   6
   7   1  -2 1552.66 299.728   4
   7  -1  -2 1081.50 274.612   4
   7   1  -2 1357.74 228.602   6
   7   1  -1 7657.81 685.592   4
   7  -1  -1 8381.61 742.229   4
   7   1  -1 7998.41 571.662   6
   7  -1   0 325.645 94.2618   5
   7   1   0 245.277 130.568   4
   7  -1   0 199.770 115.619   4
   7   1   0 266.078 109.317   6
   7  -1   1 3435.06 451.844   4
   7  -1   1 3000.60 283.118   5
   7   1   1 3013.61 314.529   5
   7  -1   2 21719.5 1145.71   4
   7  -1   2 23718.0 873.602   5
   7   1   2 22407.6 912.598   5
   7  -1   3 12012.5 603.958   5
   7   1   3 11767.5 645.164   5
   7  -1   4 8285.46 481.422   5
   7   1   4 8071.21 524.757   5
   7  -1   5 7123.06 420.797   5
   7   1   5 7891.55 496.149   5
   7  -1   6 55.5808 31.1423   5
   7   1   6 55.0419 30.4529   5
   7  -1   7 19703.9 631.108   5
   7   1   7 21500.5 730.819   5
   7   1   8 5289.78 303.227   5
   7   2 -11 5094.53 381.565   6
   7   2 -10 3212.88 344.662   6
   7  -2  -9 1106.56 211.615   4
   7   2  -9 1859.21 276.838   6
   7  -2  -8 374.263 140.666   4
   7   2  -8 562.223 147.103   6
   7  -2  -7 123.885 89.7414   4
   7   2  -7 123.355 82.6772   6
   7  -2  -6 164.101 74.2318   4
   7   2  -6 422.847 136.650   6
   7   2  -5 1592.70 281.847   4
   7  -2  -5 1631.68 355.780   4
   7   2  -5 1577.44 262.386   6
   7   2  -4 4362.08 484.584   4
   7  -2  -4 3753.81 552.792   4
   7   2  -4 3923.42 416.344   6
   7   2  -3 16342.5 968.854   4
   7  -2  -3 15953.5 1119.93   4
   7   2  -3 13330.4 777.347   6
   7   2  -2 21.7562 38.1372   4
   7  -2  -2 190.756 117.113   4
   7   2  -2 199.408 99.3104   6
   7  -2  -1 8451.97 759.875   4
   7   2  -1 11047.9 710.561   6
   7  -2   0 359.337 146.446   4
   7   2   0 477.358 152.523   6
   7  -2   1 4990.83 539.694   4
   7   2   1 4596.72 397.713   5
   7  -2   2 4436.23 484.979   4
   7   2   2 4373.81 390.514   5
   7   2   3 19330.3 860.911   5
   7   2   4 2309.77 276.728   5
   7   2   5 1732.81 228.543   5
   7   2   6 733.899 138.781   5
   7   2   7 644.998 118.348   5
   7   2   8 915.256 123.325   5
   7   3 -10 33849.9 1063.00   6
   7  -3  -9 935.719 210.744   4
   7   3  -9 984.608 178.027   6
   7  -3  -8 19031.7 1171.84   4
   7   3  -8 21528.1 917.591   6
   7  -3  -7-55.6984 155.858   4
   7   3  -7 68.9367 54.2864   6
   7   3  -6 44188.7 1453.78   6
   7  -3  -5 2961.74 511.043   4
   7   3  -5 3223.07 363.213   6
   7  -3  -4 32039.3 1713.70   4
   7   3  -4 30860.4 1203.17   6
   7  -3  -3 14122.9 1077.41   4
   7   3  -3 12981.6 763.869   6
   7  -3  -2 710.768 220.321   4
   7   3  -2 734.421 190.312   6
   7  -3  -1 4562.56 540.354   4
   7   3  -1 5640.90 519.762   6
   7  -3   0 553.056 167.303   4
   7  -3   1 11826.2 792.934   4
   7   3   1 12006.4 667.542   5
   7  -3   2 21510.7 1023.95   4
   7   3   2 26090.3 1002.72   5
   7   3   3 34.9085 54.8255   5
   7   3   4 43281.3 1335.32   5
   7   3   5 222.783 76.0349   5
   7   3   6 3554.04 298.748   5
   7   3   7 1934.86 198.029   5
   7   4 -10 5220.53 316.114   6
   7  -4  -9 1696.95 279.568   4
   7   4  -9 2045.12 218.585   6
   7   4  -8 2748.24 275.428   6
   7   4  -8 822.911 175.819   3
   7   4  -7 17317.4 956.234   3
   7   4  -7 22693.3 872.489   6
   7   4  -6 10641.2 731.613   3
   7   4  -6 12194.0 646.560   6
   7   4  -5 17265.4 812.517   6
   7   4  -4 5537.94 459.750   6
   7  -4  -3 13217.8 1004.25   4
   7   4  -3 14309.4 773.982   6
   7  -4  -2 12699.2 924.686   4
   7   4  -2 16485.7 864.129   6
   7  -4  -1 2473.64 369.987   4
   7  -4   0 3528.18 414.311   4
   7   4   0 3711.24 354.686   5
   7   4   1 114.314 60.7294   5
   7  -4   1 147.527 90.5881   4
   7   4   2 7652.17 510.697   5
   7   4   3 5100.56 414.405   5
   7   4   4 160.524 71.6692   5
   7   4   5 9626.81 519.143   5
   7   4   6 5467.06 343.384   5
   7   5  -8 4516.01 427.750   3
   7   5  -8 5867.27 355.714   6
   7   5  -7 4675.78 433.066   3
   7   5  -7 4785.54 344.725   6
   7   5  -6 15471.2 803.246   3
   7   5  -6 15314.7 675.448   6
   7   5  -5 18945.2 909.771   3
   7   5  -5 23849.5 894.343   6
   7   5  -4 4849.24 428.483   3
   7   5  -4 5413.47 429.833   6
   7   5  -3 8332.96 571.984   3
   7  -5  -3 9796.18 760.158   4
   7   5  -2 1220.71 202.664   3
   7  -5  -2 1134.50 236.156   4
   7  -5  -1 7275.85 562.973   4
   7   5  -1 8197.69 489.376   5
   7  -5   0 4480.94 405.410   4
   7   5   0 5797.84 417.832   5
   7   5   1 67.3251 46.6266   5
   7   5   2 1598.58 211.207   5
   7   5   3 5854.22 402.230   5
   7   5   4 2731.40 253.802   5
   7   5   5 4900.76 306.585   5
   7  -6  -7 29.2814 49.1358   4
   7   6  -7 45.3643 24.5774   3
   7   6  -6 3876.69 340.883   3
   7   6  -5 1701.52 221.746   3
   7   6  -4 8950.81 533.376   3
   7  -6  -4 7956.39 598.577   4
   7   6  -3 4289.43 356.397   3
   7  -6  -3 3344.17 373.863   4
   7   6  -2 2840.47 284.384   3
   7  -6  -2 2407.19 285.744   4
   7   6  -2 2487.90 228.862   5
   7   6  -1 4473.70 357.426   3
   7  -6  -1 3729.63 329.445   4
   7   6  -1 4450.70 309.202   5
   7   6   0 1128.91 151.325   5
   7   6   0 1271.46 186.863   3
   7   6   1 1108.67 168.707   3
   7   6   1 1002.14 144.022   5
   7   6   2 23068.1 738.724   5
   7   6   3 3266.49 232.619   5
   7   7  -4 8096.49 411.923   3
   7  -7  -4 5893.99 384.343   4
   7   7  -3 5716.19 351.635   3
   7  -7  -3 4612.01 319.851   4
   7   7  -2 8056.36 427.133   3
   7   7  -1 903.593 137.234   3
   7   7   0 290.859 78.6596   3
   8   0  -7 41.8622 42.7612   6
   8   0  -6 8338.30 588.151   4
   8   0  -6 8533.73 489.141   6
   8   0  -5 70.5633 63.9669   4
   8   0  -5 114.878 64.2230   6
   8   0  -4 12589.1 800.416   4
   8   0  -4 11653.5 577.647   6
   8   0  -3 13.9674 34.8188   5
   8   0  -3 110.137 95.1900   4
   8   0  -2 7489.63 623.480   4
   8   0  -2 6603.94 381.839   5
   8   0  -1 63.6719 40.3236   5
   8   0   0 156.516 56.2888   5
   8   0   1-19.9343 28.1799   5
   8   0   2 2248.57 211.731   5
   8   0   3 44.2347 31.7486   5
   8   0   4 3235.38 217.252   5
   8   1  -8 708.102 151.361   6
   8  -1  -7 2434.49 298.985   4
   8   1  -7 3279.02 335.010   6
   8  -1  -6 290.676 117.316   4
   8   1  -6 359.364 111.413   6
   8  -1  -5 2649.75 373.651   4
   8   1  -5 2813.12 308.836   6
   8  -1  -4 1889.94 318.016   4
   8   1  -4 1812.96 247.419   6
   8  -1  -3 135.690 72.6708   4
   8   1  -3 149.275 70.0751   6
   8   1  -2 25.3408 35.7665   5
   8  -1  -2 63.4799 95.2604   4
   8  -1  -1 6663.40 584.467   4
   8   1  -1 6406.52 407.962   5
   8   1   0 15960.8 662.720   5
   8   1   1 13050.0 589.438   5
   8   1   2 1306.88 174.033   5
   8   1   3 1213.28 159.558   5
   8   1   4 898.779 123.057   5
   8   2  -8 1906.28 239.176   6
   8  -2  -7 12178.4 727.110   4
   8   2  -7 17851.5 800.709   6
   8  -2  -6 1852.05 308.842   4
   8   2  -6 2198.68 281.688   6
   8  -2  -5 952.586 232.777   4
   8   2  -5 1034.57 192.319   6
   8  -2  -4 302.460 128.155   4
   8   2  -4 270.917 108.523   6
   8  -2  -3 2773.88 392.584   4
   8   2  -3 4017.54 389.393   6
   8  -2  -2 8928.06 693.211   4
   8   2  -2 8670.07 505.807   5
   8  -2  -1 18021.1 962.475   4
   8   2  -1 18566.3 761.264   5
   8   2   0 200.064 69.8960   5
   8  -2   0 276.386 110.753   4
   8   2   1 66728.4 1627.92   5
   8   2   2 31873.3 1002.36   5
   8   2   3 6962.93 407.401   5
   8   2   4 10201.0 454.166   5
   8  -3  -7 700.651 163.122   4
   8   3  -7 1392.79 200.950   6
   8  -3  -6 2854.37 376.841   4
   8   3  -6 4747.12 393.065   6
   8  -3  -5 30.8405 36.9553   4
   8   3  -5 133.603 87.1219   6
   8  -3  -4 1365.51 270.405   4
   8   3  -4 2311.52 290.886   6
   8  -3  -3 53.1337 67.9209   4
   8  -3  -2 3188.88 380.496   4
   8   3  -2 3224.82 301.137   5
   8   3  -1 241.438 75.6004   5
   8  -3  -1 258.916 111.417   4
   8   3   0 529.591 117.571   5
   8  -3   0 467.172 128.967   4
   8   3   1 12390.5 600.061   5
   8   3   2 44653.5 1229.73   5
   8   3   3 3698.45 287.273   5
   8  -4  -6 7162.21 523.640   4
   8  -4  -5 10276.5 662.671   4
   8  -4  -4 5805.27 489.018   4
   8  -4  -3 21334.7 950.396   4
   8   4  -3 24543.4 834.265   5
   8  -4  -2 1974.71 259.729   4
   8   4  -2 2232.65 232.632   5
   8  -4  -1 17761.3 763.158   4
   8   4  -1 22814.4 794.484   5
   8  -4   0 7992.69 445.034   4
   8   4   0 10499.4 518.076   5
   8   4   1 2354.00 238.723   5
   8   4   2 8151.11 429.705   5
   0   0   0    0.00    0.00   0

TITL exp_996 in P2(1)/c
REM P2(1)/c (#14 in standard setting)
CELL 1.54184   7.101217  10.174573  13.887949  90.0000  96.8783  90.0000
ZERR    2.00   0.001034   0.001424   0.002306   0.0000   0.0162   0.0000
LATT  1
SYMM -x, y+1/2,-z+1/2
SFAC C H B N F Br
UNIT 60.00 60.00 2.00 4.00 4.00 4.00
TREF
HKLF 4
END
;
_shelx_hkl_checksum                99815
_olex2_submission_special_instructions  'No special instructions were received'
_oxdiff_exptl_absorpt_empirical_details
;
Empirical correction (ABSPACK) includes:
- Absorption correction using spherical harmonics
- Frame scaling
;
_oxdiff_exptl_absorpt_empirical_full_max  3.354
_oxdiff_exptl_absorpt_empirical_full_min  0.512
