# Supplementary material for: Aromatic-bridged and meso-meso-linked BF2-smaragdyrin dimers exhibit fast decays in polar solvents by symmetry-breaking charge transfer
Source: Commun Chem. 2023 Feb 9;6:25. doi: 10.1038/s42004-023-00822-8 (PMC9911704; doi:10.1038/s42004-023-00822-8)
Supplement: Supplementary file 10 — Supplementary Data 7 [file 42004_2023_822_MOESM10_ESM.cif]

data_exp_1516_sq_sq
_audit_creation_date               2021-04-16
_audit_creation_method
;
Olex2 1.2
(compiled 2018.05.29 svn.r3508 for OlexSys, GUI svn.r5506)
;
_shelx_SHELXL_version_number       '2016/6'
_audit_contact_author_address      ?
_audit_contact_author_email        ?
_audit_contact_author_name         ''
_audit_contact_author_phone        ?
_publ_contact_author_id_orcid      ?
_publ_section_references
;
Dolomanov, O.V., Bourhis, L.J., Gildea, R.J, Howard, J.A.K. & Puschmann, H.
 (2009), J. Appl. Cryst. 42, 339-341.

Sheldrick, G.M. (2015). Acta Cryst. C71, 3-8.
;
_chemical_name_common              ?
_chemical_name_systematic          ?
_chemical_formula_moiety           '2.5(C2 H4 Cl2), C82 H70 B2 F4 N10'
_chemical_formula_sum              'C87 H80 B2 Cl5 F4 N10'
_chemical_formula_weight           1540.48
_chemical_melting_point            ?
_chemical_oxdiff_formula           'C100 H100 N10 B2 F4'
loop_
  _atom_type_symbol
  _atom_type_description
  _atom_type_scat_dispersion_real
  _atom_type_scat_dispersion_imag
  _atom_type_scat_source
 'C' 'C' 0.0181 0.0091 'International Tables Vol C Tables 4.2.6.8 and 6.1.1.4'
 'H' 'H' 0.0000 0.0000 'International Tables Vol C Tables 4.2.6.8 and 6.1.1.4'
 'B' 'B' 0.0090 0.0039 'International Tables Vol C Tables 4.2.6.8 and 6.1.1.4'
 'Cl' 'Cl' 0.3639 0.7018 'International Tables Vol C Tables 4.2.6.8 and 6.1.1.4'
 'F' 'F' 0.0727 0.0534 'International Tables Vol C Tables 4.2.6.8 and 6.1.1.4'
 'N' 'N' 0.0311 0.0180 'International Tables Vol C Tables 4.2.6.8 and 6.1.1.4'

_shelx_space_group_comment
;
The symmetry employed for this shelxl refinement is uniquely defined
by the following loop, which should always be used as a source of
symmetry information in preference to the above space-group names.
They are only intended as comments.
;
_space_group_crystal_system        'triclinic'
_space_group_IT_number             2
_space_group_name_H-M_alt          'P -1'
_space_group_name_Hall             '-P 1'
loop_
  _space_group_symop_operation_xyz
 'x, y, z'
 '-x, -y, -z'

_cell_length_a                     12.1103(3)
_cell_length_b                     17.8722(5)
_cell_length_c                     21.2502(6)
_cell_angle_alpha                  104.055(2)
_cell_angle_beta                   97.125(2)
_cell_angle_gamma                  101.364(2)
_cell_volume                       4302.2(2)
_cell_formula_units_Z              2
_cell_measurement_reflns_used      10088
_cell_measurement_temperature      100.01(10)
_cell_measurement_theta_max        71.7520
_cell_measurement_theta_min        3.7890
_shelx_estimated_absorpt_T_max     0.961
_shelx_estimated_absorpt_T_min     0.586
_exptl_absorpt_coefficient_mu      1.993
_exptl_absorpt_correction_T_max    1.00000
_exptl_absorpt_correction_T_min    0.78758
_exptl_absorpt_correction_type     multi-scan
_exptl_absorpt_process_details
;
CrysAlisPro 1.171.38.46 (Rigaku Oxford Diffraction, 2015)
Empirical absorption correction using spherical harmonics,
 implemented in SCALE3 ABSPACK scaling algorithm.
;
_exptl_absorpt_special_details     ?
_exptl_crystal_colour              black
_exptl_crystal_colour_primary      black
_exptl_crystal_density_diffrn      1.189
_exptl_crystal_density_meas        ?
_exptl_crystal_density_method      ?
_exptl_crystal_description         cube
_exptl_crystal_F_000               1606
_exptl_crystal_size_max            0.3
_exptl_crystal_size_mid            0.1
_exptl_crystal_size_min            0.02
_exptl_transmission_factor_max     ?
_exptl_transmission_factor_min     ?
_diffrn_reflns_av_R_equivalents    0.0508
_diffrn_reflns_av_unetI/netI       0.0807
_diffrn_reflns_Laue_measured_fraction_full  1.000
_diffrn_reflns_Laue_measured_fraction_max  1.000
_diffrn_reflns_limit_h_max         14
_diffrn_reflns_limit_h_min         -14
_diffrn_reflns_limit_k_max         21
_diffrn_reflns_limit_k_min         -13
_diffrn_reflns_limit_l_max         22
_diffrn_reflns_limit_l_min         -25
_diffrn_reflns_number              29241
_diffrn_reflns_point_group_measured_fraction_full  1.000
_diffrn_reflns_point_group_measured_fraction_max  1.000
_diffrn_reflns_theta_full          66.599
_diffrn_reflns_theta_max           66.599
_diffrn_reflns_theta_min           2.179
_diffrn_ambient_environment        N~2~
_diffrn_ambient_temperature        100.01(10)
_diffrn_detector                   'CCD plate'
_diffrn_detector_area_resol_mean   8.0697
_diffrn_detector_type              EosS2
_diffrn_measured_fraction_theta_full  1.000
_diffrn_measured_fraction_theta_max  1.000
_diffrn_measurement_details
;
List of Runs (angles in degrees, time in seconds):

  # Type    Start    End  Width  t~exp~   \w     \q     \k     \f   Frames
--------------------------------------------------------------------------
  1  \w     28.00 103.00   1.00    2.00    --   34.73  38.00  30.00   75
  2  \w     84.00 123.00   1.00    8.00    --  105.88  77.00 -60.00   39
  3  \w    139.00 170.00   1.00    8.00    --  105.88  77.00 -60.00   31
  4  \w    136.00 164.00   1.00    8.00    --  105.88  45.00-120.00   28
  5  \w    101.00 128.00   1.00    8.00    --  105.88  45.00-120.00   27
  6  \w     88.00 173.00   1.00    8.00    --  105.88  61.00 -90.00   85
  7  \w     68.00 117.00   1.00    8.00    --  105.88 -45.00   0.00   49
  8  \w     74.00 112.00   1.00    8.00    --  105.88-111.00  30.00   38
  9  \w     71.00 107.00   1.00    8.00    --  105.88 -94.00 -90.00   36
 10  \w     60.00 117.00   1.00    8.00    --  105.88 -61.00-150.00   57
 11  \w     72.00 105.00   1.00    8.00    --  105.88 -94.00-180.00   33
 12  \w     40.00  85.00   1.00    8.00    --  105.88 -61.00 -60.00   45
 13  \w     42.00 123.00   1.00    8.00    --  105.88 -45.00 -60.00   81
 14  \w     50.00  85.00   1.00    2.00    --   34.73-125.00-180.00   35
 15  \w     47.00  88.00   1.00    2.00    --   34.73-125.00 -30.00   41
 16  \w     19.00  66.00   1.00    2.00    --   34.73 -99.00  60.00   47
 17  \w     37.00 107.00   1.00    8.00    --  105.88 -45.00 150.00   70
 18  \w     52.00 107.00   1.00    8.00    --  105.88 -61.00  90.00   55
 19  \w     36.00  91.00   1.00    8.00    --  105.88-111.00  60.00   55
 20  \w     36.00 116.00   1.00    8.00    --  105.88-111.00 120.00   80
 21  \w     17.00  84.00   1.00    2.00    --   34.73  38.00 120.00   67
 22  \w     26.00 101.00   1.00    2.00    --   34.73  57.00 150.00   75
 23  \w     27.00  99.00   1.00    2.00    --   34.73  57.00 -60.00   72
 24  \w     63.00  90.00   1.00    2.00    --   34.73  77.00-180.00   27
 25  \w     19.00  95.00   1.00    2.00    --   34.73  57.00-120.00   76
 26  \w     49.00 175.00   1.00    8.00    --  105.88   0.00-120.00  126
 27  \w     -1.00  30.00   1.00    2.00    --  -34.73  57.00-180.00   31
;
_diffrn_measurement_device         'four-circle diffractometer'
_diffrn_measurement_device_type    'SuperNova, Dual, Cu at zero, EosS2'
_diffrn_measurement_method         '\w scans'
_diffrn_orient_matrix_type        
 'CrysAlisPro convention (1999,Acta A55,543-557)'
_diffrn_orient_matrix_UB_11        -0.0411499000
_diffrn_orient_matrix_UB_12        0.0510317000
_diffrn_orient_matrix_UB_13        0.0577486000
_diffrn_orient_matrix_UB_21        0.0928354000
_diffrn_orient_matrix_UB_22        0.0727730000
_diffrn_orient_matrix_UB_23        0.0003135000
_diffrn_orient_matrix_UB_31        -0.0842200000
_diffrn_orient_matrix_UB_32        0.0214804000
_diffrn_orient_matrix_UB_33        -0.0493832000
_diffrn_radiation_monochromator    mirror
_diffrn_radiation_probe            x-ray
_diffrn_radiation_type             CuK\a
_diffrn_radiation_wavelength       1.54184
_diffrn_source                     'micro-focus sealed X-ray tube'
_diffrn_source_type                'SuperNova (Cu) X-ray Source'
_reflns_Friedel_coverage           0.000
_reflns_Friedel_fraction_full      .
_reflns_Friedel_fraction_max       .
_reflns_number_gt                  11590
_reflns_number_total               15209
_reflns_odcompleteness_completeness  99.99
_reflns_odcompleteness_iscentric   1
_reflns_odcompleteness_theta       66.49
_reflns_special_details
;
 Reflections were merged by SHELXL according to the crystal
 class for the calculation of statistics and refinement.
 
 Structure factors included contributions from the .fab file.
 
 _reflns_Friedel_fraction is defined as the number of unique
 Friedel pairs measured divided by the number that would be
 possible theoretically, ignoring centric projections and
 systematic absences.
;
_reflns_threshold_expression       'I > 2\s(I)'
_computing_cell_refinement         'CrysAlisPro 1.171.38.46 (Rigaku OD, 2015)'
_computing_data_collection         'CrysAlisPro 1.171.38.46 (Rigaku OD, 2015)'
_computing_data_reduction          'CrysAlisPro 1.171.38.46 (Rigaku OD, 2015)'
_computing_molecular_graphics      'Olex2 (Dolomanov et al., 2009)'
_computing_publication_material    'Olex2 (Dolomanov et al., 2009)'
_computing_structure_refinement    'ShelXL (Sheldrick, 2015)'
_computing_structure_solution      ?
_refine_diff_density_max           1.052
_refine_diff_density_min           -0.703
_refine_diff_density_rms           0.065
_refine_ls_extinction_coef         .
_refine_ls_extinction_method       none
_refine_ls_goodness_of_fit_ref     1.031
_refine_ls_hydrogen_treatment      mixed
_refine_ls_matrix_type             full
_refine_ls_number_parameters       1090
_refine_ls_number_reflns           15209
_refine_ls_number_restraints       150
_refine_ls_R_factor_all            0.0810
_refine_ls_R_factor_gt             0.0605
_refine_ls_restrained_S_all        1.031
_refine_ls_shift/su_max            0.005
_refine_ls_shift/su_mean           0.000
_refine_ls_structure_factor_coef   Fsqd
_refine_ls_weighting_details      
 'w=1/[\s^2^(Fo^2^)+(0.0512P)^2^+4.2711P] where P=(Fo^2^+2Fc^2^)/3'
_refine_ls_weighting_scheme        calc
_refine_ls_wR_factor_gt            0.1439
_refine_ls_wR_factor_ref           0.1563
_refine_special_details            ?
_olex2_refinement_description
;
1. Fixed Uiso
 At 1.2 times of:
  All C(H) groups, All C(H,H) groups, All N(H) groups
 At 1.5 times of:
  All C(H,H,H) groups
2. Rigid bond restraints
 C102, C107, C108, C106, C110, C103, C109, C104, C105, C3, C4, C5, C8, C12,
 C13, C17, C1A, C1B
 with sigma for 1-2 distances of 0.01 and sigma for 1-3 distances of 0.01
3. Uiso/Uaniso restraints and constraints
Uanis(C102) \\sim Ueq, Uanis(C107) \\sim Ueq, Uanis(C108) \\sim Ueq,
Uanis(C106) \\sim Ueq, Uanis(C110) \\sim Ueq, Uanis(C103) \\sim Ueq,
Uanis(C109) \\sim Ueq, Uanis(C104) \\sim Ueq, Uanis(C105) \\sim Ueq, Uanis(C3)
\\sim Ueq, Uanis(C4) \\sim Ueq, Uanis(C5) \\sim Ueq, Uanis(C8) \\sim Ueq,
Uanis(C12) \\sim Ueq, Uanis(C13) \\sim Ueq, Uanis(C17) \\sim Ueq, Uanis(C1A)
\\sim Ueq, Uanis(C1B) \\sim Ueq: with sigma of 0.01 and sigma for terminal
atoms of 0.02
Uanis(C4) \\sim Ueq, Uanis(C3) \\sim Ueq: with sigma of 0.005 and sigma for
terminal atoms of 0.01
Uanis(C4) \\sim Ueq, Uanis(C107) \\sim Ueq, Uanis(C102) \\sim Ueq: with sigma
of 0.003 and sigma for terminal atoms of 0.006
Uanis(C108) \\sim Ueq: with sigma of 0.003 and sigma for terminal atoms of 0.006
4. Others
 Sof(C3)=Sof(H3A)=Sof(H3B)=Sof(H3C)=Sof(C4)=Sof(C5)=Sof(H5)=Sof(C8)=Sof(C12)=
 Sof(H12A)=Sof(H12B)=Sof(H12C)=Sof(C13)=Sof(H13A)=Sof(C17)=Sof(C1A)=Sof(H1AA)=
 Sof(H1AB)=Sof(H1AC)=Sof(C1B)=1-FVAR(1)
 Sof(C102)=Sof(C107)=Sof(C108)=Sof(H10A)=Sof(H10B)=Sof(H10C)=Sof(C106)=
 Sof(H106)=Sof(C110)=Sof(H11A)=Sof(H11B)=Sof(H11C)=Sof(C103)=Sof(C109)=
 Sof(H10D)=Sof(H10E)=Sof(H10F)=Sof(C104)=Sof(H104)=Sof(C105)=FVAR(1)
5.a Secondary CH2 refined with riding coordinates:
 C6(H6A,H6B), C7(H7A,H7B), C113(H11F,H11G)
5.b Aromatic/amide H refined with riding coordinates:
 N71(H71), N65(H65), N31(H31), N17(H17), N13(H13), C86(H86), C74(H74),
 C75(H75), C59(H59), C21(H21), C85(H85), C53(H53), C39(H39), C35(H35), C58(H58),
  C101(H101), C20(H20), C63(H63), C27(H27), C28(H28), C91(H91), C41(H41),
 C47(H47), C54(H54), C100(H100), C89(H89), C62(H62), C46(H46), C36(H36),
 C80(H80), C78(H78), C106(H106), C104(H104), C5(H5), C13(H13A)
5.c Idealised Me refined as rotating group:
 C93(H93A,H93B,H93C), C94(H94A,H94B,H94C), C83(H83A,H83B,H83C), C95(H95A,H95B,
 H95C), C82(H82A,H82B,H82C), C108(H10A,H10B,H10C), C44(H44A,H44B,H44C),
 C45(H45A,H45B,H45C), C84(H84A,H84B,H84C), C43(H43A,H43B,H43C), C110(H11A,H11B,
 H11C), C109(H10D,H10E,H10F), C3(H3A,H3B,H3C), C12(H12A,H12B,H12C), C1A(H1AA,
 H1AB,H1AC)
;
_atom_sites_solution_hydrogens     mixed
_atom_sites_solution_primary       ?
_atom_sites_solution_secondary     ?
loop_
  _atom_site_label
  _atom_site_type_symbol
  _atom_site_fract_x
  _atom_site_fract_y
  _atom_site_fract_z
  _atom_site_U_iso_or_equiv
  _atom_site_adp_type
  _atom_site_occupancy
  _atom_site_site_symmetry_order
  _atom_site_calc_flag
  _atom_site_refinement_flags_posn
  _atom_site_refinement_flags_adp
  _atom_site_refinement_flags_occupancy
  _atom_site_disorder_assembly
  _atom_site_disorder_group
 Cl8 Cl 0.17909(9) 0.35565(6) 0.40815(5) 0.0423(2) Uani 1 1 d . . . . .
 Cl12 Cl -0.45733(9) 0.22150(6) 0.54756(5) 0.0422(2) Uani 1 1 d . . . . .
 Cl5 Cl 0.29622(9) 0.30393(6) 0.54157(5) 0.0467(2) Uani 1 1 d . . . . .
 Cl9 Cl -0.25609(10) 0.38841(8) 0.72627(5) 0.0537(3) Uani 1 1 d . . . . .
 F96 F -0.18740(14) 0.17684(9) 0.57180(8) 0.0177(3) Uani 1 1 d . . . . .
 F97 F -0.04473(14) 0.18345(9) 0.51187(7) 0.0179(3) Uani 1 1 d . . . . .
 F99 F 0.37560(14) 0.16087(10) 0.90664(8) 0.0195(4) Uani 1 1 d . . . . .
 F98 F 0.31352(14) 0.27249(10) 0.94292(8) 0.0210(4) Uani 1 1 d . . . . .
 N71 N -0.3020(2) 0.17638(14) 0.42197(11) 0.0179(5) Uani 1 1 d . . . . .
 H71 H -0.256705 0.177770 0.456999 0.021 Uiso 1 1 calc R . . . .
 N49 N -0.0386(2) 0.10870(14) 0.59192(11) 0.0164(5) Uani 1 1 d . . . . .
 N67 N -0.2169(2) 0.04623(15) 0.46642(11) 0.0165(5) Uani 1 1 d . . . . .
 N65 N -0.1434(2) 0.31173(14) 0.52692(12) 0.0185(5) Uani 1 1 d . . . . .
 H65 H -0.150773 0.261329 0.512880 0.022 Uiso 1 1 calc R . . . .
 N31 N 0.5515(2) 0.28905(15) 0.94448(12) 0.0210(5) Uani 1 1 d . . . . .
 H31 H 0.497000 0.255559 0.952190 0.025 Uiso 1 1 calc R . . . .
 N51 N -0.0013(2) 0.25577(14) 0.62719(11) 0.0179(5) Uani 1 1 d . . . . .
 N25 N 0.3489(2) 0.24125(14) 0.83205(12) 0.0189(5) Uani 1 1 d . . . . .
 N23 N 0.1830(2) 0.16030(15) 0.86239(12) 0.0191(5) Uani 1 1 d . . . . .
 N17 N 0.2484(2) 0.15273(16) 1.00281(12) 0.0234(6) Uani 1 1 d . . . . .
 H17 H 0.309048 0.170900 0.988833 0.028 Uiso 1 1 calc R . . . .
 N13 N 0.4938(2) 0.23911(15) 1.06490(12) 0.0221(5) Uani 1 1 d . . . . .
 H13 H 0.450870 0.242137 1.030642 0.027 Uiso 1 1 calc R . . . .
 C72 C -0.3202(3) 0.24328(17) 0.40177(14) 0.0188(6) Uani 1 1 d . . . . .
 C86 C -0.3121(3) -0.07971(17) 0.41946(14) 0.0208(6) Uani 1 1 d . . . . .
 H86 H -0.364040 -0.124556 0.391739 0.025 Uiso 1 1 calc R . . . .
 C70 C -0.3698(2) 0.10681(17) 0.37559(13) 0.0166(6) Uani 1 1 d . . . . .
 C74 C -0.3966(3) 0.21300(18) 0.34043(14) 0.0204(6) Uani 1 1 d . . . . .
 H74 H -0.421766 0.243527 0.314483 0.024 Uiso 1 1 calc R . . . .
 C57 C 0.0405(2) 0.11221(18) 0.64653(14) 0.0188(6) Uani 1 1 d . . . . .
 C69 C -0.3762(2) 0.02848(17) 0.37526(13) 0.0173(6) Uani 1 1 d . . . . .
 C66 C -0.1680(2) 0.00079(17) 0.49974(13) 0.0158(6) Uani 1 1 d . . . . .
 C75 C -0.4272(2) 0.13271(17) 0.32538(14) 0.0189(6) Uani 1 1 d . . . . .
 H75 H -0.477965 0.099700 0.288005 0.023 Uiso 1 1 calc R . . . .
 C64 C -0.1969(3) 0.35536(18) 0.49348(15) 0.0208(6) Uani 1 1 d . . . . .
 C59 C -0.0262(2) -0.01686(17) 0.58971(14) 0.0175(6) Uani 1 1 d . . . . .
 H59 H -0.038217 -0.071844 0.576563 0.021 Uiso 1 1 calc R . . . .
 C14 C 0.4550(3) 0.20524(19) 1.11316(14) 0.0247(7) Uani 1 1 d . . . . .
 C30 C 0.5472(3) 0.31458(18) 0.88834(14) 0.0195(6) Uani 1 1 d . . . . .
 C61 C -0.0766(3) 0.35886(18) 0.58578(15) 0.0215(6) Uani 1 1 d . . . . .
 C55 C 0.0727(2) 0.25525(18) 0.68271(14) 0.0192(6) Uani 1 1 d . . . . .
 C26 C 0.2823(3) 0.23022(17) 0.77036(14) 0.0188(6) Uani 1 1 d . . . . .
 C21 C 0.0078(3) 0.10708(18) 0.79731(15) 0.0229(6) Uani 1 1 d . . . . .
 H21 H -0.052244 0.092201 0.761569 0.027 Uiso 1 1 calc R . . . .
 C85 C -0.2283(3) -0.07929(17) 0.46936(14) 0.0192(6) Uani 1 1 d . . . . .
 H85 H -0.213515 -0.123608 0.481240 0.023 Uiso 1 1 calc R . . . .
 C29 C 0.4549(3) 0.28897(17) 0.83452(14) 0.0190(6) Uani 1 1 d . . . . .
 C53 C 0.0605(3) 0.38165(18) 0.69186(15) 0.0246(7) Uani 1 1 d . . . . .
 H53 H 0.071018 0.436371 0.707310 0.029 Uiso 1 1 calc R . . . .
 C68 C -0.3065(2) -0.00072(17) 0.41715(14) 0.0178(6) Uani 1 1 d . . . . .
 C88 C -0.5738(3) -0.05939(18) 0.34571(15) 0.0215(6) Uani 1 1 d . . . . .
 C22 C 0.1198(3) 0.15133(17) 0.80017(14) 0.0194(6) Uani 1 1 d . . . . .
 C39 C 0.2867(3) 0.0687(2) 1.25097(16) 0.0291(7) Uani 1 1 d . . . . .
 H39 H 0.271060 0.017579 1.255879 0.035 Uiso 1 1 calc R . . . .
 C18 C 0.1413(3) 0.12372(18) 0.96437(15) 0.0222(6) Uani 1 1 d . . . . .
 C60 C -0.0817(2) 0.03000(17) 0.55663(14) 0.0165(6) Uani 1 1 d . . . . .
 C35 C 0.5562(3) 0.2091(2) 1.15810(15) 0.0299(8) Uani 1 1 d . . . . .
 H35 H 0.557403 0.189693 1.194943 0.036 Uiso 1 1 calc R . . . .
 C58 C 0.0478(2) 0.03335(17) 0.64408(14) 0.0186(6) Uani 1 1 d . . . . .
 H58 H 0.094928 0.018370 0.674371 0.022 Uiso 1 1 calc R . . . .
 C101 C 0.6519(3) 0.37001(19) 0.89603(15) 0.0256(7) Uani 1 1 d . . . . .
 H101 H 0.673316 0.397907 0.866080 0.031 Uiso 1 1 calc R . . . .
 C20 C 0.0036(3) 0.09005(19) 0.85654(15) 0.0243(7) Uani 1 1 d . . . . .
 H20 H -0.059869 0.061185 0.867889 0.029 Uiso 1 1 calc R . . . .
 C76 C -0.3131(3) 0.38029(17) 0.39877(14) 0.0220(6) Uani 1 1 d . . . . .
 C63 C -0.1630(3) 0.43422(18) 0.53411(16) 0.0273(7) Uani 1 1 d . . . . .
 H63 H -0.185590 0.477685 0.524601 0.033 Uiso 1 1 calc R . . . .
 C27 C 0.3501(3) 0.27079(18) 0.73406(14) 0.0219(6) Uani 1 1 d . . . . .
 H27 H 0.327618 0.272444 0.691050 0.026 Uiso 1 1 calc R . . . .
 C28 C 0.4547(3) 0.30732(18) 0.77326(15) 0.0224(6) Uani 1 1 d . . . . .
 H28 H 0.515352 0.338776 0.761677 0.027 Uiso 1 1 calc R . . . .
 C16 C 0.2463(3) 0.14902(19) 1.06628(15) 0.0238(6) Uani 1 1 d . . . . .
 C93 C -0.5886(3) -0.0315(2) 0.41638(16) 0.0289(7) Uani 1 1 d . . . . .
 H93A H -0.543427 -0.054494 0.443388 0.043 Uiso 1 1 calc GR . . . .
 H93B H -0.667800 -0.047653 0.419280 0.043 Uiso 1 1 calc GR . . . .
 H93C H -0.563924 0.025280 0.431476 0.043 Uiso 1 1 calc GR . . . .
 C87 C -0.4709(3) -0.03263(17) 0.32570(14) 0.0186(6) Uani 1 1 d . . . . .
 C34 C 0.6130(3) 0.26743(18) 1.08051(15) 0.0244(7) Uani 1 1 d . . . . .
 C91 C -0.5491(3) -0.11540(18) 0.21527(15) 0.0238(7) Uani 1 1 d . . . . .
 H91 H -0.540434 -0.134675 0.171853 0.029 Uiso 1 1 calc R . . . .
 C38 C 0.3030(3) 0.0793(2) 1.18954(15) 0.0260(7) Uani 1 1 d . . . . .
 C41 C 0.3149(3) 0.2080(2) 1.29614(16) 0.0350(8) Uani 1 1 d . . . . .
 H41 H 0.319003 0.251154 1.331868 0.042 Uiso 1 1 calc R . . . .
 C48 C 0.1683(3) 0.18687(17) 0.75492(14) 0.0191(6) Uani 1 1 d . . . . .
 B50 B -0.0694(3) 0.18062(19) 0.57559(15) 0.0150(6) Uani 1 1 d . . . . .
 C47 C 0.0675(3) 0.1003(2) 1.00559(16) 0.0262(7) Uani 1 1 d . . . . .
 H47 H -0.010756 0.077871 0.993092 0.031 Uiso 1 1 calc R . . . .
 C54 C 0.1105(3) 0.33451(19) 0.72297(15) 0.0248(7) Uani 1 1 d . . . . .
 H54 H 0.160418 0.351597 0.763310 0.030 Uiso 1 1 calc R . . . .
 C81 C -0.2575(3) 0.39875(19) 0.34866(16) 0.0260(7) Uani 1 1 d . . . . .
 C94 C -0.3473(3) -0.0317(2) 0.23755(15) 0.0271(7) Uani 1 1 d . . . . .
 H94A H -0.324023 0.025134 0.252574 0.041 Uiso 1 1 calc GR . . . .
 H94B H -0.358843 -0.048435 0.190256 0.041 Uiso 1 1 calc GR . . . .
 H94C H -0.288925 -0.053998 0.255493 0.041 Uiso 1 1 calc GR . . . .
 C32 C 0.6543(3) 0.32414(19) 0.98661(15) 0.0218(6) Uani 1 1 d . . . . .
 C15 C 0.3433(3) 0.17052(19) 1.11683(15) 0.0260(7) Uani 1 1 d . . . . .
 C90 C -0.6521(3) -0.14245(18) 0.23377(16) 0.0271(7) Uani 1 1 d . . . . .
 C33 C 0.6851(3) 0.30834(19) 1.04776(15) 0.0247(7) Uani 1 1 d . . . . .
 C100 C 0.7172(3) 0.3756(2) 0.95607(16) 0.0265(7) Uani 1 1 d . . . . .
 H100 H 0.790286 0.407849 0.973286 0.032 Uiso 1 1 calc R . . . .
 C92 C -0.4576(3) -0.05987(18) 0.26004(14) 0.0209(6) Uani 1 1 d . . . . .
 C89 C -0.6629(3) -0.11422(19) 0.29934(17) 0.0271(7) Uani 1 1 d . . . . .
 H89 H -0.731296 -0.132386 0.312517 0.032 Uiso 1 1 calc R . . . .
 C73 C -0.2743(3) 0.32323(18) 0.43329(14) 0.0207(6) Uani 1 1 d . . . . .
 C62 C -0.0908(3) 0.43593(19) 0.59035(16) 0.0278(7) Uani 1 1 d . . . . .
 H62 H -0.057280 0.480625 0.625348 0.033 Uiso 1 1 calc R . . . .
 C19 C 0.1125(3) 0.12394(18) 0.89760(15) 0.0216(6) Uani 1 1 d . . . . .
 C56 C 0.0942(2) 0.18468(18) 0.69232(14) 0.0188(6) Uani 1 1 d . . . . .
 C46 C 0.1311(3) 0.1161(2) 1.06796(16) 0.0279(7) Uani 1 1 d . . . . .
 H46 H 0.102790 0.106790 1.104777 0.033 Uiso 1 1 calc R . . . .
 C52 C -0.0098(3) 0.33259(18) 0.63236(14) 0.0197(6) Uani 1 1 d . . . . .
 C36 C 0.6492(3) 0.2453(2) 1.13855(16) 0.0315(8) Uani 1 1 d . . . . .
 H36 H 0.724645 0.254432 1.159473 0.038 Uiso 1 1 calc R . . . .
 C40 C 0.2930(3) 0.1321(2) 1.30460(16) 0.0330(8) Uani 1 1 d . . . . .
 B24 B 0.3054(3) 0.2102(2) 0.88660(16) 0.0182(7) Uani 1 1 d . . . . .
 C80 C -0.2999(3) 0.4462(2) 0.31255(17) 0.0310(7) Uani 1 1 d . . . . .
 H80 H -0.263094 0.458742 0.279273 0.037 Uiso 1 1 calc R . . . .
 C83 C -0.1552(3) 0.3669(2) 0.33163(19) 0.0367(8) Uani 1 1 d . . . . .
 H83A H -0.097707 0.380571 0.370573 0.055 Uiso 1 1 calc GR . . . .
 H83B H -0.124607 0.389710 0.299111 0.055 Uiso 1 1 calc GR . . . .
 H83C H -0.178300 0.310230 0.314365 0.055 Uiso 1 1 calc GR . . . .
 C77 C -0.4099(3) 0.40913(18) 0.41249(15) 0.0251(7) Uani 1 1 d . . . . .
 C11 C -0.3868(4) 0.3142(3) 0.6099(2) 0.0449(10) Uani 1 1 d . . . . .
 C102 C 0.8157(10) 0.3383(8) 1.0736(5) 0.019(2) Uani 0.586(9) 1 d . U P A 1
 C10 C -0.3208(4) 0.2966(3) 0.6658(2) 0.0494(11) Uani 1 1 d . . . . .
 C37 C 0.3247(3) 0.1558(2) 1.18194(15) 0.0265(7) Uani 1 1 d . . . . .
 C95 C -0.7504(3) -0.2019(2) 0.18521(19) 0.0396(9) Uani 1 1 d . . . . .
 H95A H -0.814535 -0.178349 0.180433 0.059 Uiso 1 1 calc GR . . . .
 H95B H -0.771701 -0.247711 0.201016 0.059 Uiso 1 1 calc GR . . . .
 H95C H -0.727384 -0.217509 0.143246 0.059 Uiso 1 1 calc GR . . . .
 C107 C 0.8579(8) 0.4137(6) 1.1202(4) 0.0227(19) Uani 0.586(9) 1 d . U P A 1
 C42 C 0.3308(3) 0.2211(2) 1.23576(16) 0.0356(8) Uani 1 1 d . . . . .
 C82 C -0.4730(3) 0.3893(2) 0.46529(18) 0.0367(8) Uani 1 1 d . . . . .
 H82A H -0.492599 0.332828 0.458215 0.055 Uiso 1 1 calc GR . . . .
 H82B H -0.541686 0.408562 0.463543 0.055 Uiso 1 1 calc GR . . . .
 H82C H -0.425132 0.413980 0.507761 0.055 Uiso 1 1 calc GR . . . .
 C108 C 0.7805(13) 0.4696(11) 1.1365(8) 0.027(3) Uani 0.586(9) 1 d . U P A 1
 H10A H 0.769159 0.494291 1.101544 0.041 Uiso 0.586(9) 1 calc GR . P A 1
 H10B H 0.815053 0.509698 1.176962 0.041 Uiso 0.586(9) 1 calc GR . P A 1
 H10C H 0.707926 0.440439 1.141270 0.041 Uiso 0.586(9) 1 calc GR . P A 1
 C78 C -0.4486(3) 0.4566(2) 0.37564(17) 0.0313(8) Uani 1 1 d . . . . .
 H78 H -0.511830 0.476539 0.384983 0.038 Uiso 1 1 calc R . . . .
 C6 C 0.2069(3) 0.3725(3) 0.54061(19) 0.0415(9) Uani 1 1 d . . . . .
 H6A H 0.169486 0.377066 0.578699 0.050 Uiso 1 1 calc R . . . .
 H6B H 0.254239 0.424358 0.544034 0.050 Uiso 1 1 calc R . . . .
 C44 C 0.2837(4) 0.1207(3) 1.37227(18) 0.0472(11) Uani 1 1 d . . . . .
 H44A H 0.244473 0.066994 1.367773 0.071 Uiso 1 1 calc GR . . . .
 H44B H 0.241711 0.156385 1.394040 0.071 Uiso 1 1 calc GR . . . .
 H44C H 0.359029 0.131624 1.397887 0.071 Uiso 1 1 calc GR . . . .
 C45 C 0.3063(3) 0.0087(2) 1.13409(17) 0.0318(7) Uani 1 1 d . . . . .
 H45A H 0.382507 0.013937 1.124704 0.048 Uiso 1 1 calc GR . . . .
 H45B H 0.254273 0.006651 1.095388 0.048 Uiso 1 1 calc GR . . . .
 H45C H 0.284104 -0.039156 1.146994 0.048 Uiso 1 1 calc GR . . . .
 C7 C 0.1179(3) 0.3476(2) 0.4794(2) 0.0415(9) Uani 1 1 d . . . . .
 H7A H 0.063090 0.380552 0.484811 0.050 Uiso 1 1 calc R . . . .
 H7B H 0.077054 0.293047 0.472774 0.050 Uiso 1 1 calc R . . . .
 C79 C -0.3950(3) 0.4748(2) 0.32520(17) 0.0318(8) Uani 1 1 d . . . . .
 C106 C 0.9743(8) 0.4397(6) 1.1448(5) 0.040(2) Uani 0.586(9) 1 d . U P A 1
 H106 H 1.002316 0.489223 1.175094 0.048 Uiso 0.586(9) 1 calc R . P A 1
 C84 C -0.4401(4) 0.5250(3) 0.2847(2) 0.0474(10) Uani 1 1 d . . . . .
 H84A H -0.403813 0.580003 0.305052 0.071 Uiso 1 1 calc GR . . . .
 H84B H -0.521422 0.517198 0.282476 0.071 Uiso 1 1 calc GR . . . .
 H84C H -0.423783 0.509749 0.240970 0.071 Uiso 1 1 calc GR . . . .
 C43 C 0.3576(5) 0.3047(3) 1.2299(2) 0.0640(15) Uani 1 1 d . . . . .
 H43A H 0.340702 0.339682 1.267573 0.096 Uiso 1 1 calc GR . . . .
 H43B H 0.311892 0.307178 1.190504 0.096 Uiso 1 1 calc GR . . . .
 H43C H 0.437253 0.320602 1.227864 0.096 Uiso 1 1 calc GR . . . .
 C110 C 0.8465(9) 0.2099(7) 1.0034(5) 0.042(2) Uani 0.586(9) 1 d . U P A 1
 H11A H 0.825125 0.170396 1.026052 0.062 Uiso 0.586(9) 1 calc GR . P A 1
 H11B H 0.906378 0.197885 0.979838 0.062 Uiso 0.586(9) 1 calc GR . P A 1
 H11C H 0.781314 0.210290 0.972891 0.062 Uiso 0.586(9) 1 calc GR . P A 1
 Cl11 Cl 0.45852(11) 0.44185(8) 0.07490(6) 0.0592(3) Uani 1 1 d . . . . .
 C113 C 0.4471(4) 0.4700(3) -0.0009(2) 0.0492(11) Uani 1 1 d . . . . .
 H11F H 0.437694 0.423733 -0.037954 0.059 Uiso 1 1 calc R . . . .
 H11G H 0.380714 0.492173 -0.006322 0.059 Uiso 1 1 calc R . . . .
 C103 C 0.8889(7) 0.2909(5) 1.0532(4) 0.0287(16) Uani 0.586(9) 1 d . U P A 1
 C109 C 1.1782(7) 0.4234(6) 1.1495(6) 0.079(4) Uani 0.586(9) 1 d . U P A 1
 H10D H 1.197741 0.480341 1.160837 0.119 Uiso 0.586(9) 1 calc GR . P A 1
 H10E H 1.218241 0.402791 1.115483 0.119 Uiso 0.586(9) 1 calc GR . P A 1
 H10F H 1.199771 0.406274 1.187767 0.119 Uiso 0.586(9) 1 calc GR . P A 1
 C104 C 1.0058(6) 0.3193(4) 1.0779(4) 0.0422(18) Uani 0.586(9) 1 d . U P A 1
 H104 H 1.055782 0.288494 1.062855 0.051 Uiso 0.586(9) 1 calc R . P A 1
 C105 C 1.0504(6) 0.3931(5) 1.1251(5) 0.049(2) Uani 0.586(9) 1 d . U P A 1
 C3 C 0.7620(19) 0.4615(15) 1.1456(11) 0.028(4) Uani 0.414(9) 1 d . U P A 2
 H3A H 0.700538 0.437568 1.164095 0.041 Uiso 0.414(9) 1 calc GR . P A 2
 H3B H 0.731345 0.471015 1.105144 0.041 Uiso 0.414(9) 1 calc GR . P A 2
 H3C H 0.803718 0.510926 1.176171 0.041 Uiso 0.414(9) 1 calc GR . P A 2
 C4 C 0.8396(11) 0.4078(9) 1.1322(6) 0.022(3) Uani 0.414(9) 1 d . U P A 2
 C5 C 0.9520(11) 0.4271(8) 1.1666(6) 0.036(3) Uani 0.414(9) 1 d . U P A 2
 H5 H 0.980789 0.477984 1.194716 0.044 Uiso 0.414(9) 1 calc R . P A 2
 C8 C 1.0216(9) 0.3756(7) 1.1611(6) 0.046(3) Uani 0.414(9) 1 d . U P A 2
 C12 C 1.1397(10) 0.3980(9) 1.2043(8) 0.078(5) Uani 0.414(9) 1 d . U P A 2
 H12A H 1.179918 0.449282 1.202775 0.117 Uiso 0.414(9) 1 calc GR . P A 2
 H12B H 1.181870 0.359309 1.188355 0.117 Uiso 0.414(9) 1 calc GR . P A 2
 H12C H 1.131670 0.399434 1.248913 0.117 Uiso 0.414(9) 1 calc GR . P A 2
 C13 C 0.9815(9) 0.3014(7) 1.1155(6) 0.050(3) Uani 0.414(9) 1 d . U P A 2
 H13A H 1.028862 0.266122 1.109913 0.060 Uiso 0.414(9) 1 calc R . P A 2
 C17 C 0.8718(9) 0.2794(7) 1.0782(6) 0.027(2) Uani 0.414(9) 1 d . U P A 2
 C1A C 0.8301(15) 0.1998(10) 1.0296(7) 0.049(4) Uani 0.414(9) 1 d . U P A 2
 H1AA H 0.893473 0.175772 1.022875 0.074 Uiso 0.414(9) 1 calc GR . P A 2
 H1AB H 0.795133 0.205569 0.988531 0.074 Uiso 0.414(9) 1 calc GR . P A 2
 H1AC H 0.774881 0.166882 1.046172 0.074 Uiso 0.414(9) 1 calc GR . P A 2
 C1B C 0.7995(13) 0.3337(11) 1.0867(7) 0.022(3) Uani 0.414(9) 1 d . U P A 2
 H67 H -0.184(3) 0.096(2) 0.4709(17) 0.025(9) Uiso 1 1 d . . . . .
 H11D H -0.333(4) 0.349(3) 0.593(2) 0.063(15) Uiso 1 1 d . . . . .
 H10G H -0.254(5) 0.272(3) 0.652(3) 0.081(18) Uiso 1 1 d . . . . .
 H11E H -0.451(5) 0.338(3) 0.627(3) 0.071(16) Uiso 1 1 d . . . . .
 H10H H -0.394(6) 0.252(4) 0.678(3) 0.11(2) Uiso 1 1 d . . . . .

loop_
  _atom_site_aniso_label
  _atom_site_aniso_U_11
  _atom_site_aniso_U_22
  _atom_site_aniso_U_33
  _atom_site_aniso_U_23
  _atom_site_aniso_U_13
  _atom_site_aniso_U_12
 Cl8 0.0438(5) 0.0378(5) 0.0422(5) 0.0041(4) 0.0069(4) 0.0118(4)
 Cl12 0.0437(5) 0.0346(5) 0.0519(5) 0.0132(4) 0.0146(4) 0.0124(4)
 Cl5 0.0429(5) 0.0429(5) 0.0564(6) 0.0175(5) 0.0054(4) 0.0125(4)
 Cl9 0.0457(6) 0.0699(7) 0.0444(5) 0.0125(5) 0.0138(5) 0.0117(5)
 F96 0.0143(8) 0.0169(8) 0.0176(8) -0.0001(6) -0.0049(6) 0.0045(6)
 F97 0.0186(8) 0.0168(8) 0.0136(7) 0.0007(6) -0.0043(6) 0.0024(6)
 F99 0.0180(9) 0.0196(8) 0.0163(8) 0.0023(7) -0.0074(6) 0.0032(7)
 F98 0.0199(9) 0.0197(9) 0.0159(8) -0.0011(7) -0.0065(7) 0.0011(7)
 N71 0.0183(12) 0.0130(12) 0.0152(11) -0.0006(9) -0.0102(10) 0.0013(9)
 N49 0.0157(12) 0.0151(12) 0.0132(11) -0.0006(9) -0.0070(9) 0.0032(9)
 N67 0.0158(12) 0.0128(12) 0.0145(11) -0.0011(9) -0.0060(9) 0.0007(10)
 N65 0.0178(12) 0.0140(12) 0.0171(11) 0.0004(10) -0.0097(10) 0.0013(10)
 N31 0.0148(12) 0.0229(13) 0.0183(12) 0.0012(10) -0.0080(10) 0.0007(10)
 N51 0.0177(12) 0.0150(12) 0.0151(11) -0.0005(10) -0.0076(10) 0.0025(10)
 N25 0.0164(12) 0.0165(12) 0.0170(12) -0.0003(10) -0.0081(10) 0.0010(10)
 N23 0.0162(13) 0.0207(13) 0.0138(11) 0.0007(10) -0.0070(10) 0.0004(10)
 N17 0.0239(14) 0.0243(14) 0.0170(12) 0.0049(10) -0.0042(10) -0.0003(11)
 N13 0.0227(14) 0.0207(13) 0.0160(12) 0.0001(10) -0.0104(10) 0.0039(10)
 C72 0.0195(15) 0.0166(14) 0.0176(14) 0.0010(11) -0.0026(11) 0.0062(12)
 C86 0.0220(16) 0.0145(14) 0.0173(13) -0.0022(11) -0.0078(12) -0.0005(12)
 C70 0.0125(13) 0.0163(14) 0.0145(13) -0.0019(11) -0.0057(11) 0.0008(11)
 C74 0.0187(15) 0.0214(15) 0.0183(14) 0.0045(12) -0.0068(12) 0.0058(12)
 C57 0.0141(14) 0.0227(15) 0.0150(13) 0.0003(11) -0.0034(11) 0.0031(11)
 C69 0.0123(14) 0.0195(15) 0.0140(13) -0.0005(11) -0.0061(11) 0.0014(11)
 C66 0.0137(14) 0.0153(14) 0.0149(13) -0.0009(11) -0.0025(11) 0.0047(11)
 C75 0.0148(14) 0.0190(15) 0.0170(13) 0.0000(11) -0.0074(11) 0.0025(11)
 C64 0.0223(16) 0.0156(14) 0.0217(14) 0.0048(12) -0.0031(12) 0.0026(12)
 C59 0.0170(14) 0.0151(14) 0.0198(14) 0.0052(11) -0.0026(11) 0.0053(11)
 C14 0.0330(18) 0.0211(16) 0.0144(13) -0.0013(12) -0.0060(13) 0.0072(13)
 C30 0.0164(14) 0.0186(15) 0.0183(14) -0.0012(11) -0.0023(11) 0.0035(11)
 C61 0.0209(15) 0.0167(15) 0.0191(14) -0.0010(12) -0.0064(12) 0.0004(12)
 C55 0.0160(14) 0.0215(15) 0.0128(13) -0.0006(11) -0.0078(11) 0.0007(11)
 C26 0.0199(15) 0.0170(14) 0.0134(13) -0.0005(11) -0.0098(11) 0.0042(12)
 C21 0.0190(15) 0.0240(16) 0.0182(14) -0.0024(12) -0.0077(12) 0.0049(12)
 C85 0.0213(15) 0.0127(14) 0.0177(13) 0.0002(11) -0.0043(12) 0.0005(11)
 C29 0.0172(15) 0.0166(14) 0.0194(14) 0.0005(11) -0.0001(12) 0.0028(11)
 C53 0.0259(17) 0.0138(14) 0.0229(15) -0.0053(12) -0.0104(13) 0.0009(12)
 C68 0.0153(14) 0.0168(14) 0.0155(13) -0.0026(11) -0.0016(11) 0.0022(11)
 C88 0.0193(15) 0.0165(14) 0.0238(15) 0.0018(12) -0.0057(12) 0.0036(12)
 C22 0.0161(14) 0.0170(14) 0.0183(14) 0.0004(11) -0.0104(11) 0.0027(11)
 C39 0.0156(15) 0.043(2) 0.0317(17) 0.0192(16) -0.0022(13) 0.0069(14)
 C18 0.0223(16) 0.0195(15) 0.0206(14) 0.0023(12) -0.0032(12) 0.0035(12)
 C60 0.0154(14) 0.0129(13) 0.0184(13) 0.0004(11) 0.0003(11) 0.0032(11)
 C35 0.039(2) 0.0295(18) 0.0149(14) 0.0019(13) -0.0110(14) 0.0082(15)
 C58 0.0145(14) 0.0192(15) 0.0188(14) 0.0041(12) -0.0056(11) 0.0035(11)
 C101 0.0224(16) 0.0256(17) 0.0225(15) -0.0006(13) -0.0002(13) 0.0025(13)
 C20 0.0165(15) 0.0257(16) 0.0251(15) 0.0019(13) -0.0024(12) 0.0021(12)
 C76 0.0244(16) 0.0147(14) 0.0192(14) 0.0014(12) -0.0115(12) 0.0000(12)
 C63 0.0322(18) 0.0148(15) 0.0286(16) 0.0040(13) -0.0098(14) 0.0028(13)
 C27 0.0265(17) 0.0210(15) 0.0136(13) 0.0013(12) -0.0076(12) 0.0064(12)
 C28 0.0227(16) 0.0192(15) 0.0235(15) 0.0050(12) 0.0019(12) 0.0031(12)
 C16 0.0273(17) 0.0220(16) 0.0195(14) 0.0034(12) -0.0008(13) 0.0054(13)
 C93 0.0256(17) 0.0257(17) 0.0291(16) 0.0027(14) 0.0001(13) 0.0009(13)
 C87 0.0183(15) 0.0130(14) 0.0187(14) -0.0003(11) -0.0080(12) 0.0034(11)
 C34 0.0244(16) 0.0212(15) 0.0181(14) -0.0043(12) -0.0131(12) 0.0063(13)
 C91 0.0259(17) 0.0205(15) 0.0164(14) -0.0061(12) -0.0118(12) 0.0096(13)
 C38 0.0175(15) 0.0367(19) 0.0237(15) 0.0095(14) -0.0030(12) 0.0091(13)
 C41 0.0318(19) 0.052(2) 0.0190(15) 0.0017(15) -0.0020(14) 0.0192(17)
 C48 0.0191(15) 0.0194(15) 0.0134(13) 0.0005(11) -0.0105(11) 0.0059(12)
 B50 0.0120(15) 0.0138(15) 0.0116(14) -0.0032(12) -0.0089(12) 0.0005(12)
 C47 0.0244(17) 0.0269(17) 0.0255(16) 0.0057(13) 0.0002(13) 0.0068(13)
 C54 0.0268(17) 0.0195(16) 0.0189(14) -0.0020(12) -0.0108(12) 0.0026(13)
 C81 0.0237(16) 0.0221(16) 0.0254(15) 0.0048(13) -0.0094(13) 0.0003(13)
 C94 0.0262(17) 0.0309(18) 0.0181(14) -0.0009(13) -0.0031(13) 0.0069(14)
 C32 0.0135(14) 0.0222(15) 0.0215(14) -0.0062(12) -0.0033(12) 0.0042(12)
 C15 0.0353(19) 0.0245(16) 0.0168(14) 0.0042(12) -0.0020(13) 0.0100(14)
 C90 0.0249(17) 0.0159(15) 0.0294(16) -0.0050(13) -0.0141(14) 0.0054(13)
 C33 0.0232(17) 0.0205(15) 0.0217(15) -0.0038(12) -0.0100(13) 0.0057(13)
 C100 0.0156(15) 0.0275(17) 0.0267(16) -0.0028(13) -0.0013(13) -0.0014(12)
 C92 0.0204(15) 0.0180(15) 0.0190(14) -0.0018(12) -0.0064(12) 0.0072(12)
 C89 0.0178(16) 0.0188(15) 0.0384(18) 0.0034(14) -0.0056(13) 0.0019(12)
 C73 0.0232(16) 0.0179(15) 0.0183(14) 0.0043(12) -0.0046(12) 0.0047(12)
 C62 0.0302(18) 0.0177(15) 0.0256(16) -0.0005(13) -0.0105(14) 0.0003(13)
 C19 0.0202(15) 0.0201(15) 0.0210(14) 0.0021(12) -0.0026(12) 0.0051(12)
 C56 0.0151(14) 0.0216(15) 0.0147(13) 0.0011(11) -0.0062(11) 0.0032(11)
 C46 0.0316(18) 0.0297(18) 0.0237(15) 0.0076(14) 0.0051(14) 0.0100(14)
 C52 0.0206(15) 0.0170(15) 0.0151(13) -0.0009(11) -0.0063(12) 0.0022(12)
 C36 0.0339(19) 0.0304(18) 0.0208(15) -0.0003(14) -0.0155(14) 0.0077(15)
 C40 0.0168(16) 0.061(2) 0.0248(16) 0.0161(17) 0.0011(13) 0.0142(16)
 B24 0.0162(16) 0.0170(16) 0.0152(15) 0.0002(13) -0.0073(12) 0.0011(13)
 C80 0.0358(19) 0.0262(17) 0.0282(17) 0.0112(14) -0.0036(14) 0.0024(14)
 C83 0.031(2) 0.042(2) 0.045(2) 0.0242(18) 0.0062(16) 0.0123(16)
 C77 0.0307(18) 0.0181(15) 0.0219(15) 0.0010(12) -0.0063(13) 0.0078(13)
 C11 0.046(2) 0.040(2) 0.058(3) 0.020(2) 0.019(2) 0.0160(19)
 C102 0.014(3) 0.023(3) 0.017(3) 0.006(2) -0.003(2) -0.001(2)
 C10 0.054(3) 0.054(3) 0.052(2) 0.018(2) 0.021(2) 0.029(2)
 C37 0.0268(17) 0.0329(18) 0.0182(15) 0.0052(13) -0.0043(13) 0.0108(14)
 C95 0.0293(19) 0.0286(19) 0.041(2) -0.0128(16) -0.0184(16) 0.0040(15)
 C107 0.021(3) 0.026(3) 0.018(3) 0.007(2) -0.002(2) 0.001(2)
 C42 0.046(2) 0.039(2) 0.0189(15) 0.0023(14) -0.0040(15) 0.0156(17)
 C82 0.043(2) 0.037(2) 0.0371(19) 0.0134(16) 0.0082(17) 0.0222(17)
 C108 0.028(5) 0.028(4) 0.019(4) 0.002(3) 0.002(3) -0.002(4)
 C78 0.0348(19) 0.0245(17) 0.0313(17) 0.0036(14) -0.0076(15) 0.0133(14)
 C6 0.034(2) 0.046(2) 0.041(2) 0.0070(18) 0.0050(17) 0.0090(17)
 C44 0.036(2) 0.083(3) 0.0298(19) 0.024(2) 0.0076(16) 0.020(2)
 C45 0.0313(19) 0.0287(18) 0.0341(18) 0.0094(15) 0.0000(15) 0.0067(14)
 C7 0.032(2) 0.040(2) 0.051(2) 0.0121(18) 0.0099(18) 0.0045(16)
 C79 0.041(2) 0.0223(17) 0.0290(17) 0.0094(14) -0.0090(15) 0.0074(15)
 C106 0.029(4) 0.036(4) 0.040(5) 0.011(3) -0.022(3) -0.009(3)
 C84 0.059(3) 0.044(2) 0.047(2) 0.024(2) -0.002(2) 0.023(2)
 C43 0.127(5) 0.038(2) 0.029(2) 0.0015(18) 0.014(2) 0.033(3)
 C110 0.027(4) 0.042(4) 0.044(5) -0.007(4) -0.009(4) 0.015(3)
 Cl11 0.0663(8) 0.0612(7) 0.0533(6) 0.0109(5) 0.0063(5) 0.0310(6)
 C113 0.051(3) 0.048(2) 0.043(2) 0.0004(19) -0.003(2) 0.022(2)
 C103 0.023(3) 0.033(3) 0.031(4) 0.013(3) -0.003(3) 0.009(2)
 C109 0.028(4) 0.074(6) 0.117(9) 0.031(6) -0.032(5) -0.007(4)
 C104 0.020(3) 0.047(4) 0.057(4) 0.018(3) -0.006(3) 0.007(3)
 C105 0.023(3) 0.049(4) 0.067(5) 0.022(3) -0.012(3) -0.003(3)
 C3 0.025(6) 0.025(6) 0.021(7) -0.006(5) 0.006(5) -0.006(5)
 C4 0.018(3) 0.026(3) 0.017(4) 0.005(2) -0.001(2) -0.004(2)
 C5 0.030(5) 0.034(5) 0.031(5) -0.001(4) -0.007(4) -0.004(4)
 C8 0.024(4) 0.051(5) 0.052(6) 0.008(4) -0.018(4) 0.007(4)
 C12 0.036(6) 0.080(9) 0.094(10) 0.000(7) -0.034(6) 0.017(6)
 C13 0.031(5) 0.051(5) 0.062(6) 0.006(4) -0.006(4) 0.016(4)
 C17 0.019(4) 0.034(4) 0.026(5) 0.009(4) -0.007(4) 0.005(3)
 C1A 0.043(7) 0.046(7) 0.052(9) -0.006(6) 0.000(6) 0.023(5)
 C1B 0.015(5) 0.035(5) 0.013(5) 0.004(4) 0.005(4) 0.004(4)

_geom_special_details
;
 All esds (except the esd in the dihedral angle between two l.s. planes)
 are estimated using the full covariance matrix.  The cell esds are taken
 into account individually in the estimation of esds in distances, angles
 and torsion angles; correlations between esds in cell parameters are only
 used when they are defined by crystal symmetry.  An approximate (isotropic)
 treatment of cell esds is used for estimating esds involving l.s. planes.
;
loop_
  _geom_bond_atom_site_label_1
  _geom_bond_atom_site_label_2
  _geom_bond_distance
  _geom_bond_site_symmetry_2
  _geom_bond_publ_flag
 Cl8 C7 1.790(4) . ?
 Cl12 C11 1.823(5) . ?
 Cl5 C6 1.789(4) . ?
 Cl9 C10 1.782(5) . ?
 F96 B50 1.408(4) . ?
 F97 B50 1.433(4) . ?
 F99 B24 1.439(4) . ?
 F98 B24 1.401(4) . ?
 N71 C72 1.412(4) . ?
 N71 C70 1.412(3) . ?
 N49 C57 1.390(4) . ?
 N49 C60 1.384(4) . ?
 N49 B50 1.512(4) . ?
 N67 C66 1.370(4) . ?
 N67 C68 1.382(4) . ?
 N65 C64 1.374(4) . ?
 N65 C61 1.378(4) . ?
 N31 C30 1.376(4) . ?
 N31 C32 1.374(4) . ?
 N51 C55 1.393(4) . ?
 N51 B50 1.520(4) . ?
 N51 C52 1.376(4) . ?
 N25 C26 1.399(4) . ?
 N25 C29 1.381(4) . ?
 N25 B24 1.509(4) . ?
 N23 C22 1.399(4) . ?
 N23 C19 1.374(4) . ?
 N23 B24 1.525(4) . ?
 N17 C18 1.373(4) . ?
 N17 C16 1.370(4) . ?
 N13 C14 1.395(4) . ?
 N13 C34 1.400(4) . ?
 C72 C74 1.417(4) . ?
 C72 C73 1.389(4) . ?
 C86 C85 1.371(4) . ?
 C86 C68 1.413(4) . ?
 C70 C69 1.385(4) . ?
 C70 C75 1.421(4) . ?
 C74 C75 1.355(4) . ?
 C57 C58 1.418(4) . ?
 C57 C56 1.395(4) . ?
 C69 C68 1.411(4) . ?
 C69 C87 1.505(4) . ?
 C66 C85 1.422(4) . ?
 C66 C60 1.411(4) . ?
 C64 C63 1.412(4) . ?
 C64 C73 1.407(4) . ?
 C59 C60 1.428(4) . ?
 C59 C58 1.366(4) . ?
 C14 C35 1.436(4) . ?
 C14 C15 1.393(5) . ?
 C30 C29 1.413(4) . ?
 C30 C101 1.411(5) . ?
 C61 C62 1.403(4) . ?
 C61 C52 1.425(4) . ?
 C55 C54 1.417(4) . ?
 C55 C56 1.394(4) . ?
 C26 C27 1.410(5) . ?
 C26 C48 1.398(4) . ?
 C21 C22 1.415(4) . ?
 C21 C20 1.369(5) . ?
 C29 C28 1.417(4) . ?
 C53 C54 1.374(4) . ?
 C53 C52 1.411(4) . ?
 C88 C93 1.508(4) . ?
 C88 C87 1.399(5) . ?
 C88 C89 1.395(4) . ?
 C22 C48 1.401(4) . ?
 C39 C38 1.396(5) . ?
 C39 C40 1.380(5) . ?
 C18 C47 1.403(5) . ?
 C18 C19 1.420(4) . ?
 C35 C36 1.349(6) . ?
 C101 C100 1.386(5) . ?
 C20 C19 1.418(4) . ?
 C76 C81 1.399(5) . ?
 C76 C73 1.505(4) . ?
 C76 C77 1.405(5) . ?
 C63 C62 1.381(4) . ?
 C27 C28 1.369(4) . ?
 C16 C15 1.411(4) . ?
 C16 C46 1.412(5) . ?
 C87 C92 1.402(4) . ?
 C34 C33 1.388(5) . ?
 C34 C36 1.428(4) . ?
 C91 C90 1.386(5) . ?
 C91 C92 1.402(4) . ?
 C38 C37 1.393(5) . ?
 C38 C45 1.514(5) . ?
 C41 C40 1.390(6) . ?
 C41 C42 1.389(5) . ?
 C48 C56 1.497(4) . ?
 C47 C46 1.381(5) . ?
 C81 C80 1.401(5) . ?
 C81 C83 1.509(5) . ?
 C94 C92 1.508(5) . ?
 C32 C33 1.417(4) . ?
 C32 C100 1.408(5) . ?
 C15 C37 1.505(4) . ?
 C90 C89 1.394(5) . ?
 C90 C95 1.508(4) . ?
 C33 C102 1.549(12) . ?
 C33 C1B 1.448(16) . ?
 C40 C44 1.515(5) . ?
 C80 C79 1.378(5) . ?
 C77 C82 1.506(5) . ?
 C77 C78 1.393(4) . ?
 C11 C10 1.483(6) . ?
 C102 C107 1.420(15) . ?
 C102 C103 1.380(15) . ?
 C37 C42 1.404(5) . ?
 C107 C108 1.51(2) . ?
 C107 C106 1.384(13) . ?
 C42 C43 1.504(6) . ?
 C78 C79 1.391(5) . ?
 C6 C7 1.495(5) . ?
 C79 C84 1.516(4) . ?
 C106 C105 1.396(13) . ?
 C110 C103 1.518(13) . ?
 Cl11 C113 1.798(5) . ?
 C113 C113 1.490(9) 2_665 ?
 C103 C104 1.393(10) . ?
 C109 C105 1.514(10) . ?
 C104 C105 1.407(11) . ?
 C3 C4 1.47(3) . ?
 C4 C5 1.397(18) . ?
 C4 C1B 1.39(2) . ?
 C5 C8 1.361(17) . ?
 C8 C12 1.522(13) . ?
 C8 C13 1.392(15) . ?
 C13 C17 1.389(14) . ?
 C17 C1A 1.488(19) . ?
 C17 C1B 1.42(2) . ?

loop_
  _geom_angle_atom_site_label_1
  _geom_angle_atom_site_label_2
  _geom_angle_atom_site_label_3
  _geom_angle
  _geom_angle_site_symmetry_1
  _geom_angle_site_symmetry_3
  _geom_angle_publ_flag
 C72 N71 C70 109.3(2) . . ?
 C57 N49 B50 124.1(2) . . ?
 C60 N49 C57 108.6(2) . . ?
 C60 N49 B50 127.2(2) . . ?
 C66 N67 C68 110.7(2) . . ?
 C64 N65 C61 111.5(3) . . ?
 C32 N31 C30 111.1(3) . . ?
 C55 N51 B50 123.2(2) . . ?
 C52 N51 C55 108.5(2) . . ?
 C52 N51 B50 127.9(2) . . ?
 C26 N25 B24 124.1(3) . . ?
 C29 N25 C26 108.1(3) . . ?
 C29 N25 B24 127.7(2) . . ?
 C22 N23 B24 123.5(3) . . ?
 C19 N23 C22 108.4(2) . . ?
 C19 N23 B24 127.8(2) . . ?
 C16 N17 C18 111.3(3) . . ?
 C14 N13 C34 109.9(2) . . ?
 N71 C72 C74 105.9(2) . . ?
 C73 C72 N71 128.9(3) . . ?
 C73 C72 C74 125.2(3) . . ?
 C85 C86 C68 108.7(3) . . ?
 N71 C70 C75 105.8(2) . . ?
 C69 C70 N71 128.6(2) . . ?
 C69 C70 C75 125.5(3) . . ?
 C75 C74 C72 109.6(3) . . ?
 N49 C57 C58 107.5(2) . . ?
 N49 C57 C56 120.8(3) . . ?
 C56 C57 C58 131.8(3) . . ?
 C70 C69 C68 127.7(3) . . ?
 C70 C69 C87 116.2(2) . . ?
 C68 C69 C87 116.0(3) . . ?
 N67 C66 C85 106.5(2) . . ?
 N67 C66 C60 125.6(3) . . ?
 C60 C66 C85 127.7(3) . . ?
 C74 C75 C70 109.4(2) . . ?
 N65 C64 C63 105.6(3) . . ?
 N65 C64 C73 124.6(3) . . ?
 C73 C64 C63 129.7(3) . . ?
 C58 C59 C60 107.9(3) . . ?
 N13 C14 C35 105.6(3) . . ?
 C15 C14 N13 128.7(3) . . ?
 C15 C14 C35 125.7(3) . . ?
 N31 C30 C29 125.6(3) . . ?
 N31 C30 C101 106.3(3) . . ?
 C101 C30 C29 128.1(3) . . ?
 N65 C61 C62 105.9(3) . . ?
 N65 C61 C52 126.0(3) . . ?
 C62 C61 C52 128.1(3) . . ?
 N51 C55 C54 107.4(3) . . ?
 N51 C55 C56 121.4(3) . . ?
 C56 C55 C54 131.1(3) . . ?
 N25 C26 C27 107.8(3) . . ?
 C48 C26 N25 120.8(3) . . ?
 C48 C26 C27 131.4(3) . . ?
 C20 C21 C22 107.8(3) . . ?
 C86 C85 C66 108.0(3) . . ?
 N25 C29 C30 126.1(3) . . ?
 N25 C29 C28 107.8(3) . . ?
 C30 C29 C28 126.0(3) . . ?
 C54 C53 C52 108.1(3) . . ?
 N67 C68 C86 106.1(2) . . ?
 N67 C68 C69 124.5(3) . . ?
 C69 C68 C86 129.4(3) . . ?
 C87 C88 C93 121.2(3) . . ?
 C89 C88 C93 119.8(3) . . ?
 C89 C88 C87 118.9(3) . . ?
 N23 C22 C21 107.6(3) . . ?
 N23 C22 C48 120.9(3) . . ?
 C48 C22 C21 131.5(3) . . ?
 C40 C39 C38 121.8(3) . . ?
 N17 C18 C47 106.3(3) . . ?
 N17 C18 C19 125.6(3) . . ?
 C47 C18 C19 128.0(3) . . ?
 N49 C60 C66 126.4(3) . . ?
 N49 C60 C59 107.6(2) . . ?
 C66 C60 C59 126.0(3) . . ?
 C36 C35 C14 109.4(3) . . ?
 C59 C58 C57 108.5(2) . . ?
 C100 C101 C30 108.0(3) . . ?
 C21 C20 C19 108.3(3) . . ?
 C81 C76 C73 119.0(3) . . ?
 C81 C76 C77 120.3(3) . . ?
 C77 C76 C73 120.5(3) . . ?
 C62 C63 C64 108.5(3) . . ?
 C28 C27 C26 108.0(3) . . ?
 C27 C28 C29 108.3(3) . . ?
 N17 C16 C15 125.0(3) . . ?
 N17 C16 C46 105.9(3) . . ?
 C15 C16 C46 129.1(3) . . ?
 C88 C87 C69 118.8(3) . . ?
 C88 C87 C92 120.7(3) . . ?
 C92 C87 C69 120.4(3) . . ?
 N13 C34 C36 106.0(3) . . ?
 C33 C34 N13 128.9(3) . . ?
 C33 C34 C36 125.1(3) . . ?
 C90 C91 C92 122.0(3) . . ?
 C39 C38 C45 119.6(3) . . ?
 C37 C38 C39 119.1(3) . . ?
 C37 C38 C45 121.1(3) . . ?
 C42 C41 C40 121.8(3) . . ?
 C26 C48 C22 120.6(2) . . ?
 C26 C48 C56 119.8(3) . . ?
 C22 C48 C56 119.4(3) . . ?
 F96 B50 F97 106.2(2) . . ?
 F96 B50 N49 111.7(2) . . ?
 F96 B50 N51 109.7(2) . . ?
 F97 B50 N49 109.7(2) . . ?
 F97 B50 N51 109.6(2) . . ?
 N49 B50 N51 110.0(2) . . ?
 C46 C47 C18 108.2(3) . . ?
 C53 C54 C55 107.9(3) . . ?
 C76 C81 C80 119.0(3) . . ?
 C76 C81 C83 121.5(3) . . ?
 C80 C81 C83 119.5(3) . . ?
 N31 C32 C33 124.2(3) . . ?
 N31 C32 C100 106.2(3) . . ?
 C100 C32 C33 129.6(3) . . ?
 C14 C15 C16 126.7(3) . . ?
 C14 C15 C37 116.2(3) . . ?
 C16 C15 C37 117.1(3) . . ?
 C91 C90 C89 118.3(3) . . ?
 C91 C90 C95 121.6(3) . . ?
 C89 C90 C95 120.1(3) . . ?
 C34 C33 C32 126.8(3) . . ?
 C34 C33 C102 122.1(5) . . ?
 C34 C33 C1B 108.8(7) . . ?
 C32 C33 C102 111.0(5) . . ?
 C32 C33 C1B 124.4(7) . . ?
 C101 C100 C32 108.5(3) . . ?
 C87 C92 C94 121.5(3) . . ?
 C91 C92 C87 118.4(3) . . ?
 C91 C92 C94 120.1(3) . . ?
 C90 C89 C88 121.7(3) . . ?
 C72 C73 C64 126.7(3) . . ?
 C72 C73 C76 115.6(3) . . ?
 C64 C73 C76 117.7(3) . . ?
 C63 C62 C61 108.5(3) . . ?
 N23 C19 C18 126.2(3) . . ?
 N23 C19 C20 107.9(3) . . ?
 C20 C19 C18 125.8(3) . . ?
 C57 C56 C48 120.2(3) . . ?
 C55 C56 C57 120.4(3) . . ?
 C55 C56 C48 119.2(3) . . ?
 C47 C46 C16 108.4(3) . . ?
 N51 C52 C61 126.4(3) . . ?
 N51 C52 C53 108.1(3) . . ?
 C53 C52 C61 125.5(3) . . ?
 C35 C36 C34 109.0(3) . . ?
 C39 C40 C41 118.3(3) . . ?
 C39 C40 C44 121.5(4) . . ?
 C41 C40 C44 120.1(4) . . ?
 F99 B24 N25 110.1(3) . . ?
 F99 B24 N23 108.2(2) . . ?
 F98 B24 F99 105.8(2) . . ?
 F98 B24 N25 111.0(2) . . ?
 F98 B24 N23 111.6(3) . . ?
 N25 B24 N23 110.0(2) . . ?
 C79 C80 C81 121.5(3) . . ?
 C76 C77 C82 121.7(3) . . ?
 C78 C77 C76 118.8(3) . . ?
 C78 C77 C82 119.5(3) . . ?
 C10 C11 Cl12 109.3(3) . . ?
 C107 C102 C33 118.9(9) . . ?
 C103 C102 C33 120.2(9) . . ?
 C103 C102 C107 120.9(9) . . ?
 C11 C10 Cl9 107.8(3) . . ?
 C38 C37 C15 121.2(3) . . ?
 C38 C37 C42 120.1(3) . . ?
 C42 C37 C15 118.7(3) . . ?
 C102 C107 C108 120.8(10) . . ?
 C106 C107 C102 119.0(10) . . ?
 C106 C107 C108 119.7(10) . . ?
 C41 C42 C37 119.0(4) . . ?
 C41 C42 C43 119.5(3) . . ?
 C37 C42 C43 121.5(3) . . ?
 C79 C78 C77 121.6(3) . . ?
 C7 C6 Cl5 112.4(3) . . ?
 C6 C7 Cl8 112.0(3) . . ?
 C80 C79 C78 118.8(3) . . ?
 C80 C79 C84 120.5(4) . . ?
 C78 C79 C84 120.8(4) . . ?
 C107 C106 C105 121.5(8) . . ?
 C113 C113 Cl11 109.0(4) 2_665 . ?
 C102 C103 C110 122.2(8) . . ?
 C102 C103 C104 118.8(8) . . ?
 C104 C103 C110 119.1(7) . . ?
 C103 C104 C105 121.9(7) . . ?
 C106 C105 C109 121.2(8) . . ?
 C106 C105 C104 117.9(7) . . ?
 C104 C105 C109 120.6(8) . . ?
 C5 C4 C3 122.0(14) . . ?
 C1B C4 C3 119.9(14) . . ?
 C1B C4 C5 118.0(14) . . ?
 C8 C5 C4 123.6(12) . . ?
 C5 C8 C12 121.0(11) . . ?
 C5 C8 C13 118.2(9) . . ?
 C13 C8 C12 120.9(10) . . ?
 C17 C13 C8 121.1(10) . . ?
 C13 C17 C1A 120.4(11) . . ?
 C13 C17 C1B 119.3(11) . . ?
 C1B C17 C1A 120.3(11) . . ?
 C4 C1B C33 122.4(14) . . ?
 C4 C1B C17 119.7(13) . . ?
 C17 C1B C33 117.9(12) . . ?

_shelx_res_file
;
TITL exp_1516 in P-1 #2
    exp_1516_sq_sq.res
    created by SHELXL-2016/6 at 09:18:54 on 16-Apr-2021
REM reset to P-1 #2
CELL 1.54184 12.110308 17.872215 21.250216 104.0547 97.1254 101.3635
ZERR 2 0.000315 0.000465 0.000564 0.0023 0.0022 0.0022
LATT 1
SFAC C H B Cl F N
UNIT 174 160 4 10 8 20
DELU C102 C107 C108 C106 C110 C103 C109 C104 C105 C3 C4 C5 C8 C12 C13 C17 =
 C1A C1B
ISOR 0.01 0.02 C102 C107 C108 C106 C110 C103 C109 C104 C105 C3 C4 C5 C8 C12 =
 C13 C17 C1A C1B
ISOR 0.005 0.01 C4 C3
ISOR 0.003 0.006 C4 C107 C102
ISOR 0.003 0.006 C108

L.S. 9 0 116
PLAN  1
SIZE 0.3 0.1 0.02
BOND
ABIN
fmap 2
acta
SHEL 999 0.84
OMIT 10 -8 11
OMIT 9 -10 17
OMIT 9 -9 17
REM <olex2.extras>
REM <HklSrc "%.\\exp_1516_sq_sq.hkl">
REM </olex2.extras>

WGHT    0.051200    4.271100
FVAR       3.10812   0.58637
CL8   4    0.179087    0.355654    0.408154    11.00000    0.04382    0.03782 =
         0.04216    0.00411    0.00691    0.01184
CL12  4   -0.457330    0.221499    0.547563    11.00000    0.04370    0.03457 =
         0.05192    0.01319    0.01462    0.01244
CL5   4    0.296217    0.303933    0.541569    11.00000    0.04294    0.04287 =
         0.05637    0.01746    0.00535    0.01248
CL9   4   -0.256088    0.388409    0.726270    11.00000    0.04568    0.06986 =
         0.04439    0.01245    0.01378    0.01166
F96   5   -0.187402    0.176839    0.571800    11.00000    0.01431    0.01685 =
         0.01762   -0.00009   -0.00490    0.00454
F97   5   -0.044734    0.183454    0.511871    11.00000    0.01863    0.01684 =
         0.01356    0.00067   -0.00429    0.00243
F99   5    0.375599    0.160869    0.906640    11.00000    0.01799    0.01955 =
         0.01635    0.00232   -0.00738    0.00323
F98   5    0.313518    0.272490    0.942922    11.00000    0.01991    0.01974 =
         0.01594   -0.00106   -0.00651    0.00111
N71   6   -0.301967    0.176376    0.421968    11.00000    0.01832    0.01302 =
         0.01522   -0.00059   -0.01022    0.00129
AFIX  43
H71   2   -0.256705    0.177770    0.456999    11.00000   -1.20000
AFIX   0
N49   6   -0.038582    0.108704    0.591919    11.00000    0.01569    0.01512 =
         0.01318   -0.00064   -0.00696    0.00320
N67   6   -0.216945    0.046226    0.466421    11.00000    0.01584    0.01284 =
         0.01455   -0.00110   -0.00600    0.00075
N65   6   -0.143438    0.311728    0.526919    11.00000    0.01784    0.01402 =
         0.01706    0.00037   -0.00971    0.00128
AFIX  43
H65   2   -0.150773    0.261329    0.512880    11.00000   -1.20000
AFIX   0
N31   6    0.551499    0.289052    0.944477    11.00000    0.01480    0.02290 =
         0.01833    0.00122   -0.00796    0.00065
AFIX  43
H31   2    0.497000    0.255559    0.952190    11.00000   -1.20000
AFIX   0
N51   6   -0.001329    0.255771    0.627191    11.00000    0.01771    0.01496 =
         0.01514   -0.00050   -0.00758    0.00245
N25   6    0.348932    0.241246    0.832048    11.00000    0.01644    0.01646 =
         0.01700   -0.00027   -0.00812    0.00097
N23   6    0.182960    0.160296    0.862385    11.00000    0.01617    0.02071 =
         0.01382    0.00070   -0.00700    0.00035
N17   6    0.248426    0.152733    1.002808    11.00000    0.02391    0.02429 =
         0.01698    0.00491   -0.00420   -0.00035
AFIX  43
H17   2    0.309048    0.170900    0.988833    11.00000   -1.20000
AFIX   0
N13   6    0.493812    0.239109    1.064899    11.00000    0.02272    0.02072 =
         0.01600    0.00006   -0.01039    0.00389
AFIX  43
H13   2    0.450870    0.242137    1.030642    11.00000   -1.20000
AFIX   0
C72   1   -0.320175    0.243282    0.401770    11.00000    0.01947    0.01659 =
         0.01756    0.00097   -0.00256    0.00622
C86   1   -0.312122   -0.079713    0.419462    11.00000    0.02198    0.01447 =
         0.01728   -0.00219   -0.00781   -0.00055
AFIX  43
H86   2   -0.364040   -0.124556    0.391739    11.00000   -1.20000
AFIX   0
C70   1   -0.369779    0.106805    0.375591    11.00000    0.01253    0.01626 =
         0.01454   -0.00186   -0.00575    0.00081
C74   1   -0.396558    0.212995    0.340426    11.00000    0.01872    0.02141 =
         0.01830    0.00447   -0.00678    0.00581
AFIX  43
H74   2   -0.421766    0.243527    0.314483    11.00000   -1.20000
AFIX   0
C57   1    0.040507    0.112214    0.646530    11.00000    0.01405    0.02269 =
         0.01500    0.00033   -0.00337    0.00311
C69   1   -0.376224    0.028483    0.375264    11.00000    0.01228    0.01954 =
         0.01397   -0.00054   -0.00615    0.00139
C66   1   -0.167987    0.000786    0.499742    11.00000    0.01370    0.01534 =
         0.01489   -0.00092   -0.00250    0.00469
C75   1   -0.427222    0.132708    0.325379    11.00000    0.01478    0.01895 =
         0.01696    0.00000   -0.00743    0.00245
AFIX  43
H75   2   -0.477965    0.099700    0.288005    11.00000   -1.20000
AFIX   0
C64   1   -0.196914    0.355365    0.493481    11.00000    0.02231    0.01556 =
         0.02170    0.00482   -0.00310    0.00258
C59   1   -0.026164   -0.016864    0.589709    11.00000    0.01699    0.01508 =
         0.01980    0.00522   -0.00259    0.00534
AFIX  43
H59   2   -0.038217   -0.071844    0.576563    11.00000   -1.20000
AFIX   0
C14   1    0.455047    0.205244    1.113157    11.00000    0.03301    0.02108 =
         0.01438   -0.00128   -0.00595    0.00716
C30   1    0.547246    0.314577    0.888342    11.00000    0.01640    0.01858 =
         0.01830   -0.00117   -0.00228    0.00352
C61   1   -0.076565    0.358864    0.585785    11.00000    0.02093    0.01675 =
         0.01914   -0.00099   -0.00636    0.00036
C55   1    0.072681    0.255254    0.682710    11.00000    0.01596    0.02155 =
         0.01277   -0.00056   -0.00782    0.00069
C26   1    0.282267    0.230223    0.770361    11.00000    0.01994    0.01700 =
         0.01342   -0.00047   -0.00978    0.00420
C21   1    0.007797    0.107078    0.797308    11.00000    0.01899    0.02398 =
         0.01823   -0.00242   -0.00771    0.00486
AFIX  43
H21   2   -0.052244    0.092201    0.761569    11.00000   -1.20000
AFIX   0
C85   1   -0.228300   -0.079289    0.469363    11.00000    0.02134    0.01270 =
         0.01766    0.00022   -0.00425    0.00048
AFIX  43
H85   2   -0.213515   -0.123608    0.481240    11.00000   -1.20000
AFIX   0
C29   1    0.454857    0.288972    0.834518    11.00000    0.01715    0.01663 =
         0.01943    0.00047   -0.00005    0.00278
C53   1    0.060467    0.381652    0.691855    11.00000    0.02586    0.01377 =
         0.02289   -0.00532   -0.01036    0.00091
AFIX  43
H53   2    0.071018    0.436371    0.707310    11.00000   -1.20000
AFIX   0
C68   1   -0.306526   -0.000716    0.417153    11.00000    0.01527    0.01684 =
         0.01546   -0.00264   -0.00164    0.00221
C88   1   -0.573780   -0.059387    0.345715    11.00000    0.01931    0.01646 =
         0.02378    0.00181   -0.00570    0.00359
C22   1    0.119760    0.151335    0.800172    11.00000    0.01615    0.01701 =
         0.01834    0.00044   -0.01043    0.00268
C39   1    0.286662    0.068712    1.250969    11.00000    0.01562    0.04295 =
         0.03174    0.01915   -0.00215    0.00688
AFIX  43
H39   2    0.271060    0.017579    1.255879    11.00000   -1.20000
AFIX   0
C18   1    0.141320    0.123715    0.964371    11.00000    0.02234    0.01954 =
         0.02055    0.00229   -0.00319    0.00353
C60   1   -0.081678    0.029999    0.556632    11.00000    0.01537    0.01289 =
         0.01841    0.00043    0.00032    0.00323
C35   1    0.556196    0.209120    1.158101    11.00000    0.03870    0.02953 =
         0.01491    0.00187   -0.01099    0.00820
AFIX  43
H35   2    0.557403    0.189693    1.194943    11.00000   -1.20000
AFIX   0
C58   1    0.047780    0.033354    0.644079    11.00000    0.01453    0.01923 =
         0.01877    0.00406   -0.00559    0.00349
AFIX  43
H58   2    0.094928    0.018370    0.674371    11.00000   -1.20000
AFIX   0
C101  1    0.651921    0.370013    0.896032    11.00000    0.02244    0.02559 =
         0.02252   -0.00059   -0.00016    0.00249
AFIX  43
H101  2    0.673316    0.397907    0.866080    11.00000   -1.20000
AFIX   0
C20   1    0.003578    0.090047    0.856537    11.00000    0.01648    0.02567 =
         0.02508    0.00194   -0.00238    0.00211
AFIX  43
H20   2   -0.059869    0.061185    0.867889    11.00000   -1.20000
AFIX   0
C76   1   -0.313054    0.380287    0.398774    11.00000    0.02440    0.01466 =
         0.01917    0.00137   -0.01147    0.00004
C63   1   -0.163050    0.434221    0.534111    11.00000    0.03220    0.01481 =
         0.02858    0.00401   -0.00979    0.00282
AFIX  43
H63   2   -0.185590    0.477685    0.524601    11.00000   -1.20000
AFIX   0
C27   1    0.350067    0.270793    0.734064    11.00000    0.02651    0.02102 =
         0.01357    0.00127   -0.00758    0.00637
AFIX  43
H27   2    0.327618    0.272444    0.691050    11.00000   -1.20000
AFIX   0
C28   1    0.454735    0.307321    0.773259    11.00000    0.02267    0.01919 =
         0.02345    0.00504    0.00194    0.00307
AFIX  43
H28   2    0.515352    0.338776    0.761677    11.00000   -1.20000
AFIX   0
C16   1    0.246278    0.149016    1.066280    11.00000    0.02731    0.02197 =
         0.01951    0.00343   -0.00077    0.00539
C93   1   -0.588577   -0.031533    0.416385    11.00000    0.02565    0.02568 =
         0.02908    0.00267    0.00009    0.00092
AFIX 137
H93A  2   -0.543427   -0.054494    0.443388    11.00000   -1.50000
H93B  2   -0.667800   -0.047653    0.419280    11.00000   -1.50000
H93C  2   -0.563924    0.025280    0.431476    11.00000   -1.50000
AFIX   0
C87   1   -0.470943   -0.032635    0.325702    11.00000    0.01831    0.01299 =
         0.01871   -0.00027   -0.00804    0.00339
C34   1    0.612984    0.267433    1.080509    11.00000    0.02444    0.02123 =
         0.01807   -0.00430   -0.01309    0.00631
C91   1   -0.549105   -0.115401    0.215272    11.00000    0.02589    0.02053 =
         0.01636   -0.00610   -0.01178    0.00955
AFIX  43
H91   2   -0.540434   -0.134675    0.171853    11.00000   -1.20000
AFIX   0
C38   1    0.303010    0.079321    1.189543    11.00000    0.01749    0.03672 =
         0.02370    0.00947   -0.00296    0.00908
C41   1    0.314918    0.208004    1.296139    11.00000    0.03175    0.05215 =
         0.01904    0.00173   -0.00197    0.01920
AFIX  43
H41   2    0.319003    0.251154    1.331868    11.00000   -1.20000
AFIX   0
C48   1    0.168314    0.186873    0.754918    11.00000    0.01912    0.01939 =
         0.01342    0.00046   -0.01054    0.00592
B50   3   -0.069413    0.180620    0.575587    11.00000    0.01197    0.01380 =
         0.01156   -0.00323   -0.00891    0.00051
C47   1    0.067481    0.100255    1.005593    11.00000    0.02439    0.02690 =
         0.02554    0.00575    0.00021    0.00680
AFIX  43
H47   2   -0.010756    0.077871    0.993092    11.00000   -1.20000
AFIX   0
C54   1    0.110525    0.334510    0.722967    11.00000    0.02676    0.01952 =
         0.01893   -0.00205   -0.01077    0.00259
AFIX  43
H54   2    0.160418    0.351597    0.763310    11.00000   -1.20000
AFIX   0
C81   1   -0.257514    0.398747    0.348656    11.00000    0.02366    0.02215 =
         0.02539    0.00485   -0.00940    0.00030
C94   1   -0.347324   -0.031735    0.237547    11.00000    0.02625    0.03091 =
         0.01809   -0.00088   -0.00306    0.00695
AFIX 137
H94A  2   -0.324023    0.025134    0.252574    11.00000   -1.50000
H94B  2   -0.358843   -0.048435    0.190256    11.00000   -1.50000
H94C  2   -0.288925   -0.053998    0.255493    11.00000   -1.50000
AFIX   0
C32   1    0.654327    0.324135    0.986605    11.00000    0.01351    0.02223 =
         0.02147   -0.00618   -0.00330    0.00422
C15   1    0.343324    0.170521    1.116826    11.00000    0.03526    0.02450 =
         0.01681    0.00416   -0.00196    0.00999
C90   1   -0.652146   -0.142452    0.233772    11.00000    0.02490    0.01591 =
         0.02942   -0.00500   -0.01413    0.00542
C33   1    0.685078    0.308344    1.047762    11.00000    0.02319    0.02049 =
         0.02173   -0.00377   -0.00999    0.00568
C100  1    0.717250    0.375589    0.956070    11.00000    0.01560    0.02753 =
         0.02666   -0.00280   -0.00131   -0.00135
AFIX  43
H100  2    0.790286    0.407849    0.973286    11.00000   -1.20000
AFIX   0
C92   1   -0.457593   -0.059870    0.260044    11.00000    0.02038    0.01796 =
         0.01897   -0.00183   -0.00640    0.00719
C89   1   -0.662938   -0.114219    0.299339    11.00000    0.01777    0.01881 =
         0.03836    0.00344   -0.00560    0.00190
AFIX  43
H89   2   -0.731296   -0.132386    0.312517    11.00000   -1.20000
AFIX   0
C73   1   -0.274337    0.323233    0.433291    11.00000    0.02317    0.01794 =
         0.01833    0.00430   -0.00460    0.00466
C62   1   -0.090824    0.435932    0.590347    11.00000    0.03025    0.01768 =
         0.02564   -0.00047   -0.01048    0.00029
AFIX  43
H62   2   -0.057280    0.480625    0.625348    11.00000   -1.20000
AFIX   0
C19   1    0.112485    0.123940    0.897599    11.00000    0.02024    0.02006 =
         0.02101    0.00207   -0.00264    0.00512
C56   1    0.094242    0.184681    0.692318    11.00000    0.01506    0.02160 =
         0.01468    0.00115   -0.00616    0.00319
C46   1    0.131064    0.116148    1.067956    11.00000    0.03156    0.02970 =
         0.02373    0.00758    0.00509    0.00996
AFIX  43
H46   2    0.102790    0.106790    1.104777    11.00000   -1.20000
AFIX   0
C52   1   -0.009761    0.332595    0.632357    11.00000    0.02065    0.01701 =
         0.01512   -0.00088   -0.00627    0.00217
C36   1    0.649176    0.245329    1.138551    11.00000    0.03393    0.03039 =
         0.02085   -0.00027   -0.01549    0.00773
AFIX  43
H36   2    0.724645    0.254432    1.159473    11.00000   -1.20000
AFIX   0
C40   1    0.293038    0.132080    1.304600    11.00000    0.01678    0.06119 =
         0.02485    0.01609    0.00113    0.01421
B24   3    0.305388    0.210201    0.886598    11.00000    0.01616    0.01701 =
         0.01517    0.00019   -0.00728    0.00113
C80   1   -0.299928    0.446213    0.312548    11.00000    0.03578    0.02623 =
         0.02824    0.01124   -0.00362    0.00242
AFIX  43
H80   2   -0.263094    0.458742    0.279273    11.00000   -1.20000
AFIX   0
C83   1   -0.155225    0.366919    0.331627    11.00000    0.03140    0.04169 =
         0.04508    0.02416    0.00622    0.01231
AFIX 137
H83A  2   -0.097707    0.380571    0.370573    11.00000   -1.50000
H83B  2   -0.124607    0.389710    0.299111    11.00000   -1.50000
H83C  2   -0.178300    0.310230    0.314365    11.00000   -1.50000
AFIX   0
C77   1   -0.409863    0.409129    0.412494    11.00000    0.03071    0.01807 =
         0.02195    0.00099   -0.00632    0.00781

C11   1   -0.386838    0.314215    0.609862    11.00000    0.04553    0.03998 =
         0.05810    0.02002    0.01947    0.01604
PART 1
C102  1    0.815700    0.338298    1.073576    21.00000    0.01444    0.02302 =
         0.01744    0.00625   -0.00301   -0.00053

PART 0
C10   1   -0.320784    0.296566    0.665835    11.00000    0.05361    0.05435 =
         0.05190    0.01759    0.02088    0.02913

C37   1    0.324712    0.155842    1.181941    11.00000    0.02681    0.03286 =
         0.01822    0.00520   -0.00427    0.01084
C95   1   -0.750363   -0.201906    0.185205    11.00000    0.02933    0.02863 =
         0.04093   -0.01282   -0.01840    0.00402
AFIX 137
H95A  2   -0.814535   -0.178349    0.180433    11.00000   -1.50000
H95B  2   -0.771701   -0.247711    0.201016    11.00000   -1.50000
H95C  2   -0.727384   -0.217509    0.143246    11.00000   -1.50000
AFIX   0
PART 1
C107  1    0.857898    0.413742    1.120212    21.00000    0.02131    0.02588 =
         0.01791    0.00698   -0.00175    0.00093
PART 0
C42   1    0.330839    0.221134    1.235758    11.00000    0.04601    0.03851 =
         0.01888    0.00225   -0.00401    0.01564
C82   1   -0.473048    0.389330    0.465289    11.00000    0.04291    0.03747 =
         0.03709    0.01341    0.00817    0.02223
AFIX 137
H82A  2   -0.492599    0.332828    0.458215    11.00000   -1.50000
H82B  2   -0.541686    0.408562    0.463543    11.00000   -1.50000
H82C  2   -0.425132    0.413980    0.507761    11.00000   -1.50000
AFIX   0
PART 1
C108  1    0.780463    0.469628    1.136477    21.00000    0.02798    0.02809 =
         0.01916    0.00163    0.00239   -0.00179
AFIX 137
H10A  2    0.769159    0.494291    1.101544    21.00000   -1.50000
H10B  2    0.815053    0.509698    1.176962    21.00000   -1.50000
H10C  2    0.707926    0.440439    1.141270    21.00000   -1.50000
AFIX   0
PART 0
C78   1   -0.448576    0.456555    0.375638    11.00000    0.03483    0.02448 =
         0.03132    0.00358   -0.00765    0.01327
AFIX  43
H78   2   -0.511830    0.476539    0.384983    11.00000   -1.20000
AFIX   0

C6    1    0.206918    0.372477    0.540606    11.00000    0.03364    0.04640 =
         0.04108    0.00705    0.00499    0.00899
AFIX  23
H6A   2    0.169486    0.377066    0.578699    11.00000   -1.20000
H6B   2    0.254239    0.424358    0.544034    11.00000   -1.20000
AFIX   0

C44   1    0.283709    0.120732    1.372272    11.00000    0.03616    0.08312 =
         0.02980    0.02381    0.00763    0.01979
AFIX 137
H44A  2    0.244473    0.066994    1.367773    11.00000   -1.50000
H44B  2    0.241711    0.156385    1.394040    11.00000   -1.50000
H44C  2    0.359029    0.131624    1.397887    11.00000   -1.50000
AFIX   0
C45   1    0.306272    0.008734    1.134086    11.00000    0.03131    0.02868 =
         0.03407    0.00944    0.00000    0.00667
AFIX 137
H45A  2    0.382507    0.013937    1.124704    11.00000   -1.50000
H45B  2    0.254273    0.006651    1.095388    11.00000   -1.50000
H45C  2    0.284104   -0.039156    1.146994    11.00000   -1.50000
AFIX   0

C7    1    0.117895    0.347591    0.479382    11.00000    0.03226    0.03961 =
         0.05136    0.01214    0.00987    0.00452
AFIX  23
H7A   2    0.063090    0.380552    0.484811    11.00000   -1.20000
H7B   2    0.077054    0.293047    0.472774    11.00000   -1.20000
AFIX   0

C79   1   -0.394992    0.474781    0.325195    11.00000    0.04121    0.02234 =
         0.02897    0.00937   -0.00899    0.00743
PART 1
C106  1    0.974260    0.439665    1.144780    21.00000    0.02913    0.03581 =
         0.03950    0.01083   -0.02199   -0.00942
AFIX  43
H106  2    1.002316    0.489223    1.175094    21.00000   -1.20000
AFIX   0
PART 0
C84   1   -0.440142    0.525041    0.284712    11.00000    0.05879    0.04420 =
         0.04681    0.02370   -0.00215    0.02324
AFIX 137
H84A  2   -0.403813    0.580003    0.305052    11.00000   -1.50000
H84B  2   -0.521422    0.517198    0.282476    11.00000   -1.50000
H84C  2   -0.423783    0.509749    0.240970    11.00000   -1.50000
AFIX   0
C43   1    0.357589    0.304703    1.229895    11.00000    0.12654    0.03820 =
         0.02914    0.00153    0.01434    0.03332
AFIX 137
H43A  2    0.340702    0.339682    1.267573    11.00000   -1.50000
H43B  2    0.311892    0.307178    1.190504    11.00000   -1.50000
H43C  2    0.437253    0.320602    1.227864    11.00000   -1.50000
AFIX   0
PART 1
C110  1    0.846537    0.209924    1.003413    21.00000    0.02706    0.04222 =
         0.04444   -0.00668   -0.00897    0.01533
AFIX 137
H11A  2    0.825125    0.170396    1.026052    21.00000   -1.50000
H11B  2    0.906378    0.197885    0.979838    21.00000   -1.50000
H11C  2    0.781314    0.210290    0.972891    21.00000   -1.50000
AFIX   0

PART 0
CL11  4    0.458521    0.441849    0.074897    11.00000    0.06630    0.06123 =
         0.05328    0.01090    0.00631    0.03101
C113  1    0.447076    0.469997   -0.000910    11.00000    0.05128    0.04778 =
         0.04326    0.00044   -0.00347    0.02221
AFIX  23
H11F  2    0.437694    0.423733   -0.037954    11.00000   -1.20000
H11G  2    0.380714    0.492173   -0.006322    11.00000   -1.20000
AFIX   0

PART 1
C103  1    0.888911    0.290900    1.053161    21.00000    0.02317    0.03305 =
         0.03122    0.01343   -0.00328    0.00895
C109  1    1.178239    0.423399    1.149529    21.00000    0.02822    0.07381 =
         0.11719    0.03099   -0.03244   -0.00682
AFIX 137
H10D  2    1.197741    0.480341    1.160837    21.00000   -1.50000
H10E  2    1.218241    0.402791    1.115483    21.00000   -1.50000
H10F  2    1.199771    0.406274    1.187767    21.00000   -1.50000
AFIX   0
C104  1    1.005797    0.319254    1.077923    21.00000    0.02004    0.04734 =
         0.05734    0.01778   -0.00550    0.00726
AFIX  43
H104  2    1.055782    0.288494    1.062855    21.00000   -1.20000
AFIX   0
C105  1    1.050431    0.393106    1.125083    21.00000    0.02342    0.04889 =
         0.06651    0.02155   -0.01165   -0.00327
PART 0
PART 2
C3    1    0.762034    0.461509    1.145572   -21.00000    0.02484    0.02536 =
         0.02072   -0.00640    0.00564   -0.00635
AFIX 137
H3A   2    0.700538    0.437568    1.164095   -21.00000   -1.50000
H3B   2    0.731345    0.471015    1.105144   -21.00000   -1.50000
H3C   2    0.803718    0.510926    1.176171   -21.00000   -1.50000
AFIX   0
C4    1    0.839584    0.407792    1.132223   -21.00000    0.01767    0.02571 =
         0.01722    0.00520   -0.00092   -0.00354
C5    1    0.951979    0.427119    1.166579   -21.00000    0.03004    0.03421 =
         0.03096   -0.00080   -0.00650   -0.00439
AFIX  43
H5    2    0.980789    0.477984    1.194716   -21.00000   -1.20000
AFIX   0
C8    1    1.021634    0.375583    1.161130   -21.00000    0.02357    0.05090 =
         0.05186    0.00848   -0.01770    0.00738
C12   1    1.139663    0.397967    1.204274   -21.00000    0.03645    0.07962 =
         0.09446   -0.00007   -0.03377    0.01741
AFIX 137
H12A  2    1.179918    0.449282    1.202775   -21.00000   -1.50000
H12B  2    1.181870    0.359309    1.188355   -21.00000   -1.50000
H12C  2    1.131670    0.399434    1.248913   -21.00000   -1.50000
AFIX   0
C13   1    0.981487    0.301439    1.115502   -21.00000    0.03053    0.05053 =
         0.06235    0.00589   -0.00628    0.01649
AFIX  43
H13A  2    1.028862    0.266122    1.109913   -21.00000   -1.20000
AFIX   0
C17   1    0.871789    0.279362    1.078187   -21.00000    0.01917    0.03378 =
         0.02610    0.00879   -0.00674    0.00541
C1A   1    0.830121    0.199839    1.029632   -21.00000    0.04272    0.04568 =
         0.05179   -0.00632    0.00024    0.02251
AFIX 137
H1AA  2    0.893473    0.175772    1.022875   -21.00000   -1.50000
H1AB  2    0.795133    0.205569    0.988531   -21.00000   -1.50000
H1AC  2    0.774881    0.166882    1.046172   -21.00000   -1.50000
AFIX   0
C1B   1    0.799530    0.333679    1.086729   -21.00000    0.01509    0.03519 =
         0.01342    0.00393    0.00536    0.00442
PART 0
H67   2   -0.183974    0.095853    0.470868    11.00000    0.02513

H11D  2   -0.333372    0.349423    0.592939    11.00000    0.06287
H10G  2   -0.253898    0.271613    0.652072    11.00000    0.08116
H11E  2   -0.451236    0.338318    0.626560    11.00000    0.07050
H10H  2   -0.393707    0.251821    0.677913    11.00000    0.10506
HKLF 4


REM  exp_1516 in P-1 #2
REM R1 =  0.0605 for   11590 Fo > 4sig(Fo)  and  0.0810 for all   15209 data
REM   1090 parameters refined using    150 restraints

END

WGHT      0.0517      4.2315

REM Highest difference peak  1.052,  deepest hole -0.703,  1-sigma level  0.065
Q1    1  -0.0968  0.1617  0.3412  11.00000  0.05    1.05
;
_shelx_res_checksum                47564
_shelx_hkl_file
;
   0   0  -1 10353.7 491.430  27
   0   0  -2 133615. 2080.79   1
   0   0   2 133274. 2371.44  22
   0   0  -2 136581. 2250.28  15
   0   0  -2 138157. 2766.22  27
   0   0  -3 12255.6 658.747   1
   0   0  -3 13501.0 979.380  27
   0   0  -3 12867.3 744.974  15
   0   0   3 12863.1 804.000  22
   0   0   4 37515.6 1600.19  22
   0   0  -4 36780.3 1897.47  27
   0   0  -4 37197.0 1451.02  15
   0   0  -4 37268.3 1360.89   1
   0   0  -5 3223.21 458.737   1
   0   0   5 3524.37 580.427  22
   0   0  -5 3024.76 665.009  27
   0   0  -5 2951.64 468.324  15
   0   0  -6 21758.8 1269.02   1
   0   0  -6 21899.1 1359.46  15
   0   0  -6 23775.8 1892.16  27
   0   0   6 24047.9 1563.06  22
   0   0  -7 2603.04 737.806  27
   0   0   7 3895.39 681.549  22
   0   0  -7 3283.30 531.339   1
   0   0  -8 29814.6 1709.61   1
   0   0   8 31215.3 2094.70  22
   0   0  -8 31258.0 2596.55  27
   0   0   9 2336.36 623.140  22
   0   0  -9 3341.30 915.584  27
   0   0  -9 3142.27 565.151   1
   0   0  10 852.508 406.185  22
   0   0 -10 1591.37 759.460  27
   0   0 -11 11091.1 1891.79  27
   0   0  11 10095.4 1475.58  22
   0   0  12 18520.9 2114.21  22
   0   0 -12 18168.1 2573.55  27
   0   0 -13 2491.33 824.804  14
   0   0  13 2014.51 762.355  22
   0   0  14 771.667 660.513  25
   0   0  15 17855.1 2639.72  25
   0   0 -16 135.881 168.505  18
   0   0 -16 20.2190 191.693   3
   0   0 -17 34334.1 1733.88  18
   0   0 -17 36116.7 2082.77   3
   0   0 -18 334.581 242.993  18
   0   0 -18 201.014 240.765   3
   0   0 -19 2982.18 519.067  18
   0   0 -19 2219.40 581.321   3
   0   0 -20 1455.62 469.637   3
   0   0 -20 1238.49 329.257  18
   0   0 -21 125.756 247.733   3
   0   0 -21 154.172 169.487  18
   0   0 -22 6995.29 733.008  17
   0   0 -22 7532.79 703.634  18
   0   0 -23 7368.67 628.178  18
   0   0 -23 6466.72 636.965  17
   0   0 -24 2026.12 314.455  17
   0   0 -24 2868.97 347.574  18
   0   1 -25 4788.40 391.642  18
   0   1 -24 394.958 175.340  18
   0   1 -24 218.532 114.171  17
   0   1 -23 4978.86 535.789  18
   0   1 -23 5111.93 579.428  17
   0   1 -22 4222.12 543.936  18
   0   1 -22 3805.42 539.251  17
   0   1 -22 4781.07 694.044   3
   0   1 -21 6645.57 859.164   3
   0   1 -21 6711.33 732.244  18
   0   1 -20 1092.32 402.169   3
   0   1 -20 403.636 198.134  18
   0   1 -19 1120.14 314.429  18
   0   1 -19 2428.39 582.063   3
   0   1 -18 7057.30 935.568   3
   0   1 -18 6431.11 760.811  18
   0   1 -17 8162.27 980.295   3
   0   1 -17 8443.19 857.205  18
   0   1 -16 15391.8 1139.13  18
   0   1 -16 16684.2 1359.14   3
   0   1 -15 77.3090 234.405  14
   0   1 -14 2872.74 960.482  14
   0  -1  13 535.147 404.064  22
   0  -1  12 468.668 472.890  22
   0  -1  11 27689.4 2402.56  22
   0  -1  10 266.991 291.510  22
   0   1 -10-179.900 514.077  27
   0   1  -9 4244.49 1038.09  27
   0  -1   9 5349.62 943.553  22
   0   1  -8 185.593 157.038   1
   0   1  -8-87.6591 270.142  27
   0  -1   8 41.3128 213.956  22
   0  -1   7 39820.5 2235.05  22
   0   1  -7 39319.3 1508.94   1
   0   1  -7 40242.6 2693.19  27
   0   1  -6 117527. 4248.04  27
   0   1  -6 113822. 2456.11   1
   0  -1   6 113619. 3575.76  22
   0  -1   5 4536.33 654.590  22
   0   1  -5 5386.87 814.480  27
   0   1  -5 4730.69 408.826   1
   0   1  -4 60937.5 1314.25   1
   0  -1   4 62491.5 1891.05  21
   0  -1   4 60819.7 2109.56  22
   0   1  -4 64578.7 2538.71  27
   0  -1   3 142.378 111.231  21
   0   1  -3 35.4065 36.4185   1
   0  -1   3 149.614 127.712  22
   0  -1   2 8960.85 541.767  21
   0   1  -2 8822.98 622.408  16
   0   1  -1 52829.3 1239.25  16
   0   1  -1 54306.1 917.565  23
   0   1   0 79128.8 1247.89  25
   0   1   1 0.85759 59.4861  25
   0   1   2 70319.7 1700.95  22
   0  -1  -2 65890.6 1833.53   1
   0   1   3 7441.23 625.932  22
   0  -1  -3 7857.23 687.834   1
   0  -1  -3 7271.10 515.099  15
   0   1   4 40082.4 1680.79  22
   0  -1  -4 41621.8 1444.81  15
   0  -1  -4 40862.0 1740.21   1
   0  -1  -5 323719. 5098.74  15
   0   1   5 322480. 5853.95  22
   0  -1  -5 326818. 5894.73   1
   0  -1  -6 41710.3 2593.16  27
   0  -1  -6 43116.2 1755.06  15
   0  -1  -6 46146.5 2144.13   1
   0   1   6 42049.5 2117.89  22
   0   1   7 8385.28 1037.42  22
   0  -1  -7 7119.94 915.835   1
   0  -1  -7 7377.45 772.327  15
   0  -1  -7 7391.90 1198.10  27
   0  -1  -8 9118.41 1424.10  27
   0  -1  -8 10075.4 1137.66   1
   0   1   8 10045.9 1194.15  22
   0  -1  -9 108115. 5295.21  27
   0   1   9 104197. 4217.29  22
   0  -1  -9 108918. 3980.50   1
   0   1  10 7416.36 1188.03  22
   0  -1 -10 7307.02 1471.71  27
   0   1  11 9856.22 1623.61  25
   0  -1 -11 10645.4 1443.80  14
   0   1  11 8916.43 1392.21  22
   0  -1 -11 10261.4 1822.25  27
   0   1  12 34872.1 2882.55  22
   0  -1 -12 36851.8 3721.43  27
   0  -1 -12 37424.3 2881.33  14
   0   1  12 36089.2 3262.68  25
   0   1  13 17594.2 2391.30  25
   0  -1 -13 19254.4 2834.29  27
   0   1  14 9376.49 1857.22  25
   0  -1 -15 20258.9 1269.45  18
   0  -1 -15 19704.8 1460.76   3
   0   1  15 19253.1 2737.90  25
   0  -1 -16 2946.54 624.339   3
   0  -1 -16 2310.94 447.368  18
   0  -1 -17 544.587 255.622  18
   0  -1 -17 933.629 484.510   3
   0  -1 -18 23907.6 1723.10   3
   0  -1 -18 23491.0 1440.32  18
   0  -1 -19 227.481 247.925   3
   0  -1 -19 322.620 179.011  18
   0  -1 -20 11574.9 952.903  18
   0  -1 -20 11941.1 1155.70   3
   0  -1 -21 456.163 296.587   3
   0  -1 -21 53.4379 164.304  17
   0  -1 -21 191.773 166.385  18
   0  -1 -22-76.0887 176.029  17
   0  -1 -22 618.832 238.347  18
   0  -1 -23 5918.08 601.304  17
   0  -1 -23 7017.09 585.034  18
   0  -1 -24 2588.53 336.271  17
   0   2 -25 50.4978 105.618  18
   0   2 -24 4872.61 485.961  18
   0   2 -23 825.341 245.688  18
   0   2 -23 474.263 204.121  17
   0   2 -22 15096.9 1042.55  18
   0   2 -22 13599.6 1146.93   3
   0   2 -21 1398.79 442.925   3
   0   2 -21 1227.46 352.522  18
   0   2 -20 1756.74 470.197   3
   0   2 -20 1234.79 342.279  18
   0   2 -19 17231.6 1444.33   3
   0   2 -19 15112.7 1162.18  18
   0   2 -18 3607.81 703.227   3
   0   2 -18 3409.88 557.085  18
   0   2 -17 17536.0 1240.27  18
   0   2 -17 15783.3 1351.67   3
   0   2 -16 74.0693 436.404  14
   0   2 -16 59.6163 202.662   3
   0   2 -16 42.8719 168.574  18
   0   2 -15 10819.9 1901.05  14
   0  -2  14 11136.6 1827.37  22
   0  -2  13 10694.8 1643.75  22
   0  -2  12 30420.8 2708.45  22
   0  -2  11 4400.99 998.747  22
   0  -2  10 20081.5 1977.04  22
   0  -2   9 1710.55 621.085  22
   0  -2   8 61141.4 3069.27  22
   0  -2   7 80748.8 3302.02  22
   0   2  -6 803.363 131.326   1
   0  -2   6 1644.74 428.438  21
   0  -2   6 983.029 400.799  22
   0  -2   5 6117.09 681.999  21
   0  -2   5 5245.33 715.346  22
   0   2  -4 104598. 3159.65  16
   0  -2   4 101326. 2714.86  21
   0   2  -3 88.8082 131.115  16
   0  -2   3 55.5566 147.311  21
   0   2  -2 48.4792 109.858  16
   0   2  -2 149.990 87.0471  23
   0  -2   2-31.6764 103.888  21
   0  -2   1 1332.06 228.408   1
   0   2  -1 1759.22 156.894  23
   0  -2   0 200700. 3475.31   1
   0   2   0 209368. 2995.68  25
   0   2   1 13301.1 683.751  24
   0   2   1 12658.4 700.299  25
   0   2   2 5662.03 504.601  24
   0  -2  -2 4425.93 272.907  14
   0   2   2 4852.70 508.532  25
   0  -2  -2 5338.04 614.029   1
   0   2   3 167481. 3521.85  22
   0  -2  -3 170017. 4024.48   1
   0   2   3 172085. 3789.55  25
   0   2   4 111929. 3360.26  25
   0   2   4 116457. 3137.71  22
   0  -2  -4 114417. 3459.14   1
   0   2   5 11231.9 1160.72  25
   0  -2  -5 11653.9 795.125  15
   0  -2  -5 11231.4 1136.73   1
   0   2   5 11455.5 1025.73  22
   0  -2  -6 5302.45 821.008   1
   0   2   6 5066.95 833.846  25
   0  -2  -6 6063.08 611.143  15
   0   2   6 5496.60 784.108  22
   0  -2  -7 299.271 181.988  15
   0  -2  -7 504.294 466.831  27
   0   2   7 826.451 375.267  25
   0  -2  -7 76.2640 188.004   1
   0   2   7 547.443 345.749  22
   0   2   8 7313.79 1051.68  22
   0   2   8 6602.84 1106.81  25
   0  -2  -8 7042.63 1045.36   1
   0  -2  -8 7796.48 1381.46  27
   0   2   9 25477.9 2088.14  22
   0  -2  -9 27128.2 1956.81  14
   0   2   9 28299.0 2459.59  25
   0  -2  -9 28587.9 2229.63   1
   0  -2  -9 28906.8 2787.47  27
   0   2  10 55053.2 3320.87  22
   0  -2 -10 59043.6 3106.26  14
   0   2  10 58918.7 3800.13  25
   0  -2 -10 61655.5 4357.76  27
   0   2  11 4365.96 1066.66  25
   0   2  11 4566.39 1026.78  22
   0  -2 -11 5373.25 1355.34  27
   0  -2 -12 3836.74 1211.22  27
   0   2  12 4126.32 1126.92  25
   0  -2 -13-356.768 570.160  27
   0   2  13-209.713 254.658  25
   0   2  14 1859.19 862.298  25
   0  -2 -14 1061.74 347.159  27
   0  -2 -15 34024.4 1968.34   3
   0  -2 -15 35766.5 1701.75  18
   0  -2 -16 798.045 371.706   3
   0  -2 -16 603.981 232.905  18
   0  -2 -17 357.292 292.822   3
   0  -2 -17 311.822 232.005  18
   0  -2 -18 30379.0 1615.96  18
   0  -2 -18 29127.6 1861.37   3
   0  -2 -19 15941.8 1355.95   3
   0  -2 -19 15001.7 1108.26  18
   0  -2 -20 7154.90 736.472  18
   0  -2 -20 5745.92 814.496   3
   0  -2 -21 416.337 185.904  18
   0  -2 -21 229.216 206.795  17
   0  -2 -22 3180.97 417.092  18
   0  -2 -22 2700.09 442.526  17
   0  -2 -23 260.066 156.563  17
   0   3 -25 4404.47 414.361  18
   0   3 -24 84.9046 99.8042  18
   0   3 -23 2165.36 366.958  18
   0   3 -22 10111.4 873.579  18
   0   3 -22 10348.6 1003.55   3
   0   3 -21 9655.68 893.982  18
   0   3 -21 9525.39 1018.93   3
   0   3 -20 1366.96 369.144  18
   0   3 -20 1239.48 391.240   3
   0   3 -19 24770.2 1512.55  18
   0   3 -19 23212.0 1656.60   3
   0   3 -18 2374.95 555.353   3
   0   3 -18 2515.58 495.753  18
   0   3 -17 7875.80 828.957  18
   0   3 -17 7407.52 910.206   3
   0   3 -16 3427.08 606.368   6
   0   3 -16 3681.33 1203.03  14
   0   3 -16 3549.05 548.650  18
   0   3 -16 4226.14 675.895   3
   0  -3  15 8434.08 1664.74  22
   0  -3  14 3435.21 1031.05  22
   0  -3  13 1020.45 692.033  22
   0  -3  12 33749.1 2904.99  22
   0  -3  11 14749.3 1829.46  22
   0  -3  10 151555. 5648.89  22
   0  -3   9 21688.4 1975.91  22
   0  -3   8 143.561 368.856  22
   0  -3   8 642.908 386.129  21
   0  -3   7 21499.6 1729.49  22
   0  -3   7 22549.3 1609.30  21
   0  -3   6 78719.9 2879.49  21
   0   3  -6 80067.2 3391.39  16
   0  -3   5 28920.3 1650.94  21
   0   3  -5 29978.5 1901.59  16
   0   3  -4 1805.33 467.663  16
   0  -3   4 1475.97 330.222  21
   0   3  -3 41654.8 1834.61  16
   0  -3   3 40694.0 1844.83  21
   0   3  -2 201236. 2744.03  23
   0  -3   2 189189. 4207.57  21
   0   3  -1 21370.9 677.397  23
   0   3  -1 20716.6 972.572  25
   0  -3   1 19722.3 1086.88   1
   0   3   0 12103.6 730.906  25
   0  -3   0 11991.0 922.452   1
   0   3   1 165499. 3178.21  24
   0   3   1 163754. 3178.13  25
   0   3   2 202207. 3764.06  24
   0   3   2 195615. 3903.19  25
   0  -3  -3 61324.3 2615.69   1
   0  -3  -3 57578.4 1175.01  14
   0   3   3 61874.6 2279.61  25
   0   3   3 62189.2 2103.90  24
   0   3   4 14657.6 1225.72  25
   0  -3  -4 12982.5 694.157  14
   0  -3  -4 14565.7 1357.52   1
   0  -3  -5 2374.61 362.715  14
   0  -3  -5 2428.21 625.462   1
   0   3   5 2177.97 521.473  25
   0  -3  -6 152929. 3488.37  14
   0   3   6 150924. 4833.39  25
   0  -3  -6 153643. 5015.15   1
   0  -3  -6 149710. 3186.32  15
   0  -3  -7 53865.7 3069.85   1
   0  -3  -7 57621.4 2276.78  14
   0   3   7 54346.9 3036.62  25
   0  -3  -8 18339.6 1392.51  14
   0   3   8 17944.8 1862.23  25
   0  -3  -8 19238.6 2199.64  27
   0  -3  -8 16129.6 1751.94   1
   0  -3  -9 49371.3 3211.20   1
   0  -3  -9 51634.3 3834.55  27
   0   3   9 50285.8 3350.42  25
   0   3  10 1671.82 670.372  25
   0  -3 -10 2405.15 952.018  27
   0  -3 -11 489.928 435.236  27
   0   3  11 900.648 704.032  25
   0   3  12-116.410 370.289  25
   0  -3 -12-228.576 330.289  27
   0   3  13 1249.88 735.390  25
   0  -3 -13 2971.65 1287.63  27
   0  -3 -14 18175.3 1398.16   3
   0   3  14 18528.4 2308.88  24
   0  -3 -14 17528.2 1160.53  18
   0   3  14 20061.2 2759.29  25
   0  -3 -15 47003.1 1964.66  18
   0  -3 -15 47930.4 2352.49   3
   0  -3 -16 11541.6 983.594  18
   0  -3 -16 9876.55 1078.03   3
   0  -3 -17 1147.26 407.398   3
   0  -3 -17 1086.40 304.989  18
   0  -3 -18 465.819 366.721   3
   0  -3 -18 378.194 234.741  18
   0  -3 -19 3053.06 499.768  18
   0  -3 -19 4183.57 710.369   3
   0  -3 -20 3013.50 528.781  17
   0  -3 -20 3373.88 515.426  18
   0  -3 -21 1293.85 294.822  18
   0  -3 -21 1553.28 373.164  17
   0  -3 -22 7980.02 725.333  17
   0  -3 -23 982.911 243.649  17
   0   4 -25 1944.63 289.293  18
   0   4 -24 153.071 129.934  18
   0   4 -23 152.973 195.538  18
   0   4 -22 759.576 315.533   3
   0   4 -22 997.380 331.101  18
   0   4 -21 491.253 206.718  18
   0   4 -21 356.164 261.723   3
   0   4 -20 5327.13 797.803   3
   0   4 -20 5128.34 690.789  18
   0   4 -19 470.499 244.208  18
   0   4 -19 994.402 406.786   3
   0   4 -18 672.589 297.109   3
   0   4 -18 565.656 283.240  18
   0   4 -17 1674.42 448.329   3
   0   4 -17 1224.08 375.642  18
   0   4 -17 1157.10 411.759   6
   0   4 -16 5145.03 690.991   6
   0   4 -16 5603.69 1538.43  14
   0   4 -16 4227.77 600.587  18
   0  -4  15 1675.59 815.571  22
   0  -4  14 4384.45 1161.22  22
   0  -4  13 22719.6 2552.63  22
   0  -4  12 852.174 412.723  22
   0  -4  11 1157.62 542.909  22
   0  -4  10 144844. 5654.74  22
   0  -4   9 30109.6 2399.65  22
   0  -4   9 28750.9 2098.99  21
   0  -4   8 117.982 233.560  22
   0  -4   8 528.765 347.610  21
   0   4  -7 36470.5 2488.73  16
   0  -4   7 31267.9 2042.19  21
   0  -4   6 1872.53 517.285  21
   0   4  -6 2068.02 603.109  16
   0   4  -5 96491.1 3584.01  16
   0  -4   5 98022.8 3463.76  21
   0  -4   4 12079.3 1177.79  21
   0   4  -4 13033.0 1201.25  16
   0  -4   3 24500.7 1640.94  21
   0   4  -3 25302.3 982.068  23
   0   4  -3 26142.1 1585.57  16
   0  -4   2 31215.1 1490.93   1
   0   4  -2 28481.3 922.920  23
   0   4  -1 100817. 2571.20  25
   0  -4   1 97944.0 2935.55   1
   0   4  -1 100154. 1883.20  23
   0   4   0 137681. 3049.95  25
   0  -4   0 128438. 3639.82   1
   0   4   1 261440. 4656.24  25
   0   4   2 426.768 209.630  24
   0   4   2 481.745 250.449  25
   0  -4  -3 5530.26 875.169   1
   0   4   3 4912.65 664.690  24
   0   4   3 5501.74 727.866  25
   0   4   4 60806.7 2435.30  24
   0  -4  -4 56008.9 2949.41   1
   0   4   4 59119.8 2584.77  25
   0   4   5 82729.6 3064.91  24
   0  -4  -5 82078.1 1784.21  14
   0   4   5 81459.0 3317.96  25
   0  -4  -5 80081.4 3730.46   1
   0   4   6 55.9951 217.733  25
   0  -4  -6-11.3332 247.383   1
   0   4   6 226.777 198.005  24
   0   4   7 383.810 339.783  24
   0   4   7 223.597 245.920  25
   0  -4  -7 379.100 364.551   1
   0  -4  -8 12047.5 1625.66   1
   0   4   8 10063.4 1442.20  25
   0   4   8 10974.5 1339.45  24
   0   4   9 2472.61 796.222  25
   0  -4  -9 2622.99 937.517  27
   0   4   9 3401.87 808.260  24
   0   4  10 24976.8 2265.62  24
   0  -4 -10 24155.9 2915.73  27
   0   4  10 22735.0 2435.16  25
   0   4  11 7792.86 1347.33  24
   0   4  11 6842.29 1385.39  25
   0  -4 -11 6984.00 1719.14  27
   0   4  12 1201.20 611.449  25
   0   4  12 1508.57 637.940  24
   0  -4 -12 623.918 616.721  27
   0  -4 -13 10682.5 2298.61  27
   0   4  13 9629.22 1865.42  25
   0   4  13 9509.67 1608.80  24
   0  -4 -14 2185.15 422.080  18
   0  -4 -14 1854.43 446.109   3
   0  -4 -15-309.960 230.175  18
   0  -4 -15 58.7321 279.499   3
   0  -4 -16 22798.1 1380.36  18
   0  -4 -16 22905.6 1638.08   3
   0  -4 -17 8394.71 998.404   3
   0  -4 -17 8764.79 857.037  18
   0  -4 -18 14380.6 1262.55   3
   0  -4 -18 18267.5 1205.95  18
   0  -4 -19 400.645 239.705  17
   0  -4 -19 425.734 215.604  18
   0  -4 -20 5813.47 597.428  18
   0  -4 -20 3315.89 554.224  17
   0  -4 -21 442.375 193.332  17
   0  -4 -22 824.977 247.530  17
   0  -4 -23 5104.09 459.667  17
   0   5 -25 583.111 178.667  18
   0   5 -24 137.395 131.767  18
   0   5 -23 1296.17 306.371  18
   0   5 -22-108.514 232.683  18
   0   5 -22 415.023 287.861   3
   0   5 -21 3363.15 584.779   3
   0   5 -21 2123.60 442.583  18
   0   5 -20 629.220 287.785   3
   0   5 -20 188.302 183.658  18
   0   5 -19 19800.4 1460.78   3
   0   5 -19 17229.7 1267.49  18
   0   5 -18 8523.30 868.733  18
   0   5 -18 10273.3 1049.82   3
   0   5 -17 8337.20 904.181   6
   0   5 -17 7679.48 836.579  18
   0   5 -17 8313.60 934.977   3
   0  -5  16 2210.83 882.473  22
   0   5 -16 2813.92 542.374   6
   0  -5  15 2165.23 917.683  22
   0  -5  14 13704.3 2136.85  22
   0  -5  13 72027.7 4659.99  22
   0  -5  12 5702.07 1247.34  22
   0  -5  11 396.131 474.159  22
   0  -5  10 30.8837 210.946  21
   0  -5  10 161.130 229.060  22
   0  -5   9 4813.04 978.916  22
   0  -5   9 5454.51 1013.83  21
   0  -5   8 1904.29 611.991  21
   0   5  -8 1920.10 729.129  16
   0  -5   7 80.0067 233.598  21
   0   5  -7-289.541 375.530  16
   0  -5   6 2253.77 563.875  21
   0   5  -6 3194.09 761.833  16
   0  -5   5 803.195 349.029  21
   0   5  -5 592.598 375.978  16
   0   5  -4 2103.86 582.777  16
   0  -5   4 1655.66 539.158  21
   0  -5   3 643.589 423.311  21
   0   5  -3 810.553 207.450  23
   0   5  -2 261984. 3660.92  23
   0  -5   2 266804. 5457.54   1
   0   5  -1 23831.3 1362.06  25
   0  -5   1 21809.1 1550.59   1
   0   5  -1 23256.9 937.463  23
   0  -5   1 24178.2 1787.27  21
   0  -5   0 45294.6 2375.50   1
   0   5   0 52268.0 2029.45  25
   0   5   1 42222.6 1884.88  25
   0  -5  -1 38938.3 2339.52   1
   0   5   2 166173. 4097.11  25
   0   5   2 157464. 4048.68  24
   0  -5  -2 155513. 5011.21   1
   0   5   3 45839.6 2218.63  25
   0  -5  -3 43887.3 2714.75   1
   0   5   3 45647.4 2194.71  24
   0  -5  -4 33688.0 2490.51   1
   0   5   4 35777.6 2039.42  24
   0   5   4 35283.0 2104.58  25
   0  -5  -5 21865.7 2101.37   1
   0   5   5 23065.0 1815.31  25
   0   5   5 22654.8 1705.08  24
   0   5   6 348.525 245.848  24
   0  -5  -6 470.389 447.438   1
   0   5   6 501.786 299.683  25
   0  -5  -7 123893. 5557.89   1
   0   5   7 125773. 4592.52  24
   0   5   7 138142. 5176.73  25
   0   5   8 461.867 368.495  25
   0   5   8 182.365 308.948  24
   0  -5  -8 391.785 245.847   1
   0   5   9 1526.30 639.140  24
   0   5   9 1450.44 680.211  25
   0  -5 -10 4584.69 1319.70  27
   0   5  10 5357.26 1219.90  25
   0   5  10 4244.72 984.679  24
   0   5  11 46444.2 3724.46  25
   0   5  11 46896.1 3429.78  24
   0  -5 -11 41943.7 4181.77  27
   0   5  12 9467.86 1761.27  25
   0  -5 -12 11247.5 2267.90  27
   0   5  12 14140.5 1964.73  24
   0  -5 -13 5505.25 785.702   3
   0  -5 -13 6546.66 710.749  18
   0   5  13 6855.67 1551.57  25
   0  -5 -14 2682.93 577.536   3
   0  -5 -14 2729.69 497.614  18
   0  -5 -15 6156.30 728.262  18
   0  -5 -15 5578.63 804.644   3
   0  -5 -16 2393.99 537.508   3
   0  -5 -16 2619.10 487.215  18
   0  -5 -17 4554.85 613.168  18
   0  -5 -17 3616.37 626.195  17
   0  -5 -17 4220.51 703.649   3
   0  -5 -18 1714.61 387.744  18
   0  -5 -18 1077.43 370.235  17
   0  -5 -19 83.5285 219.924  17
   0  -5 -20 2977.15 491.982  17
   0  -5 -21 192.120 153.457  17
   0  -5 -22 782.877 228.574  17
   0   6 -25 62.1008 100.337  18
   0   6 -24 1072.15 252.385  18
   0   6 -23 1928.55 375.070  18
   0   6 -22 1654.68 385.803  18
   0   6 -22 1506.98 377.415   3
   0   6 -21 25823.6 1500.16  18
   0   6 -21 28651.2 1659.87   3
   0   6 -20 3146.67 560.258  18
   0   6 -20 4020.30 648.420   3
   0   6 -19 16526.9 1325.26   3
   0   6 -19 14853.5 1185.05  18
   0   6 -18 7818.19 894.832   3
   0   6 -18 7127.50 844.588   6
   0   6 -18 7234.01 832.584  18
   0   6 -17 11241.6 1062.03   6
   0   6 -17 12765.8 1127.99   3
   0  -6  16 815.895 768.645  22
   0   6 -16-55.8052 194.599   6
   0  -6  15-121.151 431.623  22
   0  -6  14 7319.37 1615.33  22
   0  -6  13 7062.79 1529.85  22
   0  -6  12 1602.12 744.302  22
   0  -6  11 4827.18 1056.18  21
   0  -6  11 4583.53 1118.58  22
   0  -6  10 25988.4 2517.95  22
   0  -6  10 25495.4 2298.55  21
   0  -6   9 55700.4 3331.52  21
   0   6  -9 51560.4 3540.53  16
   0   6  -8 379.328 364.546  16
   0  -6   8 1052.72 510.976  21
   0  -6   7 238.103 300.078  21
   0   6  -7-43.1079 469.235  16
   0  -6   6 4902.18 929.893  21
   0   6  -6 4809.51 952.497  16
   0   6  -5 702.505 313.224  16
   0  -6   5 1011.88 455.825  21
   0  -6   4 28232.6 2172.38  21
   0   6  -4 26781.9 1129.68  23
   0   6  -4 27612.6 2013.51  16
   0   6  -3 7485.01 558.666  23
   0  -6   3 8171.95 1177.76  21
   0  -6   2 23885.3 1986.26  21
   0   6  -2 19867.4 891.669  23
   0   6  -1 25759.5 1096.76  23
   0  -6   1 27438.8 2141.26  21
   0   6  -1 25777.6 1578.22  25
   0  -6   1 24583.3 1843.82   1
   0  -6   0 57749.9 2964.81   1
   0   6   0 66041.5 2519.10  25
   0   6   1 9715.20 987.505  25
   0  -6  -1 8189.16 1188.66   1
   0   6   2 33800.5 1921.72  25
   0  -6  -2 34955.9 2526.72   1
   0  -6  -3 4931.43 1012.47   1
   0   6   3 5105.45 790.562  25
   0   6   3 5330.50 840.610  24
   0   6   4 24223.8 1813.88  25
   0   6   4 23345.6 1802.27  24
   0  -6  -4 24437.5 2314.11   1
   0   6   5 6166.34 998.103  25
   0   6   5 5189.11 902.744  24
   0  -6  -5 5395.20 1140.60   1
   0  -6  -6 15415.7 2022.65   1
   0   6   6 16458.8 1711.39  25
   0   6   6 16161.1 1627.80  24
   0   6   7 1031.80 420.167  24
   0   6   7 1014.17 429.456  25
   0  -6  -7 974.448 655.611   1
   0   6   8 654.783 491.643  24
   0   6   8 466.393 346.983  25
   0   6   9 8899.68 1493.86  25
   0   6   9 7868.15 1360.04  24
   0  -6 -10 12914.3 2309.60  27
   0   6  10 12913.9 1938.54  25
   0   6  10 14996.1 1942.22  24
   0   6  11 39282.2 3299.49  24
   0   6  11 37804.3 3440.33  25
   0  -6 -11 38986.1 4232.14  27
   0  -6 -12 28256.5 1439.78  18
   0   6  12 27355.3 3055.98  25
   0   6  12 27136.0 2867.31  24
   0   6  12 27078.0 1851.39  26
   0   6  13 22996.2 1727.66  26
   0  -6 -13 25058.1 1398.65  18
   0  -6 -13 22827.3 1526.32   3
   0  -6 -14 18271.7 1211.91  18
   0  -6 -14 16936.4 1344.47   3
   0   6  14 16165.9 1469.04  26
   0  -6 -15 20015.4 1467.78   3
   0  -6 -15 21006.7 1311.54  18
   0  -6 -16 1211.45 346.797  18
   0  -6 -16 952.126 337.233  17
   0  -6 -16 1042.70 386.032   3
   0  -6 -17 10764.4 1049.25  17
   0  -6 -18 1008.62 310.259  17
   0  -6 -19 2831.18 511.560  17
   0  -6 -20 1962.18 390.415  17
   0  -6 -21 1018.84 250.702  17
   0  -6 -22 929.124 206.811  17
   0   7 -25 3892.99 400.178  18
   0   7 -24 145.682 127.203  18
   0   7 -23 18.6812 122.948  18
   0   7 -22 236.075 166.104  18
   0   7 -21 428.058 310.254  18
   0   7 -20 177.463 236.580  18
   0   7 -19 171.535 233.441  18
   0   7 -18 1369.67 445.688  18
   0   7 -18 986.723 296.495  20
   0   7 -18 1244.75 426.471   6
   0   7 -17 3872.88 650.351  20
   0   7 -17 3921.30 624.916   6
   0   7 -16 4732.71 680.346   6
   0   7 -16 4006.51 615.681  20
   0  -7  16 6167.26 1618.99  22
   0  -7  15 588.135 360.066  22
   0  -7  14 1016.83 795.907  22
   0  -7  13 259.584 514.870  22
   0  -7  12 661.193 514.818  22
   0  -7  11 14480.5 1885.45  21
   0  -7  11 14131.3 2012.60  22
   0  -7  10 4283.00 1037.33  22
   0  -7  10 4174.62 1059.88  21
   0   7  -9 18108.0 2176.15  16
   0  -7   9 15193.4 1869.97  21
   0   7  -8 7588.77 1346.51  16
   0  -7   8 8185.01 1386.21  21
   0   7  -7 13990.2 1716.09  16
   0  -7   7 11762.1 1563.96  21
   0  -7   6 8427.31 1338.56  21
   0   7  -6 7834.24 1261.82  16
   0   7  -5 4040.70 875.431  16
   0  -7   5 3991.70 946.817  21
   0   7  -4 11489.0 729.111  23
   0   7  -4 12638.2 1469.72  16
   0  -7   4 13545.3 1666.57  21
   0   7  -3 11999.7 719.452  23
   0  -7   3 13504.3 1662.16  21
   0   7  -2 44717.9 1473.55  23
   0  -7   2 46085.3 3095.73  21
   0   7  -1 100646. 3536.54  25
   0  -7   1 113852. 4854.47  21
   0   7  -1 109117. 2557.01  23
   0   7   0 25722.1 1751.66  25
   0  -7   0 27321.6 2370.53  21
   0  -7   0 22665.2 2053.12   1
   0  -7  -1 35651.8 2678.86   1
   0   7   1 40527.1 2222.70  25
   0  -7  -2-76.9613 316.034   1
   0   7   2 48.1598 229.203  25
   0  -7  -3 24460.7 2405.81   1
   0   7   3 25316.4 1897.05  25
   0  -7  -4 57945.5 3857.76   1
   0   7   4 57437.1 3019.00  25
   0  -7  -5 8406.75 1542.88   1
   0   7   5 10575.8 1370.94  25
   0   7   5 8714.46 1248.98  24
   0   7   6 2842.40 775.410  25
   0   7   6 3488.96 855.410  24
   0   7   7 42592.0 3071.14  25
   0   7   7 39401.8 2900.83  24
   0   7   8 27000.5 2515.89  24
   0   7   8 26048.4 2516.52  25
   0   7   9-1.65669 406.224  24
   0   7   9-196.426 368.967  25
   0   7  10 1861.43 748.235  25
   0   7  10 1120.15 548.297  24
   0  -7 -10 1151.57 606.994  27
   0   7  11 2513.46 941.991  24
   0   7  11 1836.38 497.135  26
   0   7  11 999.939 607.655  25
   0  -7 -11 1663.03 354.661  18
   0  -7 -12-62.3370 189.619  18
   0   7  12 13.1570 181.626  26
   0  -7 -13 14380.6 1068.40  18
   0  -7 -13 11606.9 1117.43  17
   0   7  13 13519.6 1362.30  26
   0   7  14 5750.24 912.548  26
   0  -7 -14 6511.97 869.112  17
   0  -7 -15 547.254 289.311  17
   0  -7 -16 791.041 317.015  17
   0  -7 -17 1577.50 397.955  17
   0  -7 -18 3384.25 543.426  17
   0  -7 -19 764.226 260.330  17
   0  -7 -20 4636.55 532.817  17
   0  -7 -21 1949.02 298.057  17
   0   8 -25 88.0750 75.9611  18
   0   8 -24 627.679 191.740  18
   0   8 -23 5514.17 597.434  18
   0   8 -22 8418.69 798.645  18
   0   8 -21 6761.91 761.196  18
   0   8 -20 3226.85 559.540  18
   0   8 -19 298.539 205.440  20
   0   8 -19 224.702 246.856  18
   0   8 -18 31905.4 1738.11  20
   0   8 -18 35303.8 1869.21   6
   0   8 -17 6199.29 780.154   6
   0   8 -17 4876.82 692.929  20
   0   8 -16 1521.23 447.689  20
   0   8 -16 1153.27 421.213   6
   0   8 -15 465.323 349.740   8
   0  -8  15 220.061 542.331  22
   0  -8  14-182.304 482.530  22
   0  -8  13 2309.13 932.527  22
   0  -8  12 833.148 674.104  22
   0  -8  11 1864.91 742.124  22
   0  -8  11 1909.07 793.422  21
   0  -8  10 17932.9 2187.26  21
   0   8 -10 16426.3 2212.15  16
   0  -8   9 20550.5 2330.41  21
   0   8  -9 22604.3 2505.93  16
   0   8  -8 1732.37 727.677  16
   0  -8   8 1562.15 663.435  21
   0  -8   7 324.791 379.625  21
   0   8  -7-104.275 305.369  16
   0   8  -6 210.426 324.267  16
   0  -8   6 275.933 297.065  21
   0   8  -5 342.402 377.708  16
   0  -8   5 690.581 486.380  21
   0   8  -4 40351.8 2860.86  16
   0  -8   4 41580.6 3134.63  21
   0  -8   3 58480.9 3771.36  21
   0  -8   2 30683.2 2697.26  21
   0   8  -1 1872.50 503.319  25
   0  -8   1 2337.95 712.324  21
   0  -8   0 1033.49 605.907  21
   0   8   0 1524.67 455.921  25
   0  -8  -1 9611.40 1541.13  21
   0   8   1 9409.28 1163.04  25
   0  -8  -2 12262.1 1816.22  21
   0   8   2 14168.8 1484.99  25
   0  -8  -3 7363.42 1426.03  21
   0   8   3 6714.05 1090.69  25
   0   8   4 7492.69 1144.80  25
   0   8   5 3408.65 835.803  25
   0   8   6 212.955 271.806  25
   0  -8  -6-4.88147 288.841  21
   0   8   7 2674.96 849.774  25
   0   8   8 1046.06 514.493  25
   0   8   9 29574.2 2934.18  25
   0   8   9 30401.9 2985.74  24
   0   8  10 3560.08 1043.39  24
   0   8  10 3596.65 697.278  26
   0   8  10 2870.35 926.109  25
   0  -8 -10 3496.09 579.442  17
   0   8  11 25500.6 1903.27  26
   0  -8 -11 20475.1 1438.89  17
   0   8  12 5896.85 950.563  26
   0  -8 -12 4884.40 716.072  17
   0  -8 -13 259.626 181.509  17
   0   8  13 927.477 396.686  26
   0   8  14 308.651 225.516  26
   0  -8 -14 667.838 322.911  17
   0  -8 -15 37.3592 193.537  17
   0   8  15-136.586 239.251  26
   0  -8 -16 103.524 173.933  17
   0  -8 -17 114.122 187.747  17
   0  -8 -18 957.583 276.479  17
   0  -8 -19 383.850 190.752  17
   0  -8 -20-98.5081 111.859  17
   0   9 -25 1386.39 228.906  18
   0   9 -24 2185.13 329.249  18
   0   9 -23 6135.81 610.313  18
   0   9 -22 1109.97 323.276  18
   0   9 -21 7834.13 809.364  18
   0   9 -20 780.157 321.714  18
   0   9 -20 754.987 296.386  20
   0   9 -19 363.124 212.914  20
   0   9 -18 1189.09 393.215  20
   0   9 -18 534.289 270.236   6
   0   9 -17 396.442 287.699   6
   0   9 -17 916.783 413.168  20
   0   9 -16 6397.96 800.311   7
   0   9 -16 6405.04 767.854   6
   0   9 -16 6143.79 804.851  20
   0   9 -15 2964.55 585.936   7
   0   9 -15 3381.31 648.438   8
   0   9 -15 2599.86 541.856  20
   0  -9  14 2274.64 1043.36  22
   0  -9  13 51024.0 4403.92  22
   0  -9  12 83695.6 5489.35  22
   0  -9  12 83215.6 5163.12  21
   0   9 -11 1339.31 816.328  16
   0  -9  11 775.421 501.966  21
   0  -9  11 623.249 513.344  22
   0   9 -10 743.010 479.209  16
   0  -9  10 646.277 574.482  21
   0  -9   9 51.9632 308.981  21
   0   9  -9-80.4459 336.173  16
   0   9  -8 317.752 398.623  16
   0  -9   8 23.0868 294.689  21
   0  -9   7 4984.99 1227.42  21
   0   9  -7 3394.69 949.138  16
   0  -9   6 8666.09 1576.24  21
   0   9  -6 7372.07 1352.61  16
   0   9  -5 45317.6 3264.69  16
   0  -9   5 47550.8 3664.38  21
   0   9  -4 6845.25 1269.56  16
   0  -9   4 6032.74 1320.12  21
   0  -9   3 18892.2 2293.84  21
   0  -9   2 1963.43 821.016  21
   0  -9   1 955.068 633.296  21
   0   9   0 7089.10 1085.22  25
   0  -9   0 6414.68 1373.02  21
   0  -9  -1 467.460 508.598  21
   0   9   1 175.760 195.857  25
   0   9   2 51542.3 3072.56  25
   0  -9  -2 55157.8 4145.91  21
   0  -9  -3 50080.1 3998.24  21
   0   9   3 51712.2 3176.85  25
   0  -9  -4 1309.19 726.398  21
   0   9   4 2215.80 711.626  25
   0   9   5 5532.67 1123.35  25
   0  -9  -5 4156.04 1240.43  21
   0   9   6 2849.07 916.567  25
   0   9   7 3750.27 1047.55  25
   0   9   8 2779.39 905.806  25
   0   9   9 74.3158 248.866  25
   0  -9  -9-4.96357 215.565  17
   0   9   9 397.831 335.161  26
   0   9  10 26687.8 1980.68  26
   0  -9 -10 23346.7 1487.41  17
   0   9  11 940.151 405.994  26
   0  -9 -11 802.744 356.156  17
   0   9  12 7961.43 1104.89  26
   0  -9 -12 6634.04 827.035  17
   0   9  13 2320.82 590.880  26
   0  -9 -13 2131.69 464.805  17
   0  -9 -14 10743.8 1041.12  17
   0   9  14 11165.2 1275.96  26
   0   9  15 8049.51 1033.30  26
   0  -9 -15 8179.24 891.788  17
   0  -9 -16 4660.67 640.184  17
   0  -9 -17 869.345 269.605  17
   0  -9 -18 1995.21 370.741  17
   0  -9 -19 780.533 204.767  17
   0  10 -25 96.9854 80.5241  18
   0  10 -24 4032.03 432.753  18
   0  10 -23 34.7847 135.700  18
   0  10 -22 36.7625 153.345  18
   0  10 -21 278.962 239.481  18
   0  10 -21 8.92145 146.429  20
   0  10 -20 2101.68 487.794  18
   0  10 -20 2139.83 405.692  20
   0  10 -19 5169.41 700.529  20
   0  10 -18 1874.36 467.763  20
   0  10 -17 29665.9 1738.94  20
   0  10 -17 29303.5 1741.88   7
   0  10 -16 3867.75 665.183  20
   0  10 -16 3462.81 614.514   7
   0  10 -15 505.613 270.029   7
   0  10 -15 437.700 320.603   8
   0  10 -15 345.407 268.025  20
   0  10 -14 5314.24 798.153   8
   0  10 -14 3807.86 633.208  20
   0 -10  14 5611.29 1675.23  22
   0  10 -14 4422.34 671.334   7
   0 -10  13 30590.8 3528.89  22
   0 -10  12 71697.7 5063.61  21
   0 -10  12 72123.4 5296.84  22
   0  10 -11 11672.8 2092.38  16
   0 -10  11 8141.00 1702.07  22
   0 -10  11 10895.4 1983.39  21
   0  10 -10 18410.7 2547.01  16
   0 -10  10 21285.5 2720.01  21
   0 -10   9 631.755 412.651  21
   0  10  -9 1297.50 669.344  16
   0 -10   8 29698.7 3151.81  21
   0  10  -8 27417.7 2910.07  16
   0  10  -7 2925.01 958.375  16
   0 -10   7 3097.38 984.980  21
   0  10  -6 40.2103 270.781  16
   0 -10   6-272.236 578.245  21
   0  10  -5 11333.5 1749.51  16
   0 -10   5 14203.0 2154.57  21
   0 -10   4 87108.7 5399.13  21
   0  10  -4 86773.0 4847.85  16
   0 -10   3 9679.55 1779.39  21
   0 -10   2 23000.7 2795.72  21
   0 -10   1 83.3490 342.261  21
   0 -10   0 160.411 432.549  21
   0  10   0 109.393 215.189  25
   0  10   1 6968.24 1205.55  25
   0 -10  -1 7529.01 1612.23  21
   0 -10  -2 13982.7 2245.20  21
   0  10   2 14009.3 1719.63  25
   0 -10  -3 30146.2 3319.51  21
   0  10   3 33750.7 2773.39  25
   0 -10  -4 2688.29 1024.79  21
   0  10   4 2406.09 780.287  25
   0  10   5 5198.59 1158.88  25
   0 -10  -5 4915.87 1416.13  21
   0  10   6 409.303 273.995  25
   0  10   7 3341.74 685.776  26
   0  10   7 2737.34 874.626  25
   0  10   8 10140.5 1225.63  26
   0 -10  -8 10384.1 943.227  17
   0  10   9 2559.21 672.845  26
   0 -10  -9 2902.31 520.585  17
   0  10  10 3187.90 728.477  26
   0 -10 -10 3177.73 560.685  17
   0 -10 -11 4302.06 661.407  17
   0  10  11 4618.13 887.111  26
   0 -10 -12 1554.06 419.783  17
   0  10  12 1829.68 589.388  26
   0  10  13 328.635 276.084  26
   0 -10 -13 436.072 225.686  17
   0 -10 -14 166.341 213.696  17
   0  10  14 89.9073 229.668  26
   0 -10 -15 2700.36 488.179  17
   0  10  15 2178.14 544.825  26
   0 -10 -16 960.502 313.128  17
   0 -10 -17 1735.85 338.391  17
   0 -10 -18 14937.4 835.345  17
   0  11 -24 4909.79 463.356  18
   0  11 -23 281.914 159.410  18
   0  11 -22 5942.68 633.141  18
   0  11 -21 513.186 238.108  18
   0  11 -21 162.960 187.137  20
   0  11 -20 315.717 228.660  20
   0  11 -20 147.692 171.447  18
   0  11 -19 5340.34 731.926  20
   0  11 -18 23093.3 1533.74  20
   0  11 -18 23739.7 1535.91   7
   0  11 -17 637.834 347.270   7
   0  11 -17 735.721 371.068  20
   0  11 -16 933.501 431.506  20
   0  11 -16 194.897 248.363   7
   0  11 -15 328.942 235.676   8
   0  11 -15 356.294 291.220  20
   0  11 -15 342.634 275.563   7
   0  11 -14 17163.6 1366.60  20
   0  11 -14 19070.4 1401.53   7
   0  11 -13 19047.2 1406.37  20
   0  11 -13 19442.1 1409.70   7
   0 -11  12 14473.0 2427.05  22
   0 -11  12 18119.2 2694.25  21
   0  11 -11 17441.9 2606.11  16
   0 -11  11 14891.7 2425.85  21
   0 -11  10 15792.8 2464.58  21
   0  11 -10 12556.7 2166.73  16
   0 -11   9 13602.4 2264.75  21
   0  11  -9 14177.8 2298.13  16
   0 -11   8 1217.55 688.233  21
   0  11  -8 190.026 527.329  16
   0 -11   7 2424.44 1034.42  21
   0  11  -7 2427.40 972.557  16
   0  11  -6 1954.98 819.259  16
   0 -11   6 2301.30 937.228  21
   0 -11   5 13628.8 2271.70  21
   0  11  -5 12320.2 1964.51  16
   0 -11   4 8018.73 1704.51  21
   0  11  -4 7706.03 1546.14  16
   0 -11   3 259.930 441.964  21
   0 -11   2 13742.8 2333.27  21
   0 -11   1 8803.07 1865.15  21
   0 -11   0 2772.22 1054.91  21
   0 -11  -1 1733.75 891.948  21
   0  11   1 1421.70 605.577  25
   0 -11  -2 5359.34 1509.40  21
   0  11   2 5838.73 1237.91  25
   0 -11  -3 597.411 429.277  21
   0  11   3 516.557 471.982  25
   0 -11  -4 2068.95 854.267  21
   0  11   4 2567.18 886.630  25
   0  11   5 10001.7 1193.74  26
   0  11   5 7604.09 1480.22  25
   0  11   6 6943.69 1485.18  25
   0  11   6 7969.03 1084.37  26
   0  11   7 16780.9 1597.50  26
   0  11   8 2393.39 672.948  26
   0  11   9 36203.1 2426.23  26
   0 -11 -10 11652.2 1042.84  17
   0  11  10 12690.8 1441.30  26
   0 -11 -11 19073.6 1333.23  17
   0  11  11 18117.4 1710.95  26
   0 -11 -12 13797.0 1108.16  17
   0  11  12 11516.5 1342.75  26
   0 -11 -13 6003.97 704.406  17
   0  11  13 4813.23 812.077  26
   0  11  14 195.989 192.678  26
   0 -11 -14 228.824 189.378  17
   0  11  15 179.136 210.834  26
   0 -11 -15-15.8803 126.045  17
   0 -11 -16 1403.76 301.106  17
   0 -11 -17 1994.27 295.920  17
   0  12 -24 393.988 137.149  18
   0  12 -23 736.710 219.841  18
   0  12 -22 309.307 212.397  18
   0  12 -22-234.124 185.129  20
   0  12 -21 272.501 177.351  20
   0  12 -21 210.886 186.708  18
   0  12 -20 1124.30 323.795  20
   0  12 -19 530.677 248.112  20
   0  12 -19 224.734 253.736   7
   0  12 -18 1265.74 381.641   7
   0  12 -18 1519.38 475.997  20
   0  12 -17 6036.87 814.020   7
   0  12 -17 5146.15 741.022  20
   0  12 -16 12152.5 1136.37  20
   0  12 -16 12225.0 1154.03   7
   0  12 -15 452.470 393.669  20
   0  12 -15-74.6703 226.975   7
   0  12 -14 31606.0 1846.97   7
   0  12 -14 22694.5 1638.51  20
   0  12 -13 13822.6 1224.86   7
   0  12 -13 10784.1 1112.19  20
   0  12 -12 15773.8 1332.21  20
   0  12 -12 15612.5 1444.05   4
   0 -12  12 19387.6 2946.42  21
   0  12 -11 213.433 382.588  16
   0 -12  11 506.374 492.902  21
   0 -12  10 4491.20 1536.31  21
   0  12 -10 3343.64 1212.75  16
   0  12  -9 625.987 525.698  16
   0 -12   9 231.718 536.125  21
   0  12  -8 3664.23 1199.02  16
   0 -12   8 2970.03 1106.09  21
   0 -12   7 223.760 488.856  21
   0  12  -7 216.573 306.681  16
   0 -12   6 2829.00 1177.41  21
   0  12  -6 3257.67 1120.10  16
   0  12  -5 11249.2 1973.48  16
   0 -12   5 15280.2 2547.07  21
   0  12  -4 8330.66 1694.48  16
   0 -12   4 11307.2 2176.75  21
   0 -12   3 126.396 400.182  21
   0  12  -3 394.978 431.553  16
   0 -12   2 13175.4 2378.04  21
   0 -12   1 121.361 399.434  21
   0 -12   0 8093.13 1911.42  21
   0 -12  -1 570.789 420.001  21
   0 -12  -2 3657.51 1392.35  21
   0  12   2 1359.03 683.440  25
   0 -12  -3 14758.0 2684.91  21
   0  12   3 12691.1 1959.07  25
   0  12   3 14228.0 1438.35  26
   0  12   4 2765.94 679.561  26
   0  12   4 2610.05 852.933  25
   0  12   5 631.733 355.517  26
   0  12   6 970.938 370.171  26
   0  12   7 9141.37 1223.38  26
   0  12   8 3311.42 775.412  26
   0  12   9 3551.68 789.374  26
   0  12  10 16922.8 1668.16  26
   0  12  11 5581.85 929.167  26
   0 -12 -12 5360.27 642.638  17
   0  12  12 4808.53 833.480  26
   0 -12 -13 7878.25 733.566  17
   0  12  13 8106.87 1025.52  26
   0 -12 -14 693.768 222.644  17
   0  12  14 808.582 334.356  26
   0  12  15 134.546 165.106  26
   0  13 -23 397.192 152.477  18
   0  13 -22 1480.99 267.306  20
   0  13 -22 1819.92 323.835  18
   0  13 -21 3033.22 425.056  20
   0  13 -21 2991.59 455.630  18
   0  13 -20 2777.99 436.411  20
   0  13 -19 7476.67 815.245   7
   0  13 -19 7740.01 800.339  20
   0  13 -18 16390.0 1250.97  20
   0  13 -18 17262.4 1289.66   7
   0  13 -17 6006.54 813.165  20
   0  13 -17 6485.60 834.704   7
   0  13 -16 1818.51 512.037  20
   0  13 -16 2128.14 472.707   7
   0  13 -15 58.3160 288.782  20
   0  13 -15 44.3262 197.843   7
   0  13 -14 15541.2 1326.02   7
   0  13 -14 9687.12 1065.34  20
   0  13 -13 428.472 289.119   7
   0  13 -13 54.3996 300.073  20
   0  13 -12 8.80640 279.932  20
   0  13 -11 58.5225 149.033  13
   0  13 -10 1729.73 457.718  13
   0  13  -9 27984.2 1844.28  13
   0 -13   9 28717.1 3678.66  21
   0  13  -8 1547.35 410.523  13
   0 -13   8 1052.54 705.843  21
   0 -13   7 5297.16 1671.89  21
   0 -13   6 3121.80 1157.96  21
   0  13  -6 2713.26 1105.01  16
   0  13  -5-257.290 438.823  16
   0 -13   5-482.222 814.873  21
   0 -13   4-174.970 409.016  21
   0  13  -4 326.386 433.622  16
   0 -13   3 4.76401 619.952  21
   0  13  -3 311.681 642.258  16
   0 -13   2 902.370 778.768  21
   0 -13   1 52.4497 497.542  21
   0  13  -1 239.521 249.102  13
   0  13   0 5610.15 890.989  13
   0 -13   0 5219.69 1683.71  21
   0  13   0 6446.31 994.029  26
   0  13   0 6303.20 844.857   5
   0  13   1 3493.33 714.320  13
   0  13   1 3661.47 643.181   5
   0  13   1 3093.37 702.133  26
   0  13   2 2593.28 607.273  13
   0  13   2 3687.19 795.029  26
   0  13   3 18654.2 1724.76  26
   0  13   3 15521.4 1457.61  13
   0  13   4 3436.54 758.967  26
   0  13   4 3958.71 743.953  13
   0  13   5 4291.16 865.091  26
   0  13   6 1158.71 488.776  26
   0  13   7 577.671 383.896  26
   0  13   8 1029.44 494.276  26
   0  13   9 1807.02 569.480  26
   0  13  10 7464.35 1113.40  26
   0  13  11 1430.17 472.958  26
   0  13  12 4677.13 789.355  26
   0  13  13 2557.84 534.447  26
   0  13  14 571.794 275.397  26
   0  14 -23 396.660 121.802  18
   0  14 -22 40.5259 129.763  18
   0  14 -22-186.235 144.494  20
   0  14 -21 1058.61 245.690  20
   0  14 -21 1030.40 287.301  18
   0  14 -20 3949.77 533.242   7
   0  14 -20 2906.80 481.886  20
   0  14 -19 268.024 191.704   7
   0  14 -19 61.8288 182.195  20
   0  14 -18 560.142 341.757  20
   0  14 -18-140.858 172.967   7
   0  14 -17 5253.34 750.029  20
   0  14 -17 5572.88 759.477   7
   0  14 -16 6316.36 840.008   7
   0  14 -16 4516.23 723.450  20
   0  14 -15 878.891 418.761  20
   0  14 -15 1453.58 427.862   7
   0  14 -14 17881.7 1458.35  20
   0  14 -14 24453.4 1654.31   7
   0  14 -13 1566.89 465.877  20
   0  14 -13 2546.73 560.400   7
   0  14 -12 2421.73 570.988  20
   0  14 -11 9629.32 1103.49  13
   0  14 -10 753.817 356.241  13
   0  14  -9 904.647 375.237  13
   0  14  -8 1185.69 470.256  13
   0  14  -7 2494.02 609.298  13
   0  14  -6 33937.3 2161.05  13
   0  14  -5 3715.55 715.663  13
   0  14  -4 47896.3 2655.65  26
   0  14  -4 42852.3 2194.07   5
   0  14  -4 46482.7 2566.27  13
   0  14  -3 23973.5 1836.56  13
   0  14  -3 23220.4 1618.30   5
   0  14  -3 25255.2 1953.05  26
   0  14  -2-175.722 302.969  13
   0  14  -2 583.149 330.163  26
   0  14  -2 487.978 342.933   5
   0  14  -1 7427.08 920.183   5
   0  14  -1 8044.95 1089.11  13
   0  14  -1 7883.37 1111.43  26
   0  14   0 9487.86 1248.03  26
   0  14   0 8741.21 1128.58  13
   0  14   0 8762.84 997.255   5
   0  14   1 348.824 410.431  26
   0  14   1 129.777 228.719   5
   0  14   1-115.640 279.297  13
   0  14   2 1611.23 467.039  13
   0  14   2 1726.45 449.610   5
   0  14   2 2499.76 693.820  26
   0  14   3 1182.14 496.747  13
   0  14   3 755.032 442.855  26
   0  14   3 925.269 374.676   5
   0  14   4 10106.0 1331.52  26
   0  14   4 8899.75 1106.05  13
   0  14   5 1266.47 539.691  26
   0  14   6 20984.7 1911.93  26
   0  14   7 309.912 280.231  26
   0  14   8 12937.5 1466.50  26
   0  14   9 370.323 275.082  26
   0  14  10 731.677 400.887  26
   0  14  11 738.688 413.178  26
   0  14  12 861.460 361.824  26
   0  14  13 31.9003 189.263  26
   0  14  13-262.035 197.295   5
   0  15 -22 2510.24 301.629  20
   0  15 -22 2779.98 327.020  18
   0  15 -21 865.928 226.802  18
   0  15 -21 657.908 202.506  20
   0  15 -20 567.643 229.126  18
   0  15 -20 573.499 250.382  20
   0  15 -20 137.517 131.178   7
   0  15 -19 844.157 291.493   7
   0  15 -19 882.934 299.353  20
   0  15 -18 2379.81 496.268  20
   0  15 -18 1864.14 407.284   7
   0  15 -17 1294.21 391.205  20
   0  15 -17 2013.92 466.700   7
   0  15 -16 129.358 283.660   7
   0  15 -16 364.354 261.191  20
   0  15 -15 300.128 284.735   7
   0  15 -15 282.237 263.191  20
   0  15 -14 2130.39 528.151  20
   0  15 -14 3458.67 639.326   7
   0  15 -13-54.1580 308.365  20
   0  15 -13-30.3606 269.955   7
   0  15 -12-451.537 396.433   7
   0  15 -12 208.968 241.675  20
   0  15 -12-81.9773 240.152  13
   0  15 -11 6487.63 911.073  13
   0  15 -10 7313.36 982.506  13
   0  15  -9 9828.78 1154.76  13
   0  15  -8 12682.0 1357.53  13
   0  15  -7 339.818 265.307  13
   0  15  -6 1156.99 371.584  13
   0  15  -5 10113.4 1243.22  13
   0  15  -5 11002.0 1374.59  26
   0  15  -4 7142.13 1074.91  26
   0  15  -4 6541.24 992.262  13
   0  15  -4 7386.10 962.167   5
   0  15  -3 396.657 328.400   5
   0  15  -3 625.434 315.687  13
   0  15  -3 473.976 362.340  26
   0  15  -2 23746.7 1891.79  13
   0  15  -2 24445.8 1715.70   5
   0  15  -2 24753.5 2012.56  26
   0  15  -1 24340.0 1710.99   5
   0  15  -1 26006.3 2089.15  26
   0  15  -1 24344.7 1913.52  13
   0  15   0 18165.4 1644.78  13
   0  15   0 17016.1 1682.58  26
   0  15   0 20316.1 1566.55   5
   0  15   1 656.335 296.921   5
   0  15   1 715.084 315.438  26
   0  15   1 1045.73 481.133  13
   0  15   2 770.883 370.861  13
   0  15   2 1310.78 397.114   5
   0  15   2 1130.59 508.781  26
   0  15   3 4409.42 786.593  13
   0  15   3 4622.49 783.571   5
   0  15   3 5694.67 1028.48  26
   0  15   4-40.6966 269.265   5
   0  15   4 649.945 404.367  26
   0  15   5 1198.26 407.577   5
   0  15   5 1408.68 634.404  26
   0  15   6 886.795 377.476   5
   0  15   6 303.524 302.167  26
   0  15   7 136.488 285.454  26
   0  15   7 797.241 306.828   5
   0  15   8 1649.58 384.334   5
   0  15   8 2769.98 652.239  26
   0  15   9 2139.45 580.349  26
   0  15   9 1613.50 438.307   5
   0  15  10 261.895 293.824  26
   0  15  10-129.274 222.705   5
   0  15  11 71.7412 175.566   5
   0  15  11-143.802 206.319  26
   0  15  12 279.238 167.827  26
   0  15  12 341.567 170.268   5
   0  16 -21 305.685 119.041  18
   0  16 -21 455.503 157.553  20
   0  16 -20 2185.40 349.920  20
   0  16 -20 2344.58 345.587  18
   0  16 -20 2457.05 373.956   7
   0  16 -19 788.654 283.690  20
   0  16 -19 799.232 270.421   7
   0  16 -18 1675.83 375.550   7
   0  16 -18 2681.85 486.423  20
   0  16 -17 839.573 325.545  20
   0  16 -17 553.161 264.934   7
   0  16 -16 316.036 309.778  20
   0  16 -16 118.014 172.695   7
   0  16 -15 3732.28 633.512  20
   0  16 -15 4581.76 723.136   7
   0  16 -14 20.5690 180.449   7
   0  16 -14 76.5371 277.622  20
   0  16 -13 713.340 366.791  20
   0  16 -13 222.367 204.150   7
   0  16 -12 266.058 282.924  13
   0  16 -12 557.443 357.964  20
   0  16 -12 449.869 246.906   7
   0  16 -11 12686.9 1274.49  13
   0  16 -11 12212.8 1172.34  20
   0  16 -10 1349.26 438.426  13
   0  16  -9 10672.0 1233.92  13
   0  16  -8 1985.00 560.647  13
   0  16  -7 2173.23 600.807  13
   0  16  -6 4761.23 863.261  13
   0  16  -5 714.132 383.665  26
   0  16  -5 397.945 292.067  13
   0  16  -4 79.5712 279.914  13
   0  16  -4-274.154 257.974  26
   0  16  -3-82.2977 303.196   5
   0  16  -3-98.3403 304.291  13
   0  16  -3-162.213 320.846  26
   0  16  -2 1209.37 479.161  13
   0  16  -2 1667.99 530.249  26
   0  16  -2 1928.08 549.083   5
   0  16  -1 280.510 304.423  13
   0  16  -1-83.8562 274.967  26
   0  16  -1 817.769 407.617   5
   0  16   0-14.2031 269.603  26
   0  16   0 459.203 373.359  13
   0  16   0 167.035 280.400   5
   0  16   1 3859.51 653.528   5
   0  16   1 3879.66 761.378  13
   0  16   1 4488.94 889.080  26
   0  16   2-61.6169 303.879  26
   0  16   2 599.587 370.200  13
   0  16   2 497.417 309.929   5
   0  16   3 1660.84 440.486  13
   0  16   3 1713.88 458.937   5
   0  16   3 2342.73 656.456  26
   0  16   4 5247.55 779.732   5
   0  16   4 5080.53 928.828  26
   0  16   5 936.807 424.263  26
   0  16   5 658.432 190.434   5
   0  16   6 908.504 445.664  26
   0  16   6 437.868 247.119   5
   0  16   7 1404.28 498.565  26
   0  16   7 2024.60 459.937   5
   0  16   8 83.9534 215.452  26
   0  16   8 1038.68 331.277   5
   0  16   9-49.0031 142.230   5
   0  16   9-231.040 224.026  26
   0  16  10 122.997 137.898   5
   0  16  10 69.9590 165.195  26
   0  16  11 760.807 268.416  26
   0  17 -20 156.809 117.458  18
   0  17 -20 248.718 166.912  20
   0  17 -19 1039.13 272.551  20
   0  17 -19 942.833 247.103   7
   0  17 -18 584.563 288.919  20
   0  17 -18 598.036 216.598   7
   0  17 -17 450.149 231.955   7
   0  17 -17 958.444 328.246  20
   0  17 -16-97.3297 176.815   7
   0  17 -16-41.4192 183.036  20
   0  17 -15 4519.92 625.398  20
   0  17 -15 3330.06 564.004   7
   0  17 -14 36.9869 242.386  20
   0  17 -14 87.6927 219.608   7
   0  17 -13 20006.6 1453.87   7
   0  17 -13 19862.1 1394.10  20
   0  17 -12 2994.98 607.567  13
   0  17 -12 2156.62 522.325  20
   0  17 -12 2756.16 571.975   7
   0  17 -11 20076.2 1445.75  20
   0  17 -11 22673.2 1663.61  13
   0  17 -11 20741.0 1525.00   7
   0  17 -10 1278.56 453.063  20
   0  17 -10 1437.49 443.312  13
   0  17  -9 4202.75 772.239  13
   0  17  -8 16569.0 1525.02  13
   0  17  -7 1333.51 507.848  13
   0  17  -6 61.0712 314.820  13
   0  17  -5 2465.28 667.841  13
   0  17  -4 357.672 315.586  13
   0  17  -4 237.297 392.577  26
   0  17  -3 5738.67 963.851  13
   0  17  -3 5313.20 942.922  26
   0  17  -2 6508.78 1000.89  26
   0  17  -2 5387.89 886.985  13
   0  17  -1 9390.48 1032.05   5
   0  17  -1 8963.60 1205.71  26
   0  17  -1 8702.75 1132.74  13
   0  17   0 311.171 323.717  26
   0  17   0 478.874 337.965   5
   0  17   0 478.537 321.363  13
   0  17   1 8451.14 1178.17  26
   0  17   1 9564.04 1123.48  13
   0  17   1 9553.34 1011.57   5
   0  17   2 1546.65 449.175   5
   0  17   2 1484.09 453.113  13
   0  17   2 1627.67 556.342  26
   0  17   3 971.327 368.862  13
   0  17   3 1246.57 391.076   5
   0  17   3 664.928 383.089  26
   0  17   4 281.804 264.673   5
   0  17   4-636.282 429.245  26
   0  17   5 366.254 215.402   5
   0  17   5 484.122 302.418  26
   0  17   6 1980.91 574.933  26
   0  17   6 1922.36 409.884   5
   0  17   7 1454.48 433.809  26
   0  17   7 2345.57 423.567   5
   0  17   8 4129.55 498.036   5
   0  17   8 3399.20 588.889  26
   0  17   9 314.004 199.129  26
   0  18 -19 5005.44 459.365  20
   0  18 -18 42.7882 159.068   7
   0  18 -18 241.752 185.413  20
   0  18 -17 342.339 241.062  20
   0  18 -17-38.8099 162.576   7
   0  18 -16 292.814 228.540  20
   0  18 -16 192.091 187.247   7
   0  18 -15 142.046 228.003  20
   0  18 -15 560.378 265.919   7
   0  18 -14 200.684 182.328   7
   0  18 -14 0.27594 188.485  20
   0  18 -13 3601.41 636.934  20
   0  18 -13 4271.08 654.896   7
   0  18 -12 1762.59 461.379  20
   0  18 -12 1914.68 444.530   7
   0  18 -11 17726.3 1335.57  20
   0  18 -11 21149.1 1542.02  13
   0  18 -11 19089.0 1407.75   7
   0  18 -10 761.245 384.270  13
   0  18 -10 54.5220 249.437  20
   0  18  -9 127.113 304.333  13
   0  18  -9-317.584 341.259  20
   0  18  -8 169.086 259.517  13
   0  18  -7 11520.1 1244.57  13
   0  18  -6 44.9559 228.197  13
   0  18  -5 2447.49 619.766  13
   0  18  -4 431.386 267.921  26
   0  18  -4 433.795 333.362  13
   0  18  -3 7494.02 1046.06  26
   0  18  -3 6639.60 963.752  13
   0  18  -2 1391.36 542.817  26
   0  18  -2 197.089 378.639  13
   0  18  -1 3986.45 779.070  26
   0  18  -1 2913.12 618.285  13
   0  18   0 801.132 371.942  26
   0  18   0 702.058 289.632  13
   0  18   1 159.341 286.155  26
   0  18   1 208.897 156.372  13
   0  18   2 650.208 398.724  26
   0  18   2 307.965 249.864  13
   0  18   3 346.959 281.235  26
   0  18   4 81.0503 198.899  26
   0  18   5 1351.61 446.076  26
   0  18   6 663.537 310.710  26
   0  18   7 1156.38 376.479  26
   0  19 -18 1621.60 266.524  20
   0  19 -17 643.968 219.141  20
   0  19 -17-3.36149 103.113   7
   0  19 -16 378.636 167.003  20
   0  19 -16 349.443 161.483   7
   0  19 -15 764.731 255.543  20
   0  19 -15 882.102 276.382   7
   0  19 -14 155.135 176.518   7
   0  19 -14 680.031 286.323  20
   0  19 -13-114.998 215.681   7
   0  19 -13 308.929 225.867  20
   0  19 -12 1060.60 328.209  20
   0  19 -12 1236.24 315.058   7
   0  19 -11 82.0154 187.497   7
   0  19 -11 569.019 314.697  20
   0  19 -10 2386.68 476.623  20
   0  19 -10 2356.85 451.861   7
   0  19  -9 4368.62 710.791  13
   0  19  -9 3880.49 591.069   7
   0  19  -9 3928.42 577.391  20
   0  19  -8 86.1472 188.636  13
   0  19  -8-357.193 245.568  20
   0  19  -7-125.353 274.416  20
   0  19  -7 259.023 222.930  13
   0  19  -6 5845.33 852.226  13
   0  19  -5 2520.81 588.784  13
   0  19  -4 2952.36 612.669  13
   0  19  -3 327.066 204.340  26
   0  19  -3 789.017 342.721  13
   0  19  -2-270.426 323.741  26
   0  19  -2 791.105 385.899  13
   0  19  -1 172.917 201.544  13
   0  19  -1-581.348 390.313  26
   0  19   0 757.123 310.960  13
   0  19   0 958.376 328.130  26
   0  19   1 3839.25 577.872  13
   0  19   1 3681.81 682.716  26
   0  19   2-85.1864 245.481  26
   0  19   3 1447.86 411.608  26
   0  19   4 243.261 194.084  26
   0  19   5 708.768 292.234  26
   0  20 -16 5174.50 458.630  20
   0  20 -15 4874.32 507.577   7
   0  20 -15 4045.07 460.719  20
   0  20 -14 904.763 234.280  20
   0  20 -14 769.703 234.716   7
   0  20 -13 1616.30 340.977   7
   0  20 -13 1385.34 311.597  20
   0  20 -12 230.820 209.980  20
   0  20 -12 25.2567 125.771   7
   0  20 -11 4740.17 592.106   7
   0  20 -11 4212.64 527.966  20
   0  20 -10 5158.34 566.412  20
   0  20 -10 5960.78 669.158   7
   0  20  -9 74.6064 173.201  20
   0  20  -9 287.062 177.312   7
   0  20  -8 9922.25 879.285   7
   0  20  -8 8281.32 754.320  20
   0  20  -7 399.674 253.126  13
   0  20  -7 537.241 248.132   7
   0  20  -7 303.362 220.165  20
   0  20  -6 3852.13 528.011  20
   0  20  -6 5291.25 746.661  13
   0  20  -5-251.742 203.795  20
   0  20  -5 185.877 237.277  13
   0  20  -4 299.028 233.902  13
   0  20  -3 1947.51 461.567  13
   0  20  -2 2597.58 500.765  13
   0  20  -2 2361.42 462.636  26
   0  20  -1 3140.14 514.021  26
   0  20   0 352.703 190.660  26
   0  20   1 1219.27 339.979  26
   0  20   2-316.394 212.437  26
   0  21 -12 319.550 157.854   7
   0  21 -12 328.764 157.665  20
   0  21 -11 412.891 192.054   7
   0  21 -11 465.771 167.717  20
   0  21 -10 826.146 222.948  20
   0  21 -10 704.685 199.563   7
   0  21  -9 1909.17 344.339   7
   0  21  -9 1518.17 277.820  20
   0  21  -8-95.4809 144.992   7
   0  21  -8-44.5946 128.583  20
   0  21  -7 2511.21 382.186   7
   0  21  -7 1700.05 298.845  20
   0  21  -6 253.453 144.752   7
   0  21  -5 1466.75 278.194   7
   0  21  -4 3429.84 415.866   7
  -1  21  -2 211.028 188.145  13
  -1  21  -3 7184.58 723.888  13
  -1  21  -4 2989.05 494.739  13
  -1  21  -5 423.502 233.887  13
  -1  21  -6 1478.19 313.188   7
  -1  21  -6 2096.52 423.441  13
  -1  21  -7 331.758 167.805   7
  -1  21  -8 1974.98 313.961  20
  -1  21  -8 1717.60 343.020   7
  -1  21  -9-84.2582 161.589   7
  -1  21  -9 340.644 176.832  20
  -1  21 -10 1580.70 325.030   7
  -1  21 -10 1367.35 273.810  20
  -1  21 -11 1430.70 294.603   7
  -1  21 -11 1084.90 242.678  20
  -1  21 -12 843.706 229.753   7
  -1  21 -12 727.963 206.933  20
  -1  21 -13 7410.26 594.934   7
  -1  20   2 1843.52 382.079  26
  -1  20   1 217.906 177.849  26
  -1  20   1 771.128 266.641  13
  -1  20   0 882.557 269.490  26
  -1  20   0 1095.66 324.273  13
  -1  20  -1 8.33684 162.532  13
  -1  20  -2-180.723 193.116  13
  -1  20  -3 740.091 320.753  13
  -1  20  -4-14.1852 217.114  13
  -1  20  -5 944.373 341.542  13
  -1  20  -6 9923.27 790.281  20
  -1  20  -6 13166.1 1167.54  13
  -1  20  -7 4625.65 555.789  20
  -1  20  -7 5174.63 732.607  13
  -1  20  -8 4290.29 641.373  13
  -1  20  -8 4119.08 532.284  20
  -1  20  -9 1067.65 315.891   7
  -1  20  -9 1484.46 380.212  13
  -1  20  -9 1337.67 348.425  20
  -1  20 -10 1571.10 353.206   7
  -1  20 -10 1830.52 375.141  20
  -1  20 -11 869.723 269.068   7
  -1  20 -11 1755.83 384.345  20
  -1  20 -12 170.789 154.118   7
  -1  20 -12 385.341 213.680  20
  -1  20 -13 188.067 180.607   7
  -1  20 -13 430.597 206.435  20
  -1  20 -14 242.730 189.496  20
  -1  20 -14 75.1859 129.903   7
  -1  20 -15 5540.48 533.961   7
  -1  20 -15 5476.71 522.290  20
  -1  20 -16 3518.49 386.530  20
  -1  19   6 3110.11 499.664  26
  -1  19   5 482.439 291.541  26
  -1  19   4 146.283 202.143  26
  -1  19   3 172.482 204.220  26
  -1  19   2 1113.38 346.589  13
  -1  19   2 969.757 369.965  26
  -1  19   1 3114.76 561.805  13
  -1  19   1 3925.79 698.763  26
  -1  19   0 978.905 336.895  26
  -1  19   0 699.126 344.351  13
  -1  19  -1 4573.18 759.053  26
  -1  19  -1 5442.81 815.296  13
  -1  19  -2 3282.17 626.814  13
  -1  19  -2 3523.41 665.619  26
  -1  19  -3 252.052 260.448  13
  -1  19  -4 1138.59 379.497  13
  -1  19  -5 89.2957 167.018  20
  -1  19  -5 287.362 300.595  13
  -1  19  -6 936.279 301.991  20
  -1  19  -6 1185.04 398.907  13
  -1  19  -7 3245.88 660.697  13
  -1  19  -7 3510.64 564.995  20
  -1  19  -8 521.485 320.626  13
  -1  19  -8 54.0214 222.957  20
  -1  19  -9 1446.10 411.152  20
  -1  19  -9 1933.02 487.736  13
  -1  19 -10 1075.00 417.756  13
  -1  19 -10 880.217 295.572  20
  -1  19 -10 405.598 248.479   7
  -1  19 -11 9290.32 878.564  20
  -1  19 -11 8897.49 934.921  13
  -1  19 -11 7870.21 856.530   7
  -1  19 -12 6039.49 684.236  20
  -1  19 -12 5782.37 701.481   7
  -1  19 -13 1372.67 372.992  20
  -1  19 -13 1221.88 321.475   7
  -1  19 -14 864.210 298.435  20
  -1  19 -14 484.261 235.387   7
  -1  19 -15 3547.59 490.312  20
  -1  19 -15 3664.28 510.311   7
  -1  19 -16 11369.6 818.020  20
  -1  19 -16 12451.4 850.555   7
  -1  19 -17 1318.99 290.079  20
  -1  19 -17 1026.92 230.630   7
  -1  19 -18 2981.57 356.277  20
  -1  18   8 33.6714 167.633  26
  -1  18   7 127.300 175.893  26
  -1  18   6 258.842 181.228  26
  -1  18   5 4115.98 704.503  26
  -1  18   4 557.923 276.436  26
  -1  18   3 98.6620 202.070  13
  -1  18   3-247.781 330.478  26
  -1  18   2 431.147 239.687  26
  -1  18   2 839.074 320.045  13
  -1  18   1-38.5583 227.545  13
  -1  18   1 185.016 236.295  26
  -1  18   0 383.944 366.469  26
  -1  18   0 465.942 267.251  13
  -1  18  -1-273.740 194.722  26
  -1  18  -1 70.5982 254.826  13
  -1  18  -2 1034.16 413.520  13
  -1  18  -2 779.365 352.793  26
  -1  18  -3 765.454 432.064  13
  -1  18  -4 1546.62 535.520  13
  -1  18  -5 82.9231 212.502  13
  -1  18  -6 8766.83 1092.12  13
  -1  18  -7 2139.47 580.997  13
  -1  18  -7 1503.71 443.372  20
  -1  18  -8 1892.06 515.837  13
  -1  18  -8 2308.40 502.037  20
  -1  18  -9 1578.15 469.420  13
  -1  18  -9 1250.94 400.660  20
  -1  18 -10-35.4958 169.854  13
  -1  18 -10 80.8871 235.849  20
  -1  18 -11 3915.81 643.427   7
  -1  18 -11 4412.59 699.515  13
  -1  18 -11 3918.79 631.285  20
  -1  18 -12-240.722 253.716   7
  -1  18 -12 71.8545 163.132  13
  -1  18 -12 181.824 223.474  20
  -1  18 -13 224.717 186.467   7
  -1  18 -13 821.935 352.146  20
  -1  18 -14 5311.35 704.333   7
  -1  18 -14 5531.23 693.290  20
  -1  18 -15 3341.61 536.207   7
  -1  18 -15 3162.50 497.170  20
  -1  18 -16 6252.41 672.805   7
  -1  18 -16 5197.32 647.295  20
  -1  18 -17 797.534 287.272  20
  -1  18 -17 213.838 168.681   7
  -1  18 -18 200.981 211.111  20
  -1  18 -18 244.499 144.706   7
  -1  18 -19 2162.88 313.241  20
  -1  17  10 543.461 226.482  26
  -1  17   9 100.970 159.771  26
  -1  17   8 2509.80 534.202  26
  -1  17   7 1096.62 400.445  26
  -1  17   6 4629.77 803.925  26
  -1  17   5 311.317 305.300  26
  -1  17   4 3124.22 716.584  26
  -1  17   4 2772.32 567.521  13
  -1  17   3 2254.76 537.761  13
  -1  17   3 2951.17 731.245  26
  -1  17   2 256.935 301.793  26
  -1  17   2 102.076 192.044  13
  -1  17   1 4238.39 849.139  26
  -1  17   1 3439.68 714.815  13
  -1  17   0 731.169 335.896  13
  -1  17   0 1201.68 478.408  26
  -1  17  -1 10134.6 1238.65  13
  -1  17  -1 11504.2 1345.51  26
  -1  17  -2 8008.68 1097.96  13
  -1  17  -2 7644.00 1126.85  26
  -1  17  -3 5785.40 961.577  13
  -1  17  -3 6403.53 991.606  26
  -1  17  -4 4492.52 859.793  13
  -1  17  -5 4337.94 807.448  13
  -1  17  -6 21.4509 200.439  13
  -1  17  -7 5366.29 885.126  13
  -1  17  -8 1929.16 583.536  13
  -1  17  -9 4313.08 681.873  20
  -1  17  -9 4738.74 807.026  13
  -1  17 -10 733.664 340.394  20
  -1  17 -10 1252.10 469.254  13
  -1  17 -11 5457.56 765.696  20
  -1  17 -11 5413.88 812.132  13
  -1  17 -12 7917.06 928.166  20
  -1  17 -12 9411.70 1020.82  13
  -1  17 -12 8885.21 983.769   7
  -1  17 -13 24.0546 227.304  20
  -1  17 -13 125.924 248.451   7
  -1  17 -14 296.174 318.950  20
  -1  17 -14-15.3016 201.690   7
  -1  17 -15 660.916 311.954  20
  -1  17 -15 1121.40 324.291   7
  -1  17 -16 2936.13 507.109   7
  -1  17 -16 1710.08 463.353  20
  -1  17 -17 167.726 154.901   7
  -1  17 -17 481.140 264.746  20
  -1  17 -18 64.6162 135.398   7
  -1  17 -18 302.926 233.488  20
  -1  17 -19 1064.18 289.764  20
  -1  17 -20 250.132 141.001  20
  -1  16  12 88.7614 117.521  26
  -1  16  11 751.301 301.175  26
  -1  16  10 516.102 293.827  26
  -1  16   9 1521.39 446.420  26
  -1  16   8 16232.3 1500.40  26
  -1  16   7 2325.71 610.410  26
  -1  16   7 2891.95 515.977   5
  -1  16   6 583.153 393.746  26
  -1  16   5 12336.9 1404.76  26
  -1  16   4 14882.6 1362.44  13
  -1  16   4 14483.7 1523.42  26
  -1  16   3 210.831 224.716  13
  -1  16   3 212.229 321.416  26
  -1  16   2 22251.0 1915.69  26
  -1  16   2 18490.9 1629.32  13
  -1  16   1 202.514 302.396  13
  -1  16   1 201.293 247.416  26
  -1  16   0 2329.07 615.529  13
  -1  16   0 2833.59 727.754  26
  -1  16  -1 37554.4 2444.47  26
  -1  16  -1 38340.7 2446.07  13
  -1  16  -2 549.473 423.104  26
  -1  16  -2 11.7398 250.696  13
  -1  16  -3 1684.85 490.643  13
  -1  16  -3 1610.72 518.430  26
  -1  16  -4 10599.0 1275.79  13
  -1  16  -5-218.999 351.780  13
  -1  16  -6 360.012 225.052  13
  -1  16  -7 334.542 325.663  13
  -1  16  -8 3261.22 705.911  13
  -1  16  -9 6190.74 913.510  13
  -1  16 -10 9582.53 1117.26  13
  -1  16 -10 9990.65 1052.29  20
  -1  16 -11 949.118 406.931  13
  -1  16 -11 270.960 256.779  20
  -1  16 -12 402.439 334.981  13
  -1  16 -12 536.181 339.677  20
  -1  16 -13 315.503 232.516  20
  -1  16 -13 176.269 210.861   7
  -1  16 -14 1488.66 467.265  20
  -1  16 -14 2125.27 481.985   7
  -1  16 -15 4750.50 684.041   7
  -1  16 -15 4773.80 708.174  20
  -1  16 -16 141.774 223.093  20
  -1  16 -16 751.578 299.803   7
  -1  16 -17 1369.03 367.362   7
  -1  16 -17 1480.48 417.821  20
  -1  16 -18-137.957 149.730   7
  -1  16 -18 406.148 264.288  20
  -1  16 -19 340.818 202.715  20
  -1  16 -19 292.841 152.875  18
  -1  16 -20 395.325 213.581  20
  -1  16 -20-0.52150 96.8491  18
  -1  16 -21 1434.40 253.078  20
  -1  15  13 421.798 208.545  26
  -1  15  12 532.433 285.538  26
  -1  15  12 299.328 159.272   5
  -1  15  11 437.994 247.211   5
  -1  15  11 373.828 274.858  26
  -1  15  10 2543.99 438.364   5
  -1  15  10 1340.03 412.651  26
  -1  15   9 491.666 261.053   5
  -1  15   9 340.377 324.273  26
  -1  15   8 1563.50 559.843  26
  -1  15   8 1121.37 312.533   5
  -1  15   7 1028.34 475.556  26
  -1  15   7 463.774 271.246   5
  -1  15   6 3419.74 757.231  26
  -1  15   6 4602.87 703.352   5
  -1  15   5 5236.95 943.058  26
  -1  15   5 5369.23 775.552   5
  -1  15   4 666.967 342.996   5
  -1  15   4 187.934 216.232  13
  -1  15   4 855.434 436.011  26
  -1  15   3 45340.3 2551.95  13
  -1  15   3 51427.4 2934.33  26
  -1  15   2 16920.3 1674.51  26
  -1  15   2 16564.7 1553.17  13
  -1  15   1 1142.61 512.522  26
  -1  15   1 1027.35 356.175  13
  -1  15   0 12718.8 1407.16  26
  -1  15   0 10953.2 1293.62  13
  -1  15  -1 2585.44 658.501  13
  -1  15  -1 3290.74 729.316  26
  -1  15  -2 1791.76 533.023  13
  -1  15  -2 1149.18 400.715  26
  -1  15  -3 14246.4 1447.28  26
  -1  15  -3 15511.7 1520.59  13
  -1  15  -4 70.1377 221.514  13
  -1  15  -5 17384.6 1593.32  13
  -1  15  -6 20078.1 1710.40  13
  -1  15  -7 872.126 292.222  13
  -1  15  -8 1423.23 450.660  13
  -1  15  -9 22050.4 1712.80  13
  -1  15 -10 12822.8 1284.56  13
  -1  15 -10 12238.8 1211.29  20
  -1  15 -11 491.599 307.393  13
  -1  15 -11 698.055 372.334  20
  -1  15 -12 3158.59 627.744  20
  -1  15 -13 5571.57 836.146  20
  -1  15 -13 4802.12 720.044   7
  -1  15 -14 2123.03 502.889   7
  -1  15 -14 2799.57 592.380  20
  -1  15 -15 476.407 300.245   7
  -1  15 -15 553.126 387.039  20
  -1  15 -16 640.740 324.911   7
  -1  15 -16 501.830 346.232  20
  -1  15 -17 3001.12 571.123  20
  -1  15 -17 3548.26 583.942   7
  -1  15 -18 2186.99 430.716   7
  -1  15 -18 2605.17 514.257  20
  -1  15 -19 799.000 302.830  20
  -1  15 -20 339.215 204.911  18
  -1  15 -20-85.1805 143.073  20
  -1  15 -21 690.660 180.360  18
  -1  15 -21 827.796 209.332  20
  -1  15 -22 673.812 168.037  20
  -1  14  14 101.906 147.900  26
  -1  14  14 168.194 115.732   5
  -1  14  13 696.979 327.126  26
  -1  14  12 7944.84 996.622  26
  -1  14  11 185.571 234.566  26
  -1  14  10 2497.91 673.141  26
  -1  14   9 3714.16 811.028  26
  -1  14   8 4814.18 893.780  26
  -1  14   7 151.108 381.146  26
  -1  14   6 9294.31 1258.44  26
  -1  14   5 14309.2 1574.85  26
  -1  14   4-245.063 230.320  13
  -1  14   4 421.919 412.407  26
  -1  14   3 8653.30 981.030   5
  -1  14   3 9630.59 1248.96  26
  -1  14   3 8219.06 1091.47  13
  -1  14   2 3447.84 727.045  13
  -1  14   2 3267.66 711.409  26
  -1  14   1 7548.92 1082.62  26
  -1  14   1 6921.88 997.716  13
  -1  14   0 2714.25 637.584  26
  -1  14   0 2463.23 622.126  13
  -1  14  -1 405.810 237.995  26
  -1  14  -1 824.264 381.734  13
  -1  14  -2 928.095 368.780  26
  -1  14  -2 927.971 393.656  13
  -1  14  -3 18820.9 1623.05  13
  -1  14  -3 17790.0 1556.84  26
  -1  14  -4 837.733 426.034  13
  -1  14  -4 149.668 429.141  16
  -1  14  -5 2239.85 1052.87  16
  -1  14  -5 2359.38 548.675  13
  -1  14  -6 3307.86 683.693  13
  -1  14  -7 4540.25 771.769  13
  -1  14  -8 485.385 259.427  13
  -1  14  -9 4731.27 775.005  13
  -1  14 -10 35482.8 2098.22  13
  -1  14 -11 3006.03 585.531  20
  -1  14 -11 2618.57 570.693  13
  -1  14 -12 17304.4 1411.76  20
  -1  14 -13 21477.8 1586.39  20
  -1  14 -13 20930.5 1527.24   7
  -1  14 -14 354.561 185.539   7
  -1  14 -14 76.2930 244.666  20
  -1  14 -15 4308.52 680.825   7
  -1  14 -15 4114.58 702.182  20
  -1  14 -16 3481.42 608.835   7
  -1  14 -16 2058.48 513.123  20
  -1  14 -17 5921.76 749.416   7
  -1  14 -17 3413.92 632.724  20
  -1  14 -18 18666.8 1256.27   7
  -1  14 -18 15284.0 1197.49  20
  -1  14 -19 716.336 311.706  20
  -1  14 -20 1565.52 374.630  20
  -1  14 -20 1817.01 368.021  18
  -1  14 -21 351.695 177.011  20
  -1  14 -21 742.270 221.134  18
  -1  14 -22 3109.64 363.295  18
  -1  14 -22 3703.92 400.114  20
  -1  13  15 1185.09 316.907  26
  -1  13  14 157.682 179.181  26
  -1  13  13 2833.20 644.643  26
  -1  13  12-58.5470 222.812  26
  -1  13  11 943.781 411.744  26
  -1  13  10 5640.49 978.472  26
  -1  13   9 16224.3 1645.58  26
  -1  13   8 376.323 329.216  26
  -1  13   7 2068.83 639.142  26
  -1  13   6 34687.8 2383.16  26
  -1  13   5 520.483 401.497  26
  -1  13   4 5026.16 904.812  26
  -1  13   4 3939.58 753.436  13
  -1  13   3 1251.73 517.328  26
  -1  13   3 742.860 369.164  13
  -1  13   2 9093.09 1150.89  26
  -1  13   2 6580.94 961.899  13
   1 -13  -1 31155.5 4073.78  21
  -1  13   1 29521.5 2003.66  13
  -1  13   1 33686.6 2147.73  26
   1 -13   0 66777.6 5852.92  21
  -1  13   0 66935.1 3013.96  13
   1 -13   1 2915.65 1300.48  21
   1 -13   2 54647.2 5156.11  21
  -1  13  -3 3940.76 1285.36  16
   1 -13   3 4921.27 1522.38  21
   1 -13   4 807.684 498.873  21
  -1  13  -4 320.769 527.798  16
   1 -13   5 41064.4 4394.79  21
  -1  13  -5 37088.0 3925.50  16
   1 -13   6 16957.3 2864.19  21
  -1  13  -6 15262.9 2566.64  16
  -1  13  -7 1432.63 783.136  16
   1 -13   7 1243.14 866.645  21
   1 -13   8 463.796 457.540  21
  -1  13  -8 50.1723 462.456  16
   1 -13   9 8799.65 2001.76  21
  -1  13  -9 9928.31 2142.90  16
  -1  13  -9 10881.7 1125.10  13
  -1  13 -10 20370.3 1515.67  13
   1 -13  10 20890.9 3077.10  21
  -1  13 -10 15512.3 2746.56  16
  -1  13 -11 121.551 241.472  20
  -1  13 -12 8.83909 254.160  20
  -1  13 -13 10029.2 1034.16   7
  -1  13 -13 10108.0 1095.38  20
  -1  13 -14 361.526 368.220  20
  -1  13 -14-34.8941 163.012   7
  -1  13 -15 20056.6 1527.46  20
  -1  13 -15 24007.9 1609.51   7
  -1  13 -16 132.507 240.473   7
  -1  13 -16 543.144 343.988  20
  -1  13 -17 11410.6 1102.18  20
  -1  13 -17 13626.8 1155.53   7
  -1  13 -18 6724.21 811.859  20
  -1  13 -19 2245.22 462.537  20
  -1  13 -20-97.9026 150.493  20
  -1  13 -20 136.196 176.762  18
  -1  13 -21 385.362 168.940  20
  -1  13 -21 248.876 130.614  18
  -1  13 -22 19.2085 121.407  18
  -1  13 -22 463.987 172.094  20
  -1  13 -23 981.125 192.202  20
  -1  13 -23 733.921 178.198  18
  -1  12  16-124.757 128.176  26
  -1  12  15 936.893 364.185  26
  -1  12  14 1787.62 492.147  26
  -1  12  13 1453.44 494.422  26
  -1  12  12 1629.07 550.923  26
  -1  12  11 154.160 273.578  26
  -1  12  10 15446.0 1578.52  26
  -1  12   9 8813.63 1232.36  26
  -1  12   8 620.754 364.002  26
  -1  12   7 354.749 346.345  26
  -1  12   6 1312.12 434.054  26
  -1  12   5 589.780 211.753  26
   1 -12  -4 4553.09 1545.92  21
  -1  12   4 5594.76 901.538  26
  -1  12   4 5264.13 808.528  13
   1 -12  -3 48713.6 4876.13  21
   1 -12  -2 10900.7 2289.65  21
   1 -12  -1 3203.63 1243.49  21
   1 -12   0 24713.1 3351.49  21
   1 -12   1 19663.8 2944.14  21
   1 -12   2 2236.99 1096.38  21
   1 -12   3 3726.61 1369.32  21
  -1  12  -3 3667.64 1234.77  16
   1 -12   4 81.1070 377.881  21
  -1  12  -4 889.970 656.868  16
   1 -12   5 9672.13 2001.08  21
  -1  12  -5 10997.5 2040.29  16
  -1  12  -6 11495.3 2065.42  16
   1 -12   6 12876.5 2371.00  21
   1 -12   7 333.236 357.554  21
  -1  12  -7 311.171 524.916  16
   1 -12   8 52178.3 4628.08  21
  -1  12  -8 47629.2 4382.03  16
  -1  12  -9 8172.91 1876.83  16
   1 -12   9 7578.72 1844.09  21
  -1  12 -10 1867.18 1003.80  16
   1 -12  10 1801.19 907.528  21
  -1  12 -11 7150.57 1782.36  16
  -1  12 -11 8093.98 926.633  20
  -1  12 -12 3732.68 669.850  20
  -1  12 -13 1477.15 375.340   7
  -1  12 -13 1220.92 442.645  20
  -1  12 -13 1459.17 478.747   8
  -1  12 -14 9114.61 1060.27   8
  -1  12 -14 7364.82 933.706  20
  -1  12 -14 7391.59 857.019   7
  -1  12 -15 21660.9 1503.83   7
  -1  12 -15 21388.3 1549.58  20
  -1  12 -16 7193.63 895.353  20
  -1  12 -16 9706.02 1111.56   8
  -1  12 -16 7694.71 885.096   7
  -1  12 -17 2603.32 568.704  20
  -1  12 -18 3599.93 645.553  20
  -1  12 -19 168.359 238.741  20
  -1  12 -20 278.728 186.625  20
  -1  12 -20 425.358 243.088  18
  -1  12 -21 302.578 193.610  18
  -1  12 -21-13.4862 154.280  20
  -1  12 -22 391.371 166.155  20
  -1  12 -22 6.10011 132.693  18
  -1  12 -23-195.494 166.875  18
  -1  12 -23-80.6556 95.7359  20
  -1  12 -24 1055.81 189.793  18
   1 -11 -17 1222.08 255.356  17
  -1  11  17 1051.12 294.281  26
   1 -11 -16 3221.74 430.757  17
  -1  11  16 2895.70 545.792  26
   1 -11 -15 751.058 239.213  17
  -1  11  15 868.087 413.746  26
   1 -11 -14 1917.70 414.163  17
  -1  11  14 2572.01 628.167  26
   1 -11 -13 11024.7 965.843  17
  -1  11  13 11048.1 1271.85  26
   1 -11 -12 19995.8 1347.84  17
  -1  11  12 21793.5 1844.65  26
  -1  11  11 13071.6 1437.66  26
  -1  11  10 1660.71 591.905  26
  -1  11   9 45222.3 2682.75  26
  -1  11   8-60.0408 223.523  26
  -1  11   7 2248.09 583.601  26
  -1  11   6 1465.46 504.212  26
   1 -11  -5 6206.58 1742.59  21
  -1  11   4 682.163 448.296  25
   1 -11  -4 234.116 346.695  21
   1 -11  -3-109.286 596.353  21
  -1  11   3-42.6979 347.844  25
  -1  11   2 44.5855 273.642  25
   1 -11  -2 1036.03 771.099  21
   1 -11  -1 76932.3 5576.78  21
  -1  11   1 71758.0 3919.32  25
   1 -11   0 3402.64 1189.66  21
   1 -11   1 75106.7 5390.11  21
   1 -11   2 10475.8 2025.72  21
   1 -11   3 24690.7 3007.59  21
  -1  11  -4 10604.8 1894.98  16
   1 -11   4 10527.7 1971.23  21
   1 -11   5 19177.3 2646.72  21
  -1  11  -5 19872.9 2548.25  16
  -1  11  -6 3781.55 1127.48  16
   1 -11   6 3080.88 1043.58  21
   1 -11   7 7780.93 1671.97  21
  -1  11  -7 7507.46 1658.43  16
   1 -11   8 8839.61 1794.51  21
  -1  11  -8 12050.6 2151.76  16
  -1  11  -9 23770.7 3021.25  16
   1 -11   9 25297.7 3043.92  21
  -1  11  -9 26052.2 2596.89  14
  -1  11 -10 11940.9 2207.78  16
  -1  11 -10 12146.5 1859.43  14
   1 -11  10 11537.1 2053.84  21
  -1  11 -11 20457.4 2560.66  14
   1 -11  11 19738.3 2695.15  21
  -1  11 -11 19552.8 2853.37  16
  -1  11 -12 2092.24 451.593  20
   1 -11  12 1526.32 854.133  22
  -1  11 -12 2752.11 988.372  14
  -1  11 -12 2286.04 1131.24  16
  -1  11 -13 105.797 201.884   7
  -1  11 -13 630.645 473.747  14
  -1  11 -13 159.867 262.032  19
  -1  11 -13 129.082 207.643   8
  -1  11 -13-120.338 262.033  20
  -1  11 -14 1044.40 359.922  19
  -1  11 -14 1892.65 507.977   8
  -1  11 -14 972.939 335.186   7
  -1  11 -14 1201.19 391.369  20
  -1  11 -15 8103.32 974.491  20
  -1  11 -15 9354.75 973.590   7
  -1  11 -16 472.231 242.994   8
  -1  11 -16 786.504 344.600  20
  -1  11 -17 16510.3 1323.71  20
  -1  11 -18 966.335 386.483  20
  -1  11 -19 340.470 292.980  18
  -1  11 -19 535.076 354.904  20
  -1  11 -20 9762.97 867.494  20
  -1  11 -20 7598.62 785.342  18
  -1  11 -21 4927.82 603.343  18
  -1  11 -21 5556.73 621.455  20
  -1  11 -22 1817.69 340.622  18
  -1  11 -22 2668.50 379.062  20
  -1  11 -23 1117.93 247.369  18
  -1  11 -24 249.437 121.350  18
   1 -10 -18 2595.35 373.032  17
  -1  10  17 6131.18 746.579  26
   1 -10 -17 8420.24 726.011  17
  -1  10  16 4711.18 730.579  26
   1 -10 -16 3911.01 544.278  17
  -1  10  15 160.751 214.342  26
   1 -10 -15 9.82769 177.465  17
  -1  10  14 473.841 322.748  26
   1 -10 -14 534.321 260.870  17
   1 -10 -13 3862.97 604.842  17
  -1  10  13 4429.40 831.893  26
   1 -10 -12 23429.5 1506.34  17
  -1  10  12 22805.6 1887.46  26
  -1  10  11 1608.61 573.309  26
   1 -10 -11 2324.20 481.130  17
  -1  10  10 6643.06 1030.77  26
   1 -10 -10 5560.51 723.454  17
  -1  10   9 618.319 397.344  26
  -1  10   8 36.3195 208.811  26
  -1  10   8 77.8363 331.593  25
  -1  10   7 5380.81 1196.41  25
  -1  10   6-64.1634 272.575  25
   1 -10  -6-34.8168 430.623  21
  -1  10   5 28835.9 2561.72  25
   1 -10  -4 62907.1 4900.15   1
  -1  10   4 64914.7 3729.55  25
   1 -10  -3 3393.93 1105.34   1
  -1  10   3 3445.52 828.801  25
  -1  10   2 754.030 412.178  25
   1 -10  -2 682.050 634.304  21
   1 -10  -2 777.318 587.529   1
   1 -10  -1 49919.9 3920.80   1
  -1  10   1 50130.0 3023.49  25
   1 -10  -1 52601.7 4275.37  21
   1 -10   0 4330.52 1264.35  21
   1 -10   0 2766.18 906.032   1
   1 -10   1 659.800 421.331  21
   1 -10   2 20622.9 2585.88  21
   1 -10   3 19100.7 2477.78  21
   1 -10   4 78815.0 4988.59  21
  -1  10  -4 76967.6 4712.93  16
   1 -10   5 1818.29 823.668  21
  -1  10  -5 2303.62 865.870  16
   1 -10   6 3866.78 1077.23  21
  -1  10  -6 3783.28 820.361  14
  -1  10  -6 4645.33 1162.73  16
  -1  10  -7 3234.16 799.402  14
   1 -10   7 3514.37 1106.26  21
  -1  10  -7 3546.26 1059.84  16
   1 -10   8 2475.83 920.694  21
  -1  10  -8 1348.69 772.533  16
  -1  10  -8 2586.58 792.583  14
  -1  10  -9 1628.05 727.154  16
   1 -10   9 1998.34 786.314  21
  -1  10  -9 2432.28 792.295  14
   1 -10  10 26931.2 2927.78  21
  -1  10 -10 24634.8 3082.17  16
  -1  10 -10 29269.9 2873.75  14
  -1  10 -11 2934.36 979.785  14
  -1  10 -11 2400.69 1033.57  16
  -1  10 -12 6236.11 1466.05  14
   1 -10  12 6006.74 1495.50  22
   1 -10  13-277.318 564.967  22
  -1  10 -13-167.776 492.324  14
   1 -10  14 25569.3 3274.05  22
  -1  10 -14 27224.7 1833.69   8
  -1  10 -14 25647.0 1685.15  19
  -1  10 -14 21552.2 1519.25  20
  -1  10 -14 21510.3 1418.01   7
  -1  10 -15 17355.5 1482.94   8
  -1  10 -15 13321.0 1207.50  20
  -1  10 -16 954.005 385.348   8
  -1  10 -16 756.305 356.558  20
  -1  10 -17 946.587 354.278  20
  -1  10 -18 3079.28 559.972  20
  -1  10 -19 8120.69 878.097  20
  -1  10 -19 7336.21 814.378  18
  -1  10 -20 1718.32 404.289  18
  -1  10 -20 1397.43 311.011  20
  -1  10 -21 377.265 208.169  20
  -1  10 -21 11.5361 143.044  18
  -1  10 -22 32.3197 131.529  18
  -1  10 -22 154.440 128.093  20
  -1  10 -23 110.025 102.732  18
  -1  10 -24 3495.66 383.723  18
   1  -9 -19 474.413 209.527  17
   1  -9 -18 1149.45 277.248  17
  -1   9  17 5711.00 771.429  26
   1  -9 -17 6304.95 703.753  17
  -1   9  16 2363.14 550.112  26
   1  -9 -16 2103.91 440.065  17
  -1   9  15 1723.34 512.715  26
   1  -9 -15 1390.54 378.249  17
  -1   9  14 3038.80 683.777  26
   1  -9 -14 3009.21 537.237  17
  -1   9  13 30453.7 2166.22  26
   1  -9 -13 26650.1 1645.66  17
   1  -9 -12 3654.21 616.002  17
  -1   9  12 4645.12 877.203  26
   1  -9 -11 3273.73 569.815  17
  -1   9  11 4193.97 818.940  26
  -1   9  10 4184.44 805.995  26
   1  -9 -10 3881.67 618.574  17
  -1   9   9 4932.43 1194.99  25
  -1   9   9 5632.95 887.508  26
  -1   9   8 3304.93 937.791  25
  -1   9   7 14429.6 1852.84  25
  -1   9   6 1030.78 568.681  25
   1  -9  -6 1433.72 890.963   1
   1  -9  -5 20269.6 2730.26   1
  -1   9   5 23064.6 2142.77  25
   1  -9  -4 9596.41 1819.47   1
  -1   9   4 9729.20 1313.76  25
   1  -9  -3 39219.0 3496.19   1
  -1   9   3 45003.5 2759.61  25
   1  -9  -2 4330.11 1141.65   1
  -1   9   2 4342.54 843.618  25
   1  -9  -1 23593.0 2506.34   1
  -1   9   1 24811.9 1944.51  25
  -1   9   0 288.819 297.280  25
   1  -9   0 354.448 372.826   1
   1  -9   1 7699.25 1333.46   1
   1  -9   1 7667.30 1451.28  21
   1  -9   2 7713.39 1482.19  21
   1  -9   2 7994.64 1304.97   1
   1  -9   3 17484.7 2188.04  21
  -1   9  -4 11250.6 1173.93  14
   1  -9   4 11460.8 1775.36  21
  -1   9  -4 9660.25 1552.81  16
   1  -9   5 62428.1 4077.10  21
  -1   9  -5 56199.1 3778.31  16
  -1   9  -5 58841.0 2948.07  14
  -1   9  -6 13052.7 1846.08  16
   1  -9   6 13126.6 1878.01  21
   1  -9   7 127.131 276.904  21
  -1   9  -7 383.206 302.117  16
  -1   9  -8 35118.0 3238.41  16
   1  -9   8 36001.9 3142.95  21
   1  -9   9 34255.6 3059.03  21
  -1   9  -9 32997.6 3276.36  16
  -1   9 -10 28946.2 3165.21  16
   1  -9  10 31589.0 2968.50  21
  -1   9 -11-20.4313 448.954  16
  -1   9 -12 44070.2 3833.23  14
   1  -9  12 41610.1 3801.49  22
  -1   9 -13 6615.89 1527.53  14
   1  -9  13 5825.67 1500.92  22
   1  -9  14 1613.32 792.193  22
  -1   9 -14 1582.07 794.636  14
  -1   9 -15 10619.5 1053.22  20
  -1   9 -15 11775.5 1212.41   8
  -1   9 -16 58307.9 2774.23   8
  -1   9 -16 43569.9 2154.20  20
  -1   9 -17 1493.46 455.100  20
  -1   9 -18 11533.3 1063.21  20
  -1   9 -19 25519.1 1516.45  18
  -1   9 -19 27211.0 1581.73  20
  -1   9 -20 1367.44 356.397  20
  -1   9 -20 1019.48 347.184  18
  -1   9 -21 22.5606 174.238  18
  -1   9 -21 35.2196 165.517  20
  -1   9 -22 1372.18 347.535  18
  -1   9 -22 1323.21 283.183  20
  -1   9 -23 492.873 163.265  18
  -1   9 -24 3650.33 415.184  18
  -1   9 -25 215.024 98.8749  18
   1  -8 -20 7035.02 611.764  17
   1  -8 -19 2182.87 412.772  17
   1  -8 -18-112.009 189.490  17
  -1   8  17 950.023 357.696  26
   1  -8 -17 207.275 221.265  17
  -1   8  16 10026.3 1124.61  26
   1  -8 -16 10734.8 1031.01  17
  -1   8  15 1212.93 424.945  26
   1  -8 -15 1188.42 363.728  17
  -1   8  14 1634.18 552.705  26
   1  -8 -14 1149.73 456.917  17
  -1   8  13 1641.32 516.063  26
  -1   8  12 696.506 400.689  26
  -1   8  11 14496.4 1417.96  26
  -1   8  10 1669.84 741.869  25
  -1   8  10 2126.24 855.600  24
  -1   8   9 835.386 577.122  25
  -1   8   9 1100.24 615.587  24
   1  -8  -8-71.1195 553.299   1
  -1   8   8 618.374 520.494  24
  -1   8   8 722.960 411.681  25
   1  -8  -7-176.773 435.617   1
  -1   8   7 628.861 430.005  25
   1  -8  -6 11221.0 1967.70   1
  -1   8   6 9575.92 1351.17  25
   1  -8  -5 41155.3 3588.85   1
  -1   8   5 44262.2 2778.82  25
   1  -8  -4 54702.6 3993.36   1
  -1   8   4 57502.8 3022.10  25
   1  -8  -3 3344.14 976.053   1
  -1   8   3 2499.60 606.920  25
   1  -8  -2 12036.0 1741.82   1
  -1   8   2 12344.2 1273.04  25
  -1   8   1 1638.88 485.685  25
   1  -8  -1 1234.55 541.727   1
   1  -8   0 569.487 408.862   1
  -1   8   0 349.110 290.049  25
   1  -8   1 114330. 4749.99   1
   1  -8   2 729.519 370.426  21
   1  -8   2 628.570 344.537   1
  -1   8  -2 618.315 244.179  14
  -1   8  -3 304.126 188.118  14
   1  -8   3 217.624 208.864   1
   1  -8   3-22.6371 438.241  21
  -1   8  -4 340.872 280.365  14
   1  -8   4 334.331 352.562  21
  -1   8  -4 507.118 326.976  16
   1  -8   5 53820.9 3513.26  21
  -1   8  -5 55918.6 3539.44  16
   1  -8   6 82906.7 4390.47  21
  -1   8  -6 83091.1 4464.77  16
   1  -8   7 6433.72 1226.11  21
  -1   8  -7 6690.19 1327.10  16
   1  -8   8 783.961 525.480  21
  -1   8  -8 248.998 397.995  16
   1  -8   9 7690.01 1365.73  21
  -1   8  -9 7791.91 1497.48  16
  -1   8 -10 13334.4 2102.13  16
   1  -8  10 12875.0 1758.50  21
   1  -8  11 2291.56 856.277  22
  -1   8 -11 1484.31 707.439  16
   1  -8  12 3265.22 1068.45  22
  -1   8 -13 46822.4 4060.39  14
   1  -8  13 43436.7 3889.90  22
  -1   8 -14 10407.4 2001.98  14
   1  -8  14 11327.4 2063.48  22
   1  -8  15 158.821 401.648  22
  -1   8 -15 145.136 193.500   8
  -1   8 -15 110.207 229.211  20
  -1   8 -15-174.922 430.850  14
  -1   8 -16 4589.08 757.029   8
  -1   8 -16 4247.15 638.616   6
  -1   8 -16 3760.54 646.844  20
  -1   8 -17 8792.40 929.022  20
  -1   8 -18 217.180 322.890  20
  -1   8 -18 415.204 285.936  18
  -1   8 -19 2628.19 549.092  18
  -1   8 -19 2919.97 528.708  20
  -1   8 -20 245.529 194.099  18
  -1   8 -20 378.899 209.783  20
  -1   8 -21 1826.02 414.873  18
  -1   8 -21 2265.79 402.791  20
  -1   8 -22 2980.96 475.347  18
  -1   8 -23 768.367 213.481  18
  -1   8 -24 273.333 123.065  18
  -1   8 -25 111.934 80.0537  18
   1  -7 -21 1898.16 317.367  17
   1  -7 -20 8822.98 758.366  17
   1  -7 -19 1225.03 308.478  17
   1  -7 -18 536.429 230.391  17
   1  -7 -17 4343.37 672.428  17
  -1   7  16 12062.7 1264.25  26
   1  -7 -16 11881.6 1117.78  17
  -1   7  15 1157.06 439.796  26
  -1   7  14 706.360 393.384  26
   1  -7 -14 651.010 235.523  18
   1  -7 -13 12202.9 951.496  18
  -1   7  13 10896.1 1226.10  26
   1  -7 -12 9859.48 837.808  18
  -1   7  12 9188.73 1104.99  26
  -1   7  11 13375.7 2022.90  25
  -1   7  11 13345.1 2000.71  24
  -1   7  10 6163.62 1300.62  24
  -1   7  10 6577.15 1335.96  25
   1  -7  -9 24123.7 2963.85   1
  -1   7   9 25295.7 2517.55  24
  -1   7   9 22867.6 2404.41  25
   1  -7  -8 17295.3 2462.96   1
  -1   7   8 17645.9 1972.98  25
  -1   7   8 18370.0 2050.70  24
  -1   7   7 33467.5 2656.36  24
   1  -7  -7 35483.2 3362.10   1
  -1   7   7 33709.1 2588.19  25
  -1   7   6 590.059 358.733  24
   1  -7  -6 246.220 509.365   1
  -1   7   6 1309.64 544.341  25
  -1   7   5 2126.01 646.598  24
   1  -7  -5 1763.22 681.526   1
  -1   7   5 2185.59 621.715  25
   1  -7  -4 3237.14 871.278   1
  -1   7   4 4370.36 782.307  25
  -1   7   3 17930.2 1487.49  25
   1  -7  -3 15995.5 1934.40   1
   1  -7  -2 21427.4 2122.30   1
  -1   7   2 22075.9 1554.69  25
  -1   7   1 24038.2 1586.38  25
   1  -7  -1 21233.8 2035.89   1
  -1   7   0 10796.8 1047.16  25
   1  -7   0 11077.7 1396.49   1
  -1   7  -1 8823.42 944.358  25
  -1   7  -1 9521.90 665.241  14
   1  -7   1 10553.9 1293.86   1
   1  -7   2 145695. 4678.03   1
  -1   7  -2 140653. 3353.37  14
   1  -7   3 4407.14 749.138   1
   1  -7   3 5183.18 986.113  21
  -1   7  -3 4253.75 646.143  14
   1  -7   4 16467.0 1753.04  21
  -1   7  -4 16688.3 1743.52  16
   1  -7   4 15276.2 1295.15   1
  -1   7  -5 11231.7 1491.98  16
   1  -7   5 12494.8 1548.65  21
   1  -7   6 17617.1 1853.56  21
  -1   7  -6 16987.9 1925.44  16
   1  -7   7 10753.9 1460.82  21
  -1   7  -7 9338.30 1504.78  16
   1  -7   8 85775.9 4185.59  21
  -1   7  -8 85086.4 4717.28  16
   1  -7   9 388.243 339.000  21
  -1   7  -9-71.9747 303.530  16
   1  -7  10 6177.64 1137.42  21
  -1   7 -10 5823.31 1334.93  16
   1  -7  11 15315.6 2054.42  22
   1  -7  12 6267.45 1467.36  22
   1  -7  13 1166.90 595.582  22
  -1   7 -14 36951.1 3694.64  14
   1  -7  14 37988.9 3625.55  22
   1  -7  15 1138.59 827.812  22
  -1   7 -15 959.456 407.395   8
  -1   7 -15 2247.90 1044.25  14
  -1   7 -16 2221.84 467.055   6
  -1   7 -16 2516.46 599.074   8
  -1   7 -16 2211.33 472.790  20
  -1   7 -17 7207.72 817.764  18
  -1   7 -17 7280.67 839.166  20
  -1   7 -18 6227.91 759.006  20
  -1   7 -18 6384.08 770.024  18
  -1   7 -19 76082.8 2687.12  18
  -1   7 -19 77110.9 2597.61  20
  -1   7 -20 10405.8 900.346  20
  -1   7 -20 10434.2 959.941  18
  -1   7 -21 4766.30 619.220  18
  -1   7 -22 5140.49 601.338  18
  -1   7 -23 712.976 227.523  18
  -1   7 -24 143.801 89.7115  18
  -1   7 -25 2740.43 319.612  18
   1  -6 -22 7886.63 594.704  17
   1  -6 -21 644.466 224.898  17
   1  -6 -20 4621.57 596.153  17
   1  -6 -19 1127.05 366.062  17
   1  -6 -18 260.710 250.271   3
   1  -6 -18 22.1141 201.727  17
   1  -6 -17 2595.51 547.732   3
   1  -6 -17 3025.40 473.148  18
   1  -6 -16 18585.2 1422.79   3
   1  -6 -16 20368.0 1253.83  18
  -1   6  16 19311.6 1581.67  26
   1  -6 -15 125.888 162.546   3
   1  -6 -15 182.167 197.935  18
  -1   6  15 18.8373 292.207  26
   1  -6 -14 409.479 199.265  18
   1  -6 -14 208.018 240.591   3
  -1   6  14 641.285 361.925  26
   1  -6 -13 131.126 258.173   3
  -1   6  13-205.248 268.316  26
   1  -6 -13-22.8059 144.661  18
  -1   6  12 311.659 461.489  24
  -1   6  12 326.658 287.448  25
  -1   6  11 16179.8 2091.78  24
  -1   6  11 14791.4 2056.48  25
   1  -6 -11 14442.2 2609.26  27
   1  -6 -10 249.741 361.663   1
  -1   6  10-13.7024 344.287  25
   1  -6 -10 364.407 460.706  27
  -1   6  10-88.2364 215.247  24
   1  -6  -9 27.9362 309.486   1
  -1   6   9 184.806 369.026  25
  -1   6   9 221.551 299.090  24
  -1   6   8 11350.4 1511.53  24
  -1   6   8 9699.22 1402.63  25
   1  -6  -8 10452.9 1804.13   1
   1  -6  -7 9976.46 1675.69   1
  -1   6   7 10562.9 1392.30  25
  -1   6   7 9983.30 1352.25  24
  -1   6   6 7314.58 1081.98  25
  -1   6   6 6968.60 1070.07  24
   1  -6  -6 7476.75 1391.56   1
  -1   6   5 29438.8 2099.22  24
  -1   6   5 31746.7 2103.21  25
   1  -6  -5 31036.3 2684.23   1
  -1   6   4 13163.7 1327.59  24
   1  -6  -4 12704.4 1650.98   1
  -1   6   4 13476.2 1271.69  25
  -1   6   3-66.7962 124.054  25
   1  -6  -3 278.321 453.427   1
  -1   6   2 4830.75 666.581  25
   1  -6  -2 4201.64 886.302   1
  -1   6   1 78436.7 2594.52  25
   1  -6  -1 72435.0 3439.37   1
  -1   6   0 1965.50 390.021  25
   1  -6   0 2248.53 597.867   1
  -1   6  -1 106243. 2364.29  14
  -1   6  -1 92209.5 2820.15  25
   1  -6   1 104979. 3752.81   1
  -1   6  -2 123433. 3080.66  14
   1  -6   2 126398. 3935.44   1
   1  -6   3 11637.5 1371.86  21
   1  -6   3 11740.3 1084.56   1
   1  -6   4 5763.02 707.885   1
   1  -6   4 4968.83 894.010  21
  -1   6  -4 5825.34 978.049  16
  -1   6  -5 5342.64 1012.48  16
   1  -6   5 5748.04 951.066  21
  -1   6  -6 365.368 292.893  16
   1  -6   6 1131.60 501.949  21
  -1   6  -7 4457.10 1008.58  16
   1  -6   7 4652.63 869.262  21
   1  -6   8 57547.5 3128.88  21
  -1   6  -8 56378.7 3682.21  16
   1  -6   9 5109.43 956.826  21
  -1   6  -9 4290.97 1117.11  16
   1  -6  10 980.517 470.333  22
   1  -6  10 962.605 492.678  21
   1  -6  11 37780.9 3117.40  22
   1  -6  12 79556.7 4740.57  22
   1  -6  13 1416.97 724.282  22
  -1   6 -14-128.119 399.791  14
   1  -6  14 230.518 411.255  22
  -1   6 -15 589.036 513.687  14
  -1   6 -16 28381.1 1579.95  18
  -1   6 -16 30463.2 1657.35  20
  -1   6 -16 31723.3 1734.27   3
  -1   6 -16 31352.1 1722.15   6
  -1   6 -17 1962.18 421.151  20
  -1   6 -17 2407.88 506.626  18
  -1   6 -17 2445.10 524.047   3
  -1   6 -18 15946.7 1166.59  20
  -1   6 -18 16114.2 1228.78  18
  -1   6 -19 24932.7 1508.96  18
  -1   6 -19 25514.9 1438.33  20
  -1   6 -20 5871.88 723.987  18
  -1   6 -20 7608.85 886.310   3
  -1   6 -21 6240.63 716.840  18
  -1   6 -22 83.3168 150.934  18
  -1   6 -23 230.196 159.285  18
  -1   6 -24 2520.17 347.206  18
  -1   6 -25 825.289 185.037  18
   1  -5 -22 2098.72 345.294  17
   1  -5 -21-97.7340 121.488  17
   1  -5 -20 7001.44 772.793  17
   1  -5 -19 1879.19 460.353  17
   1  -5 -19 2380.62 406.203  18
   1  -5 -19 1830.41 451.842   3
   1  -5 -18 6910.49 858.574   3
   1  -5 -18 8300.12 783.460  18
   1  -5 -17 3641.70 533.963  18
   1  -5 -17 3771.76 667.427   3
   1  -5 -16 11534.7 1153.56   3
   1  -5 -16 13404.2 1032.60  18
   1  -5 -15 11814.1 1158.15   3
  -1   5  15 11326.1 1213.72  26
   1  -5 -15 12301.5 982.319  18
   1  -5 -14 6558.01 702.475  18
   1  -5 -14 5707.09 821.054   3
  -1   5  14 6294.60 908.396  26
  -1   5  13 25627.1 2967.54  25
  -1   5  13 30677.0 3018.27  24
   1  -5 -13 27618.8 1409.24  18
  -1   5  12 13135.6 2014.47  25
   1  -5 -12 16205.0 2769.61  27
  -1   5  12 15286.0 2029.79  24
  -1   5  11 22966.5 2356.46  24
  -1   5  11 19792.8 2388.30  25
   1  -5 -11 19332.4 2495.08   1
   1  -5 -11 19456.7 2881.38  27
   1  -5 -10 29816.4 3359.61  27
  -1   5  10 32624.0 2676.64  24
   1  -5 -10 35474.0 3270.30   1
  -1   5  10 29510.9 2752.67  25
  -1   5   9 1736.32 587.179  24
  -1   5   9 1366.91 557.078  25
   1  -5  -9 1149.32 646.017   1
  -1   5   8 873.350 443.934  25
   1  -5  -8 642.341 481.912   1
  -1   5   8 1191.69 506.254  24
   1  -5  -7 4760.83 1103.31   1
  -1   5   7 5366.95 972.348  25
  -1   5   7 4968.02 892.427  24
   1  -5  -6 1301.46 601.899   1
  -1   5   6 1200.90 427.426  25
  -1   5   6 1296.81 475.652  24
  -1   5   5 25176.3 1797.81  25
   1  -5  -5 23687.7 2160.62   1
  -1   5   5 25445.7 1786.21  24
   1  -5  -4 193355. 6061.15   1
  -1   5   4 191914. 4801.16  25
  -1   5   4 195914. 4936.17  24
  -1   5   3 127993. 3530.04  25
   1  -5  -3 124581. 4591.04   1
  -1   5   3 127687. 3740.12  24
   1  -5  -2 47543.9 2657.56   1
  -1   5   2 52569.8 2011.24  25
  -1   5   1 8575.71 757.899  25
   1  -5  -1 8123.62 1045.86   1
  -1   5   0 1927.59 352.175  25
  -1   5   0 2047.22 234.950  14
   1  -5   0 2217.09 514.235   1
  -1   5  -1 31027.9 1413.75  25
  -1   5  -1 32948.1 1264.09  14
   1  -5   1 34876.5 1903.90   1
   1  -5   2 247811. 5098.13   1
  -1   5  -3 6495.14 931.917  16
   1  -5   3 5095.11 628.505   1
  -1   5  -4 46121.4 2552.80  16
   1  -5   4 42798.2 1620.69   1
   1  -5   4 43840.1 2387.83  21
   1  -5   5 5069.96 820.273  21
  -1   5  -5 4813.39 914.549  16
  -1   5  -6 12007.0 1484.06  16
   1  -5   6 13062.5 1307.18  21
   1  -5   7 3662.67 694.428  21
  -1   5  -7 5328.59 1026.28  16
  -1   5  -8 2752.36 790.394  16
   1  -5   8 2663.19 591.082  21
   1  -5   9 3276.42 684.211  21
   1  -5   9 2639.41 702.786  22
   1  -5  10 15279.9 1834.94  22
   1  -5  11 11001.1 1640.28  22
   1  -5  12 14307.1 1940.73  22
   1  -5  13 10438.3 1726.64  22
   1  -5  14 930.555 561.714  22
  -1   5 -14 1032.53 646.279  14
  -1   5 -15 24955.0 3068.05  14
  -1   5 -16 41.7635 514.138  14
  -1   5 -16 200.772 217.379  20
  -1   5 -16 156.549 281.296   3
  -1   5 -16 101.806 156.831  18
  -1   5 -17 83.7507 191.570  20
  -1   5 -17 66.8125 177.709  18
  -1   5 -17 88.0357 277.906   3
  -1   5 -18 10055.1 901.564  20
  -1   5 -18 10075.8 967.759  18
  -1   5 -18 11340.6 1095.49   3
  -1   5 -19 4645.57 738.166   3
  -1   5 -19 3107.26 532.895  18
  -1   5 -20 1583.81 455.445   3
  -1   5 -20 841.194 320.512  18
  -1   5 -21 9446.90 875.823  18
  -1   5 -22 3166.50 493.462  18
  -1   5 -23 454.382 170.179  18
  -1   5 -24-173.435 144.497  18
  -1   5 -25 356.440 137.460  18
   1  -4 -23 416.691 155.211  17
   1  -4 -22 1521.27 334.525  17
   1  -4 -21 430.937 188.573  18
   1  -4 -21 488.299 223.449  17
   1  -4 -20 31961.0 1442.91  18
   1  -4 -20 29144.9 1670.69   3
   1  -4 -20 27431.2 1610.25  17
   1  -4 -19 2308.57 508.220   3
   1  -4 -19 2761.47 457.575  18
   1  -4 -18 3897.88 573.982  18
   1  -4 -18 3828.65 653.996   3
   1  -4 -17 13080.2 1021.44  18
   1  -4 -17 13080.4 1244.86   3
   1  -4 -16 467.156 239.551  18
   1  -4 -16 695.687 365.348   3
   1  -4 -15 1998.47 382.362  18
   1  -4 -15 1412.51 404.437   3
   1  -4 -14 2452.37 505.864   3
   1  -4 -14 2567.57 445.014  18
  -1   4  14 2334.79 894.605  25
  -1   4  13 27916.5 2763.69  24
  -1   4  13 21225.6 2675.98  25
   1  -4 -13 22830.0 3328.67  27
   1  -4 -12 27069.6 3448.99  27
  -1   4  12 29046.9 2686.08  24
  -1   4  12 27619.2 2940.68  25
   1  -4 -11 8738.73 1843.56  27
  -1   4  11 7245.78 1412.99  25
   1  -4 -11 8070.50 1507.79   1
  -1   4  11 8776.08 1383.84  24
   1  -4 -10 2655.92 932.789   1
  -1   4  10 2912.74 834.637  25
  -1   4  10 2527.71 704.026  24
   1  -4 -10 2551.63 1049.15  27
   1  -4  -9 57568.3 4266.49  27
  -1   4   9 58527.9 3239.11  24
  -1   4   9 57668.8 3580.30  25
   1  -4  -9 57576.9 3748.84   1
   1  -4  -8 27693.7 2478.18   1
  -1   4   8 29777.4 2164.02  24
  -1   4   8 28675.4 2341.68  25
   1  -4  -7 22780.2 2152.69   1
  -1   4   7 19183.6 1788.42  25
  -1   4   7 21240.1 1719.97  24
   1  -4  -6 8460.82 1244.16   1
  -1   4   6 7871.24 1069.28  25
  -1   4   6 7980.24 990.559  24
   1  -4  -5 26723.8 2110.81   1
  -1   4   5 25196.6 1735.46  25
  -1   4   5 26530.3 1694.61  24
   1  -4  -4 131.869 298.193   1
  -1   4   4 188.181 155.102  24
  -1   4   4 110.359 199.802  25
  -1   4   3 102140. 2947.58  25
   1  -4  -3 102866. 3789.53   1
  -1   4   3 105176. 3065.67  24
  -1   4   2 39886.0 1596.71  25
  -1   4   1 999999. 10910.5  25
   1  -4  -1 988847. 13104.9   1
  -1   4   0 383930. 5233.30  25
  -1   4   0 384201. 4558.88  14
   1  -4   0 396465. 6770.21   1
   1  -4   1 38211.6 1738.24   1
  -1   4  -1 34859.3 1268.48  14
   1  -4   2 15515.8 1008.91   1
   1  -4   3 2607.76 381.366   1
   1  -4   4 81359.9 2888.13  21
   1  -4   4 75670.2 1745.62   1
   1  -4   5 279112. 5752.26  21
  -1   4  -5 285735. 6788.54  16
   1  -4   6 2087.83 487.682  21
  -1   4  -6 2691.73 692.724  16
  -1   4  -7 4789.55 1013.93  16
   1  -4   7 4719.89 725.235  21
   1  -4   8 84782.8 3168.91  21
   1  -4   8 83136.9 3699.56  22
   1  -4   9 17297.8 1764.51  22
   1  -4   9 18816.2 1494.89  21
   1  -4  10 2615.23 717.112  22
   1  -4  11 1267.87 566.894  22
   1  -4  12 56726.3 3755.57  22
   1  -4  13-56.5570 303.766  22
  -1   4 -13 89.0305 263.980  14
  -1   4 -14 26554.7 2990.80  14
  -1   4 -15-188.784 358.883  14
  -1   4 -16 15010.7 1142.34  18
  -1   4 -16 14371.8 1067.42  20
  -1   4 -16 15191.3 1246.71   3
  -1   4 -16 16029.3 2493.25  14
  -1   4 -17 123.498 181.570   3
  -1   4 -17 146.098 190.948  20
  -1   4 -17 67.5624 150.147  18
  -1   4 -18 2457.02 556.939   3
  -1   4 -18 1065.35 306.978  18
  -1   4 -19 19764.2 1499.01   3
  -1   4 -19 19079.1 1318.78  18
  -1   4 -20 19090.3 1430.53   3
  -1   4 -20 18301.2 1272.23  18
  -1   4 -21 116.214 165.066  18
  -1   4 -21 115.009 241.433   3
  -1   4 -22 3769.64 526.275  18
  -1   4 -23 85.9232 122.165  18
  -1   4 -24 2211.91 338.272  18
  -1   4 -25 3278.94 341.533  18
   1  -3 -23 384.716 187.129  17
   1  -3 -22 521.712 232.539  17
   1  -3 -22 295.413 144.024  18
   1  -3 -21 856.374 305.772  17
   1  -3 -21 1353.92 298.404  18
   1  -3 -21 1150.81 355.313   3
   1  -3 -20-111.500 228.849  18
   1  -3 -20 260.389 267.670   3
   1  -3 -19 13005.6 996.718  18
   1  -3 -19 12287.3 1189.47   3
   1  -3 -18 12440.0 1009.50  18
   1  -3 -18 12027.5 1216.28   3
   1  -3 -17 11719.4 982.050  18
   1  -3 -17 12611.2 1246.36   3
   1  -3 -16 13919.5 1294.80   3
   1  -3 -16 14177.6 1073.11  18
   1  -3 -15 1964.05 472.517   3
   1  -3 -15 3126.48 499.033  18
  -1   3  14 172.819 291.675  24
   1  -3 -14 854.458 847.892  27
  -1   3  14 220.803 535.921  25
  -1   3  13 13786.7 2127.27  25
   1  -3 -13 14397.6 2583.28  27
   1  -3 -12 8730.55 1898.18  27
  -1   3  12 7909.64 1544.86  25
  -1   3  11 29421.1 2836.12  25
  -1   3  11 30507.3 2782.45  22
   1  -3 -11 34079.2 2877.49   1
   1  -3 -11 29654.1 3342.94  27
   1  -3 -10 39730.2 3645.38  27
  -1   3  10 33864.8 2796.84  22
  -1   3  10 36423.6 2959.46  25
   1  -3 -10 41218.6 3058.53   1
  -1   3   9 2786.45 779.478  25
   1  -3  -9 1633.37 649.727  27
  -1   3   9 3258.95 816.449  22
   1  -3  -9 2650.03 813.282   1
   1  -3  -8 730.780 493.763   1
  -1   3   8 1288.20 557.703  25
  -1   3   8 705.970 368.593  22
  -1   3   7 3431.22 732.335  22
  -1   3   7 4046.39 811.496  25
   1  -3  -7 5121.65 919.531   1
  -1   3   6 2978.10 640.605  22
  -1   3   6 3266.81 670.289  25
   1  -3  -6 3049.84 667.272   1
  -1   3   5 32283.5 1998.84  22
   1  -3  -5 32169.6 2123.96   1
  -1   3   5 32636.2 1915.47  25
   1  -3  -4 82665.2 3238.77   1
  -1   3   4 78475.4 2567.25  24
  -1   3   4 79215.8 2752.02  25
  -1   3   3 9253.07 819.246  25
  -1   3   2 73441.7 2021.47  25
  -1   3   1 17346.2 803.728  25
  -1   3   1 16939.7 946.074  24
   1  -3  -1 17137.0 1183.88   1
   1  -3   0 27341.8 1376.04   1
  -1   3   0 25820.1 836.307  14
  -1   3   0 26900.5 896.159  25
   1  -3   1 929.840 241.852   1
  -1   3  -1 820.098 187.839  14
  -1   3  -1 1344.61 318.234  15
   1  -3   2 136656. 2685.32   1
  -1   3  -2 140761. 3630.03  15
   1  -3   3 41799.3 1737.26  21
   1  -3   3 43858.1 1201.69   1
   1  -3   4 11969.8 437.172   1
   1  -3   4 14898.1 1037.26  21
   1  -3   5 19950.4 1210.74  21
  -1   3  -5 22906.3 1717.29  15
  -1   3  -6 9452.98 1238.22  16
  -1   3  -6 9808.58 1183.46  15
   1  -3   6 9367.15 855.687  21
   1  -3   7 15501.1 1140.19  21
   1  -3   7 15883.7 1429.83  22
  -1   3  -7 18382.3 1706.67  15
   1  -3   8 1678.04 544.804  22
   1  -3   9 660.142 432.228  22
   1  -3  10 6814.35 1169.43  22
   1  -3  11 6775.49 1188.03  22
   1  -3  12 1457.36 587.662  22
  -1   3 -12 1722.23 705.431  14
  -1   3 -13 85.2911 231.388  14
   1  -3  13-202.667 324.379  22
  -1   3 -14 17916.8 2414.21  14
  -1   3 -15 433.305 357.856  14
  -1   3 -16 5085.83 664.343  18
  -1   3 -16 6111.02 1508.48  14
  -1   3 -16 4965.38 728.095   3
  -1   3 -17 723.956 361.260   3
  -1   3 -17 335.483 171.436  18
  -1   3 -18 8197.13 966.045   3
  -1   3 -18 7567.87 824.686  18
  -1   3 -19 7461.96 817.695  18
  -1   3 -19 8185.23 1012.78   3
  -1   3 -20 92.7144 195.253  18
  -1   3 -20 175.379 340.069   3
  -1   3 -21 82.9412 179.770  18
  -1   3 -21 641.047 340.139   3
  -1   3 -22-172.119 144.957  18
  -1   3 -23 3723.28 475.033  18
  -1   3 -24 2354.30 340.800  18
  -1   3 -25 430.978 149.032  18
   1  -2 -24 10291.0 680.288  17
   1  -2 -23 3436.13 401.070  18
   1  -2 -23 2594.45 394.540  17
   1  -2 -22 219.294 150.342  18
   1  -2 -22-84.0703 138.167  17
   1  -2 -21 662.233 246.625  18
   1  -2 -21 755.556 297.601   3
   1  -2 -20 9148.05 833.661  18
   1  -2 -20 8314.79 955.642   3
   1  -2 -19 523.270 234.367   3
   1  -2 -19 1218.50 310.555  18
   1  -2 -18-162.828 218.123   3
   1  -2 -18 134.624 172.707  18
   1  -2 -17 396.307 200.096  18
   1  -2 -17 226.711 313.177   3
   1  -2 -16 59.1732 176.147  18
   1  -2 -16 248.137 196.650   3
   1  -2 -15 680.833 333.657   3
  -1   2  15 269.868 565.926  25
   1  -2 -15 823.468 298.160  18
  -1   2  14 13195.6 2196.07  25
   1  -2 -14 13122.0 2523.06  27
  -1   2  13 1771.91 729.514  25
  -1   2  13 2120.64 794.105  22
   1  -2 -13 2304.80 1009.70  27
  -1   2  12 2385.91 869.675  25
   1  -2 -12 2868.10 988.938  27
  -1   2  12 3318.74 945.781  22
  -1   2  11 1968.10 724.443  25
   1  -2 -11 2933.90 796.580   1
  -1   2  11 2224.40 744.854  22
   1  -2 -11 2598.42 990.091  27
   1  -2 -10 259.084 383.427   1
  -1   2  10 83.9201 223.572  22
   1  -2 -10 586.191 647.399  27
   1  -2  -9 7180.90 1431.05  27
   1  -2  -9 7268.90 1150.42   1
  -1   2   9 6077.98 1073.54  22
  -1   2   8 59402.8 3183.50  22
   1  -2  -8 61876.1 3167.44   1
   1  -2  -8 63516.6 3888.72  27
   1  -2  -7 3836.54 898.831  27
   1  -2  -7 3710.21 729.835   1
  -1   2   7 2606.54 631.360  22
   1  -2  -6 8562.87 1068.98   1
  -1   2   6 8863.12 1072.67  22
   1  -2  -5 84217.1 3126.33   1
  -1   2   5 83627.1 3094.39  22
   1  -2  -4 35139.2 1879.73   1
  -1   2   4 36282.6 1848.84  22
   1  -2  -3 8102.91 833.962   1
  -1   2   3 8293.23 808.124  22
  -1   2   2 141284. 2695.75  24
  -1   2   2 134345. 2668.12  25
  -1   2   2 136467. 3146.05  22
  -1   2   1 190863. 2800.28  15
  -1   2   1 182546. 2641.68  25
  -1   2   1 186591. 2968.41  24
  -1   2   0 115564. 1609.49  25
   1  -2   0 117549. 2592.07   1
  -1   2   0 120646. 2504.57  15
  -1   2   0 121391. 1981.81  14
   1  -2   0 121153. 1737.65  23
  -1   2  -1 118414. 2800.81  15
   1  -2   1 114787. 1439.85  23
   1  -2   1 117859. 2324.75   1
  -1   2  -2 78177.8 2103.28  14
   1  -2   2 89447.3 1746.12   1
   1  -2   3 132495. 2631.31  21
   1  -2   4 2662.91 349.737  21
  -1   2  -4 2608.13 554.860  15
   1  -2   5 691.766 226.015  21
  -1   2  -5 590.557 361.313  15
  -1   2  -6 592.979 311.557  15
   1  -2   6 438.791 296.931  22
   1  -2   6 368.302 198.126  21
  -1   2  -7 18095.6 1620.85  15
   1  -2   7 16998.4 1440.63  22
  -1   2  -8 171.529 270.239  15
   1  -2   8 452.875 319.043  22
   1  -2   9 12336.9 1378.80  22
   1  -2  10 11455.8 1449.30  22
  -1   2 -11 3158.28 875.751  14
   1  -2  11 4546.20 1012.64  22
   1  -2  12 11983.3 1624.83  22
  -1   2 -12 13530.5 1879.28  14
  -1   2 -13 549.556 478.824  14
  -1   2 -14 544.055 459.802  14
   1  -2  15 855.060 691.824  25
  -1   2 -15 636.362 603.287  14
  -1   2 -16 1466.29 428.286   3
  -1   2 -16 620.232 628.748  14
  -1   2 -16 1069.57 317.747  18
  -1   2 -17 5888.45 845.896   3
  -1   2 -17 5100.01 670.977  18
  -1   2 -18 22340.5 1631.62   3
  -1   2 -18 20533.1 1366.05  18
  -1   2 -19 524.231 391.848   3
  -1   2 -19-72.3588 203.628  18
  -1   2 -20 13540.8 1281.85   3
  -1   2 -20 12896.9 1047.88  18
  -1   2 -21 13952.6 1075.75  17
  -1   2 -21 14385.0 1053.13  18
  -1   2 -22 3434.66 484.787  18
  -1   2 -22 3285.53 482.541  17
  -1   2 -23 886.041 247.622  18
  -1   2 -24 857.516 204.295  18
  -1   2 -25 447.037 136.045  18
   1  -1 -24 6846.59 587.837  17
   1  -1 -24 7467.78 534.965  18
   1  -1 -23 527.900 183.669  18
   1  -1 -23 299.513 161.459  17
   1  -1 -22 114.620 107.181  18
   1  -1 -22 543.761 305.133   3
   1  -1 -21 1798.20 362.723  18
   1  -1 -21 1863.01 492.695   3
   1  -1 -20 2462.10 566.529   3
   1  -1 -20 1965.49 398.961  18
   1  -1 -19 1461.47 491.248   3
   1  -1 -19 1259.07 345.709  18
   1  -1 -18 2584.97 486.283  18
   1  -1 -18 2322.71 622.717   3
   1  -1 -17 99606.8 3538.03   3
   1  -1 -17 93627.6 2892.93  18
   1  -1 -16 549.783 316.984   3
   1  -1 -16 233.447 137.186  18
  -1   1  15 593.185 449.143  25
  -1   1  14 1054.18 613.891  25
  -1   1  14 985.424 663.405  22
   1  -1 -14 891.526 616.718  27
  -1   1  13 2444.39 877.930  22
   1  -1 -13 2678.99 1011.62  27
   1  -1 -12 17442.8 2559.02  27
  -1   1  12 17854.4 2158.73  22
   1  -1 -11 17035.1 2462.67  27
  -1   1  11 18546.7 2095.75  22
  -1   1  10 20031.9 2049.91  22
   1  -1 -10 18651.7 1718.13   1
   1  -1 -10 17722.1 2290.22  27
   1  -1  -9 2610.47 887.626  27
   1  -1  -9 3220.49 684.823   1
  -1   1   9 3344.70 823.582  22
   1  -1  -8 4298.95 768.619   1
   1  -1  -8 3889.54 965.920  27
  -1   1   8 4915.33 927.222  22
   1  -1  -7 35651.1 2041.24   1
   1  -1  -7 36663.5 2686.21  27
  -1   1   7 35223.1 2233.13  22
   1  -1  -6 62356.3 2579.02   1
  -1   1   6 62998.0 2790.57  22
   1  -1  -6 62539.3 3213.94  27
   1  -1  -5 109820. 3253.10   1
  -1   1   5 109307. 3431.01  22
   1  -1  -5 110540. 3940.55  27
   1  -1  -4 103956. 2943.62   1
  -1   1   4 100228. 3008.01  22
  -1   1   3 9927.22 823.740  22
   1  -1  -3 10201.3 829.295   1
   1  -1  -2 62347.5 1924.35   1
  -1   1   1 57309.6 1175.97  24
   1  -1  -1 60026.0 1409.51  23
   1  -1   0 137.077 66.6743  23
  -1   1  -1 16232.6 808.946  16
  -1   1  -2 5649.51 613.060  15
  -1   1  -2 5832.69 590.713  16
  -1   1  -3 28451.0 1327.50  14
  -1   1  -3 30251.3 1556.23  15
  -1   1  -3 31854.9 1611.80  16
   1  -1   3 29391.5 760.687  21
  -1   1  -4 29658.1 1688.21  15
   1  -1   4 27074.2 1282.48  22
  -1   1  -4 31444.7 1687.95  27
  -1   1  -5 61588.4 2607.55  15
  -1   1  -5 67514.6 2808.70  27
   1  -1   5 59701.6 2180.11  22
   1  -1   6 1249.65 368.530  22
  -1   1  -6 819.937 375.417  27
  -1   1  -6 1527.38 467.440  15
  -1   1  -7 1437.30 482.287  15
   1  -1   7 1724.65 483.275  22
  -1   1  -7 1771.51 556.291  27
  -1   1  -8 2242.29 641.015  15
  -1   1  -8 1494.20 567.420  27
   1  -1   8 1104.15 427.162  22
  -1   1  -9 13568.9 1473.82  15
   1  -1   9 14258.9 1467.62  22
  -1   1 -10 128.480 237.294  14
   1  -1  10 311.452 366.579  22
  -1   1 -11 5315.43 1125.69  14
   1  -1  11 5153.91 983.579  22
  -1   1 -12 2739.85 878.528  14
  -1   1 -13 93030.8 5083.38  14
   1  -1  14 1198.51 718.859  25
  -1   1 -14 1258.50 634.351  14
   1  -1  15 1656.23 963.907  25
  -1   1 -16 3299.00 626.445   3
  -1   1 -16 2827.59 526.461  18
  -1   1 -17 14500.2 1128.57  18
  -1   1 -17 15327.4 1349.01   3
  -1   1 -18 2467.93 569.025   3
  -1   1 -18 2109.02 442.048  18
  -1   1 -19 3.79349 285.666   3
  -1   1 -19 155.539 173.303  18
  -1   1 -20 13576.5 1244.07   3
  -1   1 -20 10889.9 948.237  18
  -1   1 -21 7251.27 738.147  18
  -1   1 -21 6455.77 740.220  17
  -1   1 -22 2701.50 424.846  18
  -1   1 -22 2969.25 473.968  17
  -1   1 -23 2890.88 391.122  18
  -1   1 -23 2753.05 401.544  17
  -1   1 -24 282.870 127.375  18
   1   0 -25 324.299 125.175  18
   1   0 -24 3350.11 381.097  18
   1   0 -24 2544.93 371.061  17
   1   0 -23 3344.74 437.730  18
   1   0 -23 3086.43 487.212   3
   1   0 -23 2902.90 468.125  17
   1   0 -22 130.008 128.277  18
   1   0 -22-177.815 268.508   3
   1   0 -21 1156.83 328.750  18
   1   0 -21 1249.54 348.966   3
   1   0 -20 1789.39 397.809  18
   1   0 -20 1731.65 475.831   3
   1   0 -19 1462.15 370.404  18
   1   0 -19 1000.34 410.327   3
   1   0 -18 11548.7 1207.65   3
   1   0 -18 10352.4 935.020  18
   1   0 -17 4044.01 695.701   3
   1   0 -17 4359.72 614.146  18
   1   0 -16 3889.34 574.139  18
   1   0 -16 3199.85 593.767   3
  -1   0  14 5100.18 1255.32  22
  -1   0  13 35770.3 3177.32  22
   1   0 -12 13219.2 2217.60  27
  -1   0  12 13092.1 1856.09  22
  -1   0  11 1432.55 584.481  22
   1   0 -11 1442.51 752.999  27
   1   0 -10 26185.8 1826.73   1
  -1   0  10 27659.8 2372.04  22
   1   0 -10 25479.4 2726.26  27
   1   0  -9 17102.7 1425.20   1
   1   0  -9 18154.1 2155.85  27
  -1   0   9 17972.0 1796.93  22
   1   0  -8 86353.3 3077.87   1
  -1   0   8 85982.1 3706.73  22
   1   0  -8 80043.7 4227.88  27
  -1   0   7 18836.5 1606.71  22
   1   0  -7 17574.7 1817.57  27
   1   0  -7 18609.2 1324.45   1
  -1   0   6 139638. 4175.59  22
   1   0  -6 132373. 4657.91  27
   1   0  -6 137092. 3504.57   1
  -1   0   5 16744.9 1298.15  22
   1   0  -5 17348.8 1119.52   1
   1   0  -5 15968.8 1453.39  27
   1   0  -4 47108.4 1724.70   1
   1   0  -4 45374.3 2184.12  27
  -1   0   4 45306.2 1940.69  22
   1   0  -3 174970. 3951.31  27
   1   0  -2 419.394 143.626  27
   1   0  -1 160699. 2548.57  27
  -1   0   1 157266. 2548.28  22
   1   0   0 1092.35 129.045  25
  -1   0   0 1014.51 122.398  22
  -1   0  -1 605.842 109.512  27
   1   0   1 330.457 117.888  25
  -1   0  -1 479.445 132.577  14
   1   0   2 4102.61 276.919  22
  -1   0  -2 3866.49 411.668  14
  -1   0  -2 4436.92 436.590  27
   1   0   2 4325.11 440.773  25
  -1   0  -3 22453.3 1135.77  14
   1   0   3 23966.4 925.361  22
  -1   0  -4 6162.47 774.685  15
   1   0   4 6468.00 584.725  22
  -1   0  -4 6330.78 685.416  14
  -1   0  -4 6877.26 811.480  27
   1   0   5 27.6620 170.641  22
  -1   0  -5 196.541 222.966  14
  -1   0  -5 88.6949 259.147  27
  -1   0  -5 54.9199 230.262  15
  -1   0  -6 82614.8 3130.86  15
  -1   0  -6 83158.7 3020.44  14
   1   0   6 80839.3 2696.70  22
  -1   0  -6 85907.6 3576.33  27
  -1   0  -7 70861.6 3562.25  27
   1   0   7 67080.6 2694.40  22
  -1   0  -7 72387.0 3047.01  15
  -1   0  -7 70215.7 3007.98  14
   1   0   8 2131.93 513.308  22
  -1   0  -8 1357.14 478.934  14
  -1   0  -8 1893.27 531.002  15
  -1   0  -8 1626.00 622.623  27
  -1   0  -9 6677.97 1050.67  14
   1   0   9 6684.62 989.263  22
  -1   0  -9 6544.16 1248.87  27
  -1   0  -9 7619.10 1062.09  15
  -1   0 -10 25174.8 2015.65  15
  -1   0 -10 26584.1 2702.44  27
   1   0  10 24103.4 2013.15  22
  -1   0 -10 25068.7 2184.55  14
  -1   0 -11 43304.7 3038.44  14
   1   0  11 46414.4 3481.02  25
  -1   0 -11 46366.4 3813.47  27
   1   0  12 4430.97 1146.36  25
  -1   0 -12 3224.85 848.755  14
  -1   0 -13 19742.9 2259.16  14
   1   0  13 21881.8 2705.64  25
   1   0  14 16282.0 2427.96  25
  -1   0 -15 2277.32 495.539   3
   1   0  15 3086.45 1124.77  25
  -1   0 -15 1870.00 385.572  18
  -1   0 -16 998.986 345.053  18
  -1   0 -16 539.997 233.152   3
  -1   0 -17 3111.54 656.844   3
  -1   0 -17 3964.82 604.330  18
  -1   0 -18 32752.0 1710.66  18
  -1   0 -18 31438.5 1970.12   3
  -1   0 -19 2384.45 597.884   3
  -1   0 -19 3035.86 516.110  18
  -1   0 -20 919.608 439.745   3
  -1   0 -20 614.648 246.769  18
  -1   0 -20 937.418 317.518  17
  -1   0 -21 1837.12 387.332  18
  -1   0 -21 1775.68 393.878  17
  -1   0 -22 373.446 205.639  17
  -1   0 -22 706.934 245.693  18
  -1   0 -23 69.3396 119.184  18
  -1   0 -23-32.7519 108.200  17
   1   1 -25 3692.69 353.811  18
   1   1 -24 1411.63 262.141  18
   1   1 -24 706.117 214.102  17
   1   1 -23 7810.21 673.938  18
   1   1 -23 6898.36 763.112   3
   1   1 -22 10886.2 874.171  18
   1   1 -22 10257.5 1016.22   3
   1   1 -21 18661.1 1209.70  18
   1   1 -21 17318.1 1385.91   3
   1   1 -20 866.767 308.098  18
   1   1 -20 918.160 437.616   3
   1   1 -19 416.647 291.907   3
   1   1 -19 416.276 211.987  18
   1   1 -18 20044.3 1568.50   3
   1   1 -18 20111.3 1338.62  18
   1   1 -17 27898.1 1814.20   3
   1   1 -17 26059.7 1502.68  18
   1   1 -16 174.445 143.635  18
   1   1 -16 233.366 227.185   3
   1   1 -16 70.0440 274.537   6
  -1  -1  15 4984.41 1268.21  22
  -1  -1  14 68451.0 4621.52  22
  -1  -1  13 40974.1 3425.77  22
  -1  -1  12 43180.6 3325.85  22
  -1  -1  11 4125.18 987.692  22
   1   1 -10 6628.06 1356.55  27
  -1  -1  10 7764.44 1280.95  22
   1   1  -9 7768.33 1412.99  27
   1   1  -9 7646.79 839.739   1
  -1  -1   9 8382.86 1242.38  22
  -1  -1   8 45885.7 2732.22  22
   1   1  -8 43154.0 3078.07  27
   1   1  -8 46652.8 1974.01   1
   1   1  -7 3087.86 822.982  27
  -1  -1   7 3683.83 745.685  22
   1   1  -7 3237.15 509.342   1
   1   1  -6 1251.31 302.416   1
   1   1  -6 1461.38 520.439  27
  -1  -1   6 1496.91 443.608  22
   1   1  -5 218.614 159.805   1
   1   1  -5 290.497 325.051  27
   1   1  -4 36337.1 1950.78  27
  -1  -1   4 35986.2 1758.29  21
  -1  -1   3 9487.87 825.689  21
   1   1  -3 9288.04 704.140  23
   1   1  -2 112189. 2278.57  23
  -1  -1   2 107854. 2479.95  22
   1   1  -1 98503.7 1894.20  23
  -1  -1   1 97052.7 2290.95  21
   1   1  -1 93380.3 1874.13  25
   1   1   0 194.343 107.041  25
  -1  -1   0 202.903 107.587  21
  -1  -1  -1 74768.0 1701.30  21
   1   1   1 75102.7 1800.96  25
   1   1   2 4302.95 500.075  25
  -1  -1  -2 4388.83 407.867  14
  -1  -1  -2 3896.58 350.801  21
  -1  -1  -3 171975. 3269.30  14
   1   1   3 179026. 2903.98  22
   1   1   4 8178.00 653.473  22
  -1  -1  -4 7969.60 726.670  14
   1   1   5 12282.0 919.274  22
  -1  -1  -5 10071.0 1017.58  15
   1   1   5 11877.2 1178.70  25
  -1  -1  -5 11540.3 980.056  14
  -1  -1  -5 12131.5 1243.85  27
  -1  -1  -6 49737.4 2766.18  27
   1   1   6 47715.7 2077.45  22
  -1  -1  -6 48573.1 2363.70  15
   1   1   6 51144.0 2673.58  25
  -1  -1  -6 47818.5 2193.30  14
  -1  -1  -7 43031.8 2308.86  15
   1   1   7 44185.0 2684.35  25
   1   1   7 44371.6 2183.90  22
  -1  -1  -7 44613.9 2305.65  14
  -1  -1  -7 42532.5 2810.76  27
   1   1   8 1832.41 516.027  22
  -1  -1  -8 1489.61 464.314  14
   1   1   8 1654.28 544.035  25
  -1  -1  -8 1865.15 739.178  27
  -1  -1  -8 1647.74 464.465  15
  -1  -1  -9 327.454 506.260  27
  -1  -1  -9 193.470 265.408  14
   1   1   9 237.518 347.340  25
  -1  -1  -9 466.742 299.700  15
   1   1   9 230.532 286.833  22
   1   1  10 4298.02 1066.97  25
  -1  -1 -10 3452.85 953.109  27
  -1  -1 -10 4864.62 952.370  14
   1   1  11 14009.6 1961.65  25
  -1  -1 -11 14387.0 1701.72  14
  -1  -1 -11 15928.7 2294.34  27
  -1  -1 -12 3764.62 1136.63  27
   1   1  12 4545.64 1225.75  25
   1   1  13 3627.68 1112.07  25
  -1  -1 -13 3028.29 1115.25  27
   1   1  14 2332.08 919.945  25
  -1  -1 -15 18894.5 1239.81  18
  -1  -1 -15 20340.7 1505.93   3
  -1  -1 -16 6876.04 900.351   3
  -1  -1 -16 9514.63 896.724  18
  -1  -1 -17 1100.19 369.240  18
  -1  -1 -17 763.907 382.644   3
  -1  -1 -18 3982.44 713.366   3
  -1  -1 -18 3459.95 569.436  18
  -1  -1 -19 10296.7 927.198  18
  -1  -1 -19 8948.71 1037.87   3
  -1  -1 -19 8402.92 924.672  17
  -1  -1 -20 624.068 257.058  18
  -1  -1 -20 959.881 315.030  17
  -1  -1 -21 3033.09 502.858  17
  -1  -1 -21 2826.20 451.462  18
  -1  -1 -22 1024.88 258.922  18
  -1  -1 -22 1238.34 304.730  17
  -1  -1 -23 65.5231 88.6455  18
  -1  -1 -23-34.0458 113.587  17
   1   2 -25 357.983 133.756  18
   1   2 -24 1715.69 320.855  17
   1   2 -24 2243.18 335.636  18
   1   2 -23 714.546 248.064  18
   1   2 -23 671.131 267.413   3
   1   2 -22 1756.76 464.267   3
   1   2 -22 1290.09 364.886  18
   1   2 -21 22829.7 1596.24   3
   1   2 -21 23576.4 1382.78  18
   1   2 -20 3648.16 672.030   3
   1   2 -20 2999.98 503.000  18
   1   2 -19 8769.88 1053.43   3
   1   2 -19 8706.85 891.337  18
   1   2 -18 28676.0 1858.91   3
   1   2 -18 28296.8 1587.96  18
   1   2 -17-132.480 264.934   3
   1   2 -17-45.6588 179.803  18
   1   2 -17-31.5359 187.681   6
   1   2 -16 109.854 168.297  18
  -1  -2  16 547.276 437.665  22
   1   2 -16 530.265 344.351   6
   1   2 -16-66.5666 200.435   3
  -1  -2  15 512.946 565.018  22
  -1  -2  14 161.466 326.657  22
  -1  -2  13 8023.77 1526.83  22
  -1  -2  12 145.707 307.780  22
  -1  -2  11 37694.5 2953.20  22
  -1  -2  10 102828. 4674.17  22
  -1  -2   9 1664.39 602.009  22
   1   2  -8 99338.0 2580.79   1
  -1  -2   8 96454.6 4035.86  22
   1   2  -7 30116.2 1335.41   1
  -1  -2   7 28328.3 2024.76  22
  -1  -2   6 2256.91 572.266  21
   1   2  -6 2943.02 426.921   1
  -1  -2   6 2152.02 540.983  22
  -1  -2   5 224115. 5122.34  21
   1   2  -4 6138.23 707.894  16
   1   2  -4 5593.81 622.447  23
  -1  -2   4 5406.13 705.815  21
   1   2  -3 293400. 4592.20  23
   1   2  -3 293988. 4725.00  16
  -1  -2   3 294651. 5461.58  21
   1   2  -2 35716.7 1199.50  16
   1   2  -2 34153.0 1211.05  23
  -1  -2   1 17658.3 1093.36  21
   1   2  -1 18485.8 832.619  23
  -1  -2   0 132540. 3061.24  21
   1   2   1 42734.3 1267.45  24
  -1  -2  -1 42441.0 1619.65  21
   1   2   2 12659.0 762.665  24
  -1  -2  -2 12365.2 861.982  21
  -1  -2  -3 186017. 3251.09  14
  -1  -2  -4 15154.1 941.266  14
  -1  -2  -5 5709.43 654.902  14
   1   2   5 5886.29 865.034  25
  -1  -2  -6 1889.67 477.477  15
   1   2   6 1683.60 405.118  22
  -1  -2  -6 2019.95 434.097  14
   1   2   6 1877.87 575.669  25
  -1  -2  -7 12761.5 1242.84  15
  -1  -2  -7 13975.8 1676.92  27
   1   2   7 14436.8 1285.22  22
   1   2   7 14156.1 1544.75  25
  -1  -2  -7 14510.0 1246.86  14
  -1  -2  -8 16576.4 1431.87  15
  -1  -2  -8 14142.7 1804.55  27
   1   2   8 14954.2 1403.50  22
   1   2   8 15198.7 1702.29  25
  -1  -2  -8 15302.4 1384.42  14
   1   2   9 18969.5 2048.53  25
  -1  -2  -9 18407.0 2218.98  27
  -1  -2  -9 19243.3 1655.20  14
   1   2   9 18182.8 1649.56  22
  -1  -2 -10 17684.8 2326.82  27
   1   2  10 16619.6 2047.22  25
   1   2  11 18714.6 2307.01  25
  -1  -2 -11 19065.7 2537.08  27
  -1  -2 -12 1246.78 704.090  27
   1   2  12 1482.52 691.678  25
  -1  -2 -13 3950.18 1302.53  27
   1   2  13 4547.89 1256.80  25
   1   2  14 8744.16 1837.36  25
  -1  -2 -14 7017.98 877.520   3
  -1  -2 -14 7834.71 786.973  18
  -1  -2 -15 2743.85 576.729   3
  -1  -2 -15 2818.51 488.485  18
  -1  -2 -16 46308.5 2359.78   3
  -1  -2 -16 45619.6 1994.84  18
  -1  -2 -17 19410.6 1532.51   3
  -1  -2 -17 18775.8 1280.06  18
  -1  -2 -18 1196.45 366.830  18
  -1  -2 -18 1166.65 470.988   3
  -1  -2 -19 1574.86 390.467  18
  -1  -2 -19 1290.18 392.258  17
  -1  -2 -20 1205.47 353.729  17
  -1  -2 -20 1409.05 335.495  18
  -1  -2 -21 2779.96 437.895  18
  -1  -2 -21 2916.23 507.350  17
  -1  -2 -22 2491.86 358.760  18
  -1  -2 -22 2177.54 377.452  17
  -1  -2 -23 194.386 119.193  17
   1   3 -25 2862.48 342.801  18
   1   3 -24 1198.16 267.266  18
   1   3 -23 378.482 263.579   3
   1   3 -23 584.452 242.388  18
   1   3 -22 6626.61 712.977  18
   1   3 -22 6748.58 818.266   3
   1   3 -21 4696.28 720.159   3
   1   3 -21 4829.90 647.027  18
   1   3 -20 17062.6 1418.63   3
   1   3 -20 16054.2 1194.15  18
   1   3 -19 1549.34 511.963   3
   1   3 -19 1698.51 416.074  18
   1   3 -18 191.348 201.375   3
   1   3 -18 0.85862 227.136  18
   1   3 -18 211.238 293.936   6
   1   3 -17 377.499 235.753   6
   1   3 -17 221.418 242.303   3
   1   3 -17 265.906 238.361  18
   1   3 -16 4666.94 693.645   6
   1   3 -16 4221.90 609.529  18
  -1  -3  16 3408.04 1120.15  22
  -1  -3  15 10873.6 1911.90  22
  -1  -3  14 12400.8 2003.94  22
  -1  -3  13 92718.9 5237.29  22
  -1  -3  12 4357.15 1070.68  22
  -1  -3  11 12951.3 1787.29  22
  -1  -3  10 52044.6 3359.14  22
  -1  -3   9 1383.85 605.058  22
  -1  -3   8 32009.1 2225.20  21
   1   3  -8 31294.2 1246.74   1
  -1  -3   8 31001.8 2326.27  22
   1   3  -7 30247.9 1267.43   1
  -1  -3   7 30116.0 2160.00  22
  -1  -3   7 30174.0 2075.77  21
  -1  -3   6 32358.9 2059.36  21
  -1  -3   6 31589.6 2068.50  22
  -1  -3   5 785873. 11635.2  21
   1   3  -5 781647. 11085.8  16
   1   3  -5 790118. 10324.8  23
   1   3  -4 4593.99 560.936  23
   1   3  -4 4029.65 599.020  16
  -1  -3   4 4354.25 703.208  21
   1   3  -3 132376. 2876.04  23
   1   3  -3 146745. 3281.56  16
   1   3  -2 9119.97 641.816  23
   1   3  -1 27841.9 1128.09  23
  -1  -3   1 27195.6 1595.33  21
  -1  -3   0 23.8289 176.121  21
   1   3   1 70122.0 1982.89  24
  -1  -3  -1 66386.8 2464.90  21
  -1  -3  -2 61129.5 2362.33  21
   1   3   2 63555.0 2001.19  24
   1   3   3 89267.7 2599.80  24
   1   3   3 87497.4 2930.55  25
   1   3   4 44696.4 2259.29  25
   1   3   4 44313.7 1938.16  24
  -1  -3  -5 3890.93 494.275  14
   1   3   5 4325.62 760.435  25
   1   3   6 2738.43 654.053  25
  -1  -3  -6 3607.36 535.405  14
   1   3   7 51706.9 3036.45  25
  -1  -3  -7 54748.7 2273.98  14
  -1  -3  -7 52502.6 2509.08  15
   1   3   8 5616.04 1073.23  25
  -1  -3  -8 4716.03 1130.40  27
   1   3   9 11433.9 1620.83  25
  -1  -3  -9 12814.6 1922.35  27
   1   3  10 39351.0 3224.75  25
  -1  -3 -10 34351.4 3331.96  27
   1   3  11 2096.66 867.584  25
  -1  -3 -11 1087.58 723.322  27
   1   3  12 11550.0 1934.69  25
  -1  -3 -12 10806.0 2109.17  27
  -1  -3 -13 3988.55 1402.80  27
   1   3  13 5377.18 1226.46  24
   1   3  13 5679.87 1370.67  25
  -1  -3 -14 3101.68 577.821   3
  -1  -3 -14 2627.60 463.754  18
  -1  -3 -15 17172.2 1421.41   3
  -1  -3 -15 18349.0 1234.88  18
  -1  -3 -16 451.923 362.685   3
  -1  -3 -16 291.981 230.382  18
  -1  -3 -17 1597.61 414.802  17
  -1  -3 -17 2008.70 542.814   3
  -1  -3 -17 2436.80 486.733  18
  -1  -3 -18 16735.2 1333.54  17
  -1  -3 -18 18280.8 1237.09  18
  -1  -3 -19 67.0662 185.294  17
  -1  -3 -19 190.397 148.700  18
  -1  -3 -20-4.29399 130.859  18
  -1  -3 -20 96.5755 158.044  17
  -1  -3 -21 7332.11 738.761  17
  -1  -3 -22 2617.07 393.140  17
  -1  -3 -23 1210.84 233.388  17
   1   4 -26 1912.18 237.258  18
   1   4 -25 916.234 214.538  18
   1   4 -24-47.2468 131.929  18
   1   4 -23 873.173 261.434  18
   1   4 -23 1352.92 340.284   3
   1   4 -22 5771.78 670.851  18
   1   4 -22 5343.86 717.434   3
   1   4 -21 2846.46 573.751   3
   1   4 -21 3417.51 539.586  18
   1   4 -20 572.069 236.061  18
   1   4 -20 252.988 234.842   3
   1   4 -19 1606.22 376.577  18
   1   4 -19 1540.51 449.122   3
   1   4 -18 210.398 225.974  18
   1   4 -18 74.8141 209.073   6
   1   4 -18 240.941 303.160   3
   1   4 -17 1775.65 443.059  18
   1   4 -17 1310.74 382.727   3
   1   4 -17 1451.54 433.946   6
   1   4 -16 3301.46 556.743   6
  -1  -4  16 4342.79 1358.62  22
  -1  -4  15 19215.8 2598.91  22
  -1  -4  14 3309.75 1074.29  22
  -1  -4  13 69552.3 4589.70  22
  -1  -4  12 24001.2 2565.04  22
  -1  -4  11 2638.78 847.960  22
  -1  -4  10 99055.2 4756.08  22
  -1  -4   9 6735.46 1155.26  22
  -1  -4   9 6702.49 1119.57  21
  -1  -4   8 2425.10 652.764  22
  -1  -4   8 3135.40 768.619  21
  -1  -4   7 32412.2 2262.98  21
  -1  -4   7 31976.3 2285.86  22
   1   4  -6 12549.8 1300.21  16
  -1  -4   6 12916.0 1391.30  21
  -1  -4   5 30358.6 2053.17  21
   1   4  -5 29870.8 1548.47  23
   1   4  -5 29655.8 1843.37  16
   1   4  -4 2642.67 532.994  16
   1   4  -4 2763.45 439.022  23
  -1  -4   4 3243.81 680.453  21
   1   4  -3 72294.6 2477.46  16
   1   4  -3 58394.2 1903.90  23
   1   4  -2 2781.45 399.842  23
  -1  -4   1 8498.14 1013.75  21
   1   4  -1 7935.75 646.221  23
  -1  -4   0 623624. 9933.95  21
  -1  -4  -1 93622.3 3381.84  21
   1   4   1 99785.7 2950.38  25
  -1  -4  -2 19846.0 1547.90  21
   1   4   2 22137.9 1431.62  25
   1   4   2 20996.9 1269.79  24
   1   4   3 3351.79 571.445  24
   1   4   3 3566.05 652.608  25
  -1  -4  -3 3081.43 622.694  21
   1   4   4 8639.51 918.794  24
   1   4   4 9664.64 1103.56  25
   1   4   5 1172.81 413.914  24
   1   4   5 1374.52 515.486  25
   1   4   6 4179.30 839.089  25
   1   4   6 4439.81 765.340  24
   1   4   7 41220.8 2469.51  24
   1   4   7 42734.5 2870.65  25
   1   4   8 77850.4 3632.57  24
   1   4   8 84433.9 4282.27  25
  -1  -4  -9 3156.72 908.861  27
   1   4   9 3531.77 936.523  25
   1   4   9 3947.25 896.645  24
   1   4  10 8494.94 1519.62  25
  -1  -4 -10 7439.88 1594.65  27
   1   4  10 9022.91 1385.41  24
   1   4  11 9940.40 1523.90  24
   1   4  11 10623.4 1805.88  25
  -1  -4 -11 7967.66 1811.84  27
   1   4  12 3428.22 1116.00  25
   1   4  12 3406.42 986.077  24
  -1  -4 -12 4124.22 1389.51  27
   1   4  13 586.761 539.023  25
  -1  -4 -13 488.601 309.742   3
   1   4  13 330.985 283.564  24
  -1  -4 -13 298.033 749.727  27
  -1  -4 -13 756.366 275.893  18
  -1  -4 -14 81.3795 176.450  18
  -1  -4 -14 22.1684 190.444   3
  -1  -4 -15 14073.8 1287.28   3
  -1  -4 -15 17145.1 1203.65  18
  -1  -4 -16 8643.05 849.901  18
  -1  -4 -16 7518.46 929.555   3
  -1  -4 -16 7570.79 925.223  17
  -1  -4 -17 13822.4 1234.55  17
  -1  -4 -17 15112.2 1118.19  18
  -1  -4 -18-45.1186 169.803  18
  -1  -4 -18 19.6834 192.246  17
  -1  -4 -19 776.509 296.765  18
  -1  -4 -19 484.034 206.228  17
  -1  -4 -20 83.9825 184.702  17
  -1  -4 -21 655.372 262.980  17
  -1  -4 -22 175.404 103.120  17
   1   5 -26 569.951 139.702  18
   1   5 -25-53.3004 95.2454  18
   1   5 -24-2.84160 121.458  18
   1   5 -23 2234.50 400.333  18
   1   5 -23 2531.74 461.702   3
   1   5 -22 2633.92 518.446   3
   1   5 -22 2472.44 445.864  18
   1   5 -21 9352.11 981.528   3
   1   5 -21 10499.0 963.188  18
   1   5 -20 6216.81 848.810   3
   1   5 -20 5748.35 744.269  18
   1   5 -19 161.132 227.311   3
   1   5 -19 456.857 289.250  18
   1   5 -19 267.361 215.808   6
   1   5 -18 20943.9 1508.10   6
   1   5 -18 22552.6 1567.60   3
   1   5 -18 19205.1 1340.08  18
   1   5 -17 6622.97 813.527   6
   1   5 -17 7221.34 879.282   3
   1   5 -16 943.226 380.156   6
  -1  -5  16 781.415 723.016  22
  -1  -5  15-85.5903 426.984  22
  -1  -5  14 5712.96 1437.38  22
  -1  -5  13 187.030 381.991  22
  -1  -5  12 9187.19 1624.98  22
  -1  -5  11 1893.40 692.439  22
  -1  -5  10 17239.1 1998.11  22
  -1  -5  10 17721.7 1972.63  21
  -1  -5   9 2634.43 821.402  22
  -1  -5   9 4256.48 1005.85  21
  -1  -5   8 71184.5 3761.26  22
  -1  -5   8 80320.7 3928.79  21
   1   5  -8 77601.4 3821.12  16
  -1  -5   7 32124.8 2380.16  21
   1   5  -7 33056.5 2366.29  16
   1   5  -6 73944.2 3294.40  16
  -1  -5   6 75493.3 3605.01  21
   1   5  -5 61403.0 2279.67  23
  -1  -5   5 65588.7 3272.17  21
   1   5  -5 59299.7 2753.32  16
   1   5  -4 147842. 4185.23  16
  -1  -5   4 147260. 4885.43  21
   1   5  -3 1207.64 309.365  23
  -1  -5   3 1805.96 531.163  21
   1   5  -2 13502.8 905.065  23
   1   5  -2 12608.4 1120.31  25
  -1  -5   2 13448.1 1425.79  21
  -1  -5   1 11274.6 1306.01  21
   1   5  -1 9959.41 774.433  23
   1   5  -1 10594.5 993.057  25
   1   5   0 14518.0 1165.43  25
  -1  -5   0 13553.7 1415.41  21
  -1  -5  -1 3377.60 751.948  21
   1   5   1 3698.94 622.445  25
  -1  -5  -2 12311.8 1369.87  21
   1   5   2 10669.5 1083.68  25
   1   5   3 1765.94 441.691  24
   1   5   3 2468.63 561.881  25
  -1  -5  -3 1952.10 591.859  21
  -1  -5  -4 54735.9 2966.19  21
   1   5   4 53520.5 2755.58  25
   1   5   4 53344.9 2515.71  24
   1   5   5 62670.6 3161.09  25
   1   5   5 60833.4 2849.73  24
  -1  -5  -5 62363.5 3215.27  21
   1   5   6 130820. 4929.33  25
  -1  -5  -6 131451. 4794.14  21
   1   5   6 128123. 4441.32  24
   1   5   7 6536.88 1180.92  25
   1   5   7 5097.35 933.467  24
   1   5   8 28167.2 2298.85  24
   1   5   8 28223.8 2539.25  25
  -1  -5  -9 3349.88 1132.15  27
   1   5   9 3816.57 898.408  24
   1   5   9 4583.78 1139.22  25
   1   5  10 19920.9 2380.96  25
   1   5  10 17795.8 2023.15  24
  -1  -5 -10 18111.7 2610.70  27
  -1  -5 -11 4953.37 1461.61  27
   1   5  11 7511.85 1416.92  24
   1   5  11 7528.23 1506.78  25
  -1  -5 -12 41236.4 1770.47  18
   1   5  12 42960.9 3844.95  25
   1   5  12 37675.7 3252.19  24
  -1  -5 -12 34553.2 3992.97  27
  -1  -5 -13 21992.2 1522.56   3
  -1  -5 -13 24317.1 1388.34  18
  -1  -5 -14 9916.29 907.559  18
  -1  -5 -14 8792.90 970.338   3
  -1  -5 -14 9632.95 1029.16  17
  -1  -5 -15 14970.1 1294.38   3
  -1  -5 -15 13884.4 1084.95  18
  -1  -5 -15 12270.7 1160.29  17
  -1  -5 -16 2916.17 507.585  18
  -1  -5 -16 2950.71 564.053  17
  -1  -5 -17 821.308 348.797  17
  -1  -5 -17 824.802 267.390  18
  -1  -5 -18 1997.36 455.750  17
  -1  -5 -19 298.390 263.465  17
  -1  -5 -20 361.508 179.935  17
  -1  -5 -21 1293.84 287.623  17
  -1  -5 -22 816.442 186.230  17
   1   6 -26 2517.93 279.201  18
   1   6 -25 2030.55 302.053  18
   1   6 -24 2278.27 374.745  18
   1   6 -23 64.6084 160.328  18
   1   6 -23-11.4269 140.989   3
   1   6 -22 503.203 250.950  18
   1   6 -22 527.181 292.487   3
   1   6 -21 10040.9 991.271   3
   1   6 -21 11007.1 981.649  18
   1   6 -20 4686.94 666.474  18
   1   6 -20 5576.02 764.388   3
   1   6 -19 4235.63 675.235   6
   1   6 -19 4786.76 728.244   3
   1   6 -19 4416.51 682.979  18
   1   6 -18 1333.31 350.308   6
   1   6 -18 1394.45 374.167   3
   1   6 -17-351.559 394.413   6
   1   6 -17 76.4030 170.833   3
  -1  -6  16 704.887 615.175  22
   1   6 -16-145.830 242.364   6
  -1  -6  15 13179.3 2248.23  22
  -1  -6  14 10484.4 1938.95  22
  -1  -6  13 928.702 653.478  22
  -1  -6  12 259.434 335.392  22
  -1  -6  11 66102.0 4118.19  21
  -1  -6  11 62235.3 4168.28  22
  -1  -6  10 7532.00 1351.28  22
  -1  -6  10 8833.04 1468.92  21
  -1  -6   9 59768.9 3732.84  22
  -1  -6   9 58464.2 3651.34  21
  -1  -6   8 31189.4 2586.74  21
   1   6  -8 36011.0 2680.68  16
   1   6  -7 47185.3 2906.63  16
  -1  -6   7 43158.7 2972.74  21
   1   6  -6 236.172 162.583  23
   1   6  -6 315.445 327.097  16
  -1  -6   6-17.3570 271.539  21
   1   6  -5 34067.4 2224.62  16
  -1  -6   5 36277.3 2612.03  21
   1   6  -5 31981.9 1656.21  23
  -1  -6   4 11337.9 1454.05  21
   1   6  -4 8680.81 819.262  23
   1   6  -4 12508.6 1293.79  16
  -1  -6   3 34571.5 2499.81  21
   1   6  -3 28238.6 1412.62  23
   1   6  -2 11305.3 1149.66  25
  -1  -6   2 12902.8 1543.84  21
   1   6  -2 13578.8 954.977  23
   1   6  -1 38183.3 1673.82  23
   1   6  -1 37662.4 2084.44  25
  -1  -6   1 39518.5 2668.78  21
   1   6   0 144032. 4199.26  25
  -1  -6   0 136950. 5066.75  21
  -1  -6  -1 8376.42 1242.46  21
   1   6   1 8120.74 995.132  25
  -1  -6  -2 199380. 6319.48  21
   1   6   2 203759. 5351.77  25
  -1  -6  -3 15918.0 1751.56  21
   1   6   3 16541.3 1533.53  25
   1   6   4 73107.6 3247.42  24
  -1  -6  -4 74425.8 3862.33  21
   1   6   4 76578.7 3514.91  25
  -1  -6  -5 575.857 381.991  21
   1   6   5 645.893 362.723  25
   1   6   5 554.075 338.282  24
   1   6   6 8387.40 1268.75  25
   1   6   6 6958.40 1115.33  24
   1   6   7 1436.31 546.053  25
   1   6   7 893.228 463.197  24
   1   6   8 18908.6 2156.80  25
   1   6   8 19625.9 2039.55  24
   1   6   9 8136.52 1484.99  25
   1   6   9 6894.94 1310.11  24
   1   6  10 12762.7 1812.90  24
   1   6  10 11737.4 1881.17  25
  -1  -6 -10 8984.17 1896.58  27
  -1  -6 -11 4762.31 1513.84  27
   1   6  11 8047.40 1634.04  25
   1   6  11 6810.25 1402.82  24
  -1  -6 -11 7698.99 746.708  18
  -1  -6 -12 5790.14 680.494  18
  -1  -6 -12 4419.54 660.352  17
  -1  -6 -12 4849.13 703.446   3
  -1  -6 -13 31208.6 1839.39  17
  -1  -6 -13 33786.6 1663.64  18
  -1  -6 -14 26676.7 1492.32  18
  -1  -6 -14 22159.9 1569.40  17
  -1  -6 -15 7659.04 801.947  18
  -1  -6 -15 7085.04 892.808  17
  -1  -6 -16 1968.83 487.378  17
  -1  -6 -17 3745.30 629.169  17
  -1  -6 -18 58.9718 204.165  17
  -1  -6 -19 466.120 273.132  17
  -1  -6 -20 1058.64 287.378  17
  -1  -6 -21 896.241 210.015  17
   1   7 -26 593.877 138.607  18
   1   7 -25 10109.6 660.447  18
   1   7 -24-45.5508 136.375  18
   1   7 -23 797.576 245.618  18
   1   7 -22 5167.67 638.839  18
   1   7 -21 70.4140 184.674  18
   1   7 -20 387.585 289.777  18
   1   7 -20 409.168 299.044   6
   1   7 -19 571.214 370.309  18
   1   7 -19 978.171 395.179   6
   1   7 -18 6959.59 857.600   6
   1   7 -18 7689.07 874.170   7
   1   7 -17 586.924 285.351   7
   1   7 -17 460.394 232.172   6
   1   7 -16 8449.67 915.294   7
   1   7 -16 9773.66 981.118   6
  -1  -7  15-142.382 486.117  22
  -1  -7  14 237.168 354.779  22
  -1  -7  13 403.029 622.435  22
  -1  -7  12 7647.95 1559.34  21
  -1  -7  12 7161.46 1562.33  22
  -1  -7  11 1747.35 728.079  22
  -1  -7  11 3831.28 1105.74  21
  -1  -7  10 8261.36 1516.05  21
  -1  -7  10 8751.58 1561.44  22
   1   7  -9 16499.9 2000.85  16
  -1  -7   9 14892.9 1922.72  22
  -1  -7   9 17980.1 2145.13  21
  -1  -7   8 64786.5 3989.73  21
   1   7  -8 62300.1 3690.15  16
  -1  -7   7 2472.80 812.714  21
   1   7  -7 2474.66 712.934  16
   1   7  -6 16326.5 1252.09  23
  -1  -7   6 14993.4 1859.44  21
   1   7  -6 15747.6 1682.54  16
   1   7  -5 5976.81 716.083  23
   1   7  -5 6231.57 1015.28  16
  -1  -7   5 7047.78 1252.79  21
   1   7  -4 624.463 263.855  23
   1   7  -4 1410.67 529.421  16
  -1  -7   4 1055.73 550.623  21
  -1  -7   3 2279.25 746.948  21
   1   7  -3 1658.36 364.807  23
  -1  -7   2 13969.4 1734.73  21
   1   7  -2 13479.4 1025.58  23
   1   7  -1 26954.1 1501.08  23
   1   7  -1 26467.3 1902.24  25
  -1  -7   1 28461.0 2496.35  21
  -1  -7   0 1659.21 685.589  21
   1   7   0 2317.72 467.094  23
   1   7   0 2835.96 641.741  25
  -1  -7  -1 18370.9 2023.39  21
   1   7   1 19353.6 1664.47  25
   1   7   2 83205.1 3595.87  25
  -1  -7  -2 80020.1 4290.30  21
  -1  -7  -3 2994.32 855.805  21
   1   7   3 3115.62 733.273  25
   1   7   4 4275.27 861.089  25
  -1  -7  -4 5474.81 1157.65  21
   1   7   5 24879.6 2207.61  25
  -1  -7  -5 25237.9 2479.76  21
   1   7   6 15990.1 1858.19  25
   1   7   6 15616.9 1781.54  24
   1   7   7 2857.03 862.610  25
   1   7   7 2979.47 842.733  24
   1   7   8 1824.75 747.416  25
   1   7   8 1910.87 663.643  24
   1   7   9 6332.96 1297.04  24
   1   7   9 6468.64 1400.51  25
   1   7  10 24611.7 2800.51  25
   1   7  10 21414.1 2513.75  24
  -1  -7 -10 18181.1 2834.13  27
  -1  -7 -11 217.488 227.236  17
   1   7  11-99.6657 255.564  26
  -1  -7 -12 5567.37 744.593  17
   1   7  12 7569.11 1021.76  26
  -1  -7 -13 18589.4 1430.56  17
  -1  -7 -14 838.550 327.164  17
  -1  -7 -15 5256.09 770.754  17
  -1  -7 -16 2105.26 465.738  17
  -1  -7 -17 132.381 235.513  17
  -1  -7 -18 2545.35 446.413  17
  -1  -7 -19 1828.74 363.457  17
  -1  -7 -20 63.5932 138.029  17
   1   8 -25 454.296 183.277  18
   1   8 -24 1246.89 272.610  18
   1   8 -23 3819.45 579.323  18
   1   8 -22 649.801 284.447  18
   1   8 -21 5333.54 679.181  18
   1   8 -20 544.858 319.131   6
   1   8 -20 552.498 312.759  18
   1   8 -19 1186.73 397.731   7
   1   8 -19 1007.63 330.207   6
   1   8 -18 102.787 171.912   7
   1   8 -18 243.915 237.780   6
   1   8 -17 1094.78 350.528   6
   1   8 -17 1324.47 400.236  20
   1   8 -17 1266.11 396.448   7
   1   8 -16 6150.39 794.474   7
   1   8 -16 5609.87 728.812  20
   1   8 -16 7316.25 855.924   6
  -1  -8  15 1136.88 663.393  22
  -1  -8  14 962.810 583.366  22
  -1  -8  13 17883.0 2461.34  21
  -1  -8  13 22634.8 2897.75  22
  -1  -8  12 838.447 597.336  22
  -1  -8  12 403.110 417.311  21
  -1  -8  11 6875.84 1477.52  22
  -1  -8  11 7060.51 1513.79  21
   1   8 -10 1315.84 663.905  16
  -1  -8  10 1985.03 773.954  21
  -1  -8  10 2269.73 819.706  22
  -1  -8   9 1605.27 724.737  21
   1   8  -9 2571.86 863.111  16
   1   8  -8 957.676 588.284  16
  -1  -8   8 1294.48 686.887  21
   1   8  -7 19623.8 2082.12  16
  -1  -8   7 20988.7 2370.49  21
  -1  -8   6 65575.7 4158.52  21
   1   8  -6 67907.8 3714.74  16
  -1  -8   5 1098.94 550.435  21
   1   8  -5 673.534 443.250  16
  -1  -8   4 15080.6 1961.97  21
   1   8  -4 17890.6 1832.07  16
  -1  -8   3 5584.05 1225.84  21
   1   8  -2 2771.72 487.348  23
  -1  -8   2 2756.73 817.143  21
   1   8  -1 639.590 265.657  23
  -1  -8   1 966.105 596.469  21
   1   8  -1 486.781 351.418  25
   1   8   0 8862.93 1224.27  25
   1   8   0 7470.39 894.348  23
  -1  -8   0 7735.50 1450.22  21
   1   8   1 69471.3 3471.20  25
  -1  -8  -1 68215.0 4291.60  21
   1   8   2 3373.24 790.424  25
  -1  -8  -2 3628.46 1000.01  21
  -1  -8  -3 17713.8 2214.98  21
   1   8   3 17200.7 1828.23  25
  -1  -8  -4 84050.2 4883.99  21
   1   8   4 80108.9 4089.50  25
  -1  -8  -5 5204.87 1227.98  21
   1   8   5 6309.80 1173.54  25
   1   8   6 15490.0 1958.31  25
   1   8   7 1088.29 621.612  25
   1   8   8 834.179 605.308  25
   1   8   9 209.030 485.539  25
  -1  -8  -9 197.760 181.067  17
   1   8  10 189.070 205.437  26
  -1  -8 -10 87.8219 225.428  17
   1   8  11 3347.39 685.187  26
  -1  -8 -11 3430.43 594.754  17
  -1  -8 -12 6308.89 810.566  17
   1   8  12 6391.89 988.874  26
   1   8  13 2729.15 672.354  26
  -1  -8 -13 3212.96 597.289  17
  -1  -8 -14 387.804 185.963  17
  -1  -8 -15 449.495 292.083  17
  -1  -8 -16 3250.81 563.409  17
  -1  -8 -17 16702.3 1172.16  17
  -1  -8 -18 643.905 275.354  17
  -1  -8 -19 1012.87 234.009  17
  -1  -8 -20 2192.83 293.877  17
   1   9 -25 1634.53 273.279  18
   1   9 -24 1435.67 288.295  18
   1   9 -23 5050.21 570.632  18
   1   9 -22 5122.88 616.675  18
   1   9 -21 449.898 286.721  18
   1   9 -20 1642.02 397.254   6
   1   9 -20 1074.32 362.955  18
   1   9 -19 5505.65 758.506   6
   1   9 -19 6246.43 808.931   7
   1   9 -18 3235.85 573.488   6
   1   9 -18 3031.09 583.403  20
   1   9 -18 2557.33 570.258   7
   1   9 -17-25.4310 170.550   7
   1   9 -17-53.2816 199.694  20
   1   9 -17 218.791 253.300   6
   1   9 -16 8508.67 930.227  20
   1   9 -16 7338.70 898.449   7
   1   9 -16 6895.33 811.724   6
   1   9 -15 24667.5 1593.12   7
   1   9 -15 22118.4 1478.40  20
   1   9 -15 23155.5 1481.81   6
  -1  -9  14 14731.1 2500.16  22
  -1  -9  13 8925.95 1888.91  22
  -1  -9  13 12077.3 2139.49  21
  -1  -9  12 19270.0 2654.24  22
  -1  -9  12 16598.6 2455.07  21
  -1  -9  11 1259.29 616.905  22
  -1  -9  11 3746.76 1147.21  21
   1   9 -10 120.618 276.716  16
  -1  -9  10 475.295 527.495  22
  -1  -9  10 109.971 305.561  21
   1   9  -9 6900.39 1377.70  16
  -1  -9   9 9064.26 1728.35  21
  -1  -9   8 153.955 383.285  21
   1   9  -8 1034.21 651.527  16
  -1  -9   7 84.2170 288.555  21
   1   9  -7-78.7795 424.612  16
  -1  -9   6 32794.3 3152.56  21
   1   9  -6 32125.6 2732.87  16
   1   9  -5 5578.88 1126.97  16
  -1  -9   5 7275.06 1468.63  21
   1   9  -4 174.469 208.428  16
  -1  -9   4-176.100 470.332  21
  -1  -9   3 4453.65 1166.16  21
  -1  -9   2 6177.80 1393.85  21
   1   9  -1 1626.39 646.223  25
  -1  -9   1 1961.40 856.026  21
  -1  -9   0 1098.25 612.044  21
   1   9   0 788.372 477.283  25
  -1  -9  -1 1094.83 678.617  21
   1   9   1 1437.30 607.312  25
  -1  -9  -2 4029.94 1116.30  21
   1   9   2 3382.57 875.456  25
  -1  -9  -3 3278.57 1036.34  21
   1   9   3 3825.25 935.756  25
   1   9   4 16847.8 1991.20  25
  -1  -9  -4 15320.1 2235.48  21
   1   9   5 5431.74 1176.77  25
   1   9   6 512.953 543.045  25
   1   9   7 1272.86 666.025  25
   1   9   8 15274.5 2191.98  25
  -1  -9  -8 15261.8 1165.18  17
   1   9   8 16898.0 1532.19  26
  -1  -9  -9 238.042 254.637  17
   1   9   9 91.3736 191.047  26
  -1  -9 -10 7.38292 163.260  17
   1   9  10 277.660 245.896  26
   1   9  11 1159.78 510.949  26
  -1  -9 -11 1384.70 398.651  17
   1   9  12 16641.5 1600.78  26
  -1  -9 -12 14785.4 1233.96  17
  -1  -9 -13 10740.8 1050.25  17
   1   9  13 9722.06 1201.90  26
  -1  -9 -14-11.0748 220.872  17
   1   9  14-64.6305 240.083  26
  -1  -9 -15 5996.85 753.286  17
  -1  -9 -16 3055.10 527.299  17
  -1  -9 -17 220.718 182.323  17
  -1  -9 -18 10603.3 763.259  17
  -1  -9 -19 9050.05 602.227  17
   1  10 -25 36.1419 92.9918  18
   1  10 -24 20.8446 120.995  18
   1  10 -23 3427.96 477.628  18
   1  10 -22 426.293 248.167  18
   1  10 -21 4437.24 622.262  18
   1  10 -20 552.006 317.649   7
   1  10 -20 457.799 298.483   6
   1  10 -19 5986.80 728.725  20
   1  10 -19 5236.73 722.566   6
   1  10 -19 6090.54 787.928   7
   1  10 -18 13620.8 1150.45   6
   1  10 -18 14005.1 1205.86   7
   1  10 -18 14261.9 1165.96  20
   1  10 -17 6932.77 817.174   6
   1  10 -17 8231.03 962.072   7
   1  10 -17 7187.30 846.020  20
   1  10 -16 47390.3 2212.34  20
   1  10 -16 48922.9 2324.03   7
   1  10 -16 45566.9 2118.83   6
   1  10 -15 6483.97 838.482   7
   1  10 -15 5593.06 787.026  20
   1  10 -14 4223.79 652.465  20
   1  10 -14 4717.86 711.484   7
  -1 -10  13 10580.9 2084.09  22
  -1 -10  13 9978.05 2024.67  21
  -1 -10  12-156.238 405.663  22
  -1 -10  12 450.757 346.618  21
  -1 -10  11 34392.9 3615.47  21
  -1 -10  11 29372.8 3309.07  22
  -1 -10  10 12081.1 2164.61  21
   1  10 -10 12350.5 1985.92  16
  -1 -10   9 8821.74 1822.48  21
   1  10  -9 8980.73 1703.74  16
  -1 -10   8 4147.56 1192.02  21
   1  10  -8 5580.53 1264.97  16
   1  10  -7-10.6206 333.612  16
  -1 -10   7 323.942 384.014  21
  -1 -10   6 52421.4 4253.32  21
   1  10  -6 49529.5 3605.68  16
   1  10  -5 3456.74 917.619  16
  -1 -10   5 3590.28 1167.29  21
   1  10  -4 1383.10 571.383  16
  -1 -10   4 1642.61 678.537  21
  -1 -10   3 45886.5 4002.32  21
  -1 -10   2 30045.6 3228.89  21
  -1 -10   1 28561.6 3183.70  21
  -1 -10   0 1089.13 618.595  21
   1  10   0 762.298 433.008  25
   1  10   1 4551.59 1053.20  25
  -1 -10  -1 3473.51 1140.56  21
   1  10   2 42.0091 288.677  25
  -1 -10  -2 797.389 722.401  21
   1  10   3 8781.68 1514.97  25
  -1 -10  -3 6219.43 1490.86  21
   1  10   4 15613.9 2084.68  25
   1  10   5 242.926 394.105  25
   1  10   6 12901.2 2024.54  25
   1  10   6 12087.5 1313.16  26
   1  10   7 3028.35 636.514  26
  -1 -10  -7 3280.07 538.233  17
  -1 -10  -8-115.409 192.884  17
   1  10   8-304.075 334.454  26
  -1 -10  -9 1751.18 437.479  17
   1  10   9 1279.86 550.759  26
   1  10  10 315.699 394.770  26
  -1 -10 -10 54.4255 201.701  17
   1  10  11 408.279 276.851  26
  -1 -10 -11 1042.34 367.024  17
   1  10  12 9138.36 1198.80  26
  -1 -10 -12 10585.0 1024.00  17
   1  10  13 5165.88 844.276  26
  -1 -10 -13 6104.54 766.175  17
   1  10  14 4077.18 746.461  26
  -1 -10 -14 4142.37 612.922  17
  -1 -10 -15 5635.90 658.961  17
  -1 -10 -16 103.950 179.962  17
  -1 -10 -17 3818.90 459.507  17
   1  11 -25 32.4530 73.7839  18
   1  11 -24 3862.94 415.920  18
   1  11 -23 268.246 174.186  18
   1  11 -22 6030.51 645.114  18
   1  11 -21 3146.32 517.484  18
   1  11 -20 1929.47 426.662  20
   1  11 -20 1542.55 398.329   7
   1  11 -20 1602.34 395.508   6
   1  11 -19 1136.62 348.259  20
   1  11 -19 777.618 332.366   6
   1  11 -19 983.620 332.539   7
   1  11 -18 5877.45 806.669   7
   1  11 -18 5928.03 794.368  20
   1  11 -17 60.1147 233.905  20
   1  11 -17 541.419 416.138   7
   1  11 -16 487.242 232.477  20
   1  11 -16 206.530 268.871   7
   1  11 -15 3473.27 617.619  20
   1  11 -15 3940.98 681.699   7
   1  11 -14 2053.07 526.669  20
   1  11 -14 2032.59 494.997   7
  -1 -11  13 7255.70 1835.29  21
   1  11 -13 8388.78 1145.29   4
   1  11 -13 6523.18 850.661  20
   1  11 -13 7254.56 866.440   7
  -1 -11  12 12429.4 2303.71  21
  -1 -11  12 12844.5 2346.01  22
   1  11 -12 11712.3 1091.18   7
  -1 -11  11 1175.00 872.929  22
  -1 -11  11 1704.82 841.005  21
  -1 -11  10 1051.87 696.247  21
  -1 -11   9 19579.2 2837.29  21
  -1 -11   8 2295.29 975.469  21
  -1 -11   7 2135.25 903.953  21
  -1 -11   6 705.981 623.882  21
   1  11  -6 1040.50 452.333  16
  -1 -11   5 30333.6 3452.57  21
   1  11  -5 23888.5 2660.74  16
   1  11  -4 7375.18 1474.09  16
  -1 -11   4 6699.66 1569.86  21
  -1 -11   3 8739.05 1848.07  21
   1  11  -3 8540.46 1610.45  16
  -1 -11   2 9315.58 1928.74  21
  -1 -11   1 6084.21 1592.77  21
  -1 -11   0 120170. 7065.12  21
  -1 -11  -1 4788.07 1394.60  21
   1  11   1 3862.88 1029.70  25
  -1 -11  -2 7461.87 1770.84  21
   1  11   2 6583.18 1373.22  25
   1  11   3 5582.19 1292.75  25
  -1 -11  -3 5154.26 1521.63  21
   1  11   4 29441.8 3010.77  25
   1  11   4 27781.7 2013.54  26
   1  11   5 1366.05 505.372  26
   1  11   6 1557.40 477.499  26
   1  11   7 12255.0 1420.36  26
   1  11   8 965.066 477.263  26
  -1 -11  -8 1335.74 373.810  17
   1  11   9 1635.44 574.790  26
  -1 -11  -9 1396.62 351.392  17
   1  11  10 70.4061 246.583  26
  -1 -11 -10 535.321 303.427  17
  -1 -11 -11 7135.16 816.819  17
   1  11  11 6281.58 1037.66  26
  -1 -11 -12 6680.55 767.493  17
   1  11  12 5622.68 917.699  26
   1  11  13 827.873 348.439  26
  -1 -11 -13 50.3216 170.749  17
   1  11  14 336.675 226.410  26
  -1 -11 -14 119.067 133.765  17
  -1 -11 -15 2907.58 438.403  17
  -1 -11 -16-40.5854 127.267  17
   1  12 -24 5011.78 444.871  18
   1  12 -23 506.252 178.338  18
   1  12 -22 1755.38 351.722  18
   1  12 -21 1786.35 347.775  20
   1  12 -21 2293.08 445.356   7
   1  12 -21 1936.55 422.895  18
   1  12 -20 289.098 233.228  20
   1  12 -20 315.949 266.636   7
   1  12 -19 1954.12 429.581  20
   1  12 -19 1021.65 335.767   7
   1  12 -18 1908.18 432.775   7
   1  12 -18 2442.32 537.855  20
   1  12 -17 787.515 389.983  20
   1  12 -17 962.302 404.405   7
   1  12 -16 9473.37 1048.97   7
   1  12 -16 8281.75 964.544  20
   1  12 -15 20655.3 1504.70  20
   1  12 -15 21780.3 1573.98   7
   1  12 -14 51.0757 175.100   7
   1  12 -14 187.038 280.312  20
   1  12 -13 35842.6 2000.60   7
   1  12 -13 34076.5 2256.86   4
   1  12 -12 3222.84 603.765   7
   1  12 -12 4300.69 882.587   4
   1  12 -11 9523.64 1063.07  13
   1  12 -11 8365.53 1116.69   4
  -1 -12  11 9146.67 2068.20  21
  -1 -12  10 425.957 532.927  21
  -1 -12   9 13038.3 2430.49  21
  -1 -12   8 303.653 411.511  21
  -1 -12   7 1462.50 868.667  21
  -1 -12   6 20897.5 3059.00  21
  -1 -12   5 1516.27 874.110  21
  -1 -12   4-160.555 541.979  21
  -1 -12   3 23415.8 3261.32  21
  -1 -12   2 2825.89 1129.89  21
  -1 -12   1 54712.1 5051.52  21
  -1 -12   0 24930.7 3386.22  21
  -1 -12  -1 3682.36 1310.06  21
   1  12   2 5001.05 804.057  13
   1  12   2 5116.37 1276.50  25
  -1 -12  -2 7277.27 1923.69  21
   1  12   2 5808.42 956.935  26
   1  12   3 121.123 241.900  13
   1  12   3-38.3923 233.196  26
   1  12   4 16.0094 262.904  26
   1  12   5 706.067 352.533  26
   1  12   6 442.587 309.613  26
   1  12   7 14268.2 1551.52  26
   1  12   8 2844.22 708.522  26
   1  12   9 204.896 280.745  26
  -1 -12 -10-24.6774 172.576  17
   1  12  10 612.803 401.982  26
  -1 -12 -11 245.701 176.949  17
   1  12  11 74.3421 206.611  26
  -1 -12 -12 1224.12 287.455  17
   1  12  12 2340.64 632.684  26
   1  12  13 719.140 320.023  26
  -1 -12 -13 897.712 259.494  17
  -1 -12 -14 1043.01 259.053  17
   1  12  14 877.750 252.016  26
  -1 -12 -15 198.499 136.601  17
   1  13 -24-70.2610 81.1233  18
   1  13 -23 44.4793 89.4910  18
   1  13 -22 8257.29 675.267  18
   1  13 -21 158.423 144.561  20
   1  13 -21 578.781 241.441   7
   1  13 -21 613.556 229.616  18
   1  13 -20 4432.47 617.983   7
   1  13 -20 3807.56 518.509  20
   1  13 -19 7488.57 801.320  20
   1  13 -19 9942.00 969.305   7
   1  13 -18 750.639 319.266   7
   1  13 -18 530.317 262.052  20
   1  13 -17 300.578 305.806  20
   1  13 -17 332.515 257.906   7
   1  13 -16 2096.20 520.217  20
   1  13 -16 2526.32 565.304   7
   1  13 -15 738.753 390.527   7
   1  13 -15 570.177 282.636  20
   1  13 -14 10227.0 1087.61   7
   1  13 -14 7902.01 935.472  20
   1  13 -13 444.643 224.699  20
   1  13 -13 544.710 298.320   7
   1  13 -13 1102.57 637.251   4
   1  13 -12 3792.52 694.185  13
   1  13 -12 4424.98 885.797   4
   1  13 -12 3781.92 655.296   7
   1  13 -11 4107.67 725.567  13
   1  13 -11 3438.27 716.285   4
   1  13 -10 1544.34 562.644   4
   1  13 -10 2153.87 571.636  13
   1  13  -9 1359.66 410.057   4
   1  13  -9 1793.90 494.877  13
   1  13  -8 1723.68 329.356   4
   1  13  -8 2196.71 538.821  13
   1  13  -7 2842.47 613.465  13
  -1 -13   7 2060.56 1032.88  21
  -1 -13   6-199.150 525.166  21
   1  13  -6 181.129 289.563  13
  -1 -13   5 48.6997 359.268  21
   1  13  -5 127.968 236.020  13
  -1 -13   4 22763.9 3368.54  21
   1  13  -4 22532.3 1732.15  13
   1  13  -3 4582.93 784.951  13
   1  13  -3 4698.75 860.468  26
   1  13  -3 5116.91 761.970   5
  -1 -13   3 5267.70 1632.19  21
  -1 -13   2 24067.8 3547.51  21
   1  13  -2 20286.9 1746.11  26
   1  13  -2 18304.1 1581.71  13
   1  13  -2 20529.0 1520.04   5
   1  13  -1 4513.32 808.449  13
   1  13  -1 4096.99 776.824  26
   1  13  -1 3365.99 610.461   5
   1  13   0 3589.74 732.025  13
   1  13   0 3978.42 856.850  26
   1  13   0 5167.15 801.879   5
   1  13   1 4065.11 779.085  26
   1  13   1 3743.14 686.592   5
   1  13   1 4035.30 763.002  13
   1  13   2 24479.2 1734.82   5
   1  13   2 20926.2 1679.26  13
   1  13   2 22900.3 1944.94  26
   1  13   3 37417.9 2553.41  26
   1  13   3 34873.2 2154.01  13
   1  13   4 38525.7 2567.46  26
   1  13   5-20.6422 327.399  26
   1  13   6 3600.27 818.044  26
   1  13   7 8227.14 1193.72  26
   1  13   8 195.233 456.971  26
   1  13   9 506.107 427.736  26
   1  13  10 1983.82 570.175  26
   1  13  11 1008.52 383.450  26
   1  13  12 899.030 402.929  26
   1  13  13 4498.77 664.901  26
   1  13  14 638.283 250.150  26
   1  13  14 1164.73 280.881   5
   1  14 -23 231.530 131.507  18
   1  14 -22 292.175 160.276  18
   1  14 -21 702.148 257.533   7
   1  14 -21 320.717 180.596  18
   1  14 -21 668.309 208.107  20
   1  14 -20 197.817 212.826   7
   1  14 -20 137.531 177.151  20
   1  14 -19 367.760 270.081  20
   1  14 -19 172.872 233.702   7
   1  14 -18 7921.23 882.904   7
   1  14 -18 7255.66 803.001  20
   1  14 -17 9230.85 978.551   7
   1  14 -17 8532.16 909.486  20
   1  14 -16 2301.94 549.007   7
   1  14 -16 1121.47 380.838  20
   1  14 -15-107.488 226.511  20
   1  14 -15 50.7715 177.698   7
   1  14 -14 689.082 320.701  20
   1  14 -14 872.890 366.953   7
   1  14 -13 876.962 468.810   4
   1  14 -13 587.104 293.909   7
   1  14 -13 148.287 262.371  20
   1  14 -12 363.334 240.010   7
   1  14 -12 1250.48 664.092   4
   1  14 -12 936.136 457.603  13
   1  14 -11 21356.6 1668.19  13
   1  14 -11 19265.7 1726.43   4
   1  14 -10 16063.6 1562.55   4
   1  14 -10 18776.3 1582.69  13
   1  14  -9 11187.4 1249.61   4
   1  14  -9 14790.8 1420.45  13
   1  14  -8 516.412 397.895  13
   1  14  -8-103.726 529.561   4
   1  14  -7 77.0954 227.016  13
   1  14  -6 1336.57 529.905  26
   1  14  -6 1130.40 458.486  13
   1  14  -5 1704.85 555.100   5
   1  14  -5 825.138 332.507  13
   1  14  -5 1296.50 540.585  26
   1  14  -4 737.613 421.298  13
   1  14  -4 737.450 249.245   5
   1  14  -4 781.600 395.210  26
   1  14  -3 41969.2 2258.98   5
   1  14  -3 41765.2 2482.25  13
   1  14  -3 40686.6 2586.27  26
   1  14  -2 8764.90 1039.04   5
   1  14  -2 8207.02 1094.70  13
   1  14  -2 8106.09 1155.64  26
   1  14  -1 8433.80 1213.02  26
   1  14  -1 8647.03 1025.06   5
   1  14  -1 9858.32 1280.05  13
   1  14   0 7518.98 1112.72  26
   1  14   0 7978.82 1018.36   5
   1  14   0 6613.44 976.341  13
   1  14   1 7815.04 1185.52  26
   1  14   1 8652.72 1063.36   5
   1  14   1 7371.69 1036.27  13
   1  14   2 4752.05 770.143   5
   1  14   2 5740.99 996.150  26
   1  14   2 4681.72 817.598  13
   1  14   3 3545.86 695.581   5
   1  14   3 4289.04 892.454  26
   1  14   3 2850.34 638.720  13
   1  14   4-46.1388 282.323  26
   1  14   4-326.280 354.562   5
   1  14   5 6663.13 1065.16  26
   1  14   6 3240.88 806.232  26
   1  14   7 1020.91 449.873  26
   1  14   8 3333.07 751.430  26
   1  14   9 7284.96 1064.69  26
   1  14  10 160.153 227.567  26
   1  14  11 2172.16 409.025   5
   1  14  11 3319.91 624.578  26
   1  14  12 499.685 279.655  26
   1  14  12 168.021 186.379   5
   1  14  13 13447.5 910.813   5
   1  14  13 11780.6 925.709  26
   1  15 -22 159.295 91.1015  18
   1  15 -21 2555.27 336.140  20
   1  15 -21 2369.61 354.952  18
   1  15 -21 2639.37 379.090   7
   1  15 -20 815.458 267.268  20
   1  15 -20 676.655 270.626   7
   1  15 -19 5383.75 622.643  20
   1  15 -19 5467.52 662.215   7
   1  15 -18 4782.84 607.119  20
   1  15 -18 5304.96 678.134   7
   1  15 -17 1236.94 373.882   7
   1  15 -17 1091.82 375.525  20
   1  15 -16 6433.70 805.671  20
   1  15 -16 6333.29 822.841   7
   1  15 -15 16777.6 1359.49   7
   1  15 -15 13537.4 1207.14  20
   1  15 -14 224.220 244.539   7
   1  15 -14 470.313 282.866  20
   1  15 -13 8091.22 970.059   7
   1  15 -13 7604.58 967.884  20
   1  15 -13 8636.84 1177.07   4
   1  15 -12 11143.9 1334.34   4
   1  15 -12 10953.2 1132.39   7
   1  15 -12 11499.2 1216.99  13
   1  15 -11 4526.94 750.390   7
   1  15 -11 3761.30 799.783   4
   1  15 -11 4819.19 817.786  13
   1  15 -10 14175.4 1467.78   4
   1  15 -10 15258.3 1460.71  13
   1  15  -9 875.930 417.997  13
   1  15  -9 723.803 318.031   4
   1  15  -8 4312.81 728.104   4
   1  15  -8 5113.74 887.272  13
   1  15  -7 7949.30 1100.34  13
   1  15  -6 1328.59 517.971  13
   1  15  -6 1441.29 569.272  26
   1  15  -5 4694.29 915.454  26
   1  15  -5 4056.27 805.978  13
   1  15  -4 160.171 392.219   5
   1  15  -4 329.870 310.498  13
   1  15  -4 616.962 466.935  26
   1  15  -3 648.541 398.470   5
   1  15  -3 149.320 263.640  13
   1  15  -3 66.4982 236.662  26
   1  15  -2 9346.82 1108.00   5
   1  15  -2 10395.3 1295.20  13
   1  15  -2 9780.80 1309.77  26
   1  15  -1 24735.8 1779.55   5
   1  15  -1 26038.5 2126.70  26
   1  15  -1 27076.8 2025.74  13
   1  15   0 23272.1 1731.26   5
   1  15   0 22764.9 1833.94  13
   1  15   0 23168.9 2017.82  26
   1  15   1 484.989 408.481  26
   1  15   1 220.238 223.294  13
   1  15   1 599.850 347.342   5
   1  15   2 2284.81 577.927  13
   1  15   2 2775.25 719.048  26
   1  15   2 2623.69 670.705   5
   1  15   3 1188.85 424.061   5
   1  15   3 1871.82 512.727  13
   1  15   3 1551.96 622.545  26
   1  15   4 891.680 379.790   5
   1  15   4 1228.04 491.287  26
   1  15   5 7703.60 1183.89  26
   1  15   5 7530.11 966.573   5
   1  15   6 140.052 254.492   5
   1  15   6 635.576 428.897  26
   1  15   7 26513.6 2043.36  26
   1  15   7 25681.2 1661.07   5
   1  15   8 2345.58 513.749   5
   1  15   8 2063.12 590.825  26
   1  15   9 187.803 248.134  26
   1  15   9 247.869 194.574   5
   1  15  10 122.625 161.723  26
   1  15  10 62.3441 170.846   5
   1  15  11 207.667 238.532  26
   1  15  11 193.420 181.905   5
   1  16 -21 186.318 135.043  18
   1  16 -21 146.851 120.441  20
   1  16 -20 863.291 241.839   7
   1  16 -20 966.177 242.749  20
   1  16 -19 593.393 269.880  20
   1  16 -19 45.4978 144.244   7
   1  16 -18-68.5279 173.290   7
   1  16 -18 563.233 256.118  20
   1  16 -17 2257.32 483.365  20
   1  16 -17 2784.68 534.900   7
   1  16 -16 1931.12 472.769  20
   1  16 -16 1503.43 424.630   7
   1  16 -15-99.5172 226.233   7
   1  16 -15 568.817 324.305  20
   1  16 -14 19585.2 1391.19  20
   1  16 -14 19830.0 1469.83   7
   1  16 -13 3526.08 627.792   7
   1  16 -13 3835.49 637.001  20
   1  16 -12 170.505 267.846  20
   1  16 -12 398.973 268.728   7
   1  16 -11 362.533 239.134   7
   1  16 -11 800.865 330.416  13
   1  16 -10 432.831 279.105  13
   1  16 -10 216.792 364.806   4
   1  16  -9 506.869 300.906  13
   1  16  -9 138.964 357.013   4
   1  16  -8 458.793 485.082   4
   1  16  -8-63.0201 269.641  13
   1  16  -7 4972.37 868.070  13
   1  16  -7 2373.50 515.538   4
   1  16  -6 671.024 267.771  26
   1  16  -6 1421.76 537.817  13
   1  16  -5 2.88939 220.656  13
   1  16  -5 42.3132 230.238  26
   1  16  -4 4690.60 937.182  26
   1  16  -4 4871.21 872.683  13
   1  16  -3 383.710 323.251   5
   1  16  -3 151.924 351.164  26
   1  16  -3 396.343 426.412  13
   1  16  -2 1260.08 479.333  13
   1  16  -2 1188.56 540.357  26
   1  16  -2 1973.03 544.455   5
   1  16  -1 1241.79 486.069   5
   1  16  -1 926.026 408.028  13
   1  16  -1 1550.99 574.400  26
   1  16   0 1259.95 479.013  13
   1  16   0 1406.82 487.880   5
   1  16   0 1733.89 595.446  26
   1  16   1-116.310 179.738  13
   1  16   1-24.1507 307.899  26
   1  16   1 255.741 370.791   5
   1  16   2 100.376 276.119  26
   1  16   2 219.620 345.889   5
   1  16   2 126.699 270.380  13
   1  16   3 511.688 338.485   5
   1  16   3 422.875 267.268  26
   1  16   4 38.4614 251.674  26
   1  16   4 269.515 219.691   5
   1  16   5 466.340 276.463   5
   1  16   5 481.626 396.854  26
   1  16   6 266.944 289.355  26
   1  16   6 1345.66 439.863   5
   1  16   7 4896.03 852.953  26
   1  16   7 2964.41 518.638   5
   1  16   8 325.015 204.467  26
   1  16   8 330.649 188.754   5
   1  16   9-47.1108 161.371   5
   1  16   9 471.647 269.235  26
   1  16  10 159.112 144.391  26
   1  16  10-28.8686 139.913   5
   1  17 -20 157.555 115.665  20
   1  17 -20-10.8056 125.050   7
   1  17 -20 381.509 159.558  18
   1  17 -19 286.640 163.254  20
   1  17 -19 229.690 150.059   7
   1  17 -18 1540.72 361.694   7
   1  17 -18 2563.56 439.252  20
   1  17 -17 1417.82 341.019   7
   1  17 -17 1105.00 311.331  20
   1  17 -16-309.394 216.890  20
   1  17 -16 16.8250 201.292   7
   1  17 -15 430.048 263.563  20
   1  17 -15-23.5423 204.970   7
   1  17 -14 307.288 268.144  20
   1  17 -14 338.308 262.983   7
   1  17 -13 6737.46 849.853   7
   1  17 -13 7334.23 862.542  20
   1  17 -12 4227.61 695.844   7
   1  17 -12 4293.48 686.150  20
   1  17 -11 6088.51 925.700   4
   1  17 -11 5843.60 812.398   7
   1  17 -10 9296.66 1011.48   7
   1  17 -10 10252.5 1190.41   4
   1  17 -10 10239.0 1159.90  13
   1  17  -9 6643.84 994.246   4
   1  17  -9 7371.85 1009.39  13
   1  17  -8 6911.33 1012.30  13
   1  17  -8 6007.13 898.118   4
   1  17  -7 22826.5 1808.13  13
   1  17  -7 19110.0 1604.61   4
   1  17  -6-87.1412 262.814  26
   1  17  -6-693.060 534.857   4
   1  17  -6 72.8747 297.954  13
   1  17  -5 5740.71 924.109  26
   1  17  -5 6760.91 1009.19  13
   1  17  -4 910.454 422.986  26
   1  17  -4 1145.88 470.963  13
   1  17  -3 784.320 396.446  13
   1  17  -3 805.615 438.848  26
   1  17  -2 1891.40 583.819  26
   1  17  -2 1705.43 578.613  13
   1  17  -1 5238.30 799.910   5
   1  17  -1 4773.48 820.759  13
   1  17  -1 5073.41 938.830  26
   1  17   0 846.887 393.491  13
   1  17   0 1070.94 488.058   5
   1  17   0 689.326 484.604  26
   1  17   1 4491.65 758.802  13
   1  17   1 5484.64 794.426   5
   1  17   1 6084.79 1018.21  26
   1  17   2 6849.28 876.242  13
   1  17   2 6381.60 1046.11  26
   1  17   2 5653.90 780.184   5
   1  17   3 947.228 405.702   5
   1  17   3 615.024 374.028  26
   1  17   4 269.313 192.719   5
   1  17   4 237.452 265.857  26
   1  17   5 713.725 244.293   5
   1  17   5 570.330 347.860  26
   1  17   6 6428.68 714.730   5
   1  17   6 6679.02 896.706  26
   1  17   7 2031.52 398.372   5
   1  17   7 2461.86 544.089  26
   1  17   8 106.151 198.145  26
   1  17   8 406.249 180.837   5
   1  18 -19 164.614 123.298  20
   1  18 -18 5680.02 528.769  20
   1  18 -18 5648.38 566.163   7
   1  18 -17-86.2692 131.981   7
   1  18 -17-107.533 155.727  20
   1  18 -16 5035.16 611.673   7
   1  18 -16 3419.79 524.715  20
   1  18 -15 759.703 314.915   7
   1  18 -15 266.922 256.669  20
   1  18 -14 9665.70 866.007  20
   1  18 -14 8951.32 877.143   7
   1  18 -13 10858.5 1006.03   7
   1  18 -13 11099.8 958.617  20
   1  18 -12 207.454 224.300   7
   1  18 -12 57.8450 204.650  20
   1  18 -11 2377.91 515.766   7
   1  18 -11 2812.79 502.073  20
   1  18 -10-18.3204 211.617  20
   1  18 -10-25.2419 207.615   7
   1  18  -9 3452.72 641.218  13
   1  18  -9 2449.79 487.576   7
   1  18  -8 347.086 304.044  13
   1  18  -8-44.2477 276.868   4
   1  18  -7 2036.59 562.834   4
   1  18  -7 1195.39 480.642  13
   1  18  -6 62.3900 279.257  26
   1  18  -6-84.1650 303.748  13
   1  18  -6-295.794 363.795   4
   1  18  -5-646.128 426.079   4
   1  18  -5 398.836 345.218  13
   1  18  -5-19.6756 279.219  26
   1  18  -4 3137.81 553.766   4
   1  18  -4 3884.93 763.487  26
   1  18  -4 4546.19 793.809  13
   1  18  -3 1208.70 422.301  26
   1  18  -3 1228.72 420.402  13
   1  18  -2-16.4379 264.490  26
   1  18  -2 215.866 209.329  13
   1  18  -1 3432.52 734.577  26
   1  18  -1 2199.60 547.037  13
   1  18   0 679.016 356.837  13
   1  18   0 666.373 431.331  26
   1  18   1 1483.99 525.229  26
   1  18   1 1504.82 425.148  13
   1  18   2 2471.73 623.527  26
   1  18   2 2935.09 517.634   5
   1  18   3 3753.54 547.915   5
   1  18   3 4025.17 723.229  26
   1  18   4 546.228 371.080  26
   1  18   4-58.2458 163.897   5
   1  18   5 696.088 260.933   5
   1  18   5 504.468 274.400  26
   1  18   6 1712.05 428.208  26
   1  19 -17 620.686 182.670   7
   1  19 -17 1119.17 243.804  20
   1  19 -16 198.338 162.703  20
   1  19 -16-307.959 189.001   7
   1  19 -15 3890.09 486.771  20
   1  19 -15 4160.22 538.332   7
   1  19 -14 3492.84 502.380  20
   1  19 -14 3626.27 522.292   7
   1  19 -13 1445.83 343.740  20
   1  19 -13 1331.94 339.420   7
   1  19 -12 556.718 263.323  20
   1  19 -12 613.274 269.663   7
   1  19 -11 341.084 183.015   7
   1  19 -11 2.58300 196.239  20
   1  19 -10 505.277 247.044  20
   1  19 -10 263.444 189.705   7
   1  19  -9 225.799 220.572  20
   1  19  -9 402.353 230.505   7
   1  19  -8 7939.66 839.119   7
   1  19  -7-83.5778 203.055   7
   1  19  -6 3282.87 531.004   7
   1  19  -6 4048.06 722.632  13
   1  19  -5 5579.46 809.622  13
   1  19  -5 5252.23 801.170  26
   1  19  -4 324.581 239.124  26
   1  19  -4 484.838 311.004  13
   1  19  -3 456.564 333.144  13
   1  19  -3 90.0708 302.960  26
   1  19  -2 118.841 209.425  26
   1  19  -2 664.320 356.886  13
   1  19  -1 3244.22 612.931  26
   1  19   0-254.414 273.878  26
   1  19   1 4919.46 739.340  26
   1  19   2-229.666 303.675  26
   1  19   3 2494.69 476.180  26
   1  19   4-273.108 180.061  26
   1  20 -15 989.099 224.955   7
   1  20 -15 1030.13 228.453  20
   1  20 -14 1264.41 270.645  20
   1  20 -14 1264.12 277.447   7
   1  20 -13 10.8914 137.919   7
   1  20 -13 404.502 195.520  20
   1  20 -12 64.2546 126.337  20
   1  20 -12-57.1043 143.970   7
   1  20 -11 381.508 215.214  20
   1  20 -11 1009.54 280.029   7
   1  20 -10-105.390 161.152  20
   1  20 -10 223.791 178.218   7
   1  20  -9 376.813 220.465  20
   1  20  -9 362.602 227.234   7
   1  20  -8 513.188 173.436  20
   1  20  -8 1345.00 320.616   7
   1  20  -7 1909.79 378.950  20
   1  20  -7 2420.56 410.166   7
   1  20  -6 3631.14 496.200  20
   1  20  -6 3187.88 477.193   7
   1  20  -5 2121.70 381.677   7
   1  20  -5 2351.79 383.905  20
   1  20  -4 4571.17 513.651  20
   1  20  -4 4979.10 545.453   7
   1  20  -3 1707.29 379.153  26
   1  20  -3 1477.14 292.061  20
   1  20  -2 1211.75 355.273  26
   1  20  -1 374.262 210.671  26
   1  20   0 89.2291 167.670  26
   1  21 -10 192.560 154.123   7
   1  21  -9 1011.93 233.746   7
  -2  21   0 117.030 119.404  13
  -2  21  -1 394.042 224.273  13
  -2  21  -2 377.257 215.765  13
  -2  21  -3 4099.34 576.373  13
  -2  21  -4 908.347 311.366  13
  -2  21  -5 2762.79 482.901  13
  -2  21  -6 525.329 228.776  13
  -2  21  -7 1155.43 350.357  13
  -2  21  -8 486.122 230.096  13
  -2  21  -8 389.736 181.602   7
  -2  21  -9 4439.08 545.764   7
  -2  21  -9 5356.69 612.753  13
  -2  21 -10 1814.47 308.870  20
  -2  21 -10 1665.03 317.975   7
  -2  21 -11 3930.79 415.187  20
  -2  21 -11 4674.92 510.487   7
  -2  21 -12 659.652 194.805  20
  -2  21 -12 497.337 184.897   7
  -2  21 -13 2594.49 350.365   7
  -2  20   2 1022.05 264.730  26
  -2  20   2 1316.72 323.088  13
  -2  20   1 2079.60 400.621  13
  -2  20   0 291.153 230.242  13
  -2  20  -1 834.953 313.394  13
  -2  20  -2-31.4238 145.283  13
  -2  20  -3 202.298 218.110  13
  -2  20  -4 414.186 290.292  13
  -2  20  -5 751.829 323.283  13
  -2  20  -6 2693.13 593.243  13
  -2  20  -7 938.331 349.482  13
  -2  20  -8 2162.58 484.646  13
  -2  20  -8 1722.75 354.906  20
  -2  20  -9 8887.28 765.224  20
  -2  20  -9 10071.9 964.205  13
  -2  20 -10-29.9612 210.759   7
  -2  20 -10 409.546 215.684  20
  -2  20 -10 671.935 304.091  13
  -2  20 -11 4307.39 551.671   7
  -2  20 -11 4140.87 536.024  20
  -2  20 -12 672.410 243.230  20
  -2  20 -12 47.3044 150.621   7
  -2  20 -13 601.284 235.526  20
  -2  20 -13 50.5411 168.315   7
  -2  20 -14 205.504 136.456   7
  -2  20 -14 908.059 251.357  20
  -2  20 -15 1623.44 300.476  20
  -2  20 -15 1414.81 270.129   7
  -2  20 -16 918.790 216.079  20
  -2  19   6 39.7240 145.715  26
  -2  19   5 1997.40 438.784  26
  -2  19   4 1548.10 404.723  26
  -2  19   3 196.925 183.252  26
  -2  19   3 231.152 201.371  13
  -2  19   2 1539.32 384.690  13
  -2  19   2 1372.85 430.788  26
  -2  19   1 1204.09 408.177  26
  -2  19   1 919.196 366.260  13
  -2  19   0-158.161 226.396  13
  -2  19   0-51.6163 163.742  26
  -2  19  -1 167.370 215.252  13
  -2  19  -2 4180.25 739.134  13
  -2  19  -3 1384.93 496.748  13
  -2  19  -4 417.810 328.437  13
  -2  19  -5 3883.32 721.794  13
  -2  19  -6 1835.61 360.127  20
  -2  19  -6 2101.59 539.996  13
  -2  19  -7 1771.27 393.987  20
  -2  19  -7 1293.43 390.072  13
  -2  19  -8 143.722 191.975  13
  -2  19  -8 456.306 244.798  20
  -2  19  -9 2366.60 569.369  13
  -2  19  -9 1958.15 424.070  20
  -2  19 -10 2397.58 503.610  13
  -2  19 -10 2538.20 495.401  20
  -2  19 -11 1127.71 314.431   7
  -2  19 -11 1240.24 359.454  13
  -2  19 -11 1106.95 353.184  20
  -2  19 -12 8592.92 792.678  20
  -2  19 -12 8130.01 827.873   7
  -2  19 -13 260.179 222.259  20
  -2  19 -13 435.833 228.382   7
  -2  19 -14 6304.59 682.773  20
  -2  19 -14 6376.29 676.842   7
  -2  19 -15 437.137 249.866  20
  -2  19 -15 23.5219 166.711   7
  -2  19 -16 3177.71 434.919  20
  -2  19 -16 2872.06 391.337   7
  -2  19 -17 108.600 134.076  20
  -2  19 -18 201.055 114.310  20
  -2  18   9 41.6826 113.969  26
  -2  18   8 1091.06 343.712  26
  -2  18   7 6554.62 825.040  26
  -2  18   6 32.9395 173.313  26
  -2  18   5 342.049 276.827  26
  -2  18   4 631.948 367.337  26
  -2  18   4 495.662 264.553  13
  -2  18   3 1411.85 433.565  26
  -2  18   3 1138.67 363.688  13
  -2  18   2 14162.9 1311.16  13
  -2  18   2 15295.4 1415.45  26
  -2  18   1 4930.90 790.697  13
  -2  18   1 5269.94 870.202  26
  -2  18   0 5256.56 866.187  13
  -2  18   0 5944.24 903.700  26
  -2  18  -1 160.630 276.315  26
  -2  18  -1-115.166 264.343  13
  -2  18  -2 2087.39 576.038  13
  -2  18  -3 580.098 350.854  13
  -2  18  -4 243.977 349.934  13
  -2  18  -5 74.9683 193.286  20
  -2  18  -5 685.986 386.161  13
  -2  18  -6 1878.44 445.624  20
  -2  18  -6 2698.94 617.257  13
  -2  18  -7 39.7191 193.890  13
  -2  18  -7 827.244 345.463  20
  -2  18  -8 6492.12 915.649  13
  -2  18  -8 5571.46 747.588  20
  -2  18  -9 86.0695 205.475  20
  -2  18  -9 53.5517 227.869  13
  -2  18 -10 1912.04 481.622  13
  -2  18 -10 2335.46 502.366  20
  -2  18 -11 1014.91 365.606  20
  -2  18 -11 247.433 227.159  13
  -2  18 -12 3729.34 613.375  20
  -2  18 -12 3122.46 533.889   7
  -2  18 -13 601.062 272.466  20
  -2  18 -13 513.153 224.846   7
  -2  18 -14 3513.74 535.675  20
  -2  18 -14 2950.99 503.176   7
  -2  18 -15 8343.34 789.994   7
  -2  18 -15 8873.45 826.789  20
  -2  18 -16 1716.66 398.126  20
  -2  18 -16 1198.58 298.824   7
  -2  18 -17 134.635 124.297   7
  -2  18 -17 502.989 243.645  20
  -2  18 -18-176.559 157.082  20
  -2  18 -19-72.6508 114.044  20
  -2  17  10 417.405 222.052  26
  -2  17   9 4544.86 671.883  26
  -2  17   8 4346.67 683.424  26
  -2  17   7 13680.0 1298.74  26
  -2  17   6-39.5085 221.165  26
  -2  17   5 1792.82 525.539  26
  -2  17   4 283.615 212.685  13
  -2  17   4 554.476 346.874  26
  -2  17   3 2389.05 571.250  13
  -2  17   3 3304.51 731.913  26
  -2  17   2 1525.04 440.463  13
  -2  17   2 1866.49 519.388  26
  -2  17   1 16187.8 1545.20  26
  -2  17   1 16078.0 1527.72  13
  -2  17   0 395.704 372.206  26
  -2  17   0-309.796 275.438  13
  -2  17  -1 10554.7 1240.37  26
  -2  17  -1 11335.8 1317.29  13
  -2  17  -2-89.8242 332.777  13
  -2  17  -3 14262.4 1489.66  13
  -2  17  -4 1828.69 516.467  13
  -2  17  -5 248.593 334.735  13
  -2  17  -6 6101.56 850.209  20
  -2  17  -6 5606.78 900.990  13
  -2  17  -7-0.44888 244.620  13
  -2  17  -7 43.2002 259.671  20
  -2  17  -8 27410.0 1942.67  13
  -2  17  -8 26761.4 1675.35  20
  -2  17  -9 2406.74 561.393  13
  -2  17  -9 1649.93 464.143  20
  -2  17 -10 1341.91 429.020  13
  -2  17 -10 1590.48 459.135  20
  -2  17 -11 878.827 347.406  20
  -2  17 -11 1057.47 376.484  13
  -2  17 -12 2590.02 532.173  20
  -2  17 -13 6946.78 827.542   7
  -2  17 -13 7005.18 835.216  20
  -2  17 -14 395.265 323.010  20
  -2  17 -14-78.2797 224.565   7
  -2  17 -15 2109.94 433.931   7
  -2  17 -15 3269.08 561.008  20
  -2  17 -16 419.626 182.791   7
  -2  17 -16 293.700 305.388  20
  -2  17 -17 1479.19 348.706   7
  -2  17 -17 1774.54 384.695  20
  -2  17 -18 13051.6 908.812  20
  -2  17 -19 781.719 237.492  20
  -2  17 -20 3552.55 394.460  20
  -2  16  12 1063.02 288.804  26
  -2  16  11 2282.91 473.502  26
  -2  16  10-267.850 258.942  26
  -2  16   9 1247.17 410.428  26
  -2  16   8 341.557 316.418  26
  -2  16   7 479.258 377.996  26
  -2  16   6 1631.63 527.990  26
  -2  16   5 8559.80 1149.33  26
  -2  16   5 7311.89 953.988  13
  -2  16   4 1152.94 379.549  13
  -2  16   4 1070.34 443.974  26
  -2  16   3 1848.51 591.965  26
  -2  16   3 1437.94 491.950  13
  -2  16   2 2480.90 645.368  13
  -2  16   2 2041.66 615.337  26
  -2  16   1 355.245 362.762  13
  -2  16   1 285.317 284.660  26
  -2  16   0 239.491 204.158  26
  -2  16   0 910.051 433.396  13
  -2  16  -1 19778.4 1722.66  26
  -2  16  -1 19308.7 1722.53  13
  -2  16  -2 677.623 344.101  13
  -2  16  -2 1188.30 479.420  19
  -2  16  -3 66.1959 214.323  13
  -2  16  -4 5073.43 873.963  13
  -2  16  -5 1349.61 455.107  13
  -2  16  -6 608.131 325.281  13
  -2  16  -7 46214.3 2567.28  13
  -2  16  -8 3562.85 644.162  20
  -2  16  -8 3495.85 685.483  13
  -2  16  -9 3768.36 673.801  20
  -2  16  -9 4637.71 786.043  13
  -2  16 -10 272.807 300.484  20
  -2  16 -10 148.912 223.594  13
  -2  16 -11 653.217 309.566  13
  -2  16 -11 692.263 323.499  20
  -2  16 -12 5417.27 802.442  20
  -2  16 -13 6657.19 829.544   7
  -2  16 -13 7711.86 937.609  20
  -2  16 -14 470.342 224.500   7
  -2  16 -14 771.880 332.792  20
  -2  16 -15 46.1990 250.217  20
  -2  16 -15 252.747 218.396   7
  -2  16 -16 1076.93 330.034   7
  -2  16 -16 1188.49 433.332  20
  -2  16 -17 673.378 304.754  20
  -2  16 -18 136.396 197.255  20
  -2  16 -19 286.858 152.604  20
  -2  16 -20 640.531 182.303  20
  -2  16 -21-173.604 126.629  20
  -2  15  13 196.371 145.464  26
  -2  15  12-172.177 199.177  26
  -2  15  11 5935.72 849.432  26
  -2  15  10 7079.73 978.385  26
  -2  15   9-16.6431 205.417  26
  -2  15   8 258.026 301.967  26
  -2  15   7 2778.42 696.294  26
  -2  15   6 363.889 327.474  26
  -2  15   5 2366.34 654.084  26
  -2  15   5 2110.85 505.551  13
  -2  15   4 10290.4 1199.64  13
  -2  15   4 12234.8 1424.33  26
  -2  15   3 14601.3 1510.57  26
  -2  15   3 12426.8 1360.46  13
  -2  15   2 15133.9 1507.55  13
  -2  15   2 18024.7 1678.40  26
  -2  15   1 23563.8 1885.59  13
  -2  15   1 24708.2 1931.81  26
  -2  15   0 9180.67 1170.67  26
  -2  15   0 7411.31 1083.85  13
  -2  15  -1 9973.17 1194.68  26
  -2  15  -1 11052.1 1300.39  13
  -2  15  -2 98.7472 202.652  13
  -2  15  -3 6221.46 897.183  19
  -2  15  -3 6392.92 1011.41  13
  -2  15  -4 874.898 400.154  19
  -2  15  -4 1312.28 422.692  13
  -2  15  -5 1103.00 344.036  19
  -2  15  -5 1810.10 531.772  13
  -2  15  -6-4.90495 259.874  13
  -2  15  -6 114.724 206.986  19
  -2  15  -7 4513.73 763.044  19
  -2  15  -7 5949.83 913.666  13
  -2  15  -8 40.4528 210.747  19
  -2  15  -8 753.975 378.616  20
  -2  15  -8 754.949 307.595  13
  -2  15  -9-0.73589 301.043  20
  -2  15  -9-221.897 288.972  19
  -2  15  -9 483.456 252.303  13
  -2  15 -10 687.665 309.005  13
  -2  15 -10 399.100 228.421  20
  -2  15 -11 18210.1 1432.09  20
  -2  15 -12 4212.39 737.522  20
  -2  15 -13 9067.42 1019.66  20
  -2  15 -13 9030.73 985.015   7
  -2  15 -14 834.140 401.475  20
  -2  15 -14-96.4678 242.858   7
  -2  15 -15 3145.92 584.106  20
  -2  15 -15 1984.74 466.269   7
  -2  15 -16 20125.5 1335.49   7
  -2  15 -16 17506.9 1314.30  20
  -2  15 -17 2570.04 563.033  20
  -2  15 -18 2128.51 458.396  20
  -2  15 -19 333.727 245.865  20
  -2  15 -20 490.421 188.567  20
  -2  15 -21 7.40873 114.392  20
  -2  15 -22 399.954 135.445  20
  -2  14  15 40.1633 132.466  26
  -2  14  14 1774.87 401.563  26
  -2  14  13 1228.17 371.278  26
  -2  14  12 6432.95 906.170  26
  -2  14  11 2398.13 609.750  26
  -2  14  10 5.73076 239.391  26
  -2  14   9 28865.1 2147.11  26
  -2  14   8 7631.22 1165.61  26
  -2  14   7 9376.97 1238.33  26
  -2  14   6 3481.29 792.532  26
  -2  14   5 3637.79 797.451  26
  -2  14   5 3667.19 755.482  13
  -2  14   4 1262.07 508.292  26
  -2  14   4 798.927 380.088  13
  -2  14   3 6359.05 947.924  13
  -2  14   3 6123.26 1000.72  26
  -2  14   2 3109.85 714.369  26
  -2  14   2 2898.04 675.554  13
  -2  14   1-66.5870 238.200  26
  -2  14   1 98.5207 282.428  13
  -2  14   0 23008.9 1804.26  26
  -2  14   0 22346.3 1792.47  13
  -2  14  -1 13247.0 1323.98  26
  -2  14  -1 14982.4 1458.49  13
  -2  14  -2 91.5867 236.070  13
  -2  14  -3 2046.76 552.294  13
  -2  14  -4 696.389 337.140  13
  -2  14  -4 255.975 308.000  19
  -2  14  -5 8677.18 1056.22  13
  -2  14  -5 9382.88 1067.44  19
  -2  14  -6 7085.61 913.701  19
  -2  14  -6 9042.47 1092.24  13
  -2  14  -7 24554.9 1738.03  19
  -2  14  -7 27727.2 1880.88  13
  -2  14  -8 25682.9 1797.57  13
  -2  14  -8 24668.7 1722.98  19
  -2  14  -9 3010.66 612.537  13
  -2  14  -9 1895.08 510.544  20
  -2  14  -9 3019.48 620.067  19
  -2  14 -10 44830.5 2278.01  20
  -2  14 -10 45202.9 2309.46  13
  -2  14 -10 46161.6 2371.39  19
  -2  14 -11-90.1840 218.468  20
  -2  14 -11 33.6520 177.115  19
  -2  14 -12 17304.5 1440.13  19
  -2  14 -12 14107.4 1309.87  20
  -2  14 -13 9421.94 1077.71  19
  -2  14 -13 8840.18 960.144   7
  -2  14 -13 8898.90 1007.27  20
  -2  14 -14 2273.24 480.048   7
  -2  14 -14 3641.99 672.486  19
  -2  14 -14 2571.28 603.079  20
  -2  14 -14 2991.91 632.198   8
  -2  14 -15 3389.36 623.883  19
  -2  14 -15 1765.72 514.303  20
  -2  14 -15 2009.86 473.882   7
  -2  14 -15 2174.86 556.900   8
  -2  14 -16 4646.49 707.174  20
  -2  14 -16 8637.77 1009.99   8
  -2  14 -17 435.742 307.446  20
  -2  14 -18 737.932 350.532  20
  -2  14 -18 968.558 291.776  18
  -2  14 -19 2525.73 479.634  20
  -2  14 -19 3226.58 457.026  18
  -2  14 -20 263.311 174.625  18
  -2  14 -20 448.954 201.435  20
  -2  14 -21 1809.70 304.943  20
  -2  14 -22 123.653 106.784  20
  -2  13  16 365.540 161.303  26
  -2  13  15 209.536 139.975  26
  -2  13  14 1240.25 392.374  26
  -2  13  13 1607.92 470.617  26
  -2  13  12 38.3199 221.921  26
  -2  13  11 5437.60 941.511  26
  -2  13  10-235.945 271.579  26
  -2  13   9 3677.78 778.810  26
  -2  13   8 4507.86 879.063  26
  -2  13   7-147.628 308.542  26
  -2  13   6 6881.51 1063.30  26
  -2  13   5 13439.9 1414.02  26
  -2  13   5 10864.7 1208.27  13
  -2  13   4 2899.10 623.954  13
  -2  13   4 3338.30 724.697  26
  -2  13   3 6352.37 947.798  13
  -2  13   3 8491.45 1088.84  26
  -2  13   2 11063.9 1227.48  13
  -2  13   2 13018.3 1331.96  26
  -2  13   1 5715.55 921.549  13
   2 -13  -1 4265.71 1535.65  21
   2 -13   0 9407.41 2177.97  21
   2 -13   1 6156.65 1738.83  21
   2 -13   2 5907.43 1741.29  21
   2 -13   3-281.414 609.833  21
  -2  13  -3 451.027 636.186  16
  -2  13  -4 1909.30 881.883  16
   2 -13   4 2013.09 1030.20  21
  -2  13  -5 1331.89 805.286  16
   2 -13   5 1586.99 902.843  21
  -2  13  -6 1261.41 706.968  16
   2 -13   6 2509.00 1167.06  21
  -2  13  -7 213.340 339.686  16
   2 -13   7 668.632 426.352  21
   2 -13   8 1214.32 655.182  21
  -2  13  -8 811.215 811.366  16
   2 -13   9 12936.2 2390.87  21
  -2  13  -9 9063.63 2114.67  16
  -2  13  -9 11924.8 1197.40  19
  -2  13  -9 11750.2 1104.70  20
  -2  13 -10 2936.77 572.850  20
  -2  13 -10 3696.09 674.542  19
  -2  13 -11 10640.3 1093.53  20
  -2  13 -11 12617.6 1228.74  19
  -2  13 -12 8586.75 1036.67   8
  -2  13 -12 7699.77 973.807  19
  -2  13 -12 7126.80 916.971  20
  -2  13 -13 22112.1 1510.34   7
  -2  13 -13 21745.4 1583.20  20
  -2  13 -13 25111.4 1740.20  19
  -2  13 -14 2628.27 530.607   7
  -2  13 -14 3602.77 693.273   8
  -2  13 -14 3885.61 713.300  19
  -2  13 -14 2915.53 607.291  20
  -2  13 -15-218.511 262.989   7
  -2  13 -15 363.697 331.327   8
  -2  13 -15 218.701 248.752  19
  -2  13 -15 534.586 415.147  20
  -2  13 -16 19450.2 1562.22   8
  -2  13 -16 14890.6 1301.77  20
  -2  13 -17 366.434 365.020  20
  -2  13 -17 328.162 322.897   8
  -2  13 -18 1341.89 425.619  20
  -2  13 -18 1080.62 317.244  18
  -2  13 -19 971.261 327.329  20
  -2  13 -19 1170.83 310.287  18
  -2  13 -20-222.777 192.156  20
  -2  13 -20-110.313 167.516  18
  -2  13 -21-221.158 203.297  20
  -2  13 -21-91.5705 102.628  18
  -2  13 -22 138.913 112.410  18
  -2  13 -22 522.740 189.554  20
  -2  13 -23 17.8469 79.0777  20
  -2  12  17 452.541 227.965  26
  -2  12  16 8039.27 841.722  26
  -2  12  15 4594.04 708.530  26
  -2  12  14 4573.32 763.056  26
  -2  12  13 10041.7 1189.79  26
  -2  12  12 8155.47 1117.99  26
  -2  12  11 7438.83 1083.10  26
  -2  12  10 3570.92 786.900  26
  -2  12   9 16433.2 1644.91  26
  -2  12   8 11070.5 1329.99  26
  -2  12   7 4457.29 833.328  26
  -2  12   6 102.740 313.875  26
   2 -12  -5 497.126 452.867  21
  -2  12   5 1031.68 518.229  26
  -2  12   5 1032.58 405.878  13
  -2  12   4 891.726 383.089  26
   2 -12  -4 380.365 286.019  21
   2 -12  -3 36554.2 4253.69  21
   2 -12  -2 25074.8 3444.40  21
   2 -12  -2 21886.3 3016.70   1
   2 -12  -1 803.121 809.049  21
   2 -12  -1 417.187 412.883   1
   2 -12   0 1297.57 912.582  21
   2 -12   1-375.268 721.431  21
   2 -12   2 156.352 471.505  21
  -2  12  -3 2491.31 1087.08  16
   2 -12   3 1453.72 780.594  21
  -2  12  -4 19855.8 2782.91  16
   2 -12   4 21155.5 2974.04  21
  -2  12  -5 21068.9 2867.09  16
   2 -12   5 24920.2 3199.77  21
   2 -12   6 1214.16 749.611  21
  -2  12  -6 173.992 462.680  16
  -2  12  -7 6398.48 1663.99  16
   2 -12   7 6662.58 1656.62  21
  -2  12  -8 486.828 516.466  16
   2 -12   8 319.778 252.389  21
  -2  12  -9 169.915 412.525  16
   2 -12   9 58.3490 320.039  21
  -2  12 -10 628.722 788.656  16
  -2  12 -11 1108.16 428.630   8
  -2  12 -11 1003.92 327.707  20
  -2  12 -11 736.835 858.533  16
  -2  12 -11 1128.36 410.109  19
  -2  12 -12 2528.60 544.413   8
  -2  12 -12 3186.86 624.092  19
  -2  12 -12 2629.39 556.759  20
  -2  12 -13 4203.01 746.322  20
  -2  12 -13 5638.55 855.585   8
  -2  12 -13 3660.46 617.583   7
  -2  12 -13 5261.09 824.841  19
  -2  12 -14 3074.08 636.324  19
  -2  12 -14 2183.25 531.689  20
  -2  12 -14 2396.86 553.038   8
  -2  12 -15 33219.1 2019.13  19
  -2  12 -15 34251.6 2115.51   8
  -2  12 -16 4468.44 742.990  20
  -2  12 -16 6700.71 977.839   8
  -2  12 -17 1296.13 454.165  20
  -2  12 -17 2926.96 654.433   8
  -2  12 -18 2299.97 468.999  18
  -2  12 -18 2413.73 519.319  20
  -2  12 -19 5126.59 671.243  20
  -2  12 -19 4611.46 589.508  18
  -2  12 -20 1464.25 363.346  20
  -2  12 -20 2061.13 377.926  18
  -2  12 -21 5298.94 580.076  20
  -2  12 -21 5844.30 582.688  18
  -2  12 -22 247.173 150.709  18
  -2  12 -22 119.303 109.193  20
  -2  12 -23 414.414 133.389  18
  -2  12 -23 610.698 156.334  20
  -2  11  17 121.069 144.979  26
   2 -11 -16 1286.76 286.719  17
  -2  11  16 944.843 341.792  26
   2 -11 -15 6952.69 693.255  17
  -2  11  15 6821.06 919.396  26
  -2  11  14 398.684 341.582  26
   2 -11 -14-234.418 178.473  17
  -2  11  13 521.919 389.781  26
  -2  11  12 256.026 293.852  26
  -2  11  11 889.483 492.122  26
  -2  11  10 2158.82 615.151  26
  -2  11   9 18505.5 1701.31  26
  -2  11   8 85.7506 232.251  26
  -2  11   7 31296.3 2115.56  26
  -2  11   6 11323.2 1244.65  26
   2 -11  -6 10706.6 2280.08   1
   2 -11  -5 640.144 642.995   1
   2 -11  -4 7139.14 1755.98   1
   2 -11  -3 54020.2 4636.21   1
   2 -11  -2 773.291 501.163   1
   2 -11  -1 11574.6 2013.43   1
   2 -11   0 10082.7 1977.21  21
   2 -11   0 9708.85 1786.38   1
   2 -11   1 6613.10 1575.40  21
   2 -11   1 5722.12 1382.37   1
   2 -11   2 3341.51 1086.84  21
   2 -11   2 2568.72 809.217   1
   2 -11   3-118.525 326.919   1
   2 -11   3 10.5686 426.429  21
  -2  11  -4 3017.90 1068.56  16
   2 -11   4 2337.27 931.166  21
   2 -11   5 20860.1 2712.32  21
  -2  11  -5 18717.8 2553.49  16
  -2  11  -6 2806.56 1081.29  16
   2 -11   6 2267.17 914.271  21
   2 -11   7 25206.5 2969.82  21
  -2  11  -7 24389.6 3048.20  16
   2 -11   8 6700.02 1558.28  21
  -2  11  -8 7979.00 1804.86  16
  -2  11  -9 1148.69 569.624  16
  -2  11  -9 852.419 464.402  14
   2 -11   9 2095.97 931.111  21
  -2  11 -10 7977.75 1489.45  14
  -2  11 -10 6782.01 1719.40  16
  -2  11 -11 11325.8 2289.67  16
  -2  11 -11 15245.8 2220.57  14
  -2  11 -12 17269.7 2485.96  14
  -2  11 -12 16476.9 1295.54  20
  -2  11 -12 16673.7 2821.95  16
  -2  11 -13 16656.1 1449.00   8
  -2  11 -13 16226.3 1340.58  20
  -2  11 -13 17744.2 1449.65  19
  -2  11 -14 240.762 255.443   8
  -2  11 -14 182.111 208.542  19
  -2  11 -15 19362.2 1461.76  20
  -2  11 -15 22386.3 1655.80  19
  -2  11 -15 20579.5 1657.14   8
  -2  11 -16 3117.63 642.557   8
  -2  11 -16 2113.62 537.207  20
  -2  11 -17 443.171 348.814   8
  -2  11 -17 845.427 404.229  20
  -2  11 -18 194.224 247.425  20
  -2  11 -18 212.516 241.176  18
  -2  11 -19 410.296 229.588  18
  -2  11 -19-122.830 190.406  20
  -2  11 -20 164.955 173.037  20
  -2  11 -20 220.116 215.171  18
  -2  11 -21-411.134 208.506  20
  -2  11 -21 96.0753 132.358  18
  -2  11 -22 1130.80 256.631  20
  -2  11 -22 450.323 144.150  18
  -2  11 -23 939.474 191.997  20
  -2  11 -23 836.594 187.632  18
   2 -10 -18 863.995 230.272  17
  -2  10  18 921.782 255.438  26
   2 -10 -17 1118.74 296.836  17
  -2  10  17 856.245 274.828  26
  -2  10  16 41.9814 212.529  26
   2 -10 -16 8.34568 139.164  17
   2 -10 -15 218.579 194.660  17
  -2  10  15 615.219 353.712  26
  -2  10  14 187.772 259.306  26
   2 -10 -14-39.0749 144.460  17
   2 -10 -13 23343.6 1492.50  17
  -2  10  13 24388.8 1932.41  26
   2 -10 -12 14553.2 1170.83  17
  -2  10  12 15606.3 1588.11  26
  -2  10  11 14252.1 1478.04  26
  -2  10  10 294.642 365.622  26
  -2  10   9 4109.47 757.997  26
  -2  10   8 12115.0 1288.18  26
   2 -10  -8 11728.4 2367.70   1
   2 -10  -7 15429.2 2657.87   1
   2 -10  -6-80.3287 361.286   1
   2 -10  -5 19429.0 2794.90   1
   2 -10  -4 172.160 547.596   1
   2 -10  -3 2087.18 846.825   1
   2 -10  -2 49.3000 367.549   1
   2 -10  -1 18774.2 2388.69   1
   2 -10   0 32007.4 3009.17   1
   2 -10   1 5649.04 1221.75   1
   2 -10   2 57087.2 3705.74   1
   2 -10   2 54898.9 4190.69  21
   2 -10   3 21177.0 2143.04   1
   2 -10   3 22654.4 2654.96  21
   2 -10   4 193.553 330.110  21
  -2  10  -4-12.4988 337.053  16
   2 -10   4 530.152 387.824   1
  -2  10  -5 143.703 314.692  16
   2 -10   5 309.402 403.409  21
  -2  10  -6 38.7618 355.065  16
  -2  10  -6 146.063 240.818  14
   2 -10   6 504.804 473.999  21
  -2  10  -7 15360.5 1756.95  14
  -2  10  -7 13292.9 2126.42  16
   2 -10   7 14931.8 2109.14  21
  -2  10  -8 31123.1 2693.05  14
  -2  10  -8 26058.6 3048.46  16
   2 -10   8 28215.3 2924.45  21
  -2  10  -9 15274.3 1989.37  14
   2 -10   9 14710.0 2118.60  21
  -2  10  -9 16920.4 2555.50  16
  -2  10 -10 6225.12 1613.01  16
  -2  10 -10 6655.47 1378.79  14
  -2  10 -11 551.961 334.182  16
  -2  10 -11-54.4993 355.532  14
  -2  10 -12 1218.14 785.901  16
   2 -10  12 2313.16 992.487  22
  -2  10 -12 1911.11 862.356  14
  -2  10 -13 383.011 338.386   8
  -2  10 -13 325.369 263.459  20
   2 -10  13 500.263 310.687  22
  -2  10 -13-71.8257 370.084  14
  -2  10 -14 7794.38 957.508  20
  -2  10 -14 7599.30 972.051   8
  -2  10 -14 7413.82 945.826  19
  -2  10 -15 1000.72 434.000  20
  -2  10 -15 944.884 434.803  19
  -2  10 -15 775.460 353.071   8
  -2  10 -16 3733.71 661.003  20
  -2  10 -16 4834.91 835.429   8
  -2  10 -17 6402.29 811.197  20
  -2  10 -17 5258.71 873.752   8
  -2  10 -18 3812.42 604.705  20
  -2  10 -18 3945.53 612.657  18
  -2  10 -19 397.285 272.766  20
  -2  10 -19 855.731 308.524  18
  -2  10 -20 3757.02 529.081  20
  -2  10 -20 3681.19 543.024  18
  -2  10 -21 984.580 268.213  18
  -2  10 -21 739.408 292.877  20
  -2  10 -22 2686.77 390.783  18
  -2  10 -22 3316.31 412.415  20
  -2  10 -23 758.304 190.432  20
  -2  10 -23 670.683 197.335  18
  -2  10 -24 462.467 130.201  18
   2  -9 -20 384.339 142.910  17
   2  -9 -19 233.969 171.091  17
  -2   9  18 1338.22 366.531  26
   2  -9 -18 1904.59 380.126  17
   2  -9 -17 497.724 181.966  17
  -2   9  17 384.254 272.610  26
  -2   9  16 33.8120 180.601  26
   2  -9 -16 170.158 227.311  17
   2  -9 -15 5798.65 743.001  17
  -2   9  15 5796.39 925.215  26
  -2   9  14 6816.94 1003.85  26
   2  -9 -14 6610.39 816.558  17
  -2   9  13 2178.24 649.275  26
  -2   9  12 15065.1 1507.32  26
  -2   9  11 2175.31 583.105  26
  -2   9  10 1102.36 436.027  26
   2  -9  -9 1445.71 837.759   1
  -2   9   9 1290.53 407.073  26
   2  -9  -8 5898.36 1630.19   1
   2  -9  -7 2619.67 1067.04   1
  -2   9   6 42629.4 2854.39  25
   2  -9  -6 37144.7 3771.72   1
   2  -9  -5 7310.66 1603.64   1
  -2   9   5 7586.65 1150.35  25
  -2   9   4 10918.3 1308.49  25
   2  -9  -4 10142.8 1885.23   1
   2  -9  -3 4551.76 1227.43   1
  -2   9   3 4053.75 767.339  25
  -2   9   2 7190.19 991.640  25
   2  -9  -2 6149.19 1345.18   1
   2  -9  -1 5800.55 1251.73   1
  -2   9   1 5369.89 860.551  25
   2  -9   0 163300. 6433.77   1
   2  -9   1 9333.20 1435.07   1
   2  -9   2 146588. 5598.64   1
   2  -9   3 59137.4 3983.18  21
   2  -9   3 57388.5 3274.01   1
  -2   9  -4-79.1778 324.177  16
   2  -9   4 504.007 524.185  21
   2  -9   4-98.8590 198.335   1
  -2   9  -4-16.8522 163.382  14
  -2   9  -5 81878.7 3554.16  14
  -2   9  -5 75253.7 4578.94  16
   2  -9   5 78931.4 4598.50  21
  -2   9  -6 45485.0 3648.31  16
  -2   9  -6 48900.8 2924.83  14
   2  -9   6 47240.3 3516.82  21
  -2   9  -7 22492.3 2111.61  14
  -2   9  -7 20596.1 2523.57  16
   2  -9   7 23360.6 2461.19  21
  -2   9  -8 5.23945 502.219  16
   2  -9   8 76.4123 369.354  21
  -2   9  -8-4.99558 206.024  14
   2  -9   9 559.092 458.879  21
  -2   9  -9 436.340 610.803  16
  -2   9  -9 611.440 401.946  14
  -2   9 -10 1768.98 816.001  16
  -2   9 -10 1512.49 705.462  14
  -2   9 -11 2016.03 943.980  16
  -2   9 -11 2479.97 853.672  14
   2  -9  12 600.139 534.576  22
  -2   9 -12 1445.84 773.135  14
   2  -9  13 2306.25 948.850  22
  -2   9 -13 1771.17 836.749  14
  -2   9 -14 19645.3 1578.52   8
  -2   9 -14 16898.0 1322.63  20
   2  -9  14 14918.5 2405.74  22
  -2   9 -14 19508.9 1514.76  19
  -2   9 -14 19077.5 2719.40  14
  -2   9 -15 33702.1 1871.34  20
  -2   9 -15 37067.0 2193.66   8
  -2   9 -16 10113.0 1033.87  20
  -2   9 -16 12753.9 1308.19   8
  -2   9 -17 1267.80 441.884  20
  -2   9 -17 1229.87 353.143  18
  -2   9 -17 1858.22 558.277   8
  -2   9 -18 14979.5 1146.83  18
  -2   9 -18 16438.7 1255.76  20
  -2   9 -19 8622.05 859.570  18
  -2   9 -19 8229.25 850.631  20
  -2   9 -20 5658.06 673.284  18
  -2   9 -20 5761.15 653.370  20
  -2   9 -21 92.9183 118.775  18
  -2   9 -21 316.393 199.999  20
  -2   9 -22 85.7511 108.445  20
  -2   9 -22 138.504 162.698  18
  -2   9 -23 1162.56 261.223  18
  -2   9 -23 963.934 199.484  20
  -2   9 -24 42.3437 95.5028  18
   2  -8 -21 2680.96 323.939  17
   2  -8 -20 295.089 148.378  17
   2  -8 -19 17146.1 1089.17  17
  -2   8  18 916.480 321.581  26
   2  -8 -18 1132.54 308.343  17
  -2   8  17 3526.20 667.495  26
   2  -8 -17 4202.00 647.392  17
  -2   8  16 3413.49 686.159  26
   2  -8 -16 3388.27 596.640  17
  -2   8  15 1842.90 527.660  26
  -2   8  14 366.615 433.475  26
  -2   8  13 7138.81 1046.33  26
  -2   8  12 15747.9 1507.51  26
  -2   8  11 7346.16 1008.28  26
   2  -8 -11 7106.88 1852.03   1
  -2   8  10 1255.40 676.144  24
   2  -8 -10 1607.41 830.160   1
   2  -8  -9 58.6461 263.623   1
  -2   8   9 135.851 361.509  25
  -2   8   9 261.422 350.419  24
  -2   8   8 10092.5 1616.63  24
  -2   8   8 9584.87 1423.09  25
   2  -8  -8 10159.8 2013.75   1
   2  -8  -7 804.207 618.424   1
  -2   8   7 265.724 341.842  25
   2  -8  -6 46851.4 3962.95   1
  -2   8   6 44040.2 2745.84  25
  -2   8   5 1084.65 427.999  25
   2  -8  -5 631.131 458.812   1
   2  -8  -4 43902.5 3564.25   1
  -2   8   4 47637.9 2546.14  25
  -2   8   3 1605.07 485.357  25
   2  -8  -3 1354.81 645.135   1
   2  -8  -2 25031.7 2487.69   1
  -2   8   2 25971.0 1716.05  25
   2  -8  -1 2289.05 719.861   1
  -2   8   1 2753.76 559.891  25
   2  -8   0 36744.9 2778.82   1
   2  -8   1 1309.85 569.334   1
   2  -8   2 41861.8 2698.04   1
  -2   8  -2 44359.6 1903.14  14
   2  -8   3 12128.9 1365.26   1
  -2   8  -3 11933.6 1108.95  14
  -2   8  -4 14436.4 1833.28  16
   2  -8   4 15471.2 1877.19  21
  -2   8  -4 16378.7 1423.36  14
   2  -8   4 16030.3 1489.65   1
  -2   8  -5 115205. 5331.92  16
   2  -8   5 118836. 5201.61  21
   2  -8   5 117722. 3784.84   1
  -2   8  -5 122361. 4314.06  14
  -2   8  -6 66496.7 4205.06  16
   2  -8   6 69823.5 3960.06  21
  -2   8  -6 73148.1 3520.24  14
  -2   8  -7 18768.9 2284.98  16
   2  -8   7 18462.3 2002.58  21
  -2   8  -7 19690.3 1951.34  14
  -2   8  -8 20134.8 2087.09  14
   2  -8   8 19576.7 2054.50  21
  -2   8  -8 19140.9 2426.16  16
  -2   8  -9 11663.7 1930.26  16
   2  -8   9 14132.5 1755.36  21
  -2   8  -9 15077.1 1902.60  14
  -2   8 -10 8336.79 1521.83  14
  -2   8 -10 7516.32 1650.89  16
  -2   8 -11 2332.94 984.819  16
   2  -8  11 1630.81 635.009  22
  -2   8 -11 1155.95 592.127  14
   2  -8  12 644.181 628.111  22
  -2   8 -12 287.062 278.172  14
   2  -8  13 195.373 347.572  22
  -2   8 -13 71.5529 305.311  14
  -2   8 -14 689.419 616.877  14
  -2   8 -15 328.043 278.305   8
  -2   8 -15 505.887 338.222  20
  -2   8 -16 3094.39 645.454   8
  -2   8 -16 1695.11 431.824  20
  -2   8 -17 154.771 227.998  20
  -2   8 -17 223.645 259.631   8
  -2   8 -17 308.808 251.927  18
  -2   8 -18 41827.4 2011.49  20
  -2   8 -18 45782.4 2020.87  18
  -2   8 -19 729.123 270.907  20
  -2   8 -19 779.269 268.596  18
  -2   8 -20 3211.06 531.528  20
  -2   8 -20 3201.19 519.855  18
  -2   8 -21 1667.73 357.072  20
  -2   8 -21 1239.08 339.303  18
  -2   8 -22 150.873 127.628  18
  -2   8 -22 417.129 181.301  20
  -2   8 -23 55.3889 135.446  18
  -2   8 -24 3238.57 356.750  18
   2  -7 -21 2220.57 344.874  17
   2  -7 -20 152.695 167.021  17
   2  -7 -19 3010.76 518.002  17
   2  -7 -18 4262.80 625.662  17
  -2   7  18 4391.02 736.690  26
  -2   7  17 299.378 238.214  26
  -2   7  16 4929.67 837.371  26
   2  -7 -15 4871.65 593.576  18
  -2   7  15 4849.21 838.548  26
   2  -7 -14 246.617 173.706  18
  -2   7  14 197.557 306.230  26
   2  -7 -13 7922.95 739.638  18
  -2   7  13 8606.25 1116.81  26
   2  -7 -12 11677.2 890.147  18
  -2   7  12 10250.2 1810.09  25
   2  -7 -12 10399.9 2144.44   1
  -2   7  12 9991.25 1158.37  26
   2  -7 -11 3537.06 1278.41  27
  -2   7  11 5383.32 1279.61  25
   2  -7 -11 3787.04 1170.56   1
  -2   7  11 4815.79 1219.61  24
   2  -7 -10 3993.71 1268.43   1
  -2   7  10 3527.49 995.753  25
  -2   7  10 3636.70 1013.30  24
   2  -7  -9 22124.1 2832.07   1
  -2   7   9 21641.8 2227.21  25
  -2   7   9 24370.8 2445.17  24
   2  -7  -8 14.2913 289.402   1
  -2   7   8 264.345 261.060  25
  -2   7   8 245.451 184.921  24
   2  -7  -7 5938.53 1380.05   1
  -2   7   7 5535.77 1064.52  24
  -2   7   7 6489.94 1077.87  25
  -2   7   6 53296.7 3192.25  24
  -2   7   6 50873.2 2844.31  25
   2  -7  -6 50253.1 3842.59   1
  -2   7   5 331186. 7194.85  25
  -2   7   5 313837. 7790.05  24
   2  -7  -5 319790. 9634.22   1
   2  -7  -4 14169.5 1905.45   1
  -2   7   4 15171.9 1341.73  25
   2  -7  -3 12604.1 1694.95   1
  -2   7   3 12314.2 1126.52  25
  -2   7   2 12831.2 1084.33  25
   2  -7  -2 12895.8 1647.00   1
  -2   7   1 3411.79 544.935  25
   2  -7  -1 3068.85 783.808   1
   2  -7   0 60186.0 3261.13   1
  -2   7   0 45415.2 1975.09  25
   2  -7   1 3976.92 821.544   1
  -2   7  -2 57366.2 2203.23  14
   2  -7   2 58520.4 2930.98   1
  -2   7  -3 9651.28 990.976  14
   2  -7   3 10385.4 1176.57   1
  -2   7  -4 66018.7 3699.89  16
   2  -7   4 64034.8 2707.25   1
   2  -7   4 62628.4 3453.10  21
  -2   7  -4 65454.0 2846.86  14
   2  -7   5 56823.4 3273.06  21
  -2   7  -5 60775.4 2937.11  14
  -2   7  -5 60500.2 3650.68  16
   2  -7   5 59447.4 2364.02   1
  -2   7  -6 13179.7 1784.71  16
  -2   7  -6 14085.1 1497.21  14
   2  -7   6 16711.1 1772.25  21
  -2   7  -7 33754.0 2952.88  16
   2  -7   7 35017.5 2537.72  21
  -2   7  -7 33258.6 2484.15  14
  -2   7  -8 264.989 399.899  16
  -2   7  -8 502.710 490.409  14
   2  -7   8 398.144 226.968  21
  -2   7  -9 86252.1 5160.26  16
  -2   7  -9 87712.7 4547.63  14
   2  -7   9 86267.2 4017.58  21
  -2   7 -10 48154.1 3539.46  14
  -2   7 -10 46883.3 3937.14  16
  -2   7 -11 14848.6 2077.05  14
   2  -7  11 16410.9 2094.43  22
   2  -7  12 3696.73 1018.72  22
  -2   7 -12 5515.34 1313.21  14
  -2   7 -13 2922.29 943.794  14
   2  -7  13 1560.60 652.576  22
  -2   7 -14 5837.56 1490.16  14
  -2   7 -15 1919.15 502.858   8
  -2   7 -15 1811.61 437.410  20
  -2   7 -15 2277.07 977.438  14
  -2   7 -16 866.998 302.509  20
  -2   7 -16 769.343 335.881  18
  -2   7 -16 861.918 377.038   8
  -2   7 -17 3837.27 589.213  20
  -2   7 -17 3315.73 559.234  18
  -2   7 -18 3397.04 545.475  20
  -2   7 -18 4095.48 602.362  18
  -2   7 -19 666.638 244.750  20
  -2   7 -19 899.060 332.766  18
  -2   7 -20 10614.2 880.913  20
  -2   7 -20 11163.7 951.802  18
  -2   7 -21 589.791 217.970  20
  -2   7 -21 519.662 186.601  18
  -2   7 -22 1898.10 316.487  20
  -2   7 -22 1497.81 318.168  18
  -2   7 -23 2788.44 397.504  18
  -2   7 -24 905.167 306.460  18
  -2   7 -25 1585.38 173.128  11
   2  -6 -22 336.573 143.483  17
   2  -6 -21 1964.86 372.686  17
   2  -6 -20 182.306 171.901  17
   2  -6 -19 991.501 310.183  17
   2  -6 -19 1739.50 390.102   3
   2  -6 -18 260.844 158.290  18
   2  -6 -18 197.622 232.470   3
  -2   6  18 244.909 188.406  26
  -2   6  17 20542.5 1635.46  26
   2  -6 -17 20945.6 1218.62  18
   2  -6 -17 18640.8 1395.08   3
  -2   6  16 17180.4 1538.18  26
   2  -6 -16 17309.7 1136.10  18
   2  -6 -16 15708.8 1303.63   3
   2  -6 -15 253.872 254.699   3
  -2   6  15 526.109 290.831  26
   2  -6 -15 505.457 226.154  18
   2  -6 -14 1119.23 307.572  18
  -2   6  14 939.421 336.772  26
   2  -6 -14 757.869 209.783   3
  -2   6  13 562.238 609.032  25
   2  -6 -13 320.860 220.692   3
   2  -6 -13 471.058 206.083  18
  -2   6  13 527.227 342.240  26
  -2   6  12 9969.58 1717.36  25
  -2   6  12 9588.69 1657.59  24
   2  -6 -12 8162.77 1792.70   1
   2  -6 -11 192.764 397.215   1
  -2   6  11 501.264 490.932  25
  -2   6  11-113.269 238.602  24
   2  -6 -11-173.838 596.534  27
   2  -6 -10 7116.83 1553.09   1
  -2   6  10 7544.52 1361.23  25
  -2   6  10 7925.79 1394.07  24
   2  -6 -10 7354.32 1770.15  27
  -2   6   9 27834.7 2474.78  25
  -2   6   9 31386.7 2609.11  24
   2  -6  -9 24514.9 2829.76   1
  -2   6   8 29834.0 2395.40  25
  -2   6   8 33482.4 2544.68  24
   2  -6  -8 32603.1 3128.02   1
  -2   6   7 9345.56 1253.14  25
   2  -6  -7 9869.25 1642.42   1
  -2   6   7 9013.17 1256.86  24
  -2   6   6 23486.5 1834.45  25
  -2   6   6 24986.4 2013.01  24
   2  -6  -6 22119.2 2366.30   1
   2  -6  -5 41410.0 3118.54   1
  -2   6   5 41518.6 2278.70  25
  -2   6   5 45208.5 2586.67  24
  -2   6   4 452.858 262.166  24
  -2   6   4 823.604 302.726  25
   2  -6  -4 862.624 528.654   1
   2  -6  -3 57876.4 3393.59   1
  -2   6   3 59708.1 2312.58  25
  -2   6   2 223646. 4470.13  25
   2  -6  -2 224357. 6541.83   1
  -2   6   1 218746. 4183.00  25
   2  -6  -1 215904. 6156.34   1
  -2   6   0 4129.80 513.949  25
   2  -6   0 5459.74 912.470   1
  -2   6  -1 293.374 178.647  14
   2  -6   1 93.8190 261.370   1
   2  -6   2 45469.8 2333.54   1
  -2   6  -2 41409.6 1835.65  14
  -2   6  -3 103663. 4265.63  16
  -2   6  -3 101790. 3226.34  14
   2  -6   3 101714. 3329.39   1
  -2   6  -4 1006.42 511.693  16
   2  -6   4 821.339 303.434   1
  -2   6  -4 770.559 316.838  14
  -2   6  -5 93792.8 4309.41  16
   2  -6   5 95420.8 3848.57  21
   2  -6   5 89458.0 2573.86   1
  -2   6  -5 94558.2 3632.80  14
   2  -6   6 31761.4 2192.29  21
  -2   6  -6 35060.6 2749.94  16
  -2   6  -6 29884.4 2160.11  14
  -2   6  -7 41526.8 3165.94  16
   2  -6   7 45521.7 2631.47  21
  -2   6  -7 46994.1 2869.03  14
   2  -6   8 65151.4 3132.29  21
  -2   6  -8 62378.8 4073.36  16
  -2   6  -8 65632.4 3624.24  14
  -2   6  -9 10399.0 1551.95  14
  -2   6  -9 12384.7 1912.34  16
   2  -6  10 414.112 468.148  22
  -2   6 -10 227.674 320.243  14
  -2   6 -11 20679.5 2398.89  14
   2  -6  11 19553.2 2193.85  22
   2  -6  12 6076.85 1302.25  22
  -2   6 -12 5787.40 1315.08  14
  -2   6 -13 2788.29 979.984  14
  -2   6 -14 24633.9 3006.29  14
  -2   6 -15 1105.69 326.147  20
  -2   6 -15 1682.87 451.718   8
  -2   6 -15 1247.57 683.460  14
  -2   6 -16 32790.5 1763.51   3
  -2   6 -16 30635.0 1622.70  18
  -2   6 -16 31463.5 1713.14  20
  -2   6 -17 2690.20 557.627   3
  -2   6 -17 3012.54 556.684  18
  -2   6 -17 2576.94 500.123  20
  -2   6 -18 465.507 201.350  18
  -2   6 -18-70.1392 223.015  20
  -2   6 -18 388.257 351.713   3
  -2   6 -19 2893.98 499.409  20
  -2   6 -19 3298.27 552.197  18
  -2   6 -20 1846.98 373.086  20
  -2   6 -20 2120.36 439.448  18
  -2   6 -21 90.9783 157.842  18
  -2   6 -21 82.4640 135.652  20
  -2   6 -22 4085.04 524.468  18
  -2   6 -23 1865.37 348.048  18
  -2   6 -24 996.905 230.964  18
  -2   6 -25 2230.67 260.606  18
   2  -5 -23 1249.47 242.572  17
   2  -5 -22 119.475 102.661  17
   2  -5 -21 136.623 139.875  17
   2  -5 -20 3631.09 554.506   3
   2  -5 -19 5689.75 767.555   3
   2  -5 -19 6206.72 639.759  18
   2  -5 -18 6500.99 685.805  18
   2  -5 -18 5026.99 742.625   3
   2  -5 -17 17889.6 1425.88   3
  -2   5  17 16799.9 1484.05  26
   2  -5 -17 19149.1 1189.39  18
  -2   5  16 390.477 266.226  26
   2  -5 -16-30.1876 249.228   3
   2  -5 -16 411.795 161.962  18
  -2   5  15 28.3556 229.918  26
   2  -5 -15-57.4429 127.314  18
   2  -5 -15-234.649 306.388   3
  -2   5  14 1387.32 470.163  26
   2  -5 -14 910.022 357.704   3
   2  -5 -14 990.951 299.259  18
  -2   5  13 6288.63 1336.83  24
  -2   5  13 6517.96 1525.71  25
   2  -5 -12 9477.98 2117.00  27
  -2   5  12 10908.9 1811.63  25
  -2   5  12 12773.1 1856.72  24
   2  -5 -12 12534.8 2095.43   1
   2  -5 -11 1393.00 1054.98  27
   2  -5 -11 1345.98 762.514   1
  -2   5  11 2409.75 790.723  24
  -2   5  11 2259.22 807.994  25
  -2   5  10 364.132 316.274  25
   2  -5 -10-276.618 525.453  27
   2  -5 -10 183.193 339.925   1
  -2   5  10 115.933 269.093  24
   2  -5  -9 43380.0 3527.53   1
  -2   5   9 47458.0 3018.55  24
  -2   5   9 42245.5 3004.94  25
  -2   5   8 12792.3 1554.21  25
   2  -5  -8 13504.9 1876.13   1
  -2   5   8 14630.2 1591.91  24
   2  -5  -7 1960.51 778.671   1
  -2   5   7 1783.76 522.255  25
  -2   5   7 2322.36 603.354  24
  -2   5   6 59877.8 2906.98  25
   2  -5  -6 64981.5 3783.65   1
  -2   5   6 62291.6 2975.22  24
   2  -5  -5 50929.0 3199.43   1
  -2   5   5 50465.9 2426.93  25
  -2   5   5 51028.8 2533.57  24
  -2   5   4 61625.1 2662.17  24
  -2   5   4 60261.4 2402.06  25
   2  -5  -4 60451.7 3345.92   1
   2  -5  -3 7724.06 1146.60   1
  -2   5   3 7940.43 930.912  24
  -2   5   3 8199.51 779.122  25
   2  -5  -2 29767.7 2133.48   1
  -2   5   2 33258.2 1415.17  25
   2  -5  -1 69586.1 3120.56   1
  -2   5   1 71753.4 1947.43  25
   2  -5   0 71193.9 2972.07   1
  -2   5   0 52518.8 1602.17  25
   2  -5   1 219775. 5223.67   1
  -2   5  -1 226617. 4148.55  14
  -2   5  -2 168156. 3851.84  14
   2  -5   2 178003. 4347.12   1
  -2   5  -3 39647.2 2433.37  16
  -2   5  -3 42319.9 2522.65  15
  -2   5  -3 36564.2 1855.66  14
   2  -5   3 38449.3 1793.08   1
  -2   5  -4 13763.9 1488.71  16
  -2   5  -4 14730.5 1565.06  15
  -2   5  -4 11898.1 1163.48  14
   2  -5   4 12724.8 923.575   1
  -2   5  -5 13241.0 1563.22  15
   2  -5   5 13913.0 837.569   1
  -2   5  -5 13353.7 1566.11  16
   2  -5   5 13323.3 1269.15  21
  -2   5  -5 13925.6 1330.41  14
  -2   5  -6 114507. 4797.27  15
   2  -5   6 103073. 3599.20  21
  -2   5  -6 105826. 4018.79  14
  -2   5  -6 105904. 4672.05  16
  -2   5  -7 53585.5 3470.96  16
  -2   5  -7 53071.1 3018.55  14
   2  -5   7 56491.5 2614.46  21
  -2   5  -7 58188.7 3550.73  15
  -2   5  -8 102165. 4455.56  14
   2  -5   8 103872. 3566.48  21
  -2   5  -8 98632.8 4984.43  16
  -2   5  -9 937.708 454.453  14
   2  -5   9 235.626 214.593  22
   2  -5  10 33329.9 2611.02  22
  -2   5 -10 34005.2 2866.42  14
   2  -5  11 5766.43 1143.88  22
  -2   5 -11 6559.62 1311.39  14
  -2   5 -12 6958.40 1383.66  14
   2  -5  12 8721.00 1473.18  22
  -2   5 -13-29.0963 225.694  14
  -2   5 -14 10707.5 1976.56  14
  -2   5 -15 354.238 317.956   8
  -2   5 -15 996.853 800.927  14
  -2   5 -16 976.034 304.594  18
  -2   5 -16 571.840 229.106  20
  -2   5 -16 1039.54 307.018   3
  -2   5 -17 52.0148 210.478  18
  -2   5 -17 396.489 333.393   3
  -2   5 -17-233.582 232.341  20
  -2   5 -18 62.2702 202.830  20
  -2   5 -18-133.501 160.119  18
  -2   5 -18-114.376 245.274   3
  -2   5 -19 120.810 145.609  20
  -2   5 -19 90.7796 162.356  18
  -2   5 -20 4923.68 562.778  20
  -2   5 -20 4662.16 616.595  18
  -2   5 -21-69.8500 155.905  18
  -2   5 -22 1211.00 284.835  18
  -2   5 -23 69.5175 118.399  18
  -2   5 -24 111.686 119.008  18
  -2   5 -25 4145.15 353.097  18
   2  -4 -23 880.453 228.000  17
   2  -4 -22 1568.46 359.435  17
   2  -4 -21 898.497 300.649   3
   2  -4 -21 706.274 225.653  18
   2  -4 -20 3696.02 489.689  18
   2  -4 -20 2923.99 543.858   3
   2  -4 -19 4570.45 702.203   3
   2  -4 -19 5461.35 619.385  18
   2  -4 -18 3324.04 507.667  18
   2  -4 -18 2912.28 594.430   3
   2  -4 -17 311.932 186.539   3
   2  -4 -17 997.047 290.049  18
  -2   4  16 311.534 289.726  26
   2  -4 -16 435.191 249.589   3
   2  -4 -16 238.669 207.443  18
  -2   4  15 1394.44 474.757  26
   2  -4 -15 995.005 286.813  18
   2  -4 -15 1522.00 467.573   3
  -2   4  14 2494.54 849.544  24
   2  -4 -14 2044.19 384.681  18
  -2   4  14 2464.94 953.392  25
  -2   4  14 2105.91 518.750  26
   2  -4 -14 2117.09 505.190   3
   2  -4 -13 24210.4 3438.24  27
  -2   4  13 26563.7 2660.91  24
  -2   4  13 21815.3 2659.04  25
   2  -4 -12 12933.7 1972.31   1
   2  -4 -12 12360.3 2343.63  27
  -2   4  12 12813.8 1769.87  24
  -2   4  12 11617.6 1863.50  25
   2  -4 -11 1312.13 627.661   1
  -2   4  11 755.454 567.377  25
   2  -4 -11 1298.05 706.514  27
  -2   4  11 1130.04 503.625  24
  -2   4  10 1903.55 730.562  25
   2  -4 -10 1777.61 682.974   1
  -2   4  10 1870.69 607.992  24
   2  -4 -10 2365.64 948.078  27
   2  -4  -9 661.065 536.238   1
  -2   4   9 602.460 439.669  25
   2  -4  -9-80.1582 426.765  27
  -2   4   9-30.0522 211.535  24
   2  -4  -8 2152.68 723.840   1
  -2   4   8 2165.46 578.711  24
  -2   4   8 2271.46 690.000  25
   2  -4  -7 1227.70 541.917   1
  -2   4   7 1163.06 392.371  24
  -2   4   7 402.435 324.771  25
  -2   4   6 16688.4 1410.79  24
  -2   4   6 14328.9 1374.63  25
   2  -4  -6 16143.5 1753.72   1
  -2   4   5 29706.9 1776.43  24
   2  -4  -5 30927.2 2303.74   1
  -2   4   5 27204.4 1722.56  25
  -2   4   4 1083.80 348.838  24
   2  -4  -4 946.516 443.315   1
  -2   4   4 526.663 198.300  25
   2  -4  -3 110741. 4036.28   1
  -2   4   3 112606. 2867.58  25
  -2   4   3 114259. 3188.14  24
  -2   4   2 608046. 7322.60  25
  -2   4   2 579917. 8254.45  24
   2  -4  -2 596807. 9994.53   1
  -2   4   1 566916. 7880.39  15
  -2   4   1 547950. 6280.29  25
   2  -4  -1 555227. 9166.67   1
  -2   4   0 142350. 3743.86  15
   2  -4   0 143504. 3979.14   1
   2  -4   1 497697. 7811.38   1
  -2   4  -1 487961. 6765.28  14
  -2   4  -1 497263. 8303.37  15
   2  -4   1 476308. 5182.75  23
  -2   4  -2 1460.63 425.373  15
   2  -4   2 1325.22 148.621  23
  -2   4  -2 1562.86 359.502  14
   2  -4   2 1402.43 359.937   1
  -2   4  -3 305447. 6680.50  16
   2  -4   3 300400. 5097.23   1
  -2   4  -3 305772. 6862.89  15
  -2   4  -3 290145. 5624.13  14
  -2   4  -4 159108. 4981.20  16
   2  -4   4 167797. 3284.43   1
  -2   4  -4 168251. 5183.10  15
  -2   4  -4 155905. 4236.03  14
  -2   4  -5 20729.1 1859.97  16
  -2   4  -5 20942.0 1844.78  15
   2  -4   5 19071.2 1321.45  21
  -2   4  -5 21029.0 1610.47  14
   2  -4   5 20975.3 916.453   1
  -2   4  -6 100225. 4362.67  16
  -2   4  -6 99336.4 3792.37  14
   2  -4   6 99624.4 3051.93  21
  -2   4  -6 102311. 4381.39  15
  -2   4  -7 410.345 376.096  14
  -2   4  -7 175.669 376.813  15
  -2   4  -7 85.1447 379.769  16
   2  -4   7-21.0242 125.718  21
   2  -4   8 4441.68 826.293  22
  -2   4  -8 4984.00 990.594  14
  -2   4  -8 4587.98 991.448  15
  -2   4  -9 32779.2 2771.72  15
   2  -4   9 27475.7 2185.69  22
  -2   4  -9 28479.2 2424.03  14
   2  -4  10 45897.9 2985.97  22
  -2   4 -10 48027.8 3358.36  14
  -2   4 -11 111826. 5415.97  14
   2  -4  11 107505. 4841.84  22
  -2   4 -12 3683.93 1065.68  14
  -2   4 -13 9237.55 1701.26  14
  -2   4 -14 7539.81 1634.16  14
  -2   4 -15 4825.15 1322.98  14
  -2   4 -16 1049.72 339.588  18
  -2   4 -16 720.123 291.171   3
  -2   4 -16 1245.69 348.881  20
  -2   4 -17 2355.03 489.860  18
  -2   4 -17 2608.27 470.660  20
  -2   4 -17 2795.47 599.568   3
  -2   4 -18 14594.9 1066.84  20
  -2   4 -18 17330.6 1396.39   3
  -2   4 -18 16593.1 1202.23  18
  -2   4 -19 2959.28 447.329  20
  -2   4 -19 3164.30 539.608  18
  -2   4 -20 433.448 163.254  18
  -2   4 -21 68.8649 151.145  18
  -2   4 -22 93.0144 131.215  18
  -2   4 -23 1770.94 316.858  18
  -2   4 -24 212.598 157.929  18
  -2   4 -25 2741.56 240.787  11
   2  -3 -24 2357.64 326.941  17
   2  -3 -23 387.724 196.235  17
   2  -3 -22 4096.96 564.297   3
   2  -3 -22 4933.65 490.269  18
   2  -3 -22 5298.28 638.513  17
   2  -3 -21 7414.14 839.981   3
   2  -3 -21 8566.23 711.335  18
   2  -3 -20 439.520 247.082  18
   2  -3 -20-24.9481 193.724   3
   2  -3 -19 268.290 235.515   3
   2  -3 -19 187.583 152.182  18
   2  -3 -18 11649.3 955.647  18
   2  -3 -18 11124.3 1170.61   3
   2  -3 -17 7626.43 986.890   3
   2  -3 -17 8450.41 807.890  18
   2  -3 -16 2056.39 423.870  18
   2  -3 -16 1912.46 518.625   3
   2  -3 -15 39843.7 2144.79   3
   2  -3 -15 41369.4 1774.60  18
  -2   3  15 40453.7 2235.23  26
   2  -3 -14 12598.3 2562.56  27
  -2   3  14 11300.3 2008.10  25
  -2   3  14 14064.1 1973.17  24
   2  -3 -13 407.968 687.413  27
  -2   3  13-23.4509 360.954  22
  -2   3  13 69.1539 428.959  25
  -2   3  12 18775.1 2406.90  22
  -2   3  12 17881.9 2273.25  25
   2  -3 -12 19359.0 2867.20  27
  -2   3  11 5318.32 1215.75  25
   2  -3 -11 6865.12 1658.43  27
   2  -3 -11 6515.12 1287.30   1
  -2   3  11 6691.81 1416.19  22
  -2   3  10 16155.2 2005.90  22
   2  -3 -10 18520.8 2084.13   1
   2  -3 -10 17504.8 2423.36  27
  -2   3  10 14512.1 1829.95  25
   2  -3  -9 6745.71 1475.10  27
   2  -3  -9 5420.67 1084.42   1
  -2   3   9 5399.52 1105.86  22
  -2   3   9 4440.00 988.132  25
   2  -3  -8 5244.02 1036.75   1
  -2   3   8 4367.08 886.290  25
   2  -3  -8 5829.57 1305.18  27
  -2   3   8 4493.75 915.569  22
  -2   3   7 15646.5 1675.66  22
   2  -3  -7 17140.2 1752.69   1
   2  -3  -6 60894.2 3170.79   1
  -2   3   6 55664.3 2976.20  22
  -2   3   5 6565.73 964.975  22
   2  -3  -5 7883.14 1116.17   1
  -2   3   5 6354.92 754.781  24
   2  -3  -4 68360.7 3033.78   1
  -2   3   4 65973.3 2870.49  22
  -2   3   4 67841.5 2348.80  24
  -2   3   4 61503.9 2298.58  25
  -2   3   3 10149.7 542.311  15
  -2   3   3 10760.8 815.740  25
  -2   3   3 11816.8 892.350  24
  -2   3   2 3036.60 390.569  15
  -2   3   2 2833.33 339.283  25
  -2   3   2 3058.30 443.041  24
  -2   3   1 484281. 5098.04  25
   2  -3  -1 492392. 7924.41   1
  -2   3   1 486871. 6997.45  15
   2  -3  -1 481843. 6266.40  23
  -2   3   0 3530.49 554.720  15
   2  -3   0 3773.00 372.061  23
   2  -3   0 4388.11 628.598   1
  -2   3  -1 72.1075 184.120  15
   2  -3   1 385.979 279.427   1
  -2   3  -1 299.011 154.681  14
   2  -3   1 106.860 85.8575  23
  -2   3  -2 37200.8 1642.52  14
  -2   3  -2 39235.3 2113.53  15
  -2   3  -2 40351.3 2014.19  16
   2  -3   2 38880.8 1635.69   1
  -2   3  -3 76793.2 2989.90  16
  -2   3  -3 71121.4 2512.13  14
  -2   3  -4 12911.4 1334.32  16
  -2   3  -5 63277.7 3160.30  16
  -2   3  -5 61842.7 3114.16  15
  -2   3  -5 61907.6 2725.03  14
   2  -3   5 60816.7 1960.61  21
  -2   3  -6 42700.8 2770.96  16
   2  -3   6 43589.2 1587.28  21
  -2   3  -6 42629.7 2697.67  15
  -2   3  -6 42889.4 2423.80  14
  -2   3  -7 4795.27 867.235  14
   2  -3   7 4986.56 748.352  22
   2  -3   7 5118.07 511.864  21
  -2   3  -7 5850.32 1048.96  15
  -2   3  -8 32804.6 2394.28  14
  -2   3  -8 31549.3 2516.03  15
   2  -3   8 33621.5 2170.49  22
  -2   3  -9-148.397 344.058  14
   2  -3   9 93.0674 272.780  22
  -2   3  -9 141.967 367.144  15
  -2   3 -10 1033.40 481.076  14
   2  -3  10 1029.10 453.853  22
  -2   3 -10 1363.51 555.532  15
  -2   3 -11 347.672 425.201  14
  -2   3 -12 835.458 545.056  14
  -2   3 -13 917.314 571.987  14
  -2   3 -14 22590.9 2733.01  14
   2  -3  15 5893.25 1506.76  25
  -2   3 -15 4951.23 1337.23  14
  -2   3 -16 7433.23 905.473   3
  -2   3 -16 7677.83 777.309  20
  -2   3 -16 6438.84 741.413  18
  -2   3 -17 4075.75 678.795   3
  -2   3 -17 3638.02 531.552  20
  -2   3 -17 4103.59 608.036  18
  -2   3 -18 16988.5 1230.66  18
  -2   3 -18 17308.0 1412.28   3
  -2   3 -18 16202.9 1080.08  20
  -2   3 -19 51595.9 2150.94  18
  -2   3 -20 5237.53 654.791  18
  -2   3 -21 2640.38 449.953  18
  -2   3 -22 1200.09 314.666  18
  -2   3 -23 5.19691 93.8021  18
  -2   3 -24 1828.62 284.666  18
   2  -2 -24 610.862 176.599  17
   2  -2 -23 459.170 227.883  17
   2  -2 -23 344.156 152.351  18
   2  -2 -23 379.519 213.630   3
   2  -2 -22 3774.65 457.709  18
   2  -2 -22 3500.60 543.991   3
   2  -2 -21 83.5060 173.267  18
   2  -2 -21-313.721 263.321   3
   2  -2 -20 796.995 330.338   3
   2  -2 -20 666.947 210.431  18
   2  -2 -19 349.737 220.048  18
   2  -2 -19 557.926 317.222   3
   2  -2 -18 447.192 217.651   3
   2  -2 -18 506.345 210.358  18
   2  -2 -17 8.97902 141.318  18
   2  -2 -17-53.7588 230.721   3
   2  -2 -16 15730.9 1114.41  18
   2  -2 -16 17424.1 1442.55   3
  -2   2  15 2402.80 930.633  22
  -2   2  15 3365.58 1185.68  25
   2  -2 -15 3081.00 475.562  18
  -2   2  14 24493.6 2946.65  25
  -2   2  14 22093.2 2795.06  22
   2  -2 -14 23777.0 3392.37  27
  -2   2  13 3225.45 1023.24  22
   2  -2 -13 2728.17 1183.11  27
  -2   2  13 2592.54 886.326  25
  -2   2  12 1051.02 641.960  22
   2  -2 -12 1420.29 830.104  27
   2  -2 -11 4530.00 1010.42   1
   2  -2 -11 3487.90 1139.58  27
  -2   2  11 4713.73 1143.11  22
  -2   2  10 44715.4 3260.49  22
   2  -2 -10 45905.4 3835.06  27
   2  -2 -10 42756.4 2936.53   1
   2  -2  -9 28143.4 2825.29  27
  -2   2   9 28112.2 2430.11  22
   2  -2  -9 26466.5 2208.97   1
  -2   2   8 13345.3 1599.34  22
   2  -2  -8 14818.6 1599.56   1
   2  -2  -8 13732.3 1854.67  27
   2  -2  -7 8407.83 1137.77   1
  -2   2   7 8858.58 1212.33  22
   2  -2  -7 7107.48 1256.41  27
  -2   2   6 1548.47 503.490  22
   2  -2  -6 1080.70 416.429   1
  -2   2   5 182348. 4965.99  22
   2  -2  -5 184573. 5033.21   1
   2  -2  -4 116771. 3761.92   1
  -2   2   3 17154.0 957.150  24
   2  -2  -3 17220.9 1344.05   1
   2  -2  -2 38807.3 1550.08  23
  -2   2   2 35373.4 1670.82  22
  -2   2   2 36318.1 1265.14  24
  -2   2   1 44441.2 880.695  25
   2  -2  -1 58813.5 1663.93  23
   2  -2   0 12204.0 672.912  23
  -2   2  -1 12336.5 924.621  16
   2  -2   1 10322.1 590.079  23
  -2   2  -1 11157.4 790.433  14
   2  -2   1 9350.72 403.069  25
  -2   2  -2 26667.8 1510.66  16
  -2   2  -2 23654.7 1271.00  14
  -2   2  -3 96363.7 3229.19  16
  -2   2  -4 838.808 439.623  16
   2  -2   4 586.600 154.557  21
  -2   2  -4 356.297 342.424  15
  -2   2  -5 43459.4 2219.06  14
  -2   2  -5 43317.6 2556.79  15
   2  -2   5 38165.7 1032.73  21
  -2   2  -6 6705.95 932.627  14
  -2   2  -6 6593.79 1057.56  15
   2  -2   6 5640.90 728.638  22
   2  -2   7 13260.3 1211.58  22
  -2   2  -7 14186.7 1456.10  14
  -2   2  -7 13649.6 1563.98  15
  -2   2  -8 6180.31 1019.08  14
  -2   2  -8 5031.62 1038.18  15
   2  -2   8 5149.69 818.077  22
  -2   2  -9-15.8557 234.349  14
   2  -2   9-3.18480 211.304  22
  -2   2  -9 165.118 243.829  15
  -2   2 -10 101.286 241.755  14
  -2   2 -10 223.591 331.410  15
  -2   2 -11 14495.3 1889.15  15
  -2   2 -11 15150.9 1909.57  14
  -2   2 -12 3225.33 925.936  14
  -2   2 -13 36792.1 3295.17  14
   2  -2  13 36878.4 3444.64  25
   2  -2  14 8361.46 1799.55  25
  -2   2 -14 7492.84 1541.25  14
  -2   2 -15 24464.0 2945.03  14
  -2   2 -15 27193.6 1693.66   3
   2  -2  15 26145.8 3178.29  25
  -2   2 -15 24781.8 1407.65  18
  -2   2 -16 9519.71 1044.39   3
  -2   2 -16 8911.98 802.690  20
  -2   2 -16 10037.0 927.277  18
  -2   2 -17 85.4497 221.396  20
  -2   2 -17 241.028 205.881   3
  -2   2 -17 107.117 147.277  18
  -2   2 -18 1816.06 540.472   3
  -2   2 -18 1267.30 369.840  18
  -2   2 -19 773.907 325.332  17
  -2   2 -19 484.327 278.453  18
  -2   2 -20 636.189 200.071  18
  -2   2 -20 1071.23 314.226  17
  -2   2 -21-9.17961 135.517  18
  -2   2 -22 1517.05 313.427  18
  -2   2 -23 57.8754 104.328  18
  -2   2 -24 4495.22 406.764  18
   2  -1 -24 8889.27 572.968  18
   2  -1 -24 7669.87 639.006  17
   2  -1 -23 1099.12 313.316   3
   2  -1 -23 1316.88 270.016  18
   2  -1 -22 904.057 305.300   3
   2  -1 -22 1300.75 292.586  18
   2  -1 -21 588.965 273.562   3
   2  -1 -21 223.739 130.412  18
   2  -1 -20 17141.1 1149.18  18
   2  -1 -20 15324.6 1339.61   3
   2  -1 -19 2730.11 471.259  18
   2  -1 -19 3225.59 669.247   3
   2  -1 -18 4393.47 741.535   3
   2  -1 -18 4669.42 625.005  18
   2  -1 -17 189.005 131.828  18
   2  -1 -17-373.540 331.843   3
   2  -1 -16 16177.2 1135.79  18
   2  -1 -16 16888.0 1398.94   3
  -2   1  15 6922.44 1618.22  25
  -2   1  15 8216.18 1740.54  22
  -2   1  14 8825.49 1755.10  22
   2  -1 -14 7120.88 1821.10  27
  -2   1  13 24598.0 2765.65  22
   2  -1 -13 21505.8 3052.23  27
   2  -1 -12 20980.3 2861.80  27
  -2   1  12 16987.4 2198.41  22
  -2   1  11 28513.3 2680.69  22
   2  -1 -11 25097.9 2927.94  27
   2  -1 -11 29355.8 2348.59   1
  -2   1  10 1049.65 552.154  22
   2  -1 -10 1299.98 541.606   1
   2  -1 -10 877.408 491.018  27
  -2   1   9 652.078 467.033  22
   2  -1  -9 438.398 491.452  27
   2  -1  -9 326.723 317.050   1
  -2   1   8 8159.10 1214.24  22
   2  -1  -8 6802.35 1325.31  27
   2  -1  -8 6938.92 992.552   1
  -2   1   7 6733.75 1050.49  22
   2  -1  -7 8917.51 1334.19  27
   2  -1  -7 7148.17 969.764   1
   2  -1  -6 64304.4 3349.69  27
  -2   1   6 64897.0 2998.79  22
   2  -1  -6 61256.1 2766.44   1
   2  -1  -5 16110.9 1531.56  27
   2  -1  -5 16214.9 1344.57   1
   2  -1  -4 6341.81 834.834   1
   2  -1  -3 534124. 7560.45  23
  -2   1   3 517853. 7829.48  22
  -2   1   2 28011.6 1369.73  22
   2  -1  -2 28618.5 1284.41  23
  -2   1   1 82642.7 1466.04  24
  -2   1   1 86772.0 2208.92  22
   2  -1  -1 87586.2 2111.96  23
   2  -1   0 7278.65 329.407  25
   2  -1   0 7452.14 550.051  23
  -2   1  -1 27787.5 1264.44  16
   2  -1   1 27754.6 861.027  25
  -2   1  -2 111.961 182.243  16
   2  -1   2 16.0727 118.572  25
  -2   1  -3 3402.44 609.061  16
   2  -1   3 2720.09 419.322  25
  -2   1  -3 3653.38 529.678  14
  -2   1  -4 63627.7 2873.14  15
  -2   1  -4 61452.2 2384.66  14
   2  -1   4 62596.9 1788.13  22
  -2   1  -5 4640.78 729.225  14
   2  -1   5 3855.64 511.296  22
  -2   1  -5 3972.19 802.311  15
  -2   1  -6 5802.60 955.162  15
  -2   1  -6 5198.90 808.038  14
   2  -1   6 6281.59 714.067  22
  -2   1  -7 153518. 5283.27  15
  -2   1  -7 158619. 4902.39  14
   2  -1   7 149465. 3933.00  22
  -2   1  -8 3294.55 778.028  14
   2  -1   8 3400.83 619.079  22
  -2   1  -8 2822.59 735.651  15
   2  -1   9 25699.7 1824.58  22
  -2   1  -9 27631.8 2254.60  14
  -2   1  -9 28995.1 2407.68  15
  -2   1 -10 434.672 434.797  14
  -2   1 -10 394.611 296.141  15
   2  -1  10 701.055 527.111  25
  -2   1 -11 10413.3 1548.77  14
  -2   1 -11 11604.1 1613.66  15
   2  -1  11 11643.6 1773.93  25
   2  -1  12 2187.76 795.976  25
  -2   1 -12 2556.95 811.407  14
  -2   1 -13-151.016 398.781  14
   2  -1  13 129.623 339.741  25
   2  -1  14 11132.5 2011.55  25
  -2   1 -14 11117.1 1837.18  14
   2  -1  15 8674.62 1864.37  25
  -2   1 -15 7403.51 710.299  20
  -2   1 -15 7896.95 798.339  18
  -2   1 -15 8720.88 995.541   3
  -2   1 -16 9265.60 882.379  18
  -2   1 -16 9779.82 1060.00   3
  -2   1 -16 9427.48 797.439  20
  -2   1 -17 54359.1 2212.63  18
  -2   1 -17 55736.3 2604.16   3
  -2   1 -18 11373.1 1199.85   3
  -2   1 -18 12119.7 1035.73  18
  -2   1 -18 11095.0 1034.66  17
  -2   1 -19 2318.04 448.313  18
  -2   1 -19 2105.42 463.236  17
  -2   1 -20 21594.5 1297.16  18
  -2   1 -20 20893.0 1349.15  17
  -2   1 -21 4838.64 588.578  18
  -2   1 -21 4356.43 581.286  17
  -2   1 -22 7601.61 672.827  18
  -2   1 -22 8538.71 727.039  17
  -2   1 -23 3496.05 403.733  18
  -2   1 -24 173.743 61.8010  11
   2   0 -25 8006.26 561.236  17
   2   0 -25 9517.01 526.930  18
   2   0 -24 241.469 152.388  17
   2   0 -24 298.789 198.556   3
   2   0 -24 211.475 124.417  18
   2   0 -23 306.127 207.998   3
   2   0 -23 397.807 182.177  18
   2   0 -22-109.157 212.858   3
   2   0 -22 283.934 209.699  18
   2   0 -21 17398.9 1124.38  18
   2   0 -21 15682.0 1325.85   3
   2   0 -20 7206.93 905.807   3
   2   0 -20 7736.05 788.131  18
   2   0 -19 685.074 367.496   3
   2   0 -19 1017.84 282.989  18
   2   0 -18 3471.12 544.111  18
   2   0 -18 3749.77 672.758   3
   2   0 -17 1964.76 413.610  18
   2   0 -17 1766.04 478.343   3
  -2   0  16 843.864 700.539  22
   2   0 -16 123.639 209.371   6
   2   0 -16 434.228 217.344  18
  -2   0  15 2300.58 903.760  22
  -2   0  14-1.06940 289.873  22
  -2   0  13 19840.8 2463.83  22
   2   0 -12 16691.6 2515.80  27
  -2   0  12 19278.6 2321.52  22
  -2   0  11 3208.69 915.772  22
   2   0 -11 2829.45 1022.36  27
   2   0 -10 992.799 521.440  27
   2   0 -10 1630.97 532.466   1
  -2   0  10 1179.32 501.201  22
   2   0  -9 1411.66 452.439   1
   2   0  -9 842.576 586.317  27
  -2   0   9 843.343 409.273  22
   2   0  -8 70953.7 3028.66   1
  -2   0   8 76181.1 3658.19  22
   2   0  -8 68820.8 4002.06  27
  -2   0   7 107197. 4108.61  22
   2   0  -7 103834. 3570.94   1
   2   0  -7 101030. 4539.59  27
  -2   0   6 37780.0 2234.08  22
   2   0  -6 35812.7 2466.50  27
   2   0  -6 37358.6 2024.19   1
   2   0  -5 91108.9 3632.38  27
   2   0  -5 91096.6 3063.70   1
   2   0  -4 359790. 6974.39  27
  -2   0   3 308724. 5487.06  22
   2   0  -3 291802. 5586.40  27
  -2   0   2 176278. 3550.63  22
   2   0  -2 166213. 3364.30  23
   2   0  -2 166514. 3479.62  27
  -2   0   1 2275.80 330.530  22
   2   0  -1 2674.97 384.633  23
   2   0  -1 2511.19 301.788  27
  -2   0   0 1345.87 199.158  16
   2   0   0 1343.11 252.133  23
  -2   0   0 1211.62 187.780  22
   2   0   0 1144.08 194.696  25
   2   0   1 95091.7 2039.62  25
   2   0   2 63645.5 1927.52  25
  -2   0  -2 70909.1 1638.91  27
   2   0   3 78251.4 2423.24  25
  -2   0  -3 80407.9 2488.81  14
  -2   0  -3 85439.8 2299.89  27
   2   0   4 6373.91 446.731  22
   2   0   4 6292.49 775.121  25
  -2   0  -4 6460.58 754.074  27
  -2   0  -4 6869.01 785.102  14
  -2   0  -5 79036.0 3020.69  27
   2   0   5 72195.7 2908.59  25
  -2   0  -5 75257.1 2812.20  14
   2   0   5 74719.8 1987.75  22
  -2   0  -6 9803.58 1161.72  27
   2   0   6 9149.41 786.137  22
  -2   0  -6 8717.91 1026.21  14
  -2   0  -6 8430.65 1153.08  15
   2   0   6 9392.69 1134.33  25
  -2   0  -7 6748.20 967.327  14
  -2   0  -7 7291.60 1126.52  27
   2   0   7 6834.50 760.037  22
   2   0   7 7369.17 1096.66  25
  -2   0  -7 6030.73 1025.66  15
  -2   0  -8 40939.7 2878.39  27
  -2   0  -8 40621.0 2508.66  14
   2   0   8 39220.0 2697.65  25
  -2   0  -8 39326.1 2691.75  15
  -2   0  -9 21686.4 1956.08  14
  -2   0  -9 24186.2 2360.18  27
  -2   0  -9 21928.9 2055.27  15
   2   0   9 21736.0 2156.98  25
  -2   0 -10 12632.7 1579.13  14
  -2   0 -10 11831.1 1543.89  15
   2   0  10 13359.7 1792.12  25
  -2   0 -11 10672.9 1544.89  14
   2   0  11 9641.24 1599.50  25
   2   0  12 19479.2 2477.40  25
  -2   0 -12 17364.6 2074.12  14
   2   0  13 837.701 556.107  25
   2   0  14 13603.8 2314.22  25
  -2   0 -15 14403.7 1082.92  18
  -2   0 -15 16031.3 1341.87   3
  -2   0 -15 15579.8 985.907  20
  -2   0 -16 338.817 191.842   3
  -2   0 -16 480.285 265.069  18
  -2   0 -17 3653.06 572.203  18
  -2   0 -17 3948.72 706.076   3
  -2   0 -18 16980.8 1207.06  18
  -2   0 -18 17482.5 1327.94  17
  -2   0 -19 1479.81 386.635  18
  -2   0 -19 772.288 279.235  17
  -2   0 -20 3255.84 516.320  18
  -2   0 -20 3011.27 534.623  17
  -2   0 -21 112.612 194.722  18
  -2   0 -21 76.7905 169.213  17
  -2   0 -22 7466.68 643.072  18
  -2   0 -22 6765.65 650.098  17
  -2   0 -23 864.244 214.037  17
   2   1 -25 2652.57 305.117  18
   2   1 -25 2089.27 298.186  17
   2   1 -24 90.4717 129.257   3
   2   1 -24 104.877 98.7138  18
   2   1 -23-43.2075 100.016  18
   2   1 -23 105.941 173.825   3
   2   1 -22 7615.90 881.222   3
   2   1 -22 9322.55 807.842  18
   2   1 -21 393.036 303.343   3
   2   1 -21 355.454 218.829  18
   2   1 -20 585.786 258.455  18
   2   1 -20 479.489 225.417   3
   2   1 -19 10003.0 1120.87   3
   2   1 -19 11091.7 969.538  18
   2   1 -18 4820.84 781.212   3
   2   1 -18 5586.40 698.566  18
   2   1 -17 159.843 217.583   6
   2   1 -17 53.9151 151.382  18
   2   1 -16 700.675 370.274   6
   2   1 -16 559.219 258.498  18
  -2  -1  16 609.002 579.130  22
  -2  -1  15 1733.04 744.116  22
  -2  -1  14 1036.98 775.373  22
  -2  -1  13 69932.9 4625.50  22
  -2  -1  12 24041.6 2545.56  22
  -2  -1  11 5235.23 1114.31  22
   2   1 -10 38190.1 2206.13   1
  -2  -1  10 36097.8 2822.23  22
   2   1 -10 37170.5 3314.12  27
   2   1  -9 11208.2 1684.54  27
  -2  -1   9 11293.6 1509.38  22
   2   1  -9 10742.5 1127.14   1
   2   1  -8 12038.0 1161.86   1
  -2  -1   8 12082.6 1463.21  22
   2   1  -8 12833.4 1707.28  27
   2   1  -7 6428.26 823.357   1
  -2  -1   7 6352.99 1017.47  22
   2   1  -7 5393.24 1055.01  27
  -2  -1   6 9621.10 1163.84  22
   2   1  -6 8599.45 1229.29  27
   2   1  -5 71422.4 3198.98  27
   2   1  -5 70948.2 2676.41  23
  -2  -1   4 193762. 4615.22  22
  -2  -1   3 54389.6 2132.49  22
  -2  -1   2 38089.4 1575.55  22
  -2  -1   2 39025.2 1883.56  21
  -2  -1   1 197474. 4194.62  21
   2   1  -1 199783. 3389.21  25
  -2  -1   1 194149. 3407.67  22
   2   1   0 6162.51 519.192  25
  -2  -1   0 5610.81 614.582  21
  -2  -1   0 6251.81 433.803  22
   2   1   1 3542.98 439.141  25
   2   1   1 3005.19 262.879  24
  -2  -1  -1 3072.79 417.484  21
   2   1   2 343516. 5504.82  25
  -2  -1  -2 335994. 4810.85  21
  -2  -1  -3 4141.13 388.604  21
   2   1   3 4732.03 661.249  25
  -2  -1  -4 22020.8 1457.57  27
  -2  -1  -4 18170.6 656.988  21
   2   1   4 21025.2 1469.17  25
  -2  -1  -4 21236.5 1325.07  14
  -2  -1  -5 57088.6 2358.69  14
   2   1   5 57100.8 2685.20  25
  -2  -1  -5 60719.6 2714.97  27
   2   1   6 36546.1 2286.33  25
   2   1   6 34474.4 1464.72  22
  -2  -1  -6 35393.0 2299.14  27
  -2  -1  -6 33723.2 1950.48  14
   2   1   7-201.457 307.438  25
  -2  -1  -7 44.8256 172.378  14
  -2  -1  -7 329.952 332.932  15
  -2  -1  -7-26.9479 255.722  27
  -2  -1  -8 336.556 316.591  15
  -2  -1  -8 109.665 245.484  14
  -2  -1  -8 27.0131 237.648  27
   2   1   8 156.776 313.887  25
  -2  -1  -9 2548.95 777.098  27
  -2  -1  -9 3528.31 779.197  14
   2   1   9 2365.82 671.220  25
  -2  -1  -9 3574.08 832.034  15
  -2  -1 -10 21.5892 169.580  14
   2   1  10 271.547 337.964  25
  -2  -1 -10 304.772 349.277  27
  -2  -1 -11 31602.8 3182.60  27
  -2  -1 -11 37224.2 2798.18  14
   2   1  11 33056.2 3072.00  25
   2   1  12 979.057 458.364  25
   2   1  13 17648.0 2466.53  25
  -2  -1 -14 4669.79 734.389   3
  -2  -1 -14 4488.60 593.852  18
   2   1  14 4910.54 1354.66  25
  -2  -1 -15 467.135 280.596  18
  -2  -1 -15 1147.67 414.732   3
  -2  -1 -16 24659.4 1712.38   3
  -2  -1 -16 26298.4 1501.94  18
  -2  -1 -17 1011.35 345.754  17
  -2  -1 -17 1229.91 401.466   3
  -2  -1 -17 974.802 332.692  18
  -2  -1 -18 19416.4 1291.07  18
  -2  -1 -18 18805.5 1396.77  17
  -2  -1 -19 16361.1 1147.15  18
  -2  -1 -19 16476.4 1257.09  17
  -2  -1 -20 1400.69 343.595  18
  -2  -1 -20 1403.13 357.094  17
  -2  -1 -21 440.389 225.722  17
  -2  -1 -21 759.322 246.394  18
  -2  -1 -22 3660.65 429.142  18
  -2  -1 -22 3557.74 471.087  17
  -2  -1 -23 6251.56 504.129  17
  -2  -1 -23 5910.06 371.875  11
   2   2 -25 686.001 196.714  17
   2   2 -25 966.410 199.275  18
   2   2 -24 3601.87 515.237   3
   2   2 -24 4232.74 487.199  18
   2   2 -23 3631.53 489.524  18
   2   2 -23 2477.82 472.076   3
   2   2 -22 5454.77 630.986  18
   2   2 -22 4468.57 682.637   3
   2   2 -21 3439.91 629.969   3
   2   2 -21 3682.21 555.516  18
   2   2 -20 1799.95 513.971   3
   2   2 -20 2314.01 433.279  18
   2   2 -19-44.7693 310.567   3
   2   2 -19-117.298 180.656  18
   2   2 -18 2872.09 510.866  18
   2   2 -18 3432.35 625.025   6
   2   2 -18 2551.03 596.252   3
   2   2 -17 5119.38 746.574   6
   2   2 -17 4332.04 612.028  18
   2   2 -16 17263.0 1319.24   6
  -2  -2  16 17969.6 2681.24  22
   2   2 -16 16435.4 1159.57  18
  -2  -2  15 13987.5 2251.90  22
  -2  -2  14-270.671 314.509  22
  -2  -2  13 15984.4 2200.39  22
  -2  -2  12 29386.5 2832.68  22
  -2  -2  11 4520.49 1070.31  22
  -2  -2  10 337084. 9057.87  22
  -2  -2   9 7608.82 1247.21  22
   2   2  -9 7456.57 877.069   1
  -2  -2   8 4369.40 972.501  22
   2   2  -8 3781.95 634.637   1
  -2  -2   7 28590.0 2145.64  22
  -2  -2   6 14567.6 1411.40  22
   2   2  -6 14514.4 1283.02  23
   2   2  -5 28218.9 1658.99  23
  -2  -2   5 29457.1 1999.38  21
  -2  -2   5 28970.5 1889.45  22
  -2  -2   4 31729.7 1809.84  22
   2   2  -4 31725.6 1622.19  23
  -2  -2   3 6217.52 740.507  22
   2   2  -3 5464.15 657.164  23
  -2  -2   2 8509.20 935.974  21
  -2  -2   2 7405.59 722.918  22
   2   2  -2 7511.30 675.218  23
   2   2  -2 6681.82 402.659  16
   2   2  -1 16139.4 979.756  25
  -2  -2   1 15856.7 1201.45  21
   2   2  -1 15446.1 979.225  23
   2   2   0 59463.5 1931.01  25
  -2  -2   0 57762.0 2223.75  21
  -2  -2  -1 19510.5 1225.84  21
   2   2   1 19672.7 856.979  24
   2   2   1 18771.0 1125.82  25
   2   2   2 55539.0 1665.20  24
  -2  -2  -2 54627.4 1996.71  21
   2   2   2 55452.4 2115.74  25
   2   2   3 103364. 3221.03  25
  -2  -2  -3 101702. 2653.18  21
  -2  -2  -4 63056.4 1944.46  21
   2   2   4 67598.7 2792.98  25
   2   2   5 173586. 4962.94  25
  -2  -2  -5 168325. 3192.01  21
  -2  -2  -6 46146.2 2219.47  14
   2   2   6 43200.3 2609.76  25
  -2  -2  -6 40098.3 2588.17  27
  -2  -2  -7 105780. 4329.22  15
  -2  -2  -7 119116. 3879.75  14
   2   2   7 114187. 4613.43  25
  -2  -2  -7 110466. 4709.21  27
  -2  -2  -8 11216.6 1418.34  15
   2   2   8 10802.7 1488.29  25
  -2  -2  -8 12068.0 1676.78  27
  -2  -2  -8 11275.7 1243.06  14
   2   2   9 11046.3 1600.80  25
  -2  -2  -9 11036.4 1743.72  27
  -2  -2  -9 12186.0 1372.02  14
   2   2  10 25514.8 2597.38  25
  -2  -2 -10 25064.1 2742.73  27
   2   2  11 2052.59 807.464  25
  -2  -2 -11 1562.56 772.535  27
   2   2  12 42940.9 3760.33  25
   2   2  13 25334.1 2979.55  25
  -2  -2 -14 14433.7 1270.15   3
  -2  -2 -14 14401.4 1075.35  18
  -2  -2 -15 8691.45 1002.01   3
  -2  -2 -15 8619.60 854.001  18
  -2  -2 -16 417.635 320.121  17
  -2  -2 -16 164.598 273.048   3
  -2  -2 -16 458.107 271.433  18
  -2  -2 -17 1064.07 366.118  17
  -2  -2 -17 1440.01 356.768  18
  -2  -2 -18 351.202 248.216  18
  -2  -2 -18 103.104 208.721  17
  -2  -2 -19 3789.89 543.918  18
  -2  -2 -19 3990.52 632.122  17
  -2  -2 -20 4584.73 552.151  18
  -2  -2 -20 3964.23 571.501  17
  -2  -2 -21-211.860 174.561  17
  -2  -2 -22 347.125 94.9825  11
  -2  -2 -22 556.810 203.780  17
   2   3 -25 565.834 165.269  18
   2   3 -24 440.778 231.772   3
   2   3 -24 555.810 197.250  18
   2   3 -23 257.449 219.228   3
   2   3 -23 510.527 206.701  18
   2   3 -22 38.5953 222.119  18
   2   3 -22-202.610 242.208   3
   2   3 -21 1409.60 423.551   3
   2   3 -21 2371.11 451.297  18
   2   3 -20 2911.57 505.849  18
   2   3 -20 3048.56 568.935   3
   2   3 -19 2323.95 454.612  18
   2   3 -19 2730.63 570.066   6
   2   3 -19 2311.45 545.678   3
   2   3 -18 165.774 252.940   3
   2   3 -18 804.041 339.681   6
   2   3 -18 353.326 231.118  18
   2   3 -17 4456.51 684.881   6
   2   3 -17 4593.18 664.251  18
   2   3 -16 8984.08 949.000   6
   2   3 -16 7492.29 792.978  18
  -2  -3  15 9987.24 1925.23  22
  -2  -3  14 2069.02 897.770  22
  -2  -3  13-179.417 403.303  22
  -2  -3  12 475.134 378.479  22
  -2  -3  11 4091.40 1113.54  22
  -2  -3  10 16943.5 1986.98  22
  -2  -3   9 41221.7 2928.40  22
   2   3  -9 42788.7 2030.36   1
  -2  -3   8 10253.6 1428.98  22
  -2  -3   7 108554. 4309.52  22
  -2  -3   7 109236. 4418.13  21
  -2  -3   6 2093.63 668.218  21
  -2  -3   6 2646.08 664.884  22
   2   3  -6 1825.24 453.589  23
  -2  -3   5 99851.2 3878.02  21
   2   3  -5 95743.0 3137.31  23
  -2  -3   5 96866.6 3595.68  22
   2   3  -4 257750. 4612.76  16
   2   3  -4 249886. 5028.24  23
  -2  -3   4 249153. 5662.09  22
   2   3  -3 10720.2 756.710  16
   2   3  -3 10463.0 891.261  23
   2   3  -2 55710.5 2000.65  23
  -2  -3   2 50509.5 2472.47  21
   2   3  -2 53490.9 1569.70  16
   2   3  -1 3252.22 516.587  25
  -2  -3   1 2781.83 580.679  21
   2   3  -1 2820.34 459.062  23
   2   3   0 157538. 3662.07  25
  -2  -3   0 152283. 4184.02  21
   2   3   1 32595.7 1656.40  25
  -2  -3  -1 32466.2 1814.55  21
  -2  -3  -2 8100.23 890.134  21
   2   3   2 8918.61 759.255  24
   2   3   2 9246.37 935.225  25
   2   3   3 4412.49 564.209  24
  -2  -3  -3 4718.18 669.257  21
   2   3   3 3989.13 677.591  25
   2   3   4 11874.8 1221.12  25
  -2  -3  -4 11139.7 1004.74  21
   2   3   4 10652.1 950.260  24
   2   3   5 36673.9 2316.72  25
  -2  -3  -5 36042.7 1759.67  21
   2   3   5 35120.6 1899.44  24
   2   3   6 2891.88 716.491  25
  -2  -3  -7 3399.50 846.860  27
   2   3   7 2767.38 693.871  25
  -2  -3  -8 1707.96 681.260  27
   2   3   8 2074.64 686.867  25
  -2  -3  -9 448.750 460.074  27
   2   3   9 265.161 366.767  25
  -2  -3 -10 2132.65 904.548  27
   2   3  10 2579.96 867.148  25
   2   3  11 2686.04 928.967  25
  -2  -3 -11 3082.59 1098.49  27
   2   3  11 2596.30 830.861  24
   2   3  12 11418.5 1931.75  25
   2   3  12 9849.23 1577.36  24
   2   3  13 2233.47 836.044  24
   2   3  13 1691.09 801.007  25
  -2  -3 -13 1889.46 485.025   3
  -2  -3 -13 1920.38 366.080  18
  -2  -3 -14 2540.83 460.008  18
  -2  -3 -14 2616.82 571.478   3
  -2  -3 -14 2676.54 521.600  17
  -2  -3 -15 2545.65 509.185  17
  -2  -3 -15 2831.20 488.243  18
  -2  -3 -16 14726.5 1123.49  18
  -2  -3 -16 14242.5 1243.35  17
  -2  -3 -17 4318.10 679.729  17
  -2  -3 -17 3838.75 576.338  18
  -2  -3 -18 11613.2 1069.71  17
  -2  -3 -18 11009.5 935.351  18
  -2  -3 -19-5.70229 134.861  18
  -2  -3 -19-328.487 237.010  17
  -2  -3 -20 224.692 223.409  17
  -2  -3 -21 5673.98 601.634  17
  -2  -3 -22 270.112 116.438  17
   2   4 -26 438.594 129.914  18
   2   4 -25 1374.54 240.849  18
   2   4 -24 2162.46 348.922  18
   2   4 -24 1767.67 377.535   3
   2   4 -23 937.515 327.353   3
   2   4 -23 1656.76 321.166  18
   2   4 -22 596.777 290.273   3
   2   4 -22 1238.75 320.409  18
   2   4 -21 273.773 166.121  18
   2   4 -21 54.5480 193.346   3
   2   4 -20 384.260 340.932   6
   2   4 -20 457.849 225.298  18
   2   4 -20 527.978 242.422   3
   2   4 -19 2006.52 469.632   6
   2   4 -19 1354.08 394.140   3
   2   4 -19 2210.51 467.482  18
   2   4 -18 376.262 304.450   6
   2   4 -18 359.610 246.458  18
   2   4 -18 282.576 304.766   3
   2   4 -17 18863.8 1389.68   7
   2   4 -17 16984.9 1220.60  18
   2   4 -17 19728.0 1438.08   6
   2   4 -16 486.412 272.181   6
  -2  -4  16 863.759 630.370  22
  -2  -4  15 2397.37 1044.94  22
  -2  -4  14 675.922 486.280  22
  -2  -4  13 16065.8 2253.22  22
  -2  -4  12 945.984 640.315  22
  -2  -4  11 42097.5 3343.05  22
  -2  -4  10 29776.6 2687.01  22
  -2  -4   9 1091.62 588.990  21
  -2  -4   9-245.949 359.256  22
  -2  -4   8 14504.7 1702.29  22
  -2  -4   8 16564.0 1847.54  21
  -2  -4   7 161653. 5599.26  21
   2   4  -7 152097. 4592.32  23
  -2  -4   7 156993. 5388.21  22
  -2  -4   6 39976.8 2641.09  21
  -2  -4   6 36849.5 2422.85  22
   2   4  -6 37013.8 2051.20  23
  -2  -4   5 8945.07 1111.33  22
   2   4  -5 8252.22 883.484  16
  -2  -4   5 9455.32 1282.25  21
   2   4  -5 9178.85 964.547  23
   2   4  -4 151919. 3697.65  16
   2   4  -4 145753. 3784.63  23
   2   4  -3 7081.40 701.090  16
  -2  -4   3 6311.61 987.357  21
   2   4  -3 8533.37 849.491  23
   2   4  -2 974.982 407.621  25
   2   4  -2 1038.75 349.339  23
  -2  -4   2 748.980 392.580  21
  -2  -4   1 52242.4 2707.95  21
   2   4  -1 52134.9 2235.63  25
   2   4  -1 52519.5 2060.06  23
   2   4   0 1657.31 405.854  25
  -2  -4   0 1554.84 498.988  21
   2   4   1 27616.7 1669.77  25
  -2  -4  -1 26733.3 1867.49  21
   2   4   2 4941.14 753.718  25
   2   4   2 4925.65 631.254  24
  -2  -4  -2 5020.27 804.816  21
   2   4   3 35578.5 2101.71  25
  -2  -4  -3 33644.1 2058.87  21
   2   4   3 35654.3 1795.00  24
  -2  -4  -4 13719.6 1285.99  21
   2   4   4 13723.9 1394.55  25
   2   4   4 14375.3 1201.24  24
  -2  -4  -5 1617.14 480.835  21
   2   4   5 1976.08 563.962  25
   2   4   5 1493.12 440.444  24
   2   4   6 9557.33 1298.54  25
   2   4   6 8125.93 1049.17  24
   2   4   7 29283.3 2448.60  25
   2   4   7 26998.3 2029.85  24
  -2  -4  -8 7333.56 1424.09  27
   2   4   8 7850.27 1171.11  24
   2   4   8 8759.99 1432.68  25
   2   4   9 18704.2 2177.04  25
   2   4   9 19873.9 1963.82  24
  -2  -4  -9 18386.5 2369.85  27
   2   4  10 12080.5 1881.25  25
  -2  -4 -10 8796.18 1758.95  27
   2   4  10 11400.8 1568.14  24
   2   4  11 474.029 386.633  24
   2   4  11 900.210 686.827  25
   2   4  12 3237.39 914.096  24
  -2  -4 -12 3934.52 623.213  17
  -2  -4 -12 3533.46 507.875  18
   2   4  12 4394.97 1235.04  25
  -2  -4 -13 5835.04 788.145   3
  -2  -4 -13 6793.63 743.258  18
  -2  -4 -13 5581.62 754.860  17
  -2  -4 -14 13255.3 1055.96  18
  -2  -4 -14 10108.9 1032.44  17
  -2  -4 -15 3606.84 583.693  18
  -2  -4 -15 2472.95 519.523  17
  -2  -4 -16 5825.24 789.038  17
  -2  -4 -16 7131.74 781.600  18
  -2  -4 -17 98.7186 205.854  18
  -2  -4 -17 270.824 336.829  17
  -2  -4 -18 135.043 201.245  18
  -2  -4 -18 297.638 235.610  17
  -2  -4 -19-56.7278 171.792  17
  -2  -4 -20 1414.03 382.551  17
  -2  -4 -21 2729.68 406.818  17
  -2  -4 -22 3301.63 358.817  17
   2   5 -26 1315.30 201.205  18
   2   5 -25 218.214 132.483  18
   2   5 -24 435.970 192.497   3
   2   5 -24 438.736 187.864  18
   2   5 -23 1391.72 366.031   3
   2   5 -23 1906.57 357.427  18
   2   5 -22 1629.32 411.195   3
   2   5 -22 1714.98 355.542  18
   2   5 -21 648.887 295.374  18
   2   5 -21 442.207 229.587   3
   2   5 -20 3762.10 633.764   6
   2   5 -20 3940.17 691.175   3
   2   5 -20 4529.10 663.851  18
   2   5 -19 6268.02 842.982   3
   2   5 -19 6757.83 850.844   6
   2   5 -19 6395.43 779.233  18
   2   5 -18 6344.02 814.548   7
   2   5 -18 5214.36 759.071   6
   2   5 -18 5573.00 787.029   3
   2   5 -18 5622.67 737.770  18
   2   5 -17 6257.15 822.870   7
   2   5 -17 5928.33 788.814   6
  -2  -5  16 10545.9 2103.97  22
   2   5 -16 9826.38 997.796   6
  -2  -5  15 35576.2 3694.51  22
  -2  -5  14 31662.8 3382.55  22
  -2  -5  13 49805.0 4077.82  22
  -2  -5  12 29221.5 2969.35  22
  -2  -5  11 102.208 322.516  22
  -2  -5  10 2281.39 923.304  21
  -2  -5  10 1897.51 766.120  22
  -2  -5   9 80155.0 4396.14  21
  -2  -5   9 80179.0 4314.57  22
  -2  -5   8 666.977 437.149  21
  -2  -5   8 782.845 468.780  22
  -2  -5   7 9401.88 1386.42  21
   2   5  -7 8954.38 1052.52  23
  -2  -5   7 9925.90 1402.70  22
   2   5  -7 9268.63 1174.04  16
  -2  -5   6 78608.0 3940.51  21
   2   5  -6 75439.4 3127.90  16
  -2  -5   5 266.776 285.644  21
   2   5  -5 951.756 399.025  23
   2   5  -5 849.826 352.595  16
   2   5  -4 20178.0 1398.72  16
  -2  -5   4 20489.0 1922.27  21
   2   5  -4 18753.3 1323.76  23
   2   5  -3 190.256 213.914  16
  -2  -5   3 175.484 267.384  21
   2   5  -3 287.527 182.009  23
   2   5  -2 80680.6 3089.40  25
  -2  -5   2 82628.6 3759.29  21
   2   5  -2 87400.1 2812.52  23
   2   5  -1 10739.6 978.534  23
  -2  -5   1 11079.4 1355.59  21
   2   5  -1 10990.2 1123.86  25
   2   5   0 625.254 228.052  23
   2   5   0 421.937 269.300  25
  -2  -5   0 755.894 552.416  21
   2   5   1 8513.35 1022.03  25
  -2  -5  -1 7906.12 1136.99  21
   2   5   2 363.488 282.590  25
  -2  -5  -2 178.779 260.514  21
   2   5   3 208092. 5061.99  24
   2   5   3 208261. 5657.54  25
  -2  -5  -3 203263. 5912.98  21
   2   5   4 101791. 4052.36  25
  -2  -5  -4 100439. 4054.69  21
   2   5   4 97643.1 3530.46  24
   2   5   5 9779.37 1329.00  25
   2   5   5 8239.34 1076.29  24
   2   5   6 135191. 5250.25  25
   2   5   6 134999. 4645.18  24
   2   5   7 38444.8 2920.34  25
   2   5   7 38809.2 2597.18  24
  -2  -5  -8 27639.2 2895.40  27
   2   5   8 32208.8 2832.32  25
   2   5   8 32111.1 2493.33  24
  -2  -5  -9 27473.9 3053.79  27
   2   5   9 32594.2 3004.16  25
   2   5   9 35785.6 2774.75  24
   2   5  10 2243.91 812.160  25
   2   5  10 2578.51 829.586  24
   2   5  11 129.222 550.297  25
   2   5  11-11.1158 214.795  24
  -2  -5 -12 2832.26 463.217  18
  -2  -5 -12 3044.21 556.783  17
  -2  -5 -13 1873.38 457.757  17
  -2  -5 -13 1993.98 401.173  18
  -2  -5 -14 942.783 337.208  18
  -2  -5 -14 1398.19 447.224  17
  -2  -5 -15 8061.71 835.455  18
  -2  -5 -15 8194.29 954.420  17
  -2  -5 -16 19491.2 1442.94  17
  -2  -5 -17 113.565 186.275  17
  -2  -5 -18 891.678 354.607  17
  -2  -5 -19 691.043 304.810  17
  -2  -5 -20 125.641 171.900  17
  -2  -5 -21 1320.59 255.924  17
   2   6 -26 2968.21 304.569  18
   2   6 -25 667.725 187.577  18
   2   6 -24 2947.15 445.983   3
   2   6 -24 2318.90 363.351  18
   2   6 -23 279.406 196.405   3
   2   6 -23 43.3472 145.174  18
   2   6 -22-47.7215 156.718   3
   2   6 -22 87.4061 144.309  18
   2   6 -21 2120.65 465.435   3
   2   6 -21 1831.01 416.189  18
   2   6 -20 627.231 282.046  18
   2   6 -20 66.0632 195.754   3
   2   6 -20 199.437 277.464   6
   2   6 -19 210.762 208.768  18
   2   6 -19 369.974 243.641   6
   2   6 -19 267.049 280.471   7
   2   6 -19 157.217 218.153   3
   2   6 -18 7347.59 875.783   6
   2   6 -18 7382.77 901.720   3
   2   6 -18 7253.28 889.149   7
   2   6 -17 5676.17 807.165   7
   2   6 -17 5108.54 733.863   6
   2   6 -16 15813.5 1268.31   6
   2   6 -16 15537.7 1256.27   7
  -2  -6  16 18329.9 2769.54  22
  -2  -6  15 11102.2 2132.04  22
  -2  -6  14 2449.11 906.213  22
  -2  -6  13 34373.2 3452.26  22
  -2  -6  12 335.267 292.707  22
  -2  -6  11 490.747 343.548  21
  -2  -6  11 301.117 320.540  22
  -2  -6  10 5069.25 1217.35  21
  -2  -6  10 6243.53 1275.54  22
  -2  -6   9-223.323 405.360  22
  -2  -6   9 367.430 546.601  21
  -2  -6   8 52066.5 3433.43  22
  -2  -6   8 53851.3 3643.05  21
  -2  -6   7 21063.6 2221.22  21
  -2  -6   7 16803.9 1854.41  22
   2   6  -7 18157.8 1537.41  23
   2   6  -7 18666.9 1728.36  16
   2   6  -6 41805.9 2454.98  16
  -2  -6   6 49955.7 3309.27  21
   2   6  -5 763.657 361.118  16
   2   6  -5 556.822 347.315  23
  -2  -6   5 415.582 417.074  21
   2   6  -4 139.530 173.469  16
  -2  -6   4 293.972 356.259  21
   2   6  -4 124.298 261.473  23
   2   6  -3 4118.26 688.751  16
  -2  -6   3 4157.04 938.532  21
   2   6  -3 3346.91 567.824  23
   2   6  -2 22496.4 1753.08  25
  -2  -6   2 24522.0 2213.54  21
   2   6  -2 26839.4 1606.79  23
   2   6  -1 590.593 285.189  25
   2   6  -1 315.053 195.330  23
  -2  -6   1 346.400 333.485  21
   2   6   0 47183.1 2533.77  25
  -2  -6   0 44996.0 2976.78  21
   2   6   0 42702.2 2162.56  23
   2   6   1 29976.3 2057.28  25
  -2  -6  -1 27408.1 2324.77  21
   2   6   2 141279. 4712.35  25
  -2  -6  -2 132773. 5225.90  21
  -2  -6  -3 39456.1 2789.63  21
   2   6   3 40009.9 2567.01  25
  -2  -6  -4 46648.0 3026.72  21
   2   6   4 45910.6 2897.89  25
   2   6   5 31833.2 2503.51  25
   2   6   5 29020.4 2171.51  24
   2   6   6 3929.03 830.444  24
   2   6   6 4070.61 981.075  25
   2   6   7 2958.24 834.671  25
   2   6   7 3811.69 910.462  24
   2   6   8 3872.30 936.262  24
   2   6   8 4438.34 1100.77  25
   2   6   9 21972.0 2531.85  25
   2   6   9 22468.7 2354.06  24
   2   6  10 3957.59 1140.67  25
   2   6  10 3040.19 897.292  24
   2   6  11 4720.39 1184.10  24
  -2  -6 -11 4428.27 600.699  18
  -2  -6 -11 3779.59 608.808  17
  -2  -6 -12 12116.2 997.810  18
  -2  -6 -12 10935.9 1064.22  17
  -2  -6 -13 830.947 284.312  17
  -2  -6 -14 3485.26 639.567  17
  -2  -6 -15 6082.45 813.952  17
  -2  -6 -16 19458.2 1431.33  17
  -2  -6 -17 160.158 165.640  17
  -2  -6 -18 22592.2 1375.23  17
  -2  -6 -19 731.005 282.506  17
  -2  -6 -20 3077.04 411.572  17
   2   7 -26-1.93454 78.4745  18
   2   7 -25 3350.10 389.128  18
   2   7 -24 397.751 162.587  18
   2   7 -23 2.10340 169.437  18
   2   7 -22-51.9155 188.902  18
   2   7 -21 1241.42 359.828   6
   2   7 -21 1387.07 393.545  18
   2   7 -20 483.757 302.467   6
   2   7 -20 426.148 287.197  18
   2   7 -19 29144.2 1762.57   7
   2   7 -19 26423.6 1668.36   6
   2   7 -18-102.166 179.533   7
   2   7 -18 241.275 269.529   6
   2   7 -17 617.592 234.352   7
   2   7 -17 574.375 295.311   6
   2   7 -16 1652.74 421.888   7
   2   7 -16 2140.84 496.995   6
  -2  -7  15 10511.2 2088.30  22
  -2  -7  14 14429.6 2406.86  22
  -2  -7  13 62.3086 426.484  22
  -2  -7  12 13047.5 2101.29  22
  -2  -7  12 12493.7 2063.67  21
  -2  -7  11-6.97209 480.581  21
  -2  -7  11 1503.30 867.478  22
  -2  -7  10 8325.02 1601.75  21
  -2  -7  10 7597.09 1469.88  22
  -2  -7   9 8435.48 1551.15  21
  -2  -7   9 7609.46 1429.52  22
   2   7  -8 24080.1 2147.57  16
  -2  -7   8 21718.7 2448.82  21
  -2  -7   8 23129.2 2378.51  22
   2   7  -7 7955.02 1189.80  16
  -2  -7   7 7055.44 1363.77  21
   2   7  -7 5252.74 852.036  23
   2   7  -6 12294.6 1425.30  16
  -2  -7   6 11606.7 1721.47  21
   2   7  -6 7164.63 954.279  23
  -2  -7   5 2245.60 753.296  21
   2   7  -5 1806.16 558.705  16
   2   7  -5 2229.14 589.564  23
   2   7  -4 7031.40 999.539  16
   2   7  -4 7292.77 922.958  23
  -2  -7   4 8137.34 1391.99  21
  -2  -7   3 185.226 312.165  21
   2   7  -3 333.447 173.388  23
  -2  -7   2 1997.00 716.917  21
   2   7  -2 2685.91 567.020  23
   2   7  -1 18770.6 1721.88  25
   2   7  -1 18235.9 1426.12  23
  -2  -7   1 16374.9 1972.92  21
   2   7   0 29737.4 1900.83  23
   2   7   0 30345.3 2216.02  25
  -2  -7   0 27868.2 2580.91  21
   2   7   1 251.574 184.278  23
  -2  -7  -1-136.145 270.589  21
   2   7   1-17.4452 186.086  25
  -2  -7  -2 13341.2 1786.52  21
   2   7   2 15478.3 1659.35  25
   2   7   3 11981.0 1499.72  25
  -2  -7  -3 13254.7 1787.45  21
  -2  -7  -4 3294.59 924.611  21
   2   7   4 2575.43 768.467  25
   2   7   5 4167.87 998.603  25
   2   7   6 22448.4 2335.92  25
   2   7   7 14718.0 1963.88  25
   2   7   8 2587.99 896.768  25
   2   7   8 2590.64 803.200  24
   2   7   9 3723.40 1081.77  24
   2   7   9 3575.61 1117.13  25
   2   7  10 15128.1 1417.22  26
   2   7  10 14064.8 2076.77  24
  -2  -7 -10 15169.3 1218.55  17
  -2  -7 -11 3975.49 650.919  17
  -2  -7 -12 2110.28 520.628  17
  -2  -7 -13 988.154 417.278  17
  -2  -7 -14 15427.2 1289.84  17
  -2  -7 -15 2088.35 499.975  17
  -2  -7 -16 21976.3 1450.62  17
  -2  -7 -17 178.101 176.100  17
  -2  -7 -18 1290.39 338.829  17
  -2  -7 -19 1630.03 317.617  17
  -2  -7 -20 860.045 211.470  17
   2   8 -25 662.022 182.910  18
   2   8 -24 800.443 223.990  18
   2   8 -23 4109.09 525.156  18
   2   8 -22 642.713 275.784  18
   2   8 -21 362.867 174.917   6
   2   8 -21 1015.01 376.702  18
   2   8 -20 543.029 269.413   6
   2   8 -20 402.177 254.575  18
   2   8 -20 98.1732 158.749   7
   2   8 -19 896.298 345.603   6
   2   8 -19 1625.83 447.400   7
   2   8 -18 11182.1 1105.52   7
   2   8 -18 10616.2 1056.26   6
   2   8 -17 1796.56 471.553   7
   2   8 -17 1978.43 429.539   6
   2   8 -16 8796.96 976.349   7
   2   8 -16 8564.64 937.409   6
   2   8 -15 5222.94 741.784   7
   2   8 -15 4599.92 706.391   6
  -2  -8  14 49078.1 4504.57  22
  -2  -8  13 591.621 609.078  22
  -2  -8  12 10093.6 1914.77  22
  -2  -8  12 8191.25 1758.53  21
  -2  -8  11 8111.07 1636.85  22
  -2  -8  11 5744.45 1443.07  21
  -2  -8  10 12332.4 1981.44  22
  -2  -8  10 12161.1 2023.53  21
  -2  -8   9 70525.8 4734.39  21
  -2  -8   9 70966.3 4537.57  22
   2   8  -8 310.701 364.837  16
  -2  -8   8 1238.45 676.930  21
   2   8  -7 7399.40 1195.22  16
  -2  -8   7 10114.1 1756.40  21
   2   8  -6 5123.71 984.609  16
   2   8  -6 4529.31 770.098  23
  -2  -8   6 5623.06 1339.28  21
  -2  -8   5 880.242 599.655  21
   2   8  -5 243.635 308.719  16
   2   8  -5 573.837 385.232  23
   2   8  -4 192.501 210.150  16
  -2  -8   4 279.518 375.239  21
   2   8  -4 74.7538 290.713  23
  -2  -8   3-253.710 439.322  21
   2   8  -3-104.469 207.247  23
   2   8  -2 268.117 250.719  23
  -2  -8   2 233.136 460.215  21
   2   8  -1 5554.30 1040.55  25
  -2  -8   1 6788.84 1388.61  21
   2   8  -1 7749.83 991.216  23
  -2  -8   0 5179.72 1171.19  21
   2   8   0 6809.74 950.976  23
   2   8   0 6141.25 1111.54  25
   2   8   1 73511.1 3337.55  23
  -2  -8  -1 72528.2 4524.63  21
   2   8   1 76295.0 3895.80  25
   2   8   2 17334.8 1903.43  25
  -2  -8  -2 17832.4 2240.87  21
   2   8   3 1328.78 575.400  25
  -2  -8  -3 965.832 561.970  21
   2   8   4 89.9668 276.256  25
   2   8   5 27.3332 260.004  25
   2   8   6 4264.15 1091.01  25
   2   8   7 42040.7 3530.17  25
   2   8   8 47911.0 3913.36  25
  -2  -8  -8 45870.7 2052.05  17
   2   8   9 33533.8 2191.88  26
  -2  -8  -9 34767.5 1844.54  17
   2   8  10 8356.59 1094.86  26
  -2  -8 -10 7748.08 892.392  17
   2   8  11 13908.5 1433.24  26
  -2  -8 -11 14332.9 1221.07  17
  -2  -8 -12 7.60932 172.633  17
  -2  -8 -13 3117.23 585.059  17
  -2  -8 -14 639.671 324.941  17
  -2  -8 -15 66.9717 225.555  17
  -2  -8 -16 12693.8 1043.03  17
  -2  -8 -17-325.125 262.486  17
  -2  -8 -18 5937.52 595.059  17
  -2  -8 -19 4102.32 436.522  17
   2   9 -25-104.110 113.284  18
   2   9 -24 1186.90 260.372  18
   2   9 -23 224.269 149.607  18
   2   9 -22 70.8479 172.519  18
   2   9 -21 728.737 297.129   6
   2   9 -21 2045.35 426.997   7
   2   9 -21 1958.67 456.182  18
   2   9 -20 537.234 319.172   6
   2   9 -20 284.310 188.729   7
   2   9 -19 227.076 237.626   7
   2   9 -19 118.008 232.786   6
   2   9 -18 3627.68 655.738   7
   2   9 -18 3749.89 635.141   6
   2   9 -17 4042.23 639.222   6
   2   9 -17 4731.85 749.615   7
   2   9 -16 5899.89 768.727   6
   2   9 -16 6372.33 804.476  20
   2   9 -16 7139.05 892.239   7
   2   9 -15 2976.44 499.501   6
   2   9 -15 3087.77 615.138   7
   2   9 -15 3087.32 562.604  20
   2   9 -14 952.591 331.040   7
  -2  -9  14 920.517 689.825  22
  -2  -9  13 299.669 628.876  22
  -2  -9  13 1254.22 839.003  21
  -2  -9  12 2311.90 945.768  22
  -2  -9  12 2671.96 1076.06  21
  -2  -9  11 15980.7 2501.61  21
  -2  -9  11 18032.6 2558.60  22
  -2  -9  10 61.4743 383.268  21
  -2  -9  10 178.639 313.623  22
  -2  -9   9 5341.55 1404.90  21
  -2  -9   9 5290.71 1289.11  22
  -2  -9   8 465.693 546.081  21
  -2  -9   7 10161.2 1868.53  21
  -2  -9   6 15370.1 2256.02  21
  -2  -9   5 5092.92 1310.09  21
  -2  -9   4 10175.2 1814.94  21
  -2  -9   3 3561.12 1135.60  21
  -2  -9   2 142.242 347.078  21
   2   9  -1 5916.80 1143.89  25
  -2  -9   1 5105.71 1252.18  21
   2   9   0-133.673 242.649  25
  -2  -9   0 245.976 441.665  21
   2   9   1 15970.9 1923.43  25
  -2  -9  -1 16772.8 2332.74  21
  -2  -9  -2 384.645 504.880  21
   2   9   2 201.941 373.664  25
   2   9   3 19453.2 1953.03  23
   2   9   3 21290.7 2326.45  25
  -2  -9  -3 22975.6 2734.58  21
   2   9   4 2722.81 888.208  25
   2   9   5 25101.3 2669.45  25
   2   9   6 24176.9 2707.42  25
   2   9   7 3529.65 745.088  26
   2   9   7 3177.09 1042.22  25
  -2  -9  -7 2718.32 493.536  17
   2   9   8 185.310 184.299  26
  -2  -9  -8 185.006 201.790  17
   2   9   9 5711.59 938.059  26
  -2  -9  -9 5526.14 748.593  17
   2   9  10 27466.2 2059.71  26
  -2  -9 -10 26675.6 1651.36  17
  -2  -9 -11 22234.9 1533.11  17
   2   9  11 21789.4 1842.46  26
   2   9  12 4163.35 842.069  26
  -2  -9 -12 4206.61 681.474  17
  -2  -9 -13 397.909 309.974  17
  -2  -9 -14 13739.9 1143.69  17
  -2  -9 -15 7966.18 816.160  17
  -2  -9 -16 2724.74 452.986  17
  -2  -9 -17 660.151 207.650  17
  -2  -9 -18 3076.50 375.600  17
   2  10 -25 1823.27 268.501  18
   2  10 -24 1541.46 290.282  18
   2  10 -23 978.616 269.161  18
   2  10 -22 2342.79 441.620  18
   2  10 -21 458.156 305.831   7
   2  10 -21 436.648 227.703   6
   2  10 -21 622.536 339.658  18
   2  10 -20 33.6665 207.009   6
   2  10 -20 159.069 263.550   7
   2  10 -19 892.310 368.812   7
   2  10 -19 684.809 268.548   6
   2  10 -18 1033.43 348.942   6
   2  10 -18 426.530 296.805   7
   2  10 -17 14257.0 1278.58   7
   2  10 -17 10482.2 1023.12   6
   2  10 -17 13464.0 1133.89  20
   2  10 -16-297.973 251.906   6
   2  10 -16 438.065 339.615   7
   2  10 -16-213.283 235.885  20
   2  10 -15 6611.38 825.089  20
   2  10 -15 5090.99 714.820   6
   2  10 -15 6692.41 890.417   7
   2  10 -14 16398.7 1321.46   7
   2  10 -14 14881.9 1223.46  20
   2  10 -14 12676.8 1113.07   6
  -2 -10  13 66436.6 5393.57  22
   2  10 -13 62253.3 3026.14   4
   2  10 -13 56376.5 2460.11   7
  -2 -10  13 62093.4 5264.88  21
  -2 -10  12 588.677 342.675  21
  -2 -10  12 744.403 648.189  22
  -2 -10  11 25478.9 3147.50  22
  -2 -10  11 23175.5 3121.02  21
  -2 -10  10 14045.9 2411.26  21
  -2 -10  10 12044.3 2088.87  22
  -2 -10   9 1982.29 891.579  21
  -2 -10   9 1669.63 725.549  22
  -2 -10   8-528.123 557.951  21
  -2 -10   7 9609.61 1941.28  21
  -2 -10   6 3454.60 1193.76  21
  -2 -10   5 1035.28 655.155  21
  -2 -10   4 456.558 522.622  21
  -2 -10   3 80369.6 5480.01  21
  -2 -10   2-72.8524 286.034  21
  -2 -10   1 686.647 493.617  21
   2  10   0 16143.1 2070.52  25
  -2 -10   0 16554.5 2459.55  21
  -2 -10  -1 2186.68 908.231  21
   2  10   1 3003.96 917.649  25
   2  10   2 4101.92 1075.30  25
  -2 -10  -2 5266.81 1429.92  21
   2  10   3 26617.5 2799.26  25
   2  10   4 984.297 572.686  25
   2  10   5 10333.9 1829.98  25
   2  10   5 10914.7 1286.59  26
  -2 -10  -6 1155.73 348.116  17
   2  10   6 1075.25 433.921  26
   2  10   7 348.944 280.377  26
  -2 -10  -7 511.266 274.828  17
   2  10   8 967.729 449.474  26
  -2 -10  -8 1596.22 435.583  17
   2  10   9 366.283 280.738  26
  -2 -10  -9 493.595 274.896  17
  -2 -10 -10 6215.67 787.488  17
   2  10  10 5886.66 984.213  26
   2  10  11 5938.40 954.213  26
  -2 -10 -11 6007.10 766.321  17
   2  10  12 1690.32 534.117  26
  -2 -10 -12 1526.92 382.072  17
  -2 -10 -13 9061.67 894.259  17
  -2 -10 -14-264.803 267.428  17
  -2 -10 -15 930.380 296.701  17
  -2 -10 -16 202.224 142.558  17
  -2 -10 -17 1191.20 235.969  17
   2  11 -25 4376.16 370.993  18
   2  11 -24 5539.27 492.027  18
   2  11 -23 1436.14 304.855  18
   2  11 -22 2999.44 482.626  18
   2  11 -21 697.017 236.297   6
   2  11 -21 1196.55 362.215   7
   2  11 -21 1285.92 353.661  18
   2  11 -20 836.164 330.286   7
   2  11 -20 637.312 314.875   6
   2  11 -19 2002.48 433.738   6
   2  11 -19 2040.69 468.317   7
   2  11 -18 6116.20 811.973   7
   2  11 -18 4923.24 707.797   6
   2  11 -18 6168.16 767.820  20
   2  11 -17 774.390 339.556   6
   2  11 -17 319.171 239.871  20
   2  11 -17 530.368 313.709   7
   2  11 -16 650.557 352.852   7
   2  11 -16 235.366 212.053   6
   2  11 -16 248.174 238.881  20
   2  11 -15 346.967 241.306  20
   2  11 -15 444.406 303.899   6
   2  11 -15 724.024 390.121   7
   2  11 -14 203.247 570.832   4
   2  11 -14 260.566 286.613   7
   2  11 -14 161.216 210.633  20
   2  11 -13 37907.0 2060.38   7
   2  11 -13 40938.8 2492.21   4
   2  11 -12 1823.14 706.228   4
  -2 -11  12 1282.79 853.822  21
   2  11 -12 1171.00 365.536   7
  -2 -11  11 4702.33 1538.83  21
   2  11 -11 4638.60 685.360   7
  -2 -11  11 6275.84 1619.44  22
  -2 -11  10 893.309 759.828  21
  -2 -11  10 1016.91 821.196  22
  -2 -11   9 1258.07 883.836  21
  -2 -11   9 1301.58 623.733  22
  -2 -11   8 66294.3 5377.98  21
  -2 -11   7 528.831 612.817  21
  -2 -11   6 4722.19 1348.94  21
  -2 -11   5 27291.9 3388.03  21
  -2 -11   4 478.675 438.885  21
  -2 -11   3-109.050 362.709  21
  -2 -11   2 11737.1 2220.56  21
  -2 -11   1 11974.3 2253.99  21
  -2 -11   0 15397.0 2553.72  21
   2  11   1 426.665 609.502  25
  -2 -11  -1-72.5817 476.443  21
   2  11   2 4444.01 1251.79  25
   2  11   3 15882.5 1558.19  26
   2  11   3 15777.6 2289.88  25
   2  11   4 52423.7 2882.42  26
   2  11   5 2406.98 682.126  26
   2  11   6 3600.37 822.053  26
  -2 -11  -6 4579.42 624.484  17
  -2 -11  -7 27988.2 1605.24  17
   2  11   7 29058.4 2210.66  26
   2  11   8-33.5361 283.215  26
  -2 -11  -8-115.389 226.910  17
   2  11   9 464.831 361.190  26
  -2 -11  -9 351.215 204.755  17
   2  11  10 1546.41 567.032  26
  -2 -11 -10 1589.27 395.179  17
   2  11  11 2171.85 565.012  26
  -2 -11 -11 2499.60 466.030  17
   2  11  12 16135.8 1482.86  26
  -2 -11 -12 19420.2 1272.57  17
   2  11  13 1381.57 422.232  26
  -2 -11 -13 1703.44 389.026  17
  -2 -11 -14 6607.70 659.571  17
  -2 -11 -15 68.7801 147.066  17
  -2 -11 -16 558.499 161.795  17
   2  12 -24 1136.90 216.461  18
   2  12 -23 1262.10 275.178  18
   2  12 -22 371.881 217.818  18
   2  12 -21 1249.97 330.558   7
   2  12 -20 95.6892 211.966   7
   2  12 -19 8975.62 856.207  20
   2  12 -19 8918.73 961.805   7
   2  12 -18 2082.88 482.313  20
   2  12 -18 1132.58 346.319   7
   2  12 -17 2997.52 555.454  20
   2  12 -17 2432.02 545.130   7
   2  12 -16 7696.81 900.887  20
   2  12 -16 8643.62 1021.50   7
   2  12 -15-16.8323 259.821  20
   2  12 -15 718.079 388.129   7
   2  12 -14 5180.68 791.566   7
   2  12 -14 3780.41 853.060   4
   2  12 -14 4092.17 667.266  20
   2  12 -13 3178.52 635.753   7
   2  12 -13 2895.21 819.078   4
   2  12 -12-0.71589 243.490   7
   2  12 -12 1141.56 664.719   4
   2  12 -11 4047.50 676.482   7
   2  12 -11 5226.54 817.150  13
   2  12 -11 4188.68 883.953   4
   2  12 -10 1206.99 422.224   4
   2  12 -10 1324.21 422.615  13
   2  12  -9 9852.74 1123.64  13
   2  12  -9 9283.82 1080.95   4
  -2 -12   9 8933.94 1926.62  22
  -2 -12   9 10708.2 2271.13  21
  -2 -12   8-146.685 705.566  21
   2  12  -8 91.8177 263.576  13
  -2 -12   7 3129.53 1206.75  21
  -2 -12   6 910.458 739.150  21
  -2 -12   5 2860.19 1164.83  21
  -2 -12   4 647.011 496.417  21
  -2 -12   3 5990.76 1687.58  21
  -2 -12   2 12475.7 2433.71  21
   2  12  -1 7439.39 918.949   5
   2  12  -1 6247.15 986.439  26
  -2 -12   1 6414.23 1718.75  21
  -2 -12   0 4100.28 1431.60  21
   2  12   0 4868.46 753.939   5
   2  12   0 4584.94 845.703  26
   2  12   0 5266.27 846.464  13
   2  12   1-156.894 332.019   5
  -2 -12  -1-564.123 494.513  21
   2  12   1 69.0149 208.186  26
   2  12   1 98.5035 388.834  13
   2  12   2 6659.91 928.323  13
   2  12   2 6401.45 1019.55  26
   2  12   3 2006.13 551.901  26
   2  12   4 529.529 399.878  26
   2  12   5 36594.7 2518.36  26
   2  12   6-68.2916 363.604  26
  -2 -12  -7-75.6110 191.429  17
   2  12   7 160.521 420.500  26
   2  12   8 878.520 485.438  26
  -2 -12  -8 629.365 242.913  17
   2  12   9-138.905 298.313  26
  -2 -12  -9 104.060 145.622  17
   2  12  10 517.794 327.375  26
  -2 -12 -10 549.407 228.187  17
   2  12  11 331.834 303.679  26
  -2 -12 -11 545.388 259.718  17
   2  12  12 5759.61 850.156  26
  -2 -12 -12 5768.32 640.842  17
   2  12  13-62.2620 212.967  26
  -2 -12 -13 100.433 132.599  17
  -2 -12 -14 6481.30 570.558  17
   2  12  15 2346.70 382.987   5
   2  13 -24 2880.81 311.117  18
   2  13 -23 220.752 152.753  18
   2  13 -22 11595.8 798.278  18
   2  13 -21 438.414 231.245   7
   2  13 -20 4650.99 557.037  20
   2  13 -20 5038.64 649.140   7
   2  13 -19 14181.3 1160.09   7
   2  13 -19 13384.4 989.697  20
   2  13 -18 2725.41 518.376  20
   2  13 -18 3319.80 608.849   7
   2  13 -17 3551.83 630.964   7
   2  13 -17 3233.13 614.964  20
   2  13 -16 6494.03 867.800   7
   2  13 -16 4847.05 740.522  20
   2  13 -15 2902.98 601.569   7
   2  13 -15 3003.23 564.728  20
   2  13 -14 442.272 292.623   7
   2  13 -14 1108.72 696.299   4
   2  13 -14 377.570 316.522  20
   2  13 -13 1863.73 500.072   7
   2  13 -13 2953.05 853.570   4
   2  13 -12 808.353 584.892   4
   2  13 -12 186.027 212.197   7
   2  13 -11 2604.36 604.862  13
   2  13 -11 2037.29 640.318   4
   2  13 -11 1395.40 406.683   7
   2  13 -10 1924.20 573.752   4
   2  13 -10 2569.02 578.478  13
   2  13  -9 220.038 618.009   4
   2  13  -9 1031.91 477.505  13
   2  13  -8-54.3378 231.901  13
   2  13  -8-309.890 435.987  26
   2  13  -7 963.509 420.538  13
   2  13  -7 779.793 362.861  26
   2  13  -6 3345.93 737.104  26
   2  13  -6 3240.01 679.528  13
   2  13  -5 313.580 361.129   5
   2  13  -5 349.235 328.180  26
   2  13  -5-317.276 271.263  13
   2  13  -4 1882.51 536.283  13
   2  13  -4 2088.04 650.081  26
   2  13  -4 1753.89 520.902   5
   2  13  -3 8093.99 1172.35  26
   2  13  -3 8063.23 1012.00   5
   2  13  -3 8428.51 1084.15  13
   2  13  -2 501.045 363.121  13
   2  13  -2 24.8465 217.260   5
   2  13  -2 136.973 214.827  26
   2  13  -1 2309.69 626.954  13
   2  13  -1 1926.04 513.019   5
   2  13  -1 1830.56 627.690  26
   2  13   0 9289.49 1301.78  26
   2  13   0 8742.73 1055.90   5
   2  13   0 7964.78 1070.87  13
   2  13   1 10563.7 1162.68   5
   2  13   1 9170.20 1123.18  13
   2  13   1 9979.47 1328.48  26
   2  13   2 2324.92 653.243  26
   2  13   2 3346.41 729.422  13
   2  13   2 2423.77 567.418   5
   2  13   3 3604.38 829.695  26
   2  13   3 5220.85 869.749   5
   2  13   4 563.450 334.882  26
   2  13   5 15110.1 1672.32  26
   2  13   6 3211.45 777.035  26
   2  13   7 432.290 427.576  26
   2  13   8 11634.7 1394.08  26
   2  13   9 3597.78 768.952  26
   2  13  10 146.275 204.427  26
   2  13  11 557.427 385.596  26
   2  13  12 351.170 235.332  26
   2  13  13 1728.37 371.733   5
   2  13  14 2679.66 390.296   5
   2  14 -23 690.038 168.558  18
   2  14 -22 2358.18 353.880  18
   2  14 -21 575.638 252.652   7
   2  14 -20 974.881 281.378   7
   2  14 -20 1433.49 313.747  20
   2  14 -19 16039.1 1192.64   7
   2  14 -19 15196.0 1026.01  20
   2  14 -18 1793.69 440.755   7
   2  14 -18 1714.27 412.088  20
   2  14 -17 4518.01 642.896  20
   2  14 -17 4255.02 697.284   7
   2  14 -16 16592.0 1283.72  20
   2  14 -16 16228.1 1335.63   7
   2  14 -15 7868.90 971.949   7
   2  14 -15 7242.57 885.407  20
   2  14 -14 2671.04 781.856   4
   2  14 -14 1723.12 441.325  20
   2  14 -14 2683.15 590.333   7
   2  14 -13 2206.33 749.746   4
   2  14 -13 1230.48 453.067   7
   2  14 -12 6900.55 916.248   7
   2  14 -12 7424.83 1119.98   4
   2  14 -11 7626.28 1008.45  13
   2  14 -11 7555.44 1114.76   4
   2  14 -11 6354.12 855.381   7
   2  14 -10 26599.5 1913.25  13
   2  14 -10 23147.9 1911.13   4
   2  14 -10 21653.9 1597.56   7
   2  14  -9 10503.8 1225.89  13
   2  14  -9 8137.66 1066.62   4
   2  14  -8 10841.6 1260.58  13
   2  14  -8 8762.53 1161.22   4
   2  14  -8 10324.1 1315.85  26
   2  14  -7 82.0649 194.137  13
   2  14  -7-312.730 442.052  26
   2  14  -6 3271.37 689.376  13
   2  14  -6 3085.59 777.131  26
   2  14  -5 3039.07 677.860   5
   2  14  -5 3031.50 699.755  13
   2  14  -5 3705.91 823.603  26
   2  14  -4 416.805 303.570  26
   2  14  -4 1234.38 467.109  13
   2  14  -4 809.552 401.194   5
   2  14  -3 379.486 433.873  13
   2  14  -3 194.144 330.266  26
   2  14  -3 338.150 317.234   5
   2  14  -2 17592.4 1760.86  26
   2  14  -2 17889.5 1625.24  13
   2  14  -2 18826.7 1590.76   5
   2  14  -1-241.173 345.744   5
   2  14  -1-131.646 185.020  13
   2  14  -1-239.973 285.688  26
   2  14   0 71.3288 292.932  26
   2  14   0-109.386 198.710  13
   2  14   0 69.6806 284.786   5
   2  14   1 300.738 276.297  26
   2  14   1 313.760 303.823  13
   2  14   1 413.793 272.688   5
   2  14   2 275.486 280.963  13
   2  14   2 691.806 508.870  26
   2  14   2 240.931 254.200   5
   2  14   3 4137.05 748.764   5
   2  14   3 3961.34 835.034  26
   2  14   4 3479.75 698.045   5
   2  14   4 3588.50 844.245  26
   2  14   5 1668.62 539.814  26
   2  14   5 1211.35 457.328   5
   2  14   6-90.0244 275.539  26
   2  14   6-158.383 349.611   5
   2  14   7 1054.29 433.059  26
   2  14   7 1500.81 476.511   5
   2  14   8 6945.93 895.437   5
   2  14   8 6407.41 1000.73  26
   2  14   9 51.1279 282.157   5
   2  14   9 593.640 362.543  26
   2  14  10 5808.01 733.134   5
   2  14  10 5896.14 843.678  26
   2  14  11 590.027 256.132   5
   2  14  11 737.680 243.288  26
   2  14  12 2981.24 487.765  26
   2  14  12 2517.75 419.333   5
   2  15 -22-15.3335 85.0891  18
   2  15 -21 2619.70 375.317  18
   2  15 -21 2434.71 368.745   7
   2  15 -20-61.9552 154.986   7
   2  15 -20 545.913 225.026  20
   2  15 -19 1046.31 317.919   7
   2  15 -19 584.876 262.066  20
   2  15 -18 2066.20 432.390  20
   2  15 -18 2243.81 451.445   7
   2  15 -17 260.697 162.242   7
   2  15 -17 277.370 300.750  20
   2  15 -16 820.355 340.344   7
   2  15 -16 445.187 280.933  20
   2  15 -15 1141.10 407.641   7
   2  15 -15 1091.76 404.172  20
   2  15 -14 34618.1 1914.51  20
   2  15 -14 34892.9 1992.33   7
   2  15 -13 1794.03 484.230  20
   2  15 -13 3452.26 783.054   4
   2  15 -13 2652.25 585.431   7
   2  15 -12 5114.67 972.668   4
   2  15 -12 4540.82 734.518   7
   2  15 -11-111.732 337.977   4
   2  15 -11 200.223 260.599   7
   2  15 -10 18593.9 1721.59   4
   2  15 -10 19281.8 1665.64  13
   2  15 -10 16415.3 1400.34   7
   2  15  -9-102.232 427.397   4
   2  15  -9 97.0635 271.198  13
   2  15  -8-271.377 497.249   4
   2  15  -8 557.622 374.227  13
   2  15  -8 53.6537 323.524  26
   2  15  -7-94.9221 239.155  26
   2  15  -7 85.9823 248.219  13
   2  15  -6 523.348 241.334  26
   2  15  -6 1060.43 454.139  13
   2  15  -5 27719.3 2239.26  26
   2  15  -5 29058.6 2107.38  13
   2  15  -4 1818.92 554.775   5
   2  15  -4 1210.32 592.795  26
   2  15  -4 1302.19 508.593  13
   2  15  -3 1214.97 580.379  26
   2  15  -3 1175.68 473.200   5
   2  15  -3 868.623 438.315  13
   2  15  -2 6063.85 1068.53  26
   2  15  -2 6648.78 1031.26  13
   2  15  -2 5725.09 851.613   5
   2  15  -1 2742.48 639.637   5
   2  15  -1 2554.19 637.111  13
   2  15  -1 2416.86 678.674  26
   2  15   0 1093.86 558.458   5
   2  15   0 350.464 339.253  26
   2  15   0 373.331 286.484  13
   2  15   1 485.712 331.586   5
   2  15   1 651.323 304.605  13
   2  15   1 107.383 288.041  26
   2  15   2 287.300 336.536  26
   2  15   2 689.532 313.243   5
   2  15   2 420.575 322.305  13
   2  15   3 6405.49 1072.57  26
   2  15   3 5492.61 852.233   5
   2  15   4 4517.33 779.913   5
   2  15   4 5596.10 1040.10  26
   2  15   5 3943.34 710.127   5
   2  15   5 2883.15 712.645  26
   2  15   6 42.0442 263.491  26
   2  15   6-119.323 243.208   5
   2  15   7-93.9411 245.722   5
   2  15   7-81.4655 304.522  26
   2  15   8 12584.4 1100.10   5
   2  15   8 13692.6 1355.49  26
   2  15   9 3039.64 531.956   5
   2  15   9 2511.18 545.464  26
   2  15  10 34.6566 146.359   5
   2  15  10 182.866 224.375  26
   2  15  11 80.5917 151.615   5
   2  16 -21 3206.97 360.489  18
   2  16 -21 3916.07 418.404   7
   2  16 -20 454.148 200.192   7
   2  16 -20 450.991 168.323  20
   2  16 -19 882.454 271.099  20
   2  16 -19 526.915 229.968   7
   2  16 -18 219.806 140.977   7
   2  16 -18 41.5008 150.637  20
   2  16 -17 446.322 245.651   7
   2  16 -17 445.649 233.538  20
   2  16 -16 2957.33 570.300   7
   2  16 -16 1911.84 454.834  20
   2  16 -15 8049.09 915.179   7
   2  16 -15 8166.54 887.260  20
   2  16 -14 5534.50 790.200   7
   2  16 -14 5211.98 732.658  20
   2  16 -13 286.455 442.937   4
   2  16 -13-340.399 354.368  20
   2  16 -13 107.158 219.496   7
   2  16 -12 1204.15 630.275   4
   2  16 -12 90.1466 196.810   7
   2  16 -11 1388.15 456.057   7
   2  16 -11 1933.97 653.276   4
   2  16 -10 1160.73 377.328   7
   2  16 -10 1507.03 566.094   4
   2  16  -9 3425.78 613.204   7
   2  16  -9 2945.54 695.155   4
   2  16  -9 3824.53 774.976  13
   2  16  -8 6280.65 977.848   4
   2  16  -8 7311.90 1085.65  26
   2  16  -8 8420.80 1104.22  13
   2  16  -7 1165.38 323.989   4
   2  16  -7 1793.38 557.599  13
   2  16  -7 1402.08 471.341  26
   2  16  -6 3809.07 773.976  13
   2  16  -6 3008.25 699.802  26
   2  16  -5 1585.20 527.249  13
   2  16  -5 1002.66 421.082  26
   2  16  -4 27612.3 2229.20  26
   2  16  -4 28521.0 2066.18  13
   2  16  -3 6813.81 1149.45  26
   2  16  -3 6657.03 1028.79  13
   2  16  -3 6021.61 976.403   5
   2  16  -2 3294.27 806.812  26
   2  16  -2 2789.72 660.469  13
   2  16  -2 3057.68 707.717   5
   2  16  -1 14782.2 1447.23  13
   2  16  -1 14459.5 1371.18   5
   2  16  -1 16467.0 1711.56  26
   2  16   0 3939.73 741.244  13
   2  16   0 4163.61 918.066  26
   2  16   0 4122.67 751.346   5
   2  16   1 4735.69 804.584  13
   2  16   1 4307.84 915.074  26
   2  16   1 3879.34 709.076   5
   2  16   2 554.362 427.561  26
   2  16   2 279.348 259.893   5
   2  16   3-30.0033 262.891   5
   2  16   3 340.180 306.213  26
   2  16   4 8619.15 1178.75  26
   2  16   4 9778.66 1037.27   5
   2  16   5 6443.44 827.568   5
   2  16   5 6491.18 988.631  26
   2  16   6 960.612 339.234   5
   2  16   6 1043.34 434.815  26
   2  16   7 4932.26 648.807   5
   2  16   7 4614.40 756.736  26
   2  16   8 241.170 176.615   5
   2  16   8 23.0483 190.818  26
   2  16   9 1497.46 307.690   5
   2  16   9 1883.23 457.470  26
   2  17 -20 1838.61 299.583   7
   2  17 -19 1412.44 275.429  20
   2  17 -19 792.959 223.080   7
   2  17 -18 4046.21 475.730  20
   2  17 -18 4555.59 553.418   7
   2  17 -17 466.539 214.517   7
   2  17 -17 1122.64 319.194  20
   2  17 -16 909.670 325.179  20
   2  17 -16 967.265 334.406   7
   2  17 -15 4349.55 633.948   7
   2  17 -15 4360.86 621.242  20
   2  17 -14 3797.45 611.104   7
   2  17 -14 3360.53 549.718  20
   2  17 -13 1642.25 425.282  20
   2  17 -13 2796.53 555.298   7
   2  17 -12 1483.79 438.799   7
   2  17 -12 1367.07 384.058  20
   2  17 -11 3004.59 748.089   4
   2  17 -11 2575.47 561.626   7
   2  17 -10 826.721 475.586   4
   2  17 -10 825.340 268.867   7
   2  17  -9 7819.33 1046.66   4
   2  17  -9 8114.47 933.443   7
   2  17  -8 619.434 482.590  26
   2  17  -8 143.942 307.135   4
   2  17  -8 152.219 227.747   7
   2  17  -8 763.103 396.517  13
   2  17  -7 4463.32 861.797  26
   2  17  -7 3679.45 672.979   4
   2  17  -7 4392.04 833.197  13
   2  17  -6-233.712 466.982  26
   2  17  -6-112.722 405.389   4
   2  17  -6 524.232 388.377  13
   2  17  -5 8618.44 1195.84  26
   2  17  -5 9423.58 1181.61  13
   2  17  -4 404.594 365.431  13
   2  17  -4 237.478 295.696  26
   2  17  -3 998.202 396.167  26
   2  17  -3 1205.20 407.978  13
   2  17  -2 480.963 304.234  26
   2  17  -2 1197.05 442.359  13
   2  17  -1 435.138 351.968   5
   2  17  -1 123.826 322.207  26
   2  17  -1 329.650 306.726  13
   2  17   0 1302.87 511.397   5
   2  17   0 1291.14 450.491  13
   2  17   0 783.894 422.673  26
   2  17   1 2191.10 571.892  26
   2  17   1 1429.33 443.444   5
   2  17   2 3450.70 742.037  26
   2  17   2 2969.44 564.377   5
   2  17   3 7880.34 917.770   5
   2  17   3 7536.55 1083.11  26
   2  17   4 43469.8 2431.32  26
   2  17   4 41607.3 1928.53   5
   2  17   5-248.758 281.024  26
   2  17   5 818.662 323.928   5
   2  17   6 720.286 267.960   5
   2  17   6 864.246 368.621  26
   2  17   7 1874.52 343.403   5
   2  17   7 1720.76 396.342  26
   2  18 -18 2637.58 331.373  20
   2  18 -18 2575.95 378.511   7
   2  18 -17 289.734 156.194   7
   2  18 -17 230.053 159.150  20
   2  18 -16-29.0059 148.508  20
   2  18 -16-204.097 147.530   7
   2  18 -15-160.391 184.292   7
   2  18 -15 502.327 251.515  20
   2  18 -14 1510.91 381.655  20
   2  18 -14 1974.19 430.902   7
   2  18 -13 1981.80 425.258   7
   2  18 -13 1933.25 403.680  20
   2  18 -12 1223.73 372.307   7
   2  18 -12 559.336 264.702  20
   2  18 -12 1255.09 528.641   4
   2  18 -11 5407.82 772.692   4
   2  18 -11 4529.49 657.596   7
   2  18 -11 4288.49 656.173  20
   2  18 -10 1185.44 515.888   4
   2  18 -10 1046.30 363.794   7
   2  18  -9 862.721 266.585   7
   2  18  -9 1153.65 406.446   4
   2  18  -8-24.2306 268.191   7
   2  18  -8 525.399 414.815   4
   2  18  -7 3844.06 765.195  26
   2  18  -7 3648.17 572.575   7
   2  18  -7 4069.26 732.680   4
   2  18  -6 3373.72 557.388   7
   2  18  -6 3410.42 741.586  26
   2  18  -6 2747.65 569.422   4
   2  18  -5 4920.37 839.512  26
   2  18  -5 2914.19 527.991   4
   2  18  -5 4051.56 602.508   7
   2  18  -4-349.690 515.486   4
   2  18  -4-169.188 228.035   7
   2  18  -4-519.446 381.840  26
   2  18  -3 6821.74 1005.93  26
   2  18  -2 495.450 253.206  26
   2  18  -1 720.383 326.637  26
   2  18   0 63.2813 252.592  26
   2  18   1 846.452 322.184  26
   2  18   2 727.918 223.249  26
   2  18   3 1626.50 452.847  26
   2  18   4-365.053 330.460  26
   2  18   5 355.386 170.519  26
   2  19 -16 1180.02 246.943  20
   2  19 -16 1406.46 274.008   7
   2  19 -15 6871.12 636.364   7
   2  19 -15 6816.16 599.673  20
   2  19 -14 751.833 238.573  20
   2  19 -14 656.309 243.254   7
   2  19 -13 979.016 285.421   7
   2  19 -13 504.230 208.619  20
   2  19 -12 437.838 241.145  20
   2  19 -12 174.303 200.606   7
   2  19 -11 52.7721 180.551  20
   2  19 -11 790.424 259.049   7
   2  19 -10-165.456 223.079  20
   2  19 -10-118.308 161.140   7
   2  19  -9 520.138 264.405  20
   2  19  -9 699.314 385.058   4
   2  19  -9 194.164 229.412   7
   2  19  -8 4546.44 590.677   7
   2  19  -8 4721.57 722.812   4
   2  19  -7 1228.18 329.341   7
   2  19  -7 770.556 362.727   4
   2  19  -6 142.707 199.995   7
   2  19  -6 413.163 295.210  26
   2  19  -6 317.845 322.151   4
   2  19  -5 9788.44 817.384   7
   2  19  -5 8182.01 896.556   4
   2  19  -5 9065.61 1040.78  26
   2  19  -4 2405.41 464.362   4
   2  19  -4 2682.80 589.499  26
   2  19  -3 626.922 374.055  26
   2  19  -3 541.490 272.039   4
   2  19  -2-47.1048 350.040   4
   2  19  -2 895.810 353.060  26
   2  19  -1 2717.66 549.777  26
   2  19  -1 1039.74 264.030   4
   2  19   0-63.7572 224.910  26
   2  19   0-1145.38 447.949   4
   2  19   1 85.7323 188.009  26
   2  19   2 12570.7 1086.01  26
   2  19   3 102.180 147.110  26
   2  20 -14 362.884 148.642  20
   2  20 -13 36.1839 109.076   7
   2  20 -13-3.82880 124.005  20
   2  20 -12 211.703 178.663   7
   2  20 -12-96.4027 131.854  20
   2  20 -11 607.726 212.190  20
   2  20 -11 876.422 241.178   7
   2  20 -10 268.952 156.170   7
   2  20 -10 132.881 124.939  20
   2  20  -9 448.873 217.364   7
   2  20  -9 615.577 223.495  20
   2  20  -8 2449.39 397.118  20
   2  20  -8 2815.43 411.747   7
   2  20  -7 130.351 146.887   7
   2  20  -7 71.5489 147.551  20
   2  20  -6 2233.79 354.323  20
   2  20  -5 2659.27 500.559  26
   2  20  -4 838.139 303.564  26
   2  20  -3 5158.47 669.739  26
   2  20  -2 1974.30 439.201  26
  -3  22  -5 476.979 200.024  13
  -3  22  -6-267.702 140.197   7
  -3  22  -7-60.5544 111.629   7
  -3  21   0 1128.58 276.758  13
  -3  21  -1 1146.62 305.546  13
  -3  21  -2 2021.43 406.442  13
  -3  21  -3 8443.49 827.006  13
  -3  21  -4 197.941 199.526  13
  -3  21  -5 394.964 230.725  13
  -3  21  -6 871.593 319.320  13
  -3  21  -7 1471.17 349.992  13
  -3  21  -8 9476.15 835.187  13
  -3  21  -9 424.642 187.876   7
  -3  21  -9 1218.26 296.977  13
  -3  21 -10 2370.38 387.994   7
  -3  21 -11 325.690 174.259   7
  -3  21 -12 299.414 187.265   7
  -3  20   3 1741.75 330.949  13
  -3  20   2 1829.81 359.907  13
  -3  20   1 209.607 167.481  13
  -3  20   0 9493.15 937.080  13
  -3  20  -1 35.1112 189.522  13
  -3  20  -2 4449.50 683.529  13
  -3  20  -3 1441.01 424.046  13
  -3  20  -4 2023.25 490.124  13
  -3  20  -5 4871.42 723.546  13
  -3  20  -6 1402.00 398.254  13
  -3  20  -7 4011.12 627.403  13
  -3  20  -8 942.540 342.226  13
  -3  20  -9 6287.68 733.945  13
  -3  20  -9 4743.01 523.039  20
  -3  20 -10 84.5240 141.282   7
  -3  20 -10 449.209 228.477  13
  -3  20 -10 772.081 265.314  20
  -3  20 -11 1044.86 300.299  20
  -3  20 -11 670.395 255.692   7
  -3  20 -12 3261.14 463.552   7
  -3  20 -12 4297.99 493.517  20
  -3  20 -13 1124.76 277.501   7
  -3  20 -13 1365.92 288.140  20
  -3  20 -14 120.768 93.4581   7
  -3  20 -14 309.401 172.742  20
  -3  20 -15 661.594 196.435  20
  -3  19   6 8209.34 800.030  26
  -3  19   5 1248.57 337.390  26
  -3  19   4 2705.88 452.341  13
  -3  19   4 2932.29 532.226  26
  -3  19   3 352.928 237.930  26
  -3  19   3 47.5986 162.975  13
  -3  19   2 6528.89 803.576  26
  -3  19   2 6906.61 832.808  13
  -3  19   1 116.983 170.424  13
  -3  19   0 327.124 280.513  13
  -3  19  -1 10702.5 1144.87  13
  -3  19  -2 639.666 350.027  13
  -3  19  -3 20310.8 1598.93  13
  -3  19  -4 12319.5 1244.44  13
  -3  19  -5 1030.08 378.451  13
  -3  19  -6 22128.8 1636.65  13
  -3  19  -7 2782.99 563.996  13
  -3  19  -8 9088.72 833.445  20
  -3  19  -8 10005.7 1044.43  13
  -3  19  -9 2331.25 511.928  13
  -3  19  -9 1961.37 401.132  20
  -3  19 -10 5674.12 734.266  13
  -3  19 -10 5060.08 634.327  20
  -3  19 -11 172.298 176.019   7
  -3  19 -11 70.1024 183.525  13
  -3  19 -11 55.4867 184.237  20
  -3  19 -12-228.160 226.373   7
  -3  19 -12 130.555 174.124  20
  -3  19 -13 335.153 214.375   7
  -3  19 -13 1164.04 336.649  20
  -3  19 -14 1878.71 349.820   7
  -3  19 -14 2485.46 424.254  20
  -3  19 -15 620.527 243.558  20
  -3  19 -15 543.161 208.808   7
  -3  19 -16 175.966 131.092  20
  -3  19 -17 202.426 129.102  20
  -3  18   9 2562.43 441.058  26
  -3  18   8 643.018 232.758  19
  -3  18   8 485.166 232.970  26
  -3  18   7 10893.1 1030.35  26
  -3  18   6 2162.44 489.528  26
  -3  18   5 490.240 270.946  26
  -3  18   5 68.7513 129.473  13
  -3  18   4 5756.78 766.598  13
  -3  18   4 5450.11 829.135  26
  -3  18   3 3142.67 618.947  26
  -3  18   3 2245.57 524.070  13
  -3  18   3 1893.25 477.151  19
  -3  18   2 3033.18 616.603  26
  -3  18   2 3109.17 605.209  13
  -3  18   2 2709.52 568.384  19
  -3  18   1-229.735 292.304  26
  -3  18   1 157.820 338.037  13
  -3  18   1 264.787 264.581  19
  -3  18   0 271.947 214.462  19
  -3  18   0 257.143 287.109  13
  -3  18  -1 1454.31 440.181  19
  -3  18  -1 2604.32 709.035  13
  -3  18  -2 310.893 306.840  13
  -3  18  -2 575.496 334.286  19
  -3  18  -3 3884.11 729.991  13
  -3  18  -3 4713.78 784.147  19
  -3  18  -4 942.881 351.027  19
  -3  18  -4 1060.91 404.991  13
  -3  18  -5 1885.47 497.690  19
  -3  18  -5 2419.46 597.473  13
  -3  18  -6 269.722 303.644  13
  -3  18  -6 270.495 262.841  19
  -3  18  -7 180.805 169.442  20
  -3  18  -7 140.649 214.766  13
  -3  18  -7 148.388 218.701  19
  -3  18  -8 5917.07 807.877  19
  -3  18  -8 7144.15 958.279  13
  -3  18  -8 6111.75 762.353  20
  -3  18  -9 11781.1 1176.34  13
  -3  18  -9 9400.28 960.689  20
  -3  18 -10 9980.70 1055.93  13
  -3  18 -10 9074.61 949.043  20
  -3  18 -11 2220.36 507.293  20
  -3  18 -12 23865.7 1427.43  20
  -3  18 -12 18951.4 1303.38   7
  -3  18 -13 1928.05 444.080  20
  -3  18 -13 1169.33 347.418   7
  -3  18 -14 32.3289 128.509   7
  -3  18 -14 178.993 246.739  20
  -3  18 -15 412.521 242.529  20
  -3  18 -15 374.022 215.191   7
  -3  18 -16 2657.23 427.853  20
  -3  18 -17 267.726 195.468  20
  -3  18 -18 1355.96 271.762  20
  -3  18 -19-70.3163 103.644  20
  -3  17  11 380.900 193.879  26
  -3  17  10 524.330 265.643  26
  -3  17   9 3094.26 573.634  26
  -3  17   8 2271.75 526.942  26
  -3  17   7 2127.98 509.015  26
  -3  17   6 2026.41 563.383  26
  -3  17   5 242.776 189.708  26
  -3  17   5 108.324 214.139  13
  -3  17   4 1514.70 468.192  26
  -3  17   4 1701.57 479.756  13
  -3  17   3 1419.05 509.333  26
  -3  17   3 1614.49 459.612  13
  -3  17   2 4177.70 774.876  26
  -3  17   2 3580.57 725.080  13
  -3  17   1 1003.34 414.094  26
  -3  17   1 684.359 380.420  13
  -3  17   0 12528.3 1356.10  13
  -3  17  -1 436.581 373.389  19
  -3  17  -1-347.081 373.833  13
  -3  17  -2 190.158 251.322  19
  -3  17  -2 126.460 275.628  13
  -3  17  -3 4618.44 812.871  19
  -3  17  -3 5704.48 937.132  13
  -3  17  -4 408.334 332.528  13
  -3  17  -4 308.630 272.298  19
  -3  17  -5 4779.40 834.123  13
  -3  17  -5 4195.82 753.457  19
  -3  17  -6 4547.99 819.590  13
  -3  17  -6 4077.94 661.033  20
  -3  17  -6 3860.35 737.670  19
  -3  17  -7 9937.19 1163.95  13
  -3  17  -7 7597.98 914.767  20
  -3  17  -7 9897.53 1121.26  19
  -3  17  -8 206.678 258.735  13
  -3  17  -8 79.7577 213.436  20
  -3  17  -8 372.593 265.496  19
  -3  17  -9 5198.06 805.887  13
  -3  17  -9 5641.90 843.837  19
  -3  17  -9 5499.09 750.169  20
  -3  17 -10 164.048 227.455  19
  -3  17 -10 276.244 226.095  13
  -3  17 -10 343.666 271.851  20
  -3  17 -11-217.449 170.258  19
  -3  17 -11 370.450 266.691  20
  -3  17 -12 1154.82 398.144  20
  -3  17 -12 1263.76 389.125  19
  -3  17 -13 3506.97 597.070  20
  -3  17 -13 2722.81 490.009   7
  -3  17 -13 3481.61 602.321  19
  -3  17 -14 1142.81 306.454   7
  -3  17 -14 1451.33 367.585  20
  -3  17 -14 1846.34 436.633  19
  -3  17 -15 133.690 197.600   7
  -3  17 -15 383.540 289.601  20
  -3  17 -16 6273.51 715.694  20
  -3  17 -17 175.052 186.701  20
  -3  17 -18 1617.40 328.651  20
  -3  17 -19 3085.33 379.337  20
  -3  17 -20 24.6294 102.927  20
  -3  16  12 631.044 257.325  26
  -3  16  11 4329.90 659.781  26
  -3  16  10 963.583 366.539  26
  -3  16   9 1258.86 395.463  26
  -3  16   8 1880.96 506.224  26
  -3  16   7 3314.46 692.125  26
  -3  16   6 4949.59 892.907  26
  -3  16   6 4310.54 716.138  13
  -3  16   5 395.204 337.067  26
  -3  16   5 166.522 200.824  13
  -3  16   4 1577.38 478.568  26
  -3  16   4 1387.10 493.784  13
  -3  16   3 2339.90 612.594  26
  -3  16   3 2711.50 641.836  13
  -3  16   2-4.76931 183.180  26
  -3  16   2-255.601 268.980  13
  -3  16   1 3935.66 746.266  26
  -3  16   1 2839.59 664.177  13
  -3  16   0 4154.88 811.829  13
  -3  16  -1 16648.3 1600.64  13
  -3  16  -2 283.186 353.179  13
  -3  16  -2-194.738 332.506  19
  -3  16  -3 1555.38 491.651  19
  -3  16  -3 1880.04 622.075  13
  -3  16  -4 4009.61 777.384  13
  -3  16  -4 4323.51 791.569  19
  -3  16  -5 3884.60 728.640  19
  -3  16  -5 5630.17 919.050  13
  -3  16  -6 1372.34 400.838  20
  -3  16  -6 1003.92 425.241  13
  -3  16  -6 725.630 379.899  19
  -3  16  -7 40342.7 2362.11  13
  -3  16  -7 37558.8 1996.14  20
  -3  16  -7 38232.6 2264.03  19
  -3  16  -8 35.2715 170.933  13
  -3  16  -8 427.908 334.452  20
  -3  16  -8-97.2131 199.079  19
  -3  16  -9 980.607 435.678  13
  -3  16  -9 715.856 342.817  20
  -3  16  -9 337.128 275.527  19
  -3  16 -10 372.698 301.376  20
  -3  16 -10 279.107 249.788  19
  -3  16 -10 343.503 248.938  13
  -3  16 -11 240.898 232.701  20
  -3  16 -11 499.365 325.503  19
  -3  16 -12 4550.23 685.383  20
  -3  16 -12 4963.76 792.048  19
  -3  16 -13 1063.37 419.853  19
  -3  16 -13 547.354 217.189   7
  -3  16 -13 1365.27 441.156  20
  -3  16 -14 58.1480 218.536   7
  -3  16 -14 45.3968 254.813  20
  -3  16 -14-255.136 198.492  19
  -3  16 -15 369.985 286.245   8
  -3  16 -15-67.1945 219.782  20
  -3  16 -15-126.627 166.762  19
  -3  16 -16 1234.04 379.179  20
  -3  16 -16 1176.26 367.781   8
  -3  16 -17 807.583 347.233  20
  -3  16 -18 2982.98 482.846  20
  -3  16 -19 8631.72 729.362  20
  -3  16 -20 155.185 121.134  20
  -3  16 -21 449.736 148.150  20
  -3  15  14 265.963 180.976  26
  -3  15  13-85.7105 172.301  26
  -3  15  12-74.9199 195.185  26
  -3  15  11 866.007 397.663  26
  -3  15  10 19791.9 1620.33  26
  -3  15   9 744.843 392.725  26
  -3  15   8 498.802 364.728  26
  -3  15   7 13372.1 1418.30  26
  -3  15   6 4751.85 799.758  13
  -3  15   6 5276.10 920.286  26
  -3  15   5 8825.35 1197.64  26
  -3  15   5 7152.51 1011.06  13
  -3  15   4 294.842 348.792  13
  -3  15   4 164.232 306.964  26
  -3  15   3 562.089 328.162  26
  -3  15   3 547.736 320.799  13
  -3  15   2 152.907 245.252  26
  -3  15   2 22.8511 244.994  13
  -3  15   1 8605.11 1104.29  26
  -3  15   1 8902.75 1180.97  13
  -3  15   0 24453.2 1939.08  13
  -3  15  -1 143.773 216.451  13
  -3  15  -2 354.642 302.366  13
  -3  15  -3 292.877 253.331  13
  -3  15  -3 792.428 410.500  19
  -3  15  -4 465.921 293.012  13
  -3  15  -4 568.514 395.311  19
  -3  15  -5 26057.9 1908.38  13
  -3  15  -5 24626.6 1586.70  20
  -3  15  -5 25225.9 1835.71  19
  -3  15  -6 440.117 302.828  19
  -3  15  -6 491.399 278.277  13
  -3  15  -6 434.063 227.191  20
  -3  15  -7 12927.3 1323.58  13
  -3  15  -7 12607.6 1173.54  20
  -3  15  -7 12241.3 1303.18  19
  -3  15  -8 3537.10 678.171  13
  -3  15  -8 3756.88 669.178  20
  -3  15  -8 3548.92 723.196  19
  -3  15  -9 5886.28 912.291  19
  -3  15  -9 6994.24 918.522  13
  -3  15  -9 7357.11 917.800  20
  -3  15 -10 12424.3 1270.85  19
  -3  15 -10 11714.1 1168.51  20
  -3  15 -11 2301.57 542.422  20
  -3  15 -11 1757.32 495.205  19
  -3  15 -12 705.025 369.251  20
  -3  15 -12 944.839 362.594   8
  -3  15 -12 271.645 248.303  19
  -3  15 -13 4438.87 758.547   8
  -3  15 -13 3506.86 599.094   7
  -3  15 -13 3204.73 611.429  20
  -3  15 -13 4425.92 734.051  19
  -3  15 -14 5246.74 696.689   7
  -3  15 -14 5702.76 802.458  20
  -3  15 -14 7514.66 937.011  19
  -3  15 -14 6983.03 914.604   8
  -3  15 -15 2400.09 550.860   8
  -3  15 -15 3195.09 614.546  20
  -3  15 -15 3163.51 589.845  19
  -3  15 -16 10076.9 997.374  20
  -3  15 -16 15066.9 1298.55   8
  -3  15 -17 8.75183 279.374  20
  -3  15 -18 1007.18 329.131  20
  -3  15 -19 358.637 245.678  20
  -3  15 -20-134.153 168.556  20
  -3  15 -21 782.815 202.634  20
  -3  15 -22 803.888 176.550  20
  -3  14  15 1102.35 309.837  26
  -3  14  14 5395.14 718.268  26
  -3  14  13 401.861 254.012  26
  -3  14  12 5088.88 800.703  26
  -3  14  11 5942.85 915.266  26
  -3  14  10-205.415 250.937  26
  -3  14   9 258.886 335.265  26
  -3  14   8 11253.0 1328.05  26
  -3  14   7 520.366 393.851  26
  -3  14   6 6166.19 1017.67  26
  -3  14   6 4156.02 758.434  13
  -3  14   5 285.964 287.332  13
  -3  14   5 185.194 262.901  26
  -3  14   4 19449.3 1716.83  26
  -3  14   4 18715.1 1644.02  13
  -3  14   3 1865.23 566.638  13
  -3  14   3 1624.88 522.318  26
  -3  14   2 33684.3 2173.34  26
  -3  14   2 34899.5 2292.89  13
  -3  14   1 13389.0 1398.81  13
  -3  14   1 12328.8 1286.93  26
  -3  14   0 36319.3 2308.39  13
  -3  14  -1 26709.1 1975.77  13
  -3  14  -2 4330.96 803.289  13
  -3  14  -3 14507.9 1414.92  13
  -3  14  -4 5338.88 845.359  13
  -3  14  -4 5825.10 870.138  19
  -3  14  -5 1324.31 443.382  19
  -3  14  -5 727.786 323.120  13
  -3  14  -6 134.532 230.494  19
  -3  14  -6 205.123 203.266  20
  -3  14  -6 490.423 333.904  13
  -3  14  -7 371.245 265.097  20
  -3  14  -7 391.852 355.182  13
  -3  14  -7-58.4824 217.675  19
  -3  14  -8 612.948 378.784  19
  -3  14  -8 18.2895 258.857  20
  -3  14  -8 363.515 161.492  13
  -3  14  -9 759.035 232.953  13
  -3  14  -9 1287.78 462.298  20
  -3  14  -9 585.536 292.893  19
  -3  14 -10 6740.88 944.118   8
  -3  14 -10 6951.99 900.413  20
  -3  14 -10 6894.41 937.807  19
  -3  14 -11 1879.58 499.612   8
  -3  14 -11 2420.97 566.956  20
  -3  14 -11 2856.69 651.676  19
  -3  14 -12 164.056 257.614  20
  -3  14 -12 350.152 279.119  19
  -3  14 -12 163.563 258.399   8
  -3  14 -13 190.766 181.061   8
  -3  14 -13 369.067 375.756  19
  -3  14 -13 27.8374 161.635   7
  -3  14 -13 277.903 262.055  20
  -3  14 -14 4634.16 803.282   8
  -3  14 -14 5520.56 844.899  19
  -3  14 -14 4378.08 733.060  20
  -3  14 -15 5576.51 789.426  20
  -3  14 -15 5110.33 803.025  19
  -3  14 -15 5789.63 867.977   8
  -3  14 -16 331.673 285.275   8
  -3  14 -16 1044.20 416.447  20
  -3  14 -17 2625.58 550.348   8
  -3  14 -17 1884.08 478.072  20
  -3  14 -18 493.328 280.524  20
  -3  14 -19 498.298 204.855  20
  -3  14 -20 488.218 205.921  20
  -3  14 -21 7224.54 602.728  20
  -3  14 -22 2474.05 324.362  20
  -3  13  16 2528.94 429.282  26
  -3  13  15 553.576 227.301  26
  -3  13  14 6422.47 855.554  26
  -3  13  13-381.449 291.346  26
  -3  13  12 5302.36 863.439  26
  -3  13  11 262.854 297.459  26
  -3  13  10 687.038 389.739  26
  -3  13   9 27798.5 2096.45  26
  -3  13   8 7392.37 1094.53  26
  -3  13   7 33545.3 2297.56  26
  -3  13   6 6870.94 986.921  13
  -3  13   6 7703.22 1092.52  26
  -3  13   5 444.181 314.320  26
  -3  13   5 199.790 365.175  13
  -3  13   4 6050.84 929.328  13
  -3  13   4 5531.40 895.759  26
  -3  13   3 3881.36 729.390  26
  -3  13   3 3871.54 769.293  13
  -3  13   2 734.601 302.385  26
  -3  13   2 809.245 372.782  13
   3 -13  -2 632.475 767.477   1
   3 -13  -1 323.293 664.064  21
  -3  13   1 228.617 328.970  13
   3 -13  -1 616.132 714.121   1
   3 -13   0 24458.2 3546.54  21
  -3  13   0 23770.9 1791.19  13
   3 -13   0 20155.9 2877.63   1
   3 -13   1 1232.99 783.428  21
   3 -13   1 1072.32 630.582   1
   3 -13   2 254.739 351.639  21
  -3  13  -2 959.302 864.117  16
  -3  13  -3 6929.69 1785.12  16
   3 -13   3 8027.88 2000.78  21
  -3  13  -4 6040.08 1766.71  16
   3 -13   4 7335.90 1860.52  21
  -3  13  -5 16210.7 2753.64  16
   3 -13   5 19583.0 3009.04  21
  -3  13  -6 2803.07 1104.94  16
   3 -13   6 1676.28 925.303  21
   3 -13   7 6054.63 1701.43  21
  -3  13  -7 5390.79 1660.40  16
  -3  13  -8 796.076 303.949  20
  -3  13  -8 1292.77 640.020  16
  -3  13  -8 1032.31 355.497  19
   3 -13   8 609.502 434.312  21
  -3  13  -9 899.875 319.797  20
  -3  13  -9 422.715 191.832  19
  -3  13  -9 559.271 342.940   8
  -3  13 -10 6422.34 921.690   8
  -3  13 -10 7915.26 936.042  20
  -3  13 -10 6352.77 907.459  19
  -3  13 -11 12600.8 1287.76   8
  -3  13 -11 11368.3 1122.71  20
  -3  13 -11 10596.1 1180.37  19
  -3  13 -12 1770.40 507.541  19
  -3  13 -12 1999.81 474.378  20
  -3  13 -12 2473.42 573.612   8
  -3  13 -13 2132.07 584.360   8
  -3  13 -13 2057.88 628.713  20
  -3  13 -13 1771.40 488.963  19
  -3  13 -14 51842.2 2643.85   8
  -3  13 -14 44800.2 2246.48  20
  -3  13 -14 48711.1 2518.22  19
  -3  13 -15 4452.73 708.966  20
  -3  13 -15 4883.83 798.309  19
  -3  13 -15 5437.97 868.613   8
  -3  13 -16 5065.87 808.878   8
  -3  13 -16 5026.08 740.630  20
  -3  13 -17 4071.42 676.618  20
  -3  13 -17 6104.36 891.340   8
  -3  13 -18-24.4614 242.801  20
  -3  13 -19 4688.19 619.478  20
  -3  13 -20-194.579 204.008  20
  -3  13 -21 213.100 180.464  20
  -3  13 -22 5140.80 466.963  20
  -3  13 -23 250.450 103.596  20
  -3  12  17 1747.64 376.250  26
  -3  12  16 1823.48 417.614  26
  -3  12  15 3917.27 676.569  26
  -3  12  14 6695.41 927.854  26
  -3  12  13 7798.08 1043.66  26
  -3  12  12 1024.36 481.908  26
  -3  12  11 8211.08 1135.55  26
  -3  12  10 5104.49 900.614  26
  -3  12   9 5234.12 943.632  26
  -3  12   8 1336.35 491.593  26
  -3  12   7 385.526 367.738  26
  -3  12   6 29795.9 2070.80  26
  -3  12   6 27110.2 1919.23  13
  -3  12   5-265.000 249.252  26
  -3  12   5-349.958 372.025  13
   3 -12  -4 1940.19 1011.61   1
  -3  12   4 1694.56 503.761  26
  -3  12   4 1557.19 535.381  13
   3 -12  -3 727.776 615.573   1
   3 -12  -2 3510.83 1153.18   1
   3 -12  -1 13236.3 2291.85   1
   3 -12   0 13365.1 2240.71   1
   3 -12   1 188.407 327.655   1
   3 -12   1 508.557 671.816  21
   3 -12   2 32341.3 3733.84  21
   3 -12   2 29889.3 3061.11   1
   3 -12   3 5811.94 1583.84  21
  -3  12  -3 4596.54 1339.91  16
  -3  12  -4 1441.84 779.094  16
   3 -12   4 3090.81 1205.04  21
  -3  12  -5 3312.17 1202.27  16
   3 -12   5 2764.97 1105.52  21
  -3  12  -6 932.556 674.327  16
   3 -12   6 717.070 680.352  21
  -3  12  -7 1110.13 672.802  16
   3 -12   7 890.522 597.735  21
  -3  12  -8 14277.3 2535.70  16
   3 -12   8 14928.7 2366.24  21
  -3  12  -9 15866.2 2699.34  16
  -3  12 -10-279.711 457.632  16
  -3  12 -10 23.0076 199.226  20
  -3  12 -10 69.9923 218.109  19
  -3  12 -11 578.413 272.557   8
  -3  12 -11 506.005 319.592  20
  -3  12 -11 376.438 230.059  19
  -3  12 -12 4481.41 785.030   8
  -3  12 -12 4021.74 687.694  20
  -3  12 -12 4200.12 751.590  19
  -3  12 -13 5817.17 915.466   8
  -3  12 -13 5052.92 820.975  19
  -3  12 -13 5269.50 763.094  20
  -3  12 -14 518.496 384.516  19
  -3  12 -14 837.888 437.225   8
  -3  12 -14 294.169 334.697  20
  -3  12 -15 352.316 302.074   8
  -3  12 -15 297.421 298.513  20
  -3  12 -15 203.148 239.861  19
  -3  12 -16 9285.03 1027.70  20
  -3  12 -16 10113.2 1172.66   8
  -3  12 -17 1138.06 401.775   8
  -3  12 -17 1033.82 378.945  20
  -3  12 -18 2509.84 620.813   8
  -3  12 -18 1444.09 359.295  20
  -3  12 -19 583.913 293.844  20
  -3  12 -20-99.6207 153.819  20
  -3  12 -21 2452.47 396.208  20
  -3  12 -22 1959.36 320.050  20
  -3  12 -23 2371.92 278.893  20
  -3  11  18-166.876 178.374  26
  -3  11  17 7879.28 843.641  26
  -3  11  16 530.657 259.373  26
  -3  11  15 13973.6 1339.10  26
  -3  11  14 7511.29 1025.20  26
  -3  11  13 3891.36 755.917  26
  -3  11  12 192.462 273.692  26
  -3  11  11 1369.47 518.437  26
  -3  11  10 709.117 277.866  26
  -3  11   9 533.688 408.840  26
  -3  11   8 9502.21 1180.76  26
  -3  11   7 2391.62 611.988  26
  -3  11   6 1509.62 383.578  26
   3 -11  -6 1791.81 833.891   1
   3 -11  -5 9127.51 2065.49   1
   3 -11  -4 5748.28 1570.46   1
   3 -11  -3 239.064 431.804   1
   3 -11  -2 342.145 366.950   1
   3 -11  -1 8234.25 1775.57   1
   3 -11   0 698.975 566.471   1
   3 -11   1 18445.0 2379.30   1
   3 -11   2 6205.19 1303.62   1
  -3  11  -3 24204.8 2977.59  16
   3 -11   3 26690.9 3125.71  21
   3 -11   3 25925.2 2570.12   1
   3 -11   4 1193.81 696.470  21
  -3  11  -4 447.253 464.554  16
  -3  11  -5-76.1599 350.410  16
   3 -11   5 180.052 352.873  21
  -3  11  -6 46513.9 4237.86  16
   3 -11   6 51892.2 4262.21  21
  -3  11  -7 4632.06 1387.65  16
   3 -11   7 6642.42 1563.12  21
  -3  11  -8 427.035 595.327  16
   3 -11   8 42.5356 285.613  21
  -3  11  -8 655.218 474.456  14
  -3  11  -9 1889.62 909.956  16
  -3  11  -9 1935.11 789.640  14
  -3  11 -10 6671.69 1817.44  16
  -3  11 -10 8321.33 1578.36  14
  -3  11 -11 386.967 388.135  16
  -3  11 -11 520.810 507.838  14
  -3  11 -12 207.608 214.612   8
  -3  11 -12 87.2901 315.068  14
  -3  11 -12 205.278 278.380  20
  -3  11 -12-130.086 233.851  19
  -3  11 -13 30542.8 2023.51   8
  -3  11 -13 26180.6 1722.30  20
  -3  11 -13 28782.0 1924.64  19
  -3  11 -14 26791.4 1926.44   8
  -3  11 -14 28006.1 1755.13  20
  -3  11 -14 29135.9 1940.75  19
  -3  11 -15 7593.02 1040.81   8
  -3  11 -15 7084.77 892.745  20
  -3  11 -15 8322.74 1050.83  19
  -3  11 -16 60.2068 298.658   8
  -3  11 -16 391.357 331.363  20
  -3  11 -17-22.6232 386.388  20
  -3  11 -17 191.725 278.138   8
  -3  11 -17 446.403 280.060  18
  -3  11 -18-48.4026 203.031  20
  -3  11 -18 204.203 173.635  18
  -3  11 -19 5754.46 630.706  18
  -3  11 -19 5383.62 685.536  20
  -3  11 -20 565.452 166.646  20
  -3  11 -20 885.604 249.418  18
  -3  11 -21 281.804 196.808  20
  -3  11 -21 74.7884 135.214  18
  -3  11 -22 364.795 177.231  20
  -3  11 -23 439.726 139.455  20
  -3  10  18 198.720 191.858  26
   3 -10 -18 83.2282 93.6508  17
  -3  10  17 5775.46 802.714  26
   3 -10 -17 6465.79 641.924  17
  -3  10  16 609.921 325.448  26
   3 -10 -16 1118.78 283.574  17
  -3  10  15 13609.6 1362.88  26
   3 -10 -15 15082.0 1106.91  17
  -3  10  14 5571.21 890.838  26
   3 -10 -14 6456.36 758.140  17
   3 -10 -13 1463.33 382.775  17
  -3  10  13 798.909 398.785  26
  -3  10  12 15210.8 1519.83  26
  -3  10  11 5318.94 920.710  26
  -3  10  10 1347.49 477.037  26
  -3  10   9 108.056 219.130  26
   3 -10  -8 16094.2 2818.14   1
  -3  10   8 12893.3 1333.32  26
   3 -10  -7 32042.2 3869.17   1
   3 -10  -6 425.460 616.148   1
   3 -10  -5 6293.15 1602.94   1
   3 -10  -4 7171.97 1670.91   1
   3 -10  -3 3259.77 1110.45   1
   3 -10  -2 18023.6 2450.02   1
   3 -10  -1 2377.87 870.673   1
   3 -10   0 5844.90 1318.66   1
   3 -10   1-134.580 288.499   1
   3 -10   2 25387.8 2492.74   1
  -3  10  -3 9397.22 1739.76  16
   3 -10   3 9109.94 1400.28   1
  -3  10  -4 637.679 479.734  16
   3 -10   4 47.8160 296.331  21
  -3  10  -5 595.472 519.818  16
  -3  10  -5 1347.84 508.851  14
   3 -10   5 880.004 550.494  21
  -3  10  -6 1265.97 719.693  16
   3 -10   6 1581.68 764.802  21
  -3  10  -6 1311.46 528.830  14
  -3  10  -7 19545.8 2041.59  14
   3 -10   7 17357.3 2280.37  21
  -3  10  -7 16790.2 2497.57  16
   3 -10   8 719.399 529.862  21
  -3  10  -8 650.329 484.389  14
  -3  10  -8 1128.43 810.200  16
  -3  10  -9 573.300 639.033  16
  -3  10  -9 142.000 267.912  14
  -3  10 -10 6282.89 1663.56  16
  -3  10 -10 6376.75 1361.73  14
  -3  10 -11 1384.00 927.231  16
  -3  10 -11 467.877 428.704  14
   3 -10  12 217.406 231.734  22
  -3  10 -12 240.535 459.154  14
  -3  10 -13 19505.4 1593.31   8
  -3  10 -13 18447.9 1390.96  20
  -3  10 -13 20600.4 1605.63  19
  -3  10 -13 19910.7 2737.17  14
  -3  10 -14 2609.84 621.353   8
  -3  10 -14 2715.31 613.240  20
  -3  10 -14 2721.73 618.951  19
  -3  10 -15 45317.7 2221.04  20
  -3  10 -15 50016.3 2562.77  19
  -3  10 -15 47215.0 2555.88   8
  -3  10 -16 3239.53 720.556   8
  -3  10 -16 3268.86 642.842  20
  -3  10 -16 3232.78 539.396  18
  -3  10 -17-143.611 194.297   8
  -3  10 -17 582.594 358.596  20
  -3  10 -17 404.335 295.031  18
  -3  10 -18 21029.2 1418.19  20
  -3  10 -18 21587.6 1300.05  18
  -3  10 -19 6388.22 760.837  20
  -3  10 -19 6887.37 718.576  18
  -3  10 -20 656.778 249.286  20
  -3  10 -20 877.714 257.221  18
  -3  10 -21 628.502 249.432  20
  -3  10 -21 484.009 170.451  18
  -3  10 -22 1559.00 276.361  18
  -3  10 -22 1339.26 274.926  20
  -3  10 -23-29.1421 105.665  20
  -3  10 -23 39.4472 99.7601  18
   3  -9 -20 4719.80 433.153  17
  -3   9  19 2058.44 415.182  26
   3  -9 -19 1997.01 350.410  17
  -3   9  18 2625.12 511.711  26
   3  -9 -18 2324.05 417.860  17
   3  -9 -17 862.240 290.333  17
  -3   9  17 680.822 341.046  26
   3  -9 -16 4888.08 648.450  17
  -3   9  16 3957.84 707.669  26
  -3   9  15 1353.50 461.154  26
  -3   9  14 100.837 208.307  26
  -3   9  13 3177.45 725.570  26
  -3   9  12 3969.45 800.982  26
  -3   9  11 14588.7 1458.09  26
  -3   9  10 72.2802 236.873  26
  -3   9   9 9447.90 1136.60  26
   3  -9  -9 9320.19 2098.84   1
   3  -9  -8 590.600 388.001   1
   3  -9  -7 758.381 736.994   1
   3  -9  -6 18793.4 2710.20   1
   3  -9  -5 74604.8 5209.41   1
   3  -9  -4 128.273 335.051   1
   3  -9  -3 5301.17 1287.00   1
   3  -9  -2 21592.4 2510.03   1
   3  -9  -1 6505.83 1332.02   1
   3  -9   0 398.158 461.015   1
   3  -9   1 98770.2 4821.31   1
   3  -9   2 713.192 357.049   1
  -3   9  -3 115.351 275.048  16
   3  -9   3 252.336 266.286   1
  -3   9  -4 625.619 441.740  16
  -3   9  -4 425.057 291.679  14
   3  -9   4 402.512 308.747   1
  -3   9  -5 30723.3 3029.45  16
   3  -9   5 29843.3 2811.09  21
  -3   9  -5 34964.1 2387.04  14
  -3   9  -6 6771.18 1477.73  16
  -3   9  -6 9776.87 1342.94  14
   3  -9   6 8189.98 1477.19  21
  -3   9  -7 38370.2 3592.38  16
  -3   9  -7 39278.6 2849.83  14
   3  -9   7 38590.2 3124.47  21
  -3   9  -8 20443.0 2737.05  16
   3  -9   8 21974.6 2347.41  21
  -3   9  -8 25440.1 2444.18  14
  -3   9  -9 13765.1 2344.30  16
  -3   9  -9 15250.8 1979.95  14
  -3   9 -10-201.351 488.917  16
  -3   9 -10 108.271 275.428  14
  -3   9 -11 10380.0 2127.87  16
  -3   9 -11 8291.90 1600.09  14
   3  -9  12 6492.09 1421.54  22
  -3   9 -12 6343.74 1487.77  14
  -3   9 -13 15789.9 1419.37   8
  -3   9 -13 16366.2 2465.20  14
  -3   9 -13 14743.7 1218.74  20
  -3   9 -13 16011.4 1386.85  19
  -3   9 -14 467.937 430.079  20
  -3   9 -14 662.610 309.943  19
  -3   9 -14 868.967 466.273   8
  -3   9 -15 184.038 230.657   8
  -3   9 -15 592.756 396.365  20
  -3   9 -15 652.967 317.810  18
  -3   9 -16 901.218 380.017   8
  -3   9 -16 1409.48 461.921  20
  -3   9 -16 1120.96 347.149  18
  -3   9 -17 274.695 260.856   8
  -3   9 -17 216.353 237.362  18
  -3   9 -17-76.1259 227.579  20
  -3   9 -18 12817.8 1024.43  18
  -3   9 -18 13597.7 1114.27  20
  -3   9 -19-68.0010 198.244  20
  -3   9 -19 93.8586 149.818  18
  -3   9 -20 528.003 216.244  20
  -3   9 -20 822.585 247.862  18
  -3   9 -21 2477.39 385.541  20
  -3   9 -21 2627.99 403.160  18
  -3   9 -22 557.269 165.864  20
  -3   9 -22 719.438 206.437  18
  -3   9 -23-24.6455 82.2064  18
  -3   9 -23 103.155 82.3539  20
   3  -8 -21 174.175 126.407  17
   3  -8 -20 6491.33 605.495  17
  -3   8  19 618.894 284.314  26
   3  -8 -19 928.369 271.791  17
   3  -8 -18 858.292 283.153  17
  -3   8  18 393.947 248.204  26
  -3   8  17 3137.36 615.459  26
  -3   8  16 625.297 370.137  26
  -3   8  15 5270.80 898.429  26
  -3   8  14 83.9718 235.153  26
  -3   8  13 878.798 408.585  26
  -3   8  12 156.052 316.811  26
  -3   8  11 136.111 276.016  26
  -3   8  10 365.116 392.754  24
   3  -8 -10 739.616 706.631   1
   3  -8  -9 1545.02 929.802   1
   3  -8  -8 7007.99 1696.50   1
   3  -8  -7 630.535 668.491   1
   3  -8  -6 7128.86 1566.71   1
   3  -8  -5 7756.59 1586.24   1
   3  -8  -4 44506.6 3620.05   1
   3  -8  -3 115652. 5689.74   1
   3  -8  -2 78397.9 4490.45   1
   3  -8  -1 56104.1 3653.91   1
   3  -8   0 13086.7 1687.96   1
   3  -8   1 6840.53 1166.70   1
   3  -8   2 68610.4 3552.62   1
   3  -8   3 122501. 4587.78   1
  -3   8  -3 131152. 4045.23  14
  -3   8  -4 7979.11 1063.72  14
   3  -8   4 7800.90 1081.99   1
  -3   8  -4 7657.92 1425.03  16
  -3   8  -5 1962.52 726.561  16
   3  -8   5 1758.62 641.130  21
  -3   8  -5 1221.82 421.762  14
  -3   8  -6 24469.2 2105.20  14
   3  -8   6 27872.6 2462.86  21
  -3   8  -6 24011.7 2619.79  16
  -3   8  -7 4091.25 1162.19  16
   3  -8   7 3450.24 897.773  21
  -3   8  -7 3338.20 813.877  14
  -3   8  -8 28633.9 3088.31  16
  -3   8  -8 31869.0 2671.97  14
  -3   8  -9 10218.5 1920.58  16
  -3   8  -9 11138.5 1684.13  14
  -3   8 -10 829.118 640.840  16
  -3   8 -10 1521.55 633.203  14
   3  -8  11 2679.03 890.720  22
  -3   8 -11 2887.95 946.226  14
  -3   8 -12 21931.2 2699.90  14
  -3   8 -13 13600.1 2227.83  14
  -3   8 -14 25162.4 1809.46   8
  -3   8 -14 22243.5 2976.91  14
  -3   8 -14 25378.8 1769.21  19
  -3   8 -14 21359.9 1451.98  20
  -3   8 -15-30.5933 227.701   8
  -3   8 -15-210.241 253.975  20
  -3   8 -15 42.2820 167.024  18
  -3   8 -16 15661.1 1260.39  20
  -3   8 -16 15370.6 1127.46  18
  -3   8 -16 18067.1 1594.00   8
  -3   8 -17 4293.35 646.517  20
  -3   8 -17 5227.65 663.509  18
  -3   8 -17 6357.02 947.410   8
  -3   8 -18 15571.4 1127.97  18
  -3   8 -18 16585.1 1233.81  20
  -3   8 -19 10456.0 954.858  20
  -3   8 -19 10655.6 917.097  18
  -3   8 -20 394.741 217.987  20
  -3   8 -20 338.095 228.315  18
  -3   8 -21 6397.53 658.115  20
  -3   8 -21 6562.06 652.593  18
  -3   8 -22 486.638 176.880  20
  -3   8 -22 661.056 214.955  18
  -3   8 -23 10.4795 86.9115  20
  -3   8 -23 127.674 117.968  18
  -3   8 -24 2186.80 212.537  11
  -3   8 -24 2655.07 286.011  18
   3  -7 -21 347.646 168.013  17
   3  -7 -20 1597.83 359.812  17
   3  -7 -19 1629.19 391.454  17
  -3   7  19 1423.42 392.643  26
  -3   7  18 1274.78 397.604  26
  -3   7  17 1831.69 529.244  26
  -3   7  16 2976.37 659.162  26
  -3   7  15 1547.61 476.077  26
  -3   7  14 1115.90 410.816  26
  -3   7  13 18330.6 1614.23  26
   3  -7 -12 354.203 757.074   1
  -3   7  12-279.124 293.499  26
  -3   7  11 2623.30 879.320  24
   3  -7 -11 2816.88 1141.65   1
  -3   7  10 5263.84 1210.77  24
   3  -7 -10 6050.73 1584.26   1
   3  -7  -9 2569.82 1052.12   1
  -3   7   9 3968.30 1007.27  24
   3  -7  -8 5836.86 1443.91   1
  -3   7   8 6961.71 1244.21  24
  -3   7   7 304.652 390.065  24
   3  -7  -7 27.0565 311.871   1
  -3   7   7 410.874 313.971  25
   3  -7  -6 14866.8 2111.39   1
  -3   7   6 17437.6 1802.38  24
  -3   7   6 17983.1 1538.50  25
  -3   7   5 2277.73 507.739  25
   3  -7  -5 1236.65 630.918   1
  -3   7   4 578.624 255.548  25
   3  -7  -4 721.950 477.376   1
   3  -7  -3 16837.4 2006.16   1
  -3   7   3 16204.0 1161.10  25
  -3   7   2 277.278 168.877  25
   3  -7  -2 264.475 448.686   1
   3  -7  -1 129462. 5170.02   1
  -3   7   1 112089. 2842.15  25
   3  -7   0 23326.9 2081.27   1
   3  -7   1 28734.4 2213.50   1
   3  -7   2 11976.7 1364.94   1
  -3   7  -3 1991.26 684.721  16
  -3   7  -3 2078.20 507.915  14
   3  -7   3 1948.05 527.210   1
  -3   7  -4 10673.2 1567.83  16
  -3   7  -4 8449.28 1058.72  14
   3  -7   4 10901.5 1168.95   1
  -3   7  -5 1642.19 653.222  16
  -3   7  -5 1366.01 470.611  14
   3  -7   5 1730.35 549.821  21
  -3   7  -6 118989. 5620.92  16
  -3   7  -6 122925. 4679.94  14
   3  -7   6 117640. 4691.72  21
  -3   7  -7 20544.8 2417.57  16
   3  -7   7 19442.8 1847.57  21
  -3   7  -7 18478.1 1905.73  14
  -3   7  -8 29829.7 3042.65  16
  -3   7  -8 33957.4 2722.56  14
  -3   7  -9 536.646 510.500  16
  -3   7  -9 601.014 508.582  14
  -3   7 -10 11570.7 2043.17  16
  -3   7 -10 11382.8 1769.58  14
   3  -7  11 4363.17 1077.52  22
  -3   7 -11 4804.08 1175.82  14
  -3   7 -12-368.240 371.018  14
  -3   7 -13 18015.1 2527.64  14
  -3   7 -14 6496.68 1599.57  14
  -3   7 -14 6911.56 828.993  20
  -3   7 -14 7813.28 983.822   8
  -3   7 -15 3368.48 690.369   8
  -3   7 -15 2835.03 536.187  20
  -3   7 -15 3325.16 542.475  18
  -3   7 -16 14093.9 1078.56  18
  -3   7 -16 14851.8 1192.77  20
  -3   7 -16 17504.0 1523.30   8
  -3   7 -17 5455.42 666.173  18
  -3   7 -17 5364.72 704.022  20
  -3   7 -18 6614.69 753.871  18
  -3   7 -18 7649.18 813.974  20
  -3   7 -19 7738.59 799.380  20
  -3   7 -19 7622.54 781.940  18
  -3   7 -20 558.661 253.121  20
  -3   7 -20-21.8373 203.130  18
  -3   7 -21 2839.60 427.593  18
  -3   7 -21 2984.66 428.563  20
  -3   7 -22 12629.3 764.423  20
  -3   7 -22 13279.8 856.320  18
  -3   7 -23 2873.37 355.775  18
  -3   7 -24 1980.99 214.811  11
  -3   7 -24 2455.89 279.975  18
   3  -6 -22 176.262 94.0212  17
   3  -6 -21 4006.36 515.840  17
   3  -6 -20 1322.53 350.155   3
   3  -6 -19 5729.27 708.910   3
  -3   6  19 5329.15 772.441  26
  -3   6  18 6990.79 931.369  26
   3  -6 -18 8325.49 702.278  18
   3  -6 -18 7783.14 872.140   3
   3  -6 -17 5870.94 782.480   3
   3  -6 -17 6814.25 662.774  18
  -3   6  17 5548.04 882.582  26
   3  -6 -16 12084.1 1150.33   3
  -3   6  16 12383.4 1310.06  26
  -3   6  15 2271.98 623.046  26
   3  -6 -15 1726.22 452.183   3
   3  -6 -14 9597.64 1018.25   3
  -3   6  14 9821.43 1173.38  26
   3  -6 -13 7668.40 901.171   3
  -3   6  13 7908.16 1050.97  26
  -3   6  12 14755.6 2055.92  24
   3  -6 -12 12838.5 2278.72   1
   3  -6 -11 51418.9 4419.58   1
   3  -6 -11 49510.2 4836.84  27
  -3   6  11 55773.8 3822.84  24
  -3   6  10-153.027 279.327  25
   3  -6 -10-254.699 360.386  27
   3  -6 -10 151.500 273.419   1
  -3   6  10 51.6703 267.159  24
  -3   6   9-182.371 375.408  25
   3  -6  -9 12.8505 300.721   1
  -3   6   9 424.503 308.732  24
   3  -6  -8 2527.94 930.318   1
  -3   6   8 2357.63 700.442  24
  -3   6   8 2373.40 682.993  25
   3  -6  -7 43884.9 3550.30   1
  -3   6   7 44456.6 2596.09  25
  -3   6   7 46331.8 2874.71  24
   3  -6  -6 28383.8 2752.23   1
  -3   6   6 29649.0 2188.78  24
  -3   6   6 30472.4 1973.19  25
   3  -6  -5 46581.2 3370.61   1
  -3   6   5 45540.1 2598.77  24
  -3   6   5 49317.7 2286.25  25
   3  -6  -4 23445.6 2305.26   1
  -3   6   4 24714.5 1455.06  25
  -3   6   3 4676.25 575.449  25
   3  -6  -3 4862.86 1015.31   1
  -3   6   2 51858.6 1702.41  25
   3  -6  -2 54413.5 3219.34   1
  -3   6   1 652.126 195.740  25
   3  -6  -1 511.698 345.374   1
   3  -6   0 325.003 334.478   1
  -3   6  -1 29591.8 2152.43  15
   3  -6   1 30733.2 2130.32   1
   3  -6   2 524.518 300.763   1
  -3   6  -2 600.933 304.041  15
  -3   6  -2 556.632 270.835  14
  -3   6  -3 14111.7 1651.85  16
  -3   6  -3 13528.7 1588.68  15
   3  -6   3 15061.3 1347.37   1
  -3   6  -3 13217.2 1223.10  14
  -3   6  -4 59169.3 3472.15  16
  -3   6  -4 62418.9 3583.03  15
   3  -6   4 60501.7 2558.27   1
  -3   6  -4 64270.6 2898.50  14
  -3   6  -5 10595.0 1541.25  15
  -3   6  -5 10305.6 1502.51  16
  -3   6  -5 11316.9 1306.48  14
   3  -6   5 11687.4 1022.22   1
  -3   6  -6 10554.5 1614.43  16
  -3   6  -6 10935.6 1369.50  14
   3  -6   6 10610.7 1252.54  21
  -3   6  -6 11821.9 1708.96  15
  -3   6  -7 2116.62 774.730  16
  -3   6  -7 1229.57 628.422  15
   3  -6   7 1828.01 541.792  21
  -3   6  -7 1523.08 495.586  14
  -3   6  -8 53562.6 3889.22  15
  -3   6  -8 50989.5 3854.97  16
  -3   6  -8 50303.6 3256.31  14
  -3   6  -9 16103.2 2265.50  16
  -3   6  -9 16905.0 1999.02  14
   3  -6  10 2945.36 801.855  22
  -3   6 -10 2997.07 906.516  14
  -3   6 -11 5017.82 1196.39  14
  -3   6 -12 9101.99 1688.92  14
  -3   6 -13 707.060 331.438  14
  -3   6 -14 10692.0 2010.03  14
  -3   6 -15 155.159 215.917   8
  -3   6 -15 327.373 316.803  20
  -3   6 -15 14.9663 156.895  18
  -3   6 -16 39562.1 1945.16  20
  -3   6 -16 39306.5 1820.53  18
  -3   6 -17 337.819 185.065  18
  -3   6 -17 301.295 204.361  20
  -3   6 -18 23784.7 1422.41  18
  -3   6 -18 22898.6 1424.66  20
  -3   6 -19 199.131 141.321  20
  -3   6 -19 154.110 186.101  18
  -3   6 -20 14378.5 1037.92  18
  -3   6 -20 13339.6 970.147  20
  -3   6 -21-55.4171 119.206  20
  -3   6 -21-50.9729 135.771  18
  -3   6 -22 2157.51 318.347  20
  -3   6 -22 2202.16 344.236  18
  -3   6 -23 152.494 122.616  18
  -3   6 -24 75.4974 94.6028  11
  -3   6 -24 889.452 189.486  18
   3  -5 -23 230.567 117.499  17
   3  -5 -22 1790.20 348.398  17
   3  -5 -21 1266.18 320.532   3
   3  -5 -20 3382.47 548.442   3
   3  -5 -19 7233.80 884.280   3
   3  -5 -19 8423.40 702.453  18
  -3   5  19 6396.21 849.178  26
  -3   5  18-79.9819 292.389  26
   3  -5 -18 62.6517 133.025  18
   3  -5 -18 443.350 324.561   3
   3  -5 -17 26225.9 1738.94   3
  -3   5  17 23261.6 1781.07  26
   3  -5 -16 12974.9 1230.17   3
   3  -5 -16 13463.6 965.495  18
  -3   5  16 11447.4 1258.14  26
   3  -5 -15 326.076 253.312   3
  -3   5  15-138.931 204.952  26
   3  -5 -15 115.241 159.756  18
  -3   5  14 5403.56 859.523  26
  -3   5  13 6274.27 1336.08  24
  -3   5  13 7483.28 1503.16  25
   3  -5 -12 30307.6 3307.07   1
  -3   5  12 33100.4 2931.80  24
   3  -5 -12 29396.9 3743.79  27
  -3   5  12 32366.8 3033.90  25
   3  -5 -11 18669.3 2492.67   1
  -3   5  11 19775.8 2249.75  25
   3  -5 -11 19855.8 2938.08  27
  -3   5  11 20172.2 2183.65  24
   3  -5 -10 4337.79 1306.07  27
  -3   5  10 3468.29 874.905  25
  -3   5  10 5020.23 1032.34  24
   3  -5 -10 5652.00 1376.53   1
  -3   5   9 4282.54 886.841  24
   3  -5  -9 4674.64 1176.87   1
  -3   5   9 4615.86 967.426  25
  -3   5   8 2401.26 643.472  24
   3  -5  -8 2336.19 827.491   1
  -3   5   8 2262.89 668.283  25
  -3   5   7 17335.6 1597.49  25
  -3   5   7 17618.4 1637.01  24
   3  -5  -7 17268.4 2097.01   1
  -3   5   6 15487.8 1383.10  25
  -3   5   6 18564.6 1599.15  24
   3  -5  -6 17624.5 2009.21   1
   3  -5  -5 8872.39 1383.41   1
  -3   5   5 10064.9 1125.28  24
  -3   5   5 9441.48 973.199  25
   3  -5  -4 26523.4 2291.25   1
  -3   5   4 26613.2 1423.87  25
  -3   5   4 25573.1 1704.45  24
  -3   5   3 965.378 230.391  25
   3  -5  -3 905.359 487.199   1
  -3   5   2 1481.71 239.501  25
   3  -5  -2 1532.66 486.066   1
  -3   5   2 1320.56 386.420  15
  -3   5   1 16759.3 1365.44  15
  -3   5   1 14266.9 641.536  25
   3  -5  -1 16412.4 1605.09   1
   3  -5   0 22443.6 1777.39   1
  -3   5   0 22814.2 1725.32  15
   3  -5   1 84307.3 1943.63  23
  -3   5  -1 82490.9 3503.37  15
   3  -5   1 88067.8 3428.71   1
   3  -5   2 90186.7 3338.33   1
  -3   5  -2 91986.8 3852.68  16
  -3   5  -2 90910.3 3884.46  15
  -3   5  -2 94993.9 3104.29  14
   3  -5   2 97034.8 1982.92  23
  -3   5  -3 5076.55 945.758  16
   3  -5   3 5866.59 463.669  23
  -3   5  -3 4882.69 972.908  15
   3  -5   3 5567.93 781.158   1
  -3   5  -3 5299.22 770.412  14
  -3   5  -4 370.357 231.785  16
  -3   5  -4 271.026 258.825  14
   3  -5   4 330.259 133.221  23
  -3   5  -4 295.408 296.874  15
   3  -5   4 436.723 238.075   1
  -3   5  -5 951.788 481.652  16
  -3   5  -5 1220.67 457.562  14
  -3   5  -5 993.368 547.426  15
   3  -5   5 869.774 280.601   1
  -3   5  -6 4062.87 942.242  16
  -3   5  -6 3752.31 965.489  15
  -3   5  -6 3892.98 787.212  14
   3  -5   6 3331.54 607.833  21
  -3   5  -7 8410.03 1452.51  16
  -3   5  -7 7515.38 1150.17  14
  -3   5  -7 8815.10 1480.03  15
  -3   5  -8 4399.87 1132.17  16
  -3   5  -8 4015.19 925.508  14
  -3   5  -8 3987.74 1043.81  15
  -3   5  -9 9728.01 1665.29  15
  -3   5  -9 8569.08 1417.49  14
   3  -5   9 8467.73 1258.86  22
  -3   5 -10 13673.6 2029.70  15
  -3   5 -10 14552.6 1908.12  14
  -3   5 -11 219.064 242.668  14
  -3   5 -12 4826.14 1178.04  14
  -3   5 -13 14613.6 2222.76  14
  -3   5 -14 11159.1 1995.13  14
   3  -5  15 6596.95 1603.10  25
  -3   5 -15 5255.00 624.207  18
  -3   5 -15 5590.74 695.672  20
  -3   5 -15 7095.02 953.572   8
  -3   5 -16 2944.13 630.282   8
  -3   5 -16 2307.58 473.711  20
  -3   5 -16 2222.41 455.444  18
  -3   5 -17 945.489 343.538  20
  -3   5 -17 977.832 274.711  18
  -3   5 -18 993.403 290.163  20
  -3   5 -18 1139.07 301.175  18
  -3   5 -19 7744.61 763.962  20
  -3   5 -19 7696.77 799.221  18
  -3   5 -20 5729.42 602.262  20
  -3   5 -20 5841.82 660.837  18
  -3   5 -21 13.2204 122.196  20
  -3   5 -21-93.4814 192.588  18
  -3   5 -22 175.214 136.234  18
  -3   5 -23 8646.93 628.333  18
  -3   5 -24 98.7903 90.4705  18
  -3   5 -24-545.639 138.900  11
   3  -4 -23 514.790 178.557  17
   3  -4 -22 4260.30 551.957   3
   3  -4 -21 410.185 277.270   3
   3  -4 -21 135.337 137.889  18
   3  -4 -20 197.308 251.576   3
   3  -4 -20 319.154 202.964  18
   3  -4 -19 9936.33 1061.03   3
   3  -4 -19 11396.9 864.547  18
   3  -4 -18 10563.1 857.198  18
   3  -4 -18 8546.28 991.265   3
  -3   4  18 8592.82 1040.60  26
  -3   4  17 321.230 303.037  26
   3  -4 -17 151.398 188.561  18
   3  -4 -17-218.058 311.867   3
   3  -4 -16 2257.16 514.603   3
   3  -4 -16 3469.17 512.052  18
  -3   4  16 3013.64 670.847  26
   3  -4 -15 897.291 268.822  18
  -3   4  15 727.973 348.424  26
  -3   4  14-339.013 349.299  24
  -3   4  14 111.157 200.377  26
  -3   4  14-147.014 343.365  25
   3  -4 -13 10048.9 2249.27  27
  -3   4  13 11356.6 1739.37  24
  -3   4  13 11529.8 1914.12  25
   3  -4 -12 43594.4 3736.98   1
   3  -4 -12 41018.0 4308.91  27
  -3   4  12 43407.7 3506.58  25
  -3   4  12 48175.5 3406.72  24
  -3   4  11 32740.8 2899.66  25
  -3   4  11 35091.0 2743.28  24
   3  -4 -11 31702.4 3621.72  27
   3  -4 -11 29251.8 2970.30   1
   3  -4 -10 11374.2 1788.69   1
   3  -4 -10 9224.00 1855.85  27
  -3   4  10 9491.78 1359.03  24
  -3   4  10 9629.93 1496.14  25
  -3   4   9 3576.17 779.408  24
   3  -4  -9 2951.36 868.044   1
   3  -4  -9 3978.67 1169.14  27
  -3   4   9 2696.12 708.098  25
   3  -4  -8 17642.8 2073.69   1
  -3   4   8 14334.2 1563.38  25
  -3   4   8 13750.8 1804.62  22
  -3   4   8 17488.6 1633.72  24
   3  -4  -7 569.518 364.205   1
  -3   4   7 396.802 221.547  25
  -3   4   7 341.880 228.393  24
  -3   4   6 7011.44 908.620  25
   3  -4  -6 7163.47 1196.59   1
  -3   4   6 7571.59 945.878  24
   3  -4  -5 46931.5 2977.05   1
  -3   4   5 48460.1 2277.46  24
  -3   4   5 44486.8 2098.47  25
   3  -4  -4 23952.4 2039.89   1
  -3   4   4 22705.2 1295.64  25
  -3   4   4 25827.9 1567.48  24
  -3   4   3 1838.69 383.402  24
  -3   4   3 1982.65 374.423  15
  -3   4   3 1654.17 290.737  25
   3  -4  -3 1818.32 554.804   1
  -3   4   2 176712. 4241.70  15
  -3   4   2 179107. 2664.93  25
   3  -4  -2 178333. 5338.74   1
  -3   4   1 6317.13 864.013  15
   3  -4  -1 6330.64 950.471   1
   3  -4  -1 6663.86 661.854  23
  -3   4   0 13699.1 1321.90  15
   3  -4   0 14252.6 1360.66   1
   3  -4   0 15138.0 917.209  23
   3  -4   1 164425. 4552.02   1
   3  -4   1 162775. 3068.67  23
  -3   4  -1 163946. 4959.08  15
  -3   4  -2 95806.4 3662.76  16
  -3   4  -2 91358.1 3815.60  15
  -3   4  -2 94512.7 3082.14  14
   3  -4   2 102824. 2278.94  23
   3  -4   2 93655.2 3231.28   1
  -3   4  -3 30909.3 2139.04  16
  -3   4  -3 29768.8 2280.99  15
   3  -4   3 31149.5 1256.71  23
  -3   4  -3 28652.4 1763.15  14
   3  -4   3 30384.4 1733.39   1
  -3   4  -4 28889.4 2190.72  16
  -3   4  -4 27052.6 2246.64  15
  -3   4  -4 28635.2 1866.72  14
   3  -4   4 28489.7 1592.99   1
  -3   4  -5 1656.72 640.492  16
  -3   4  -5 1535.55 598.283  15
  -3   4  -5 1066.81 410.220  14
  -3   4  -6 75185.2 3996.79  16
   3  -4   6 72492.7 2427.52  21
  -3   4  -6 74716.6 4023.93  15
  -3   4  -6 76066.8 3487.64  14
   3  -4   6 74926.0 2313.69   1
  -3   4  -7 30054.1 2646.53  15
  -3   4  -7 32108.2 2347.25  14
  -3   4  -7 32090.8 2770.25  16
  -3   4  -8 3620.38 839.479  14
  -3   4  -8 5093.48 1151.07  15
   3  -4   8 4010.60 755.561  22
  -3   4  -9 8379.54 1395.30  14
   3  -4   9 9670.09 1236.07  22
  -3   4  -9 10100.9 1643.98  15
  -3   4 -10 35818.0 2992.20  14
  -3   4 -10 36889.8 3272.97  15
  -3   4 -11 17343.5 2309.32  15
  -3   4 -11 16920.2 2135.42  14
  -3   4 -12 3705.37 1054.28  14
  -3   4 -13 921.103 615.243  14
   3  -4  13 998.835 699.514  25
  -3   4 -14 123.122 231.665  14
   3  -4  14 422.327 453.248  25
  -3   4 -15 14336.4 1125.64  20
  -3   4 -15 16155.6 1128.67  18
  -3   4 -15 18144.9 1353.44   3
   3  -4  15 16716.4 2511.30  25
  -3   4 -15 19071.7 1508.36   8
  -3   4 -16 8291.14 838.853  20
  -3   4 -16 7945.81 809.529  18
  -3   4 -17 1502.51 360.364  20
  -3   4 -17 1446.18 350.650  18
  -3   4 -18 743.232 240.275  20
  -3   4 -18 683.263 288.291  18
  -3   4 -19 5246.79 608.074  20
  -3   4 -19 6123.12 714.936  18
  -3   4 -20 7628.25 674.851  20
  -3   4 -20 8087.35 778.271  18
  -3   4 -21 2973.77 396.059  20
  -3   4 -21 1202.31 296.196  18
  -3   4 -22 1595.74 304.702  18
  -3   4 -23 2142.34 322.618  18
  -3   4 -24 255.212 127.760  18
  -3   4 -24 50.5039 107.580  11
   3  -3 -24 454.045 154.595  17
   3  -3 -23 334.485 218.075  17
   3  -3 -23 54.0617 118.646   3
   3  -3 -22 371.834 206.155   3
   3  -3 -22 273.583 134.463  18
   3  -3 -21 3391.15 578.195   3
   3  -3 -21 3889.36 463.128  18
   3  -3 -20 248.641 158.561  18
   3  -3 -20-220.692 286.127   3
   3  -3 -19 11200.5 1160.22   3
   3  -3 -19 12795.3 948.662  18
   3  -3 -18 11993.3 1214.00   3
   3  -3 -18 13469.0 989.974  18
  -3   3  18 12246.7 1250.55  26
  -3   3  17 4218.54 754.986  26
   3  -3 -17 4997.97 617.952  18
   3  -3 -17 4590.30 763.571   3
   3  -3 -16 1064.12 278.304  18
  -3   3  16 1051.60 382.914  26
  -3   3  15 28832.6 3257.07  25
   3  -3 -15 25962.1 1361.24  18
  -3   3  15 26182.6 1869.57  26
  -3   3  14 9611.94 1798.87  25
  -3   3  14 6712.45 1663.43  22
  -3   3  14 9194.63 1587.47  24
   3  -3 -13 6533.33 1797.06  27
  -3   3  13 8817.80 1665.22  25
  -3   3  13 7984.36 1390.96  24
  -3   3  13 6505.28 1540.73  22
   3  -3 -12 17830.6 2278.44   1
  -3   3  12 14887.8 2048.10  25
  -3   3  12 14495.5 2183.92  22
   3  -3 -12 14369.6 2491.67  27
  -3   3  11 10964.9 1810.39  22
  -3   3  11 12053.8 1755.97  25
   3  -3 -11 9935.34 1980.61  27
   3  -3 -11 11124.7 1724.77   1
   3  -3 -10 38736.2 3655.21  27
   3  -3 -10 37006.1 3048.39   1
  -3   3  10 40539.3 3303.60  22
   3  -3  -9 16373.7 2231.73  27
  -3   3   9 15833.8 1950.66  22
   3  -3  -9 15626.9 1900.34   1
   3  -3  -8 42383.4 3385.45  27
   3  -3  -8 39637.8 2899.75   1
  -3   3   8 41922.7 3027.66  22
  -3   3   7 12133.7 1542.99  22
  -3   3   7 12995.8 1252.40  24
   3  -3  -7 13706.7 1655.64   1
  -3   3   6 50173.5 2961.40  22
  -3   3   6 51126.8 2325.63  24
   3  -3  -6 49521.0 2999.88   1
   3  -3  -5 29049.7 2207.78   1
  -3   3   5 26172.5 2025.38  22
  -3   3   5 29552.2 1622.00  24
  -3   3   4 10731.5 804.497  15
  -3   3   4 12358.5 982.588  24
  -3   3   4 10281.7 1188.86  22
   3  -3  -4 12273.4 1381.62   1
   3  -3  -3 229712. 6022.34   1
  -3   3   3 230303. 4382.73  24
  -3   3   2 19373.1 719.457  25
   3  -3  -2 21770.7 1320.41  23
   3  -3  -2 21212.7 1701.01   1
   3  -3  -1 588544. 7882.55  23
   3  -3  -1 580506. 9722.53   1
   3  -3   0 72030.4 2100.36  23
  -3   3   0 74837.5 3072.63  15
  -3   3  -1 52825.3 2712.81  15
  -3   3  -1 56281.1 2465.45  16
   3  -3   1 57374.8 1769.61  23
  -3   3  -2 145628. 4275.77  16
  -3   3  -2 141413. 4726.12  15
   3  -3   2 134667. 2303.49  25
   3  -3   2 141744. 2992.62  23
  -3   3  -3 5137.90 838.595  16
  -3   3  -3 5565.49 754.440  14
  -3   3  -3 5934.24 1003.39  15
  -3   3  -4 49308.4 2970.43  15
  -3   3  -4 51274.2 2841.11  16
  -3   3  -4 49002.6 2417.26  14
  -3   3  -5 5055.20 939.484  16
  -3   3  -5 4555.50 794.740  14
   3  -3   5 4214.77 482.900  21
  -3   3  -5 4978.60 987.988  15
  -3   3  -6 7686.63 1280.36  16
  -3   3  -6 7596.82 1325.71  15
  -3   3  -6 7564.39 1071.69  14
   3  -3   7 10251.8 1079.02  22
  -3   3  -7 9808.27 1481.35  15
  -3   3  -7 10400.5 1317.39  14
   3  -3   8 19521.0 1577.01  22
  -3   3  -8 19933.4 2185.79  15
  -3   3  -8 23906.0 2157.48  14
  -3   3  -9 28645.7 2723.27  15
  -3   3  -9 28950.5 2508.60  14
  -3   3 -10 159816. 6733.96  15
  -3   3 -10 162893. 6370.33  14
  -3   3 -11 45018.2 3651.62  15
  -3   3 -11 45449.8 3461.63  14
   3  -3  11 45101.1 3441.62  25
  -3   3 -12 28365.3 2986.91  15
   3  -3  12 26843.8 2806.69  25
  -3   3 -12 28575.4 2890.83  14
   3  -3  13 167.686 336.649  25
  -3   3 -13 276.626 525.242  14
  -3   3 -14 21869.6 2735.83  14
   3  -3  14 17752.3 2535.03  25
  -3   3 -15 654.184 574.231  14
  -3   3 -15 470.137 335.015   3
  -3   3 -15 761.585 290.035  18
  -3   3 -15 801.198 273.455  20
  -3   3 -16 934.172 320.793  20
  -3   3 -16 340.897 220.483  18
  -3   3 -17 3569.07 573.713  18
  -3   3 -17 3381.77 520.287  20
  -3   3 -18 6177.13 670.535  20
  -3   3 -18 7504.40 793.222  18
  -3   3 -19 1879.07 346.696  20
  -3   3 -19 2197.36 437.267  18
  -3   3 -20 14024.4 861.163  20
  -3   3 -20 11573.9 929.722  18
  -3   3 -21 1055.49 297.279  18
  -3   3 -22 1922.69 330.012  18
  -3   3 -23 2363.62 323.718  18
  -3   3 -24 2003.72 221.461  11
   3  -2 -24 140.497 154.089  17
   3  -2 -23 3258.22 502.736   3
   3  -2 -23 4366.67 418.495  18
   3  -2 -22 2562.34 499.442   3
   3  -2 -22 2723.01 379.143  18
   3  -2 -21-162.961 194.501   3
   3  -2 -21 77.0459 139.886  18
   3  -2 -20 5474.35 619.983  18
   3  -2 -20 4516.52 729.024   3
   3  -2 -19 3515.63 668.330   3
   3  -2 -19 3089.25 471.241  18
   3  -2 -18 8633.63 1042.86   3
   3  -2 -18 8726.81 807.826  18
  -3   2  17-30.2538 278.352  26
   3  -2 -17 221.354 224.028  18
   3  -2 -17-146.150 288.236   3
  -3   2  16-184.163 241.300  26
   3  -2 -16 64.5648 123.620  18
   3  -2 -15 17746.9 1281.10   6
  -3   2  15 19419.1 2701.76  25
  -3   2  15 19745.3 2813.54  22
   3  -2 -15 17973.7 1130.67  18
  -3   2  15 16293.1 1404.07  26
   3  -2 -14 3963.43 1429.47  27
  -3   2  14 3432.95 1101.76  25
  -3   2  14 4775.41 1409.97  22
  -3   2  13 6153.25 1459.69  22
   3  -2 -13 7478.30 1919.71  27
  -3   2  12 6420.99 1405.74  22
   3  -2 -12 5765.26 1556.74  27
  -3   2  11 56935.4 4021.99  22
   3  -2 -11 51519.4 3523.60   1
   3  -2 -11 54021.4 4488.27  27
   3  -2 -10 23.1865 192.647   1
   3  -2 -10 181.488 373.122  27
  -3   2  10 10.5077 252.350  22
  -3   2   9 9584.63 1502.09  22
   3  -2  -9 9919.01 1734.69  27
   3  -2  -9 10402.4 1477.69   1
  -3   2   8 17718.0 1906.50  22
   3  -2  -8 17788.5 1845.51   1
   3  -2  -8 18080.6 2187.19  27
  -3   2   7 46733.9 2933.84  22
   3  -2  -7 43158.6 2772.09   1
   3  -2  -7 44546.8 3164.40  27
   3  -2  -6 62751.8 3500.71  27
  -3   2   6 63067.5 3202.91  22
   3  -2  -6 60822.9 3178.19   1
  -3   2   5 1006.74 438.154  22
   3  -2  -5 512.248 286.219   1
  -3   2   4 41685.8 2283.67  22
   3  -2  -4 39872.3 2060.86  23
   3  -2  -4 41997.7 2443.78   1
  -3   2   4 43969.6 1698.43  24
  -3   2   3 105033. 2471.41  24
  -3   2   3 102122. 3416.88  22
   3  -2  -3 106729. 3207.28  23
  -3   2   2 137743. 3711.66  22
  -3   2   2 126432. 2590.94  24
   3  -2  -1 20599.2 1194.53  23
   3  -2   0 361426. 5500.93  23
  -3   2  -1 30661.3 1623.27  16
   3  -2   1 29744.8 817.606  25
   3  -2   1 29264.8 1330.88  23
  -3   2  -2 11131.7 1071.98  16
   3  -2   2 9450.89 598.689  25
  -3   2  -3 402.110 235.272  16
  -3   2  -3 424.378 271.367  14
   3  -2   3 195.573 135.123  25
  -3   2  -4 64644.7 3102.75  16
  -3   2  -4 62624.4 3314.55  15
   3  -2   4 59938.8 2259.39  25
  -3   2  -4 65814.4 2744.38  14
  -3   2  -5 126801. 4974.72  15
  -3   2  -5 129550. 4179.82  14
   3  -2   5 130902. 3821.07  25
  -3   2  -6 72542.6 3862.52  15
  -3   2  -6 74293.1 3332.95  14
   3  -2   6 72881.5 3070.82  25
   3  -2   6 69824.4 2416.10  22
  -3   2  -7 1528.39 538.600  14
  -3   2  -7 1465.85 580.033  15
   3  -2   7 1944.41 596.660  25
  -3   2  -8 1361.73 521.026  14
  -3   2  -8 1120.64 526.875  15
   3  -2   8 1801.84 644.398  25
  -3   2  -9 69206.2 4208.15  15
   3  -2   9 74814.3 3957.49  25
  -3   2  -9 71182.9 3861.11  14
  -3   2 -10 2932.07 897.069  15
  -3   2 -10 2874.61 835.666  14
   3  -2  10 3712.52 966.696  25
   3  -2  11 7622.63 1412.25  25
  -3   2 -11 6208.28 1340.80  15
  -3   2 -11 6602.07 1307.99  14
   3  -2  12-247.734 339.940  25
  -3   2 -12 195.516 239.116  15
  -3   2 -12 111.617 276.096  14
   3  -2  13 14454.9 2175.87  25
  -3   2 -13 15747.5 2208.62  14
   3  -2  14 4804.28 1324.30  25
  -3   2 -14 3634.14 1094.10  14
  -3   2 -15 28904.5 1779.94   3
  -3   2 -15 27730.9 1465.42  20
  -3   2 -15 27380.1 1487.19  18
  -3   2 -16 225.283 237.379  18
  -3   2 -16-10.8771 160.677  20
  -3   2 -17 10860.7 893.655  20
  -3   2 -17 10952.1 987.097  17
  -3   2 -17 10902.6 962.381  18
  -3   2 -18 22038.6 1230.81  20
  -3   2 -18 22639.6 1377.29  18
  -3   2 -19 9213.40 861.109  18
  -3   2 -19 10148.8 789.286  20
  -3   2 -20 7902.77 759.001  18
  -3   2 -21 1647.51 362.051  18
  -3   2 -22 1125.36 258.828  18
  -3   2 -23 3637.88 390.639  18
  -3   2 -24 534.689 103.853  11
   3  -1 -24 7470.31 672.375   3
   3  -1 -24 6749.37 473.679  18
   3  -1 -23 1386.11 335.310   3
   3  -1 -23 1718.11 290.585  18
   3  -1 -22 2131.78 426.003   3
   3  -1 -22 1822.84 325.386  18
   3  -1 -21 967.742 247.473  18
   3  -1 -21 571.295 275.443   3
   3  -1 -20 3578.82 502.669  18
   3  -1 -20 3437.25 642.169   3
   3  -1 -19 7747.82 982.406   3
   3  -1 -19 8062.51 789.955  18
   3  -1 -18 12235.8 981.344  18
   3  -1 -18 10312.1 1162.21   3
   3  -1 -17 1077.80 292.312  18
   3  -1 -16 31.4482 225.459   6
  -3   1  16 92.3534 202.451  26
   3  -1 -16 162.087 155.919  18
  -3   1  15 2008.64 904.458  22
   3  -1 -14-474.178 833.013  27
  -3   1  14 149.222 254.125  22
   3  -1 -13 311.546 381.861  27
  -3   1  13-6.37046 421.225  22
  -3   1  12 335.878 540.503  22
   3  -1 -12 450.028 381.793  27
   3  -1 -11 527.639 437.416  27
   3  -1 -11 27.5704 366.714   1
  -3   1  11-351.525 476.610  22
   3  -1 -10 11280.9 1865.33  27
   3  -1 -10 10550.3 1436.49   1
  -3   1  10 10541.5 1626.70  22
   3  -1  -9 32426.0 3030.06  27
   3  -1  -9 33220.2 2479.56   1
  -3   1   9 30720.8 2602.53  22
   3  -1  -8 19974.1 2238.30  27
  -3   1   8 19472.8 1974.18  22
   3  -1  -8 18886.1 1792.46   1
   3  -1  -7 636.654 390.080   1
  -3   1   7 551.820 421.546  22
   3  -1  -7 77.9032 320.226  27
   3  -1  -6 132235. 4998.47  27
  -3   1   6 128604. 4566.27  22
   3  -1  -6 125219. 4432.75   1
   3  -1  -5 11815.7 1361.14  27
   3  -1  -5 10679.3 1098.22  23
  -3   1   5 11358.8 1234.70  22
   3  -1  -5 10637.3 1228.83   1
  -3   1   4 16962.0 1422.27  22
   3  -1  -4 15955.5 1432.04  27
   3  -1  -4 16046.3 1289.79  23
  -3   1   3 37829.9 1251.13  24
  -3   1   3 38617.2 1966.41  22
   3  -1  -3 41781.1 2075.54  27
   3  -1  -3 42374.4 1957.91  23
  -3   1   2 117984. 3203.35  22
   3  -1  -2 119001. 3146.21  23
   3  -1  -2 119218. 3101.70  27
  -3   1   1 1305.27 322.641  22
   3  -1  -1 1796.61 323.662  27
   3  -1  -1 1590.74 286.172  23
  -3   1   0 37388.4 1476.46  16
   3  -1   0 36897.8 1085.58  25
   3  -1   0 36303.5 1547.97  23
  -3   1  -1 90785.9 2684.94  16
   3  -1   1 89454.5 1930.17  25
   3  -1   1 88960.1 2527.71  23
  -3   1  -2 8838.40 917.860  16
   3  -1   2 8668.16 653.573  25
   3  -1   3 19348.2 1159.51  25
  -3   1  -4 5917.34 813.887  14
   3  -1   4 7024.90 784.606  25
   3  -1   4 5964.02 432.428  22
   3  -1   5 16182.8 1349.12  25
   3  -1   5 13602.7 736.454  22
  -3   1  -5 17021.2 1469.03  14
  -3   1  -5 16384.2 1722.54  15
   3  -1   6 26248.2 1880.47  25
  -3   1  -6 26567.3 1941.53  14
  -3   1  -6 27193.6 2357.69  15
  -3   1  -7 6739.33 1215.01  15
   3  -1   7 6616.38 1039.75  25
  -3   1  -7 6747.87 1021.15  14
  -3   1  -8 3317.53 916.721  15
   3  -1   8 3698.86 808.154  25
  -3   1  -8 2963.66 748.981  14
  -3   1  -9 8554.91 1450.35  15
  -3   1  -9 10546.3 1463.78  14
   3  -1   9 9991.89 1447.34  25
   3  -1  10 59730.2 3836.01  25
  -3   1 -10 62721.4 4079.09  15
  -3   1 -10 64445.7 3838.14  14
  -3   1 -11-70.0809 346.122  15
  -3   1 -11 572.507 354.858  14
   3  -1  11 490.213 486.073  25
  -3   1 -12 1332.65 648.564  14
   3  -1  12 1430.70 617.600  25
  -3   1 -13 4752.90 1207.02  14
   3  -1  13 5068.19 1317.66  25
   3  -1  14 22128.2 2873.59  25
  -3   1 -14 22722.1 1319.76  18
  -3   1 -14 19678.5 1206.66  20
  -3   1 -14 23133.5 1577.06   3
  -3   1 -15 29287.0 1462.03  20
  -3   1 -15 31887.5 1615.97  18
  -3   1 -15 30128.4 1667.28  17
  -3   1 -16 175.448 223.804  17
  -3   1 -16 370.260 257.078  18
  -3   1 -16 293.810 224.959  20
  -3   1 -17 4798.17 571.846  20
  -3   1 -17 5066.04 660.824  18
  -3   1 -17 5418.85 711.466  17
  -3   1 -18 19423.2 1115.71  20
  -3   1 -18 16569.0 1180.40  18
  -3   1 -18 17308.7 1257.15  17
  -3   1 -19 3609.94 560.480  18
  -3   1 -19 4108.64 601.878  17
  -3   1 -20 24225.1 1323.21  18
  -3   1 -20 23305.2 1353.26  17
  -3   1 -21 1772.45 359.031  18
  -3   1 -21 1440.87 305.640  17
  -3   1 -22 315.234 157.805  18
  -3   1 -23-196.882 121.761  11
   3   0 -25 396.500 154.957  17
   3   0 -24 1624.03 341.275   3
   3   0 -24 1987.01 292.099  18
   3   0 -23 83.2192 179.382   3
   3   0 -23 40.6823 129.598  18
   3   0 -22 1671.18 446.959   3
   3   0 -22 1576.71 321.312  18
   3   0 -21 6539.83 674.792  18
   3   0 -21 5670.34 801.342   3
   3   0 -20 7870.23 780.172  18
   3   0 -20 7269.09 922.319   3
   3   0 -19-143.491 199.569  18
   3   0 -19-83.0542 267.491   3
   3   0 -18 3159.19 526.869  18
   3   0 -17 5995.51 784.433   6
   3   0 -17 5393.04 671.425  18
   3   0 -16 433.369 342.075   6
   3   0 -16 202.938 172.804  18
  -3   0  15 6251.53 1578.05  22
  -3   0  14-312.935 496.508  22
  -3   0  13 6695.19 1527.30  22
   3   0 -12 57278.7 4753.73  27
  -3   0  12 55787.4 4072.10  22
   3   0 -11 1178.62 489.984   1
   3   0 -11 1333.23 714.761  27
  -3   0  11 1644.09 701.609  22
   3   0 -10 25574.8 2122.77   1
   3   0 -10 25932.0 2842.98  27
  -3   0  10 26814.3 2529.04  22
   3   0  -9 588.192 326.081   1
   3   0  -9 819.601 598.452  27
  -3   0   9 256.770 355.042  22
   3   0  -8 4857.32 1109.58  27
  -3   0   8 4510.40 927.743  22
   3   0  -8 3168.81 718.360   1
   3   0  -7 3985.83 807.636   1
   3   0  -7 4044.97 926.167  27
  -3   0   7 4619.60 925.987  22
   3   0  -6 103598. 3811.52  23
  -3   0   6 111428. 4132.06  22
   3   0  -6 104286. 4379.02  27
   3   0  -5 387398. 8249.48  27
  -3   0   5 394564. 7853.50  22
   3   0  -5 389923. 7442.79  23
  -3   0   4 657926. 10025.1  22
   3   0  -4 647826. 9639.12  23
  -3   0   3 509791. 7979.08  22
   3   0  -3 501015. 7779.55  23
  -3   0   2 210817. 4278.06  22
   3   0  -2 216382. 4397.55  23
  -3   0   1 157731. 3244.28  22
   3   0  -1 171888. 3705.83  23
   3   0   0 163172. 3646.80  23
   3   0   0 165698. 3025.95  25
   3   0   1 187156. 4080.95  23
   3   0   1 204109. 3595.39  25
   3   0   2 116492. 2869.17  25
   3   0   3 120392. 3258.35  25
   3   0   4 36584.8 1918.65  25
   3   0   5 77647.0 3131.37  25
  -3   0  -5 83432.6 3228.36  14
  -3   0  -6 2408.90 600.208  14
   3   0   6 2620.04 586.939  25
  -3   0  -6 2601.32 739.604  15
  -3   0  -7 16914.6 1903.22  15
  -3   0  -7 22271.7 1856.67  14
   3   0   7 19424.7 1804.87  25
   3   0   8 57300.3 3332.90  25
  -3   0  -8 53985.3 3076.07  14
  -3   0  -8 48483.7 3385.35  15
   3   0   9 8675.53 1344.78  25
  -3   0  -9 7877.20 1415.99  15
  -3   0  -9 8170.60 1245.00  14
  -3   0 -10 39.6054 321.406  15
   3   0  10 117.561 317.600  25
  -3   0 -10 104.919 229.505  14
   3   0  11 8039.59 1499.05  25
  -3   0 -11 9060.17 1456.92  14
   3   0  12 8761.51 1665.39  25
  -3   0 -12 9347.22 1542.53  14
   3   0  13 3590.27 1077.27  25
  -3   0 -14 2531.62 486.573  17
   3   0  14 2688.01 1013.31  25
  -3   0 -14 2718.40 441.626  20
  -3   0 -14 2111.08 494.465   3
  -3   0 -14 2219.44 408.412  18
  -3   0 -15 27767.4 1381.07  20
  -3   0 -15 28342.3 1532.38  18
  -3   0 -15 27891.1 1650.47  17
  -3   0 -16 9997.62 853.377  20
  -3   0 -16 9136.31 880.384  18
  -3   0 -16 9567.00 958.136  17
  -3   0 -17 291.589 167.163  18
  -3   0 -17 479.534 300.092  17
  -3   0 -18 19313.2 1269.59  18
  -3   0 -18 18998.7 1345.49  17
  -3   0 -19 1618.13 382.885  18
  -3   0 -19 1639.17 382.136  17
  -3   0 -20 186.880 181.762  18
  -3   0 -20 386.572 229.218  17
  -3   0 -21 148.922 156.635  18
  -3   0 -21 16.4439 114.539  17
  -3   0 -22 3112.08 292.442  11
  -3   0 -22 3481.11 402.584  17
  -3   0 -23-248.186 122.001  11
   3   1 -25 8677.19 679.524   3
   3   1 -25 9426.12 534.608  18
   3   1 -25 7918.59 588.213  17
   3   1 -24 8599.82 783.340   3
   3   1 -24 9755.81 642.080  18
   3   1 -23 7313.65 624.648  18
   3   1 -23 7142.79 790.172   3
   3   1 -22 65.4675 186.275   3
   3   1 -22 364.076 201.854  18
   3   1 -21 609.203 259.964  18
   3   1 -21 372.677 257.827   3
   3   1 -20 448.197 198.103  18
   3   1 -20 246.289 245.806   3
   3   1 -19 3119.49 513.599  18
   3   1 -19 3169.15 639.212   3
   3   1 -18 3904.85 668.223   6
   3   1 -18 4295.22 607.672  18
   3   1 -17 14954.7 1262.86   6
   3   1 -17 14965.7 1109.58  18
   3   1 -16 2607.91 530.805   6
  -3  -1  16 2494.39 1034.91  22
   3   1 -16 2706.73 494.589  18
  -3  -1  15 17791.3 2660.94  22
  -3  -1  14 2352.26 952.835  22
  -3  -1  13 98.7912 396.184  22
  -3  -1  12 1036.21 709.857  22
  -3  -1  11-160.940 416.878  22
  -3  -1  10 13267.8 1811.45  22
   3   1 -10 12660.2 1437.69   1
  -3  -1   9 1905.14 690.356  22
   3   1  -9 1856.73 602.144   1
   3   1  -8 32221.1 2192.55   1
  -3  -1   8 34397.2 2568.36  22
  -3  -1   7 37990.6 2556.25  22
   3   1  -6 115120. 3998.19  23
  -3  -1   6 121436. 4365.20  22
   3   1  -5 306016. 6410.89  23
  -3  -1   5 312519. 6841.21  22
  -3  -1   4 263575. 5845.51  22
   3   1  -4 264943. 5576.64  23
  -3  -1   3 160292. 4069.42  22
  -3  -1   2 2407.02 440.246  22
   3   1  -1 191609. 3781.93  25
  -3  -1   1 191720. 3660.93  22
   3   1   0 325764. 5157.71  25
  -3  -1   0 312754. 4267.30  22
   3   1   1 41744.1 1695.13  25
   3   1   1 42798.3 1032.90  24
   3   1   2 93833.1 2790.50  25
  -3  -1  -2 91831.6 2025.35  27
   3   1   3 35275.4 1822.62  25
  -3  -1  -3 33458.3 1441.02  27
  -3  -1  -4 27527.8 1548.30  27
   3   1   4 26826.3 1731.33  25
   3   1   5 1747.31 500.965  25
  -3  -1  -5 1840.21 479.241  27
  -3  -1  -6 16100.1 1513.55  27
   3   1   6 15589.0 1553.82  25
  -3  -1  -7 3227.91 739.614  27
   3   1   7 2951.05 727.249  25
  -3  -1  -7 3312.53 887.549  15
  -3  -1  -8 16418.3 1823.96  27
   3   1   8 15301.3 1796.21  25
  -3  -1  -8 16703.3 1669.63  14
  -3  -1  -8 14603.9 1822.91  15
  -3  -1  -9 2705.80 740.053  14
  -3  -1  -9 2322.90 728.188  15
   3   1   9 2485.29 775.215  25
   3   1  10 27627.2 2682.70  25
  -3  -1 -10 27280.3 2369.75  14
   3   1  11 14675.1 2056.14  25
   3   1  12 747.966 515.172  25
   3   1  13 23088.2 2874.80  25
  -3  -1 -14 1806.10 436.874  17
  -3  -1 -14 2563.20 488.761  20
  -3  -1 -14 1775.37 387.437  18
  -3  -1 -15 4714.97 649.417  18
  -3  -1 -15 4309.05 679.481  17
  -3  -1 -16 299.700 255.104  18
  -3  -1 -16 143.649 194.634  17
  -3  -1 -17 32286.4 1661.80  18
  -3  -1 -17 32862.8 1827.30  17
  -3  -1 -18 2787.44 477.248  18
  -3  -1 -18 2711.20 508.354  17
  -3  -1 -19 834.114 293.178  18
  -3  -1 -19 1401.89 399.895  17
  -3  -1 -20 2990.13 450.208  18
  -3  -1 -20 3262.19 512.982  17
  -3  -1 -21 5992.51 616.757  17
  -3  -1 -22-101.217 114.651  11
  -3  -1 -22-35.1108 106.829  17
   3   2 -25 896.660 238.680   3
   3   2 -25 897.042 179.000  18
   3   2 -24-23.1221 101.800  18
   3   2 -24 131.268 135.070   3
   3   2 -23 195.526 207.763   3
   3   2 -23 244.971 140.299  18
   3   2 -22 679.620 230.339  18
   3   2 -22 824.012 352.490   3
   3   2 -21 116.144 146.281  18
   3   2 -21 5.60172 224.034   3
   3   2 -20 1331.64 330.696  18
   3   2 -20 1533.69 457.328   3
   3   2 -19 6972.85 872.879   6
   3   2 -19 6625.76 895.524   3
   3   2 -19 6362.50 727.458  18
   3   2 -18 4598.10 705.028   6
   3   2 -18 5008.49 647.317  18
   3   2 -17 5819.05 767.721   6
   3   2 -17 5786.38 699.316  18
  -3  -2  16 9422.80 2001.50  22
   3   2 -16 9437.13 981.912   6
   3   2 -16 9050.59 852.884  18
  -3  -2  15 8383.97 1816.48  22
  -3  -2  14 6342.70 1543.61  22
  -3  -2  13 1663.82 774.172  22
  -3  -2  12 13260.9 1972.50  22
  -3  -2  11 11822.4 1793.90  22
  -3  -2  10 6973.47 1281.20  22
   3   2 -10 6742.85 1004.84   1
  -3  -2   9 63479.6 3727.78  22
   3   2  -9 58145.2 2945.74   1
  -3  -2   8 1232.21 556.105  22
  -3  -2   7 9166.33 1293.94  22
   3   2  -7 7502.92 997.753  23
   3   2  -6 10095.4 1149.01  23
  -3  -2   6 9475.03 1200.73  22
   3   2  -5 1487.13 519.942  23
  -3  -2   5 1330.25 522.701  22
   3   2  -4 23542.7 1588.17  23
  -3  -2   4 23398.1 1911.17  21
  -3  -2   4 24522.6 1711.65  22
   3   2  -3 95098.1 3075.54  23
  -3  -2   3 97945.9 3202.54  22
  -3  -2   3 94823.6 3770.93  21
  -3  -2   2 32509.8 2078.26  21
   3   2  -2 34862.5 1769.44  23
  -3  -2   2 32405.1 1655.18  22
  -3  -2   1 63695.4 2106.32  22
   3   2  -1 69041.5 2485.72  23
   3   2  -1 68078.4 2326.46  25
  -3  -2   1 67588.9 2874.40  21
   3   2   0 39641.0 1764.72  25
  -3  -2   0 38163.4 2063.38  21
  -3  -2   0 37330.4 1329.17  22
   3   2   0 35658.1 1802.17  23
   3   2   1 83604.7 2672.08  25
  -3  -2  -1 80970.7 2869.07  21
   3   2   2 30856.3 1706.89  25
[truncated: 1,254,974 more chars]
